# Supplementary material for: Chameleonic Cages: Encapsulation of Anionic, Neutral, and Cationic Guest Species within [Fe4L4]8+ Tetrahedral Cages Synthesised from the tris(4‐aminophenyl)phosphate pro‐Ligand
Source: Chemistry. 2024 Oct 29;30(67):e202402547. doi: 10.1002/chem.202402547 (PMC11609896; doi:10.1002/chem.202402547)
Supplement: Supplementary file 1 — Supporting Information [file CHEM-30-e202402547-s005.cif]

data_BF4_Fe4L4
_audit_creation_date               2024-05-17
_audit_creation_method
;
Olex2 1.2
(compiled 2018.05.29 svn.r3508 for OlexSys, GUI svn.r5506)
;
_shelxl_version_number             2014/6
_publ_contact_author_address      
;
Department of Chemistry
University of Canterbury
20 Kirkwood Avenue
Ilam
Christchurch
8041
New Zealand
;
_publ_contact_author_email        'paul.kruger@canterbury.ac.nz'
_publ_contact_author_name         'P. E. Kruger'
_publ_contact_author_phone        '+64 3 364 2438'
_publ_section_title 

; Crystal structure of 
[C~144~H~108~Fe~4~N~24~O~16~P~4~][BF~4~]~8~.8(MeCN).1.5(C~8~H~10~) 
(JSW-03-089-163-JV7)
; 

loop_ 
 _publ_author_name 
 _publ_author_address 

 'P. E. Kruger' # Author 1 
; 
Department of Chemistry
University of Canterbury
20 Kirkwood Avenue
Ilam
Christchurch
8041
New Zealand
; 
'J. S. Ward' # Author 2 
; 
Department of Chemistry
University of Canterbury
20 Kirkwood Avenue
Ilam
Christchurch
8041
New Zealand
; 
 
_publ_section_abstract 

; 
The crystal structure of 
[C~144~H~108~Fe~4~N~24~O~16~P~4~][BF~4~]~8~.8(MeCN).1.5(C~8~H~10~) 
(JSW-03-089-163-JV7) is reported.
; 
 
_publ_section_comment 

; 
The asymmetric cell contained one molecule of 
[C~144~H~108~Fe~4~N~24~O~16~P~4~][BF~4~]~8~, 8 acetonitrile 
molecules, 1.5 molecules of m-xylene and some residual electron 
density, believed to be additional acetonitrile molecules.
No sensible disordered model could be formulated for the unknown solvates 
which would match the observed electron density, so the computer program 
SQUEEZE within PLATON was used to account for the electron density in 
this region of the unit cell.
The program identified solvent accessible voids totalling 2797.8 \%A^3^
and 763.7 electrons per unit cell were recovered. The formula weight, 
density etc. listed in the Tables do not include any correction for 
the missing solvate.
;   
    
_publ_section_exptl_prep 
# Brief details or a reference. Include solvent if known 
; 
The crystal was prepared from an acetonitrile solution of JSW-03-089-163 
spiked with one equivalent of a 0.25 molL^-1^ aqueous solution of 
[NH~4~][BF~4~] after filtration of the crude mixture and vapour diffused 
with m-xylene over several days at ambient temperature.
; 

_publ_section_references
;
Dolomanov, O.V., Bourhis, L.J., Gildea, R.J, Howard, J.A.K. & Puschmann, H.
 (2009), J. Appl. Cryst. 42, 339-341.

Sheldrick, G.M. (2015). Acta Cryst. A71, 3-8.

Sheldrick, G.M. (2015). Acta Cryst. C71, 3-8.

Spek, A.L., Acta Cryst. 2009, D65, 148-155.
;
_chemical_name_common              ?
_chemical_name_systematic          ?
_chemical_formula_moiety          
 'C144 H108 Fe4 N24 O16 P4, 1.5(C8 H10), 8(B F4), 8(C2 H3 N)'
_chemical_formula_sum              'C172 H147 B8 F32 Fe4 N32 O16 P4'
_chemical_formula_weight           3959.97
_chemical_absolute_configuration   ?
_chemical_melting_point            ?
loop_
  _atom_type_symbol
  _atom_type_description
  _atom_type_scat_dispersion_real
  _atom_type_scat_dispersion_imag
  _atom_type_scat_source
 'C' 'C' 0.0181 0.0091 'International Tables Vol C Tables 4.2.6.8 and 6.1.1.4'
 'H' 'H' 0.0000 0.0000 'International Tables Vol C Tables 4.2.6.8 and 6.1.1.4'
 'B' 'B' 0.0090 0.0039 'International Tables Vol C Tables 4.2.6.8 and 6.1.1.4'
 'F' 'F' 0.0727 0.0534 'International Tables Vol C Tables 4.2.6.8 and 6.1.1.4'
 'Fe' 'Fe' -1.1336 3.1974
 'International Tables Vol C Tables 4.2.6.8 and 6.1.1.4'
 'N' 'N' 0.0311 0.0180 'International Tables Vol C Tables 4.2.6.8 and 6.1.1.4'
 'O' 'O' 0.0492 0.0322 'International Tables Vol C Tables 4.2.6.8 and 6.1.1.4'
 'P' 'P' 0.2955 0.4335 'International Tables Vol C Tables 4.2.6.8 and 6.1.1.4'

_shelx_space_group_comment
;
The symmetry employed for this shelxl refinement is uniquely defined
by the following loop, which should always be used as a source of
symmetry information in preference to the above space-group names.
They are only intended as comments.
;
_space_group_crystal_system        'orthorhombic'
_space_group_IT_number             45
_space_group_name_H-M_alt          'I b a 2'
_space_group_name_Hall             'I 2 -2c'
loop_
  _space_group_symop_operation_xyz
 'x, y, z'
 '-x, -y, z'
 'x+1/2, -y+1/2, z'
 '-x+1/2, y+1/2, z'
 'x+1/2, y+1/2, z+1/2'
 '-x+1/2, -y+1/2, z+1/2'
 'x+1, -y+1, z+1/2'
 '-x+1, y+1, z+1/2'

_cell_length_a                     56.1140(8)
_cell_length_b                     28.1044(4)
_cell_length_c                     24.1794(3)
_cell_angle_alpha                  90
_cell_angle_beta                   90
_cell_angle_gamma                  90
_cell_volume                       38132.1(9)
_cell_formula_units_Z              8
_cell_measurement_reflns_used      50150
_cell_measurement_temperature      120.01(10)
_cell_measurement_theta_max        76.0350
_cell_measurement_theta_min        3.5070
_shelx_estimated_absorpt_T_max     ?
_shelx_estimated_absorpt_T_min     ?
_exptl_absorpt_coefficient_mu      3.561
_exptl_absorpt_correction_T_max    1.00000
_exptl_absorpt_correction_T_min    0.57698
_exptl_absorpt_correction_type     multi-scan
_exptl_absorpt_process_details
;
CrysAlisPro 1.171.38.43 (Rigaku Oxford Diffraction, 2015)
Empirical absorption correction using spherical harmonics,
 implemented in SCALE3 ABSPACK scaling algorithm.
;
_exptl_absorpt_special_details     ?
_exptl_crystal_colour              purple
_exptl_crystal_density_diffrn      1.380
_exptl_crystal_density_meas        ?
_exptl_crystal_density_method      ?
_exptl_crystal_description         block
_exptl_crystal_F_000               16184
loop_
  _exptl_crystal_face_index_h
  _exptl_crystal_face_index_k
  _exptl_crystal_face_index_l
  _exptl_crystal_face_perp_dist
 16 16 0 0.0535
 -16 -16 0 0.0535
 7 -10 13 0.2170
 17 9 -12 0.2000
 23 4 -12 0.2263
 6 -8 14 0.2193
 7 -18 0 0.0912
 -8 18 0 0.0696
 -8 -5 15 0.2161
 -11 0 -15 0.3155
 35 -5 1 0.1789
 -34 6 0 0.1313

_exptl_crystal_size_max            0.57
_exptl_crystal_size_mid            0.318
_exptl_crystal_size_min            0.107
loop_
  _exptl_oxdiff_crystal_face_indexfrac_h
  _exptl_oxdiff_crystal_face_indexfrac_k
  _exptl_oxdiff_crystal_face_indexfrac_l
  _exptl_oxdiff_crystal_face_x
  _exptl_oxdiff_crystal_face_y
  _exptl_oxdiff_crystal_face_z
 15.9985 15.9994 0.0003 -0.7326 0.1734 0.6290
 -15.9985 -15.9994 -0.0003 0.7326 -0.1734 -0.6290
 6.9967 -10.0015 12.9989 0.8827 -0.1987 0.4522
 17.0017 9.0011 -11.9997 -0.7420 0.7029 -0.0433
 23.0015 4.0012 -12.0002 -0.4841 0.8910 -0.0621
 5.9965 -8.0017 13.9990 0.8125 -0.2788 0.5262
 7.0003 -17.9997 -0.0011 0.8899 0.3557 -0.3034
 -8.0002 17.9997 0.0011 -0.8926 -0.3777 0.2873
 -8.0031 -5.0017 14.9995 0.6597 -0.6566 0.4131
 -10.9956 0.0020 -14.9992 -0.4676 0.2940 -0.8360
 34.9979 -5.0004 0.9986 0.3634 0.7913 0.4941
 -33.9983 6.0003 0.0014 -0.3799 -0.8162 -0.4109

_exptl_transmission_factor_max     ?
_exptl_transmission_factor_min     ?
_diffrn_reflns_av_R_equivalents    0.1040
_diffrn_reflns_av_unetI/netI       0.0595
_diffrn_reflns_Laue_measured_fraction_full  0.999
_diffrn_reflns_Laue_measured_fraction_max  0.994
_diffrn_reflns_limit_h_max         70
_diffrn_reflns_limit_h_min         -68
_diffrn_reflns_limit_k_max         35
_diffrn_reflns_limit_k_min         -34
_diffrn_reflns_limit_l_max         30
_diffrn_reflns_limit_l_min         -25
_diffrn_reflns_number              181371
_diffrn_reflns_point_group_measured_fraction_full  0.874
_diffrn_reflns_point_group_measured_fraction_max  0.860
_diffrn_reflns_theta_full          67.684
_diffrn_reflns_theta_max           77.058
_diffrn_reflns_theta_min           3.518
_diffrn_ambient_environment        N~2~
_diffrn_ambient_temperature        120.01(10)
_diffrn_detector                   'CCD plate'
_diffrn_detector_area_resol_mean   10.6501
_diffrn_detector_type              Atlas
_diffrn_measured_fraction_theta_full  0.999
_diffrn_measured_fraction_theta_max  0.994
_diffrn_measurement_details
;
List of Runs (angles in degrees, time in seconds):

  # Type    Start    End  Width  t~exp~   \w     \q     \k     \f   Frames
--------------------------------------------------------------------------
  1  \w   -112.00  -9.00   1.00    5.00    --  -38.50 -19.00  30.00  103
  2  \w    -90.00 -64.00   1.00    5.00    --  -38.50 125.00 -60.00   26
  3  \w    -43.00 -13.00   1.00    5.00    --  -38.50 125.00 -60.00   30
  4  \w    -71.00 -19.00   1.00    5.00    --  -38.50 -57.00-180.00   52
  5  \w   -110.00 -50.00   1.00    5.00    --  -38.50 -37.00 150.00   60
  6  \w    -92.00 -44.00   1.00    5.00    --  -38.50 125.00  30.00   48
  7  \w    -63.00  14.00   1.00    5.00    --  -38.50  57.00 -30.00   77
  8  \w     33.00 107.00   1.00   25.00    --  111.00 -94.00-120.00   74
  9  \w     86.00 122.00   1.00   25.00    --  111.00 -30.00  90.00   36
 10  \w     95.00 176.00   1.00   25.00    --  111.00 125.00 -60.00   81
 11  \w     37.00  63.00   1.00   25.00    --  111.00 -94.00 -30.00   26
 12  \w     61.00 105.00   1.00   25.00    --  111.00 -94.00 -60.00   44
 13  \w    116.00 166.00   1.00   25.00    --  111.00  15.00  90.00   50
 14  \w     47.00  74.00   1.00   25.00    --  111.00 -30.00  90.00   27
 15  \w     94.00 121.00   1.00   25.00    --  111.00-125.00-180.00   27
 16  \w     77.00 123.00   1.00   25.00    --  111.00 -30.00 -90.00   46
 17  \w     32.00 108.00   1.00   25.00    --  111.00 -94.00  60.00   76
 18  \w     94.00 174.00   1.00   25.00    --  111.00  61.00 120.00   80
 19  \w     97.00 119.00   1.00   25.00    --  111.00-125.00 -60.00   22
 20  \w     49.00 120.00   1.00   25.00    --  111.00 -61.00  60.00   71
 21  \w     68.00 116.00   1.00   25.00    --  111.00-125.00-120.00   48
 22  \w     41.00 117.00   1.00   25.00    --  111.00-125.00  60.00   76
 23  \w     46.00  96.00   1.00   25.00    --  111.00 -30.00   0.00   50
 24  \w     96.00 176.00   1.00   25.00    --  111.00  15.00-150.00   80
 25  \w    112.00 138.00   1.00   25.00    --  111.00  30.00 -90.00   26
 26  \w    152.00 177.00   1.00   25.00    --  111.00  30.00 -90.00   25
 27  \w     44.00  70.00   1.00   25.00    --  111.00 -61.00-120.00   26
 28  \w     99.00 136.00   1.00   25.00    --  111.00 -61.00-120.00   37
 29  \w     44.00  71.00   1.00   25.00    --  111.00 -30.00 -90.00   27
 30  \w     47.00 130.00   1.00   25.00    --  111.00 -30.00-180.00   83
;
_diffrn_measurement_device         'four-circle diffractometer'
_diffrn_measurement_device_type    'SuperNova, Dual, Cu at zero, Atlas'
_diffrn_measurement_method         '\w scans'
_diffrn_orient_matrix_type        
 'CrysAlisPro convention (1999,Acta A55,543-557)'
_diffrn_orient_matrix_UB_11        0.0026298000
_diffrn_orient_matrix_UB_12        -0.0484214000
_diffrn_orient_matrix_UB_13        0.0292380000
_diffrn_orient_matrix_UB_21        0.0220315000
_diffrn_orient_matrix_UB_22        -0.0111890000
_diffrn_orient_matrix_UB_23        -0.0357514000
_diffrn_orient_matrix_UB_31        0.0161721000
_diffrn_orient_matrix_UB_32        0.0231449000
_diffrn_orient_matrix_UB_33        0.0438870000
_diffrn_radiation_monochromator    mirror
_diffrn_radiation_probe            x-ray
_diffrn_radiation_type             CuK\a
_diffrn_radiation_wavelength       1.54184
_diffrn_source                     'micro-focus sealed X-ray tube'
_diffrn_source_type                'SuperNova (Cu) X-ray Source'
_reflns_Friedel_coverage           0.688
_reflns_Friedel_fraction_full      0.743
_reflns_Friedel_fraction_max       0.719
_reflns_number_gt                  29090
_reflns_number_total               34718
_reflns_odcompleteness_completeness  99.95
_reflns_odcompleteness_iscentric   1
_reflns_odcompleteness_theta       74.33
_reflns_special_details
;
 Reflections were merged by SHELXL according to the crystal
 class for the calculation of statistics and refinement.
 
 Structure factors included contributions from the .fab file.
 
 _reflns_Friedel_fraction is defined as the number of unique
 Friedel pairs measured divided by the number that would be
 possible theoretically, ignoring centric projections and
 systematic absences.
;
_reflns_threshold_expression       'I > 2\s(I)'
_computing_cell_refinement         'CrysAlisPro 1.171.38.43 (Rigaku OD, 2015)'
_computing_data_collection         'CrysAlisPro 1.171.38.43 (Rigaku OD, 2015)'
_computing_data_reduction          'CrysAlisPro 1.171.38.43 (Rigaku OD, 2015)'
_computing_molecular_graphics      'Olex2 (Dolomanov et al., 2009)'
_computing_publication_material    'Olex2 (Dolomanov et al., 2009)'
_computing_structure_refinement    'ShelXL (Sheldrick, 2015)'
_computing_structure_solution      ?
_refine_diff_density_max           1.766
_refine_diff_density_min           -0.898
_refine_diff_density_rms           0.105
_refine_ls_abs_structure_details
;
 Flack x determined using 9515 quotients [(I+)-(I-)]/[(I+)+(I-)]
 (Parsons, Flack and Wagner, Acta Cryst. B69 (2013) 249-259).
;
_refine_ls_abs_structure_Flack     0.000(3)
_refine_ls_extinction_coef         .
_refine_ls_extinction_method       none
_refine_ls_goodness_of_fit_ref     1.024
_refine_ls_hydrogen_treatment      constr
_refine_ls_matrix_type             full
_refine_ls_number_parameters       2491
_refine_ls_number_reflns           34718
_refine_ls_number_restraints       519
_refine_ls_R_factor_all            0.0959
_refine_ls_R_factor_gt             0.0799
_refine_ls_restrained_S_all        1.026
_refine_ls_shift/su_max            0.019
_refine_ls_shift/su_mean           0.000
_refine_ls_structure_factor_coef   Fsqd
_refine_ls_weighting_details      
 'w=1/[\s^2^(Fo^2^)+(0.1416P)^2^+113.6791P] where P=(Fo^2^+2Fc^2^)/3'
_refine_ls_weighting_scheme        calc
_refine_ls_wR_factor_gt            0.2046
_refine_ls_wR_factor_ref           0.2202
_refine_special_details            ?
_olex2_refinement_description
;
1. Fixed Uiso
 At 1.2 times of:
  All C(H) groups
 At 1.5 times of:
  All C(H,H,H) groups
2. Restrained distances
 C618-C613
 1.5 with sigma of 0.01
 C612-C618
 2.52 with sigma of 0.02
 C614-C618
 2.52 with sigma of 0.02
3. Restrained planarity
 C611, C616, C615, C614, C613, C612, C617, C618
 with sigma of 0.05
 C621, C626, C625, C624, C623, C622, C627, C628
 with sigma of 0.05
4. Rigid bond restraints
 C611, C616, H616, C615, C613, C612, C617, C618
 with sigma for 1-2 distances of 0.005 and sigma for 1-3 distances of 0.005
 N661, C662, C663
 with sigma for 1-2 distances of 0.005 and sigma for 1-3 distances of 0.005
 N681, C682, C683
 with sigma for 1-2 distances of 0.005 and sigma for 1-3 distances of 0.005
 B591, F592, F593, F594, F595
 with sigma for 1-2 distances of 0.005 and sigma for 1-3 distances of 0.005
 B576, F577, F578, F579, F580
 with sigma for 1-2 distances of 0.005 and sigma for 1-3 distances of 0.005
 B571, F572, F573, F574, F575
 with sigma for 1-2 distances of 0.005 and sigma for 1-3 distances of 0.005
 B581, F582, F583, F584, F585
 with sigma for 1-2 distances of 0.005 and sigma for 1-3 distances of 0.005
 N651, C652, C653
 with sigma for 1-2 distances of 0.005 and sigma for 1-3 distances of 0.005
 N671, C672, C673
 with sigma for 1-2 distances of 0.005 and sigma for 1-3 distances of 0.005
 B541, F542, F543, F544, F545
 with sigma for 1-2 distances of 0.005 and sigma for 1-3 distances of 0.005
 B586, F587, F588, F589, F590
 with sigma for 1-2 distances of 0.005 and sigma for 1-3 distances of 0.005
 B511, F512, F513, F514, F515
 with sigma for 1-2 distances of 0.005 and sigma for 1-3 distances of 0.005
 C621, C626, C625, C624, C623, C622, C627, C628
 with sigma for 1-2 distances of 0.005 and sigma for 1-3 distances of 0.005
5. Uiso/Uaniso restraints and constraints
B571 \\sim F572 \\sim F573 \\sim F574 \\sim F575: within 1.7A with sigma of
0.02 and sigma for terminal atoms of 0.04
B576 \\sim F577 \\sim F578 \\sim F579 \\sim F580: within 1.7A with sigma of
0.02 and sigma for terminal atoms of 0.04
B591 \\sim F592 \\sim F593 \\sim F594 \\sim F595: within 1.7A with sigma of
0.02 and sigma for terminal atoms of 0.04
B581 \\sim F582 \\sim F583 \\sim F584 \\sim F585: within 1.7A with sigma of
0.02 and sigma for terminal atoms of 0.04
N661 \\sim C662 \\sim C663: within 1.7A with sigma of 0.02 and sigma for
terminal atoms of 0.04
N631 \\sim C632 \\sim C633: within 1.7A with sigma of 0.02 and sigma for
terminal atoms of 0.04
N681 \\sim C682 \\sim C683: within 1.7A with sigma of 0.02 and sigma for
terminal atoms of 0.04
C611 \\sim C616 \\sim C615 \\sim C614 \\sim C613 \\sim C612 \\sim C617 \\sim
C618: within 1.7A with sigma of 0.02 and sigma for terminal atoms of 0.04
N651 \\sim C652 \\sim C653: within 1.7A with sigma of 0.02 and sigma for
terminal atoms of 0.04
N671 \\sim C672 \\sim C673: within 1.7A with sigma of 0.02 and sigma for
terminal atoms of 0.04
B541 \\sim F542 \\sim F543 \\sim F544 \\sim F545: within 1.7A with sigma of
0.02 and sigma for terminal atoms of 0.04
B586 \\sim F587 \\sim F588 \\sim F589 \\sim F590: within 1.7A with sigma of
0.02 and sigma for terminal atoms of 0.04
B511 \\sim F512 \\sim F513 \\sim F514 \\sim F515: within 1.7A with sigma of
0.02 and sigma for terminal atoms of 0.04
C621 \\sim C626 \\sim C625 \\sim C624 \\sim C623 \\sim C622 \\sim C627 \\sim
C628: within 1.7A with sigma of 0.02 and sigma for terminal atoms of 0.04
Uanis(N671) = Uanis(C672) = Uanis(C673)
6. Rigid body (RIGU) restrains
 N671, C672, C673
 with sigma for 1-2 distances of 0.001 and sigma for 1-3 distances of 0.001
 B561, F562, F563, F564, F565
 with sigma for 1-2 distances of 0.001 and sigma for 1-3 distances of 0.001
 B551, F552, F553, F554, F555
 with sigma for 1-2 distances of 0.001 and sigma for 1-3 distances of 0.001
7. Others
 Fixed Sof: C621(0.5) C626(0.5) H626(0.5) C625(0.5) H625(0.5) C624(0.5)
 H624(0.5) C623(0.5) C622(0.5) H622(0.5) C627(0.5) H62A(0.5) H62B(0.5)
 H62C(0.5) C628(0.5) H62D(0.5) H62E(0.5) H62F(0.5) B561(0.5) F562(0.5)
 F563(0.5) F564(0.5) F565(0.5) B571(0.5) F572(0.5) F573(0.5) F574(0.5)
 F575(0.5) B576(0.5) F577(0.5) F578(0.5) F579(0.5) F580(0.5) B581(0.5)
 F582(0.5) F583(0.5) F584(0.5) F585(0.5) B586(0.5) F587(0.5) F588(0.5)
 F589(0.5) F590(0.5) B591(0.5) F592(0.5) F593(0.5) F594(0.5) F595(0.5)
8.a Free rotating group:
 B511(F512,F513,F514,F515), B541(F542,F543,F544,F545), B551(F552,F553,F554,
 F555), B561(F562,F563,F564,F565), B571(F572,F573,F574,F575), B576(F577,F578,
 F579,F580), B581(F582,F583,F584,F585), B586(F587,F588,F589,F590), B591(F592,
 F593,F594,F595)
8.b Aromatic/amide H refined with riding coordinates:
 C112(H112), C113(H113), C115(H115), C116(H116), C118(H118), C120(H120),
 C121(H121), C122(H122), C123(H123), C132(H132), C133(H133), C135(H135),
 C136(H136), C138(H138), C140(H140), C141(H141), C142(H142), C143(H143),
 C152(H152), C153(H153), C155(H155), C156(H156), C158(H158), C160(H160),
 C161(H161), C162(H162), C163(H163), C212(H212), C213(H213), C215(H215),
 C216(H216), C218(H218), C220(H220), C221(H221), C222(H222), C223(H223),
 C232(H232), C233(H233), C235(H235), C236(H236), C238(H238), C240(H240),
 C241(H241), C242(H242), C243(H243), C252(H252), C253(H253), C255(H255),
 C256(H256), C258(H258), C260(H260), C261(H261), C262(H262), C263(H263),
 C312(H312), C313(H313), C315(H315), C316(H316), C318(H318), C320(H320),
 C321(H321), C322(H322), C323(H323), C332(H332), C333(H333), C335(H335),
 C336(H336), C338(H338), C340(H340), C341(H341), C342(H342), C343(H343),
 C352(H352), C353(H353), C355(H355), C356(H356), C358(H358), C360(H360),
 C361(H361), C362(H362), C363(H363), C412(H412), C413(H413), C415(H415),
 C416(H416), C418(H418), C420(H420), C421(H421), C422(H422), C423(H423),
 C432(H432), C433(H433), C435(H435), C436(H436), C438(H438), C440(H440),
 C441(H441), C442(H442), C443(H443), C452(H452), C453(H453), C455(H455),
 C456(H456), C458(H458), C460(H460), C461(H461), C462(H462), C463(H463),
 C616(H616), C615(H615), C614(H614), C612(H612), C626(H626), C625(H625),
 C624(H624), C622(H622)
8.c Fitted hexagon refined as free rotating group:
 C611(C616,C615,C614,C613,C612)
8.d Idealised Me refined as rotating group:
 C617(H61A,H61B,H61C), C618(H61D,H61E,H61F), C627(H62A,H62B,H62C), C628(H62D,
 H62E,H62F), C633(H63A,H63B,H63C), C643(H64A,H64B,H64C), C653(H65A,H65B,H65C),
 C663(H66A,H66B,H66C), C673(H67A,H67B,H67C), C683(H68A,H68B,H68C), C693(H69A,
 H69B,H69C), C703(H70A,H70B,H70C)
;
_atom_sites_solution_hydrogens     geom
_atom_sites_solution_primary       ?
_atom_sites_solution_secondary     ?
loop_
  _atom_site_label
  _atom_site_type_symbol
  _atom_site_fract_x
  _atom_site_fract_y
  _atom_site_fract_z
  _atom_site_U_iso_or_equiv
  _atom_site_adp_type
  _atom_site_occupancy
  _atom_site_site_symmetry_order
  _atom_site_calc_flag
  _atom_site_refinement_flags_posn
  _atom_site_refinement_flags_adp
  _atom_site_refinement_flags_occupancy
  _atom_site_disorder_assembly
  _atom_site_disorder_group
 Fe1 Fe 0.62616(2) 0.02240(4) 0.73743(6) 0.0263(2) Uani 1 1 d . . . . .
 Fe2 Fe 0.61268(2) 0.43996(4) 0.79213(5) 0.0202(2) Uani 1 1 d . . . . .
 Fe3 Fe 0.73378(2) 0.28569(4) 0.33529(5) 0.0223(2) Uani 1 1 d . . . . .
 Fe4 Fe 0.52487(2) 0.25595(4) 0.31296(5) 0.0219(2) Uani 1 1 d . . . . .
 P1 P 0.70753(3) 0.24366(6) 0.66151(8) 0.0234(4) Uani 1 1 d . . . . .
 P2 P 0.53540(3) 0.23448(6) 0.64577(8) 0.0230(4) Uani 1 1 d . . . . .
 P3 P 0.62092(3) 0.42883(6) 0.45917(8) 0.0204(3) Uani 1 1 d . . . . .
 P4 P 0.63472(3) 0.08940(6) 0.41178(8) 0.0222(3) Uani 1 1 d . . . . .
 O11 O 0.68260(8) 0.22309(18) 0.6436(2) 0.0243(10) Uani 1 1 d . . . . .
 O12 O 0.70282(9) 0.27482(18) 0.7145(2) 0.0256(11) Uani 1 1 d . . . . .
 O13 O 0.71250(9) 0.28127(18) 0.6145(2) 0.0268(11) Uani 1 1 d . . . . .
 O14 O 0.72632(9) 0.20908(18) 0.6716(3) 0.0277(11) Uani 1 1 d . . . . .
 O21 O 0.53883(9) 0.1940(2) 0.6903(2) 0.0288(11) Uani 1 1 d . . . . .
 O22 O 0.56007(9) 0.26048(18) 0.6381(2) 0.0234(10) Uani 1 1 d . . . . .
 O23 O 0.53353(9) 0.20542(19) 0.5906(2) 0.0264(11) Uani 1 1 d . . . . .
 O24 O 0.51575(9) 0.26562(18) 0.6609(3) 0.0281(11) Uani 1 1 d . . . . .
 O31 O 0.63671(8) 0.43306(18) 0.5121(2) 0.0223(10) Uani 1 1 d . . . . .
 O32 O 0.64002(9) 0.42964(18) 0.4121(2) 0.0244(10) Uani 1 1 d . . . . .
 O33 O 0.61163(8) 0.37667(17) 0.4634(2) 0.0222(10) Uani 1 1 d . . . . .
 O34 O 0.60284(9) 0.46530(18) 0.4499(2) 0.0268(11) Uani 1 1 d . . . . .
 O41 O 0.63174(10) 0.04527(19) 0.4509(3) 0.0312(12) Uani 1 1 d . . . . .
 O42 O 0.65966(9) 0.10868(18) 0.4290(2) 0.0273(11) Uani 1 1 d . . . . .
 O43 O 0.61780(9) 0.12969(19) 0.4344(2) 0.0281(11) Uani 1 1 d . . . . .
 O44 O 0.63180(10) 0.07685(19) 0.3541(2) 0.0292(11) Uani 1 1 d . . . . .
 N117 N 0.62925(13) 0.0897(2) 0.7617(3) 0.0300(14) Uani 1 1 d . . . . .
 N124 N 0.60481(12) 0.0212(2) 0.8025(3) 0.0312(15) Uani 1 1 d . . . . .
 N137 N 0.64439(10) 0.4311(2) 0.7571(3) 0.0217(12) Uani 1 1 d . . . . .
 N144 N 0.62306(10) 0.5081(2) 0.7871(3) 0.0236(12) Uani 1 1 d . . . . .
 N157 N 0.73958(11) 0.2415(2) 0.3968(3) 0.0265(13) Uani 1 1 d . . . . .
 N164 N 0.74215(11) 0.2282(2) 0.2920(3) 0.0274(13) Uani 1 1 d . . . . .
 N217 N 0.59720(13) 0.0327(2) 0.6919(4) 0.0358(16) Uani 1 1 d . . . . .
 N224 N 0.61948(13) -0.0445(2) 0.7162(3) 0.0306(14) Uani 1 1 d . . . . .
 N237 N 0.60490(10) 0.3714(2) 0.7987(3) 0.0238(12) Uani 1 1 d . . . . .
 N244 N 0.62725(10) 0.4266(2) 0.8642(3) 0.0241(12) Uani 1 1 d . . . . .
 N257 N 0.51775(11) 0.2874(2) 0.3835(3) 0.0252(13) Uani 1 1 d . . . . .
 N264 N 0.51321(10) 0.3177(2) 0.2841(3) 0.0237(12) Uani 1 1 d . . . . .
 N317 N 0.59613(10) 0.4532(2) 0.7211(3) 0.0207(11) Uani 1 1 d . . . . .
 N324 N 0.58117(11) 0.4596(2) 0.8211(3) 0.0254(12) Uani 1 1 d . . . . .
 N337 N 0.72832(11) 0.3441(2) 0.3788(3) 0.0270(13) Uani 1 1 d . . . . .
 N344 N 0.76683(11) 0.3088(2) 0.3412(3) 0.0288(13) Uani 1 1 d . . . . .
 N357 N 0.55779(11) 0.2814(2) 0.3030(3) 0.0237(12) Uani 1 1 d . . . . .
 N364 N 0.53254(11) 0.2293(2) 0.2393(3) 0.0273(13) Uani 1 1 d . . . . .
 N417 N 0.64946(13) 0.0198(2) 0.6758(3) 0.0311(14) Uani 1 1 d . . . . .
 N424 N 0.65556(13) 0.0084(2) 0.7802(3) 0.0328(15) Uani 1 1 d . . . . .
 N437 N 0.69987(11) 0.2671(2) 0.3233(3) 0.0251(13) Uani 1 1 d . . . . .
 N444 N 0.72632(11) 0.3254(2) 0.2702(3) 0.0282(13) Uani 1 1 d . . . . .
 N457 N 0.53171(10) 0.1933(2) 0.3482(3) 0.0227(12) Uani 1 1 d . . . . .
 N464 N 0.49186(11) 0.2302(2) 0.3167(3) 0.0278(13) Uani 1 1 d . . . . .
 C111 C 0.67008(12) 0.1899(2) 0.6765(3) 0.0235(14) Uani 1 1 d . . . . .
 C112 C 0.64674(14) 0.2006(3) 0.6882(4) 0.0310(16) Uani 1 1 d . . . . .
 H112 H 0.6399 0.2296 0.6757 0.037 Uiso 1 1 calc R . . . .
 C113 C 0.63339(14) 0.1685(3) 0.7186(4) 0.0317(17) Uani 1 1 d . . . . .
 H113 H 0.6174 0.1759 0.7283 0.038 Uiso 1 1 calc R . . . .
 C114 C 0.64332(13) 0.1253(2) 0.7349(4) 0.0282(15) Uani 1 1 d . . . . .
 C115 C 0.66736(14) 0.1157(3) 0.7227(4) 0.0340(18) Uani 1 1 d . . . . .
 H115 H 0.6744 0.0868 0.7348 0.041 Uiso 1 1 calc R . . . .
 C116 C 0.68084(14) 0.1481(3) 0.6933(4) 0.0315(17) Uani 1 1 d . . . . .
 H116 H 0.6971 0.1418 0.6849 0.038 Uiso 1 1 calc R . . . .
 C118 C 0.61747(17) 0.1007(3) 0.8042(4) 0.0374(19) Uani 1 1 d . . . . .
 H118 H 0.6183 0.1317 0.8198 0.045 Uiso 1 1 calc R . . . .
 C119 C 0.60258(17) 0.0637(3) 0.8281(4) 0.039(2) Uani 1 1 d . . . . .
 C120 C 0.5887(2) 0.0697(3) 0.8741(5) 0.056(3) Uani 1 1 d . . . . .
 H120 H 0.5883 0.0996 0.8926 0.067 Uiso 1 1 calc R . . . .
 C121 C 0.5752(2) 0.0317(4) 0.8936(6) 0.062(4) Uani 1 1 d . . . . .
 H121 H 0.5651 0.0351 0.9249 0.075 Uiso 1 1 calc R . . . .
 C122 C 0.5768(2) -0.0106(3) 0.8665(5) 0.053(3) Uani 1 1 d . . . . .
 H122 H 0.5678 -0.0371 0.8790 0.063 Uiso 1 1 calc R . . . .
 C123 C 0.59135(15) -0.0152(3) 0.8214(4) 0.0356(19) Uani 1 1 d . . . . .
 H123 H 0.5920 -0.0449 0.8027 0.043 Uiso 1 1 calc R . . . .
 C131 C 0.68624(12) 0.3117(2) 0.7230(3) 0.0221(14) Uani 1 1 d . . . . .
 C132 C 0.67283(18) 0.3308(4) 0.6818(4) 0.044(2) Uani 1 1 d . . . . .
 H132 H 0.6735 0.3181 0.6454 0.053 Uiso 1 1 calc R . . . .
 C133 C 0.65801(18) 0.3695(4) 0.6940(4) 0.043(2) Uani 1 1 d . . . . .
 H133 H 0.6482 0.3828 0.6659 0.052 Uiso 1 1 calc R . . . .
 C134 C 0.65766(12) 0.3881(2) 0.7461(3) 0.0238(14) Uani 1 1 d . . . . .
 C135 C 0.67006(18) 0.3667(3) 0.7876(4) 0.041(2) Uani 1 1 d . . . . .
 H135 H 0.6685 0.3781 0.8245 0.049 Uiso 1 1 calc R . . . .
 C136 C 0.68501(18) 0.3282(3) 0.7764(4) 0.040(2) Uani 1 1 d . . . . .
 H136 H 0.6941 0.3137 0.8050 0.048 Uiso 1 1 calc R . . . .
 C138 C 0.65522(14) 0.4699(3) 0.7446(4) 0.0301(16) Uani 1 1 d . . . . .
 H138 H 0.6703 0.4696 0.7270 0.036 Uiso 1 1 calc R . . . .
 C139 C 0.64351(13) 0.5139(3) 0.7584(4) 0.0273(15) Uani 1 1 d . . . . .
 C140 C 0.65206(15) 0.5584(3) 0.7434(5) 0.038(2) Uani 1 1 d . . . . .
 H140 H 0.6666 0.5615 0.7235 0.046 Uiso 1 1 calc R . . . .
 C141 C 0.63907(17) 0.5983(3) 0.7580(4) 0.040(2) Uani 1 1 d . . . . .
 H141 H 0.6444 0.6290 0.7472 0.048 Uiso 1 1 calc R . . . .
 C142 C 0.61883(14) 0.5933(3) 0.7876(4) 0.0289(16) Uani 1 1 d . . . . .
 H142 H 0.6099 0.6205 0.7983 0.035 Uiso 1 1 calc R . . . .
 C143 C 0.61100(13) 0.5474(3) 0.8025(3) 0.0251(14) Uani 1 1 d . . . . .
 H143 H 0.5969 0.5441 0.8239 0.030 Uiso 1 1 calc R . . . .
 C151 C 0.71975(13) 0.2691(3) 0.5610(3) 0.0252(14) Uani 1 1 d . . . . .
 C152 C 0.70844(15) 0.2323(3) 0.5324(4) 0.0317(17) Uani 1 1 d . . . . .
 H152 H 0.6958 0.2147 0.5485 0.038 Uiso 1 1 calc R . . . .
 C153 C 0.71654(15) 0.2226(3) 0.4787(4) 0.0309(16) Uani 1 1 d . . . . .
 H153 H 0.7098 0.1967 0.4589 0.037 Uiso 1 1 calc R . . . .
 C154 C 0.73419(13) 0.2497(3) 0.4538(3) 0.0254(14) Uani 1 1 d . . . . .
 C155 C 0.74510(13) 0.2858(3) 0.4836(4) 0.0298(16) Uani 1 1 d . . . . .
 H155 H 0.7574 0.3042 0.4672 0.036 Uiso 1 1 calc R . . . .
 C156 C 0.73795(14) 0.2952(3) 0.5382(3) 0.0267(15) Uani 1 1 d . . . . .
 H156 H 0.7456 0.3194 0.5591 0.032 Uiso 1 1 calc R . . . .
 C158 C 0.74694(15) 0.2001(3) 0.3834(4) 0.0351(18) Uani 1 1 d . . . . .
 H158 H 0.7510 0.1769 0.4104 0.042 Uiso 1 1 calc R . . . .
 C159 C 0.74872(14) 0.1908(3) 0.3245(4) 0.0334(18) Uani 1 1 d . . . . .
 C160 C 0.75418(17) 0.1464(3) 0.3021(5) 0.045(2) Uani 1 1 d . . . . .
 H160 H 0.7594 0.1211 0.3253 0.054 Uiso 1 1 calc R . . . .
 C161 C 0.75194(17) 0.1398(3) 0.2459(4) 0.042(2) Uani 1 1 d . . . . .
 H161 H 0.7551 0.1096 0.2297 0.050 Uiso 1 1 calc R . . . .
 C162 C 0.74503(15) 0.1779(3) 0.2134(4) 0.038(2) Uani 1 1 d . . . . .
 H162 H 0.7432 0.1739 0.1747 0.046 Uiso 1 1 calc R . . . .
 C163 C 0.74073(14) 0.2223(3) 0.2374(4) 0.0322(17) Uani 1 1 d . . . . .
 H163 H 0.7368 0.2487 0.2145 0.039 Uiso 1 1 calc R . . . .
 C211 C 0.55408(14) 0.1545(3) 0.6863(3) 0.0283(16) Uani 1 1 d . . . . .
 C212 C 0.57423(14) 0.1530(3) 0.6540(4) 0.0314(17) Uani 1 1 d . . . . .
 H212 H 0.5784 0.1791 0.6310 0.038 Uiso 1 1 calc R . . . .
 C213 C 0.58846(14) 0.1121(3) 0.6559(4) 0.0326(18) Uani 1 1 d . . . . .
 H213 H 0.6022 0.1102 0.6332 0.039 Uiso 1 1 calc R . . . .
 C214 C 0.58275(15) 0.0747(3) 0.6900(4) 0.0317(17) Uani 1 1 d . . . . .
 C215 C 0.56173(16) 0.0764(3) 0.7218(5) 0.041(2) Uani 1 1 d . . . . .
 H215 H 0.5573 0.0498 0.7439 0.050 Uiso 1 1 calc R . . . .
 C216 C 0.54759(15) 0.1165(3) 0.7209(4) 0.0363(19) Uani 1 1 d . . . . .
 H216 H 0.5337 0.1184 0.7433 0.044 Uiso 1 1 calc R . . . .
 C218 C 0.58842(19) -0.0058(3) 0.6707(5) 0.051(3) Uani 1 1 d . . . . .
 H218 H 0.5742 -0.0052 0.6495 0.061 Uiso 1 1 calc R . . . .
 C219 C 0.60101(18) -0.0494(3) 0.6804(5) 0.046(3) Uani 1 1 d . . . . .
 C220 C 0.5939(3) -0.0930(4) 0.6590(7) 0.076(5) Uani 1 1 d . . . . .
 H220 H 0.5807 -0.0954 0.6347 0.091 Uiso 1 1 calc R . . . .
 C221 C 0.6070(2) -0.1336(4) 0.6742(6) 0.064(4) Uani 1 1 d . . . . .
 H221 H 0.6026 -0.1642 0.6611 0.076 Uiso 1 1 calc R . . . .
 C222 C 0.62643(18) -0.1282(3) 0.7087(5) 0.043(2) Uani 1 1 d . . . . .
 H222 H 0.6359 -0.1550 0.7182 0.051 Uiso 1 1 calc R . . . .
 C223 C 0.63223(16) -0.0833(3) 0.7297(4) 0.0340(18) Uani 1 1 d . . . . .
 H223 H 0.6454 -0.0801 0.7540 0.041 Uiso 1 1 calc R . . . .
 C231 C 0.57059(12) 0.2882(2) 0.6802(3) 0.0215(13) Uani 1 1 d . . . . .
 C232 C 0.59362(12) 0.2768(3) 0.6949(4) 0.0260(15) Uani 1 1 d . . . . .
 H232 H 0.6015 0.2506 0.6780 0.031 Uiso 1 1 calc R . . . .
 C233 C 0.60517(12) 0.3041(2) 0.7351(3) 0.0244(14) Uani 1 1 d . . . . .
 H233 H 0.6210 0.2969 0.7459 0.029 Uiso 1 1 calc R . . . .
 C234 C 0.59285(12) 0.3427(2) 0.7594(3) 0.0216(13) Uani 1 1 d . . . . .
 C235 C 0.56971(12) 0.3535(3) 0.7437(3) 0.0245(14) Uani 1 1 d . . . . .
 H235 H 0.5617 0.3798 0.7601 0.029 Uiso 1 1 calc R . . . .
 C236 C 0.55808(12) 0.3259(3) 0.7041(3) 0.0235(14) Uani 1 1 d . . . . .
 H236 H 0.5421 0.3326 0.6936 0.028 Uiso 1 1 calc R . . . .
 C238 C 0.61224(13) 0.3515(3) 0.8428(3) 0.0264(15) Uani 1 1 d . . . . .
 H238 H 0.6091 0.3189 0.8502 0.032 Uiso 1 1 calc R . . . .
 C239 C 0.62566(14) 0.3807(3) 0.8813(4) 0.0317(17) Uani 1 1 d . . . . .
 C240 C 0.63617(17) 0.3642(3) 0.9293(4) 0.040(2) Uani 1 1 d . . . . .
 H240 H 0.6347 0.3318 0.9400 0.048 Uiso 1 1 calc R . . . .
 C241 C 0.64902(16) 0.3961(3) 0.9617(4) 0.039(2) Uani 1 1 d . . . . .
 H241 H 0.6565 0.3859 0.9950 0.047 Uiso 1 1 calc R . . . .
 C242 C 0.65075(16) 0.4432(3) 0.9444(4) 0.038(2) Uani 1 1 d . . . . .
 H242 H 0.6595 0.4656 0.9655 0.046 Uiso 1 1 calc R . . . .
 C243 C 0.63961(14) 0.4569(3) 0.8964(4) 0.0299(16) Uani 1 1 d . . . . .
 H243 H 0.6407 0.4893 0.8854 0.036 Uiso 1 1 calc R . . . .
 C251 C 0.52928(13) 0.2283(3) 0.5393(4) 0.0274(15) Uani 1 1 d . . . . .
 C252 C 0.54775(13) 0.2499(3) 0.5125(3) 0.0264(15) Uani 1 1 d . . . . .
 H252 H 0.5631 0.2514 0.5291 0.032 Uiso 1 1 calc R . . . .
 C253 C 0.54392(13) 0.2695(3) 0.4610(4) 0.0290(15) Uani 1 1 d . . . . .
 H253 H 0.5567 0.2841 0.4416 0.035 Uiso 1 1 calc R . . . .
 C254 C 0.52139(13) 0.2680(3) 0.4377(3) 0.0254(14) Uani 1 1 d . . . . .
 C255 C 0.50283(14) 0.2456(3) 0.4656(4) 0.0332(17) Uani 1 1 d . . . . .
 H255 H 0.4874 0.2442 0.4494 0.040 Uiso 1 1 calc R . . . .
 C256 C 0.50688(14) 0.2253(3) 0.5174(4) 0.0318(17) Uani 1 1 d . . . . .
 H256 H 0.4944 0.2098 0.5369 0.038 Uiso 1 1 calc R . . . .
 C258 C 0.50651(13) 0.3279(3) 0.3798(4) 0.0283(15) Uani 1 1 d . . . . .
 H258 H 0.5005 0.3443 0.4113 0.034 Uiso 1 1 calc R . . . .
 C259 C 0.50387(12) 0.3460(2) 0.3245(3) 0.0254(15) Uani 1 1 d . . . . .
 C260 C 0.49347(14) 0.3897(3) 0.3125(4) 0.0355(18) Uani 1 1 d . . . . .
 H260 H 0.4868 0.4088 0.3411 0.043 Uiso 1 1 calc R . . . .
 C261 C 0.49300(14) 0.4048(3) 0.2581(5) 0.037(2) Uani 1 1 d . . . . .
 H261 H 0.4859 0.4343 0.2486 0.045 Uiso 1 1 calc R . . . .
 C262 C 0.50290(13) 0.3767(3) 0.2181(4) 0.0331(18) Uani 1 1 d . . . . .
 H262 H 0.5032 0.3871 0.1808 0.040 Uiso 1 1 calc R . . . .
 C263 C 0.51254(13) 0.3325(3) 0.2326(4) 0.0283(16) Uani 1 1 d . . . . .
 H263 H 0.5188 0.3126 0.2044 0.034 Uiso 1 1 calc R . . . .
 C311 C 0.62589(12) 0.4384(2) 0.5644(3) 0.0218(13) Uani 1 1 d . . . . .
 C312 C 0.61540(14) 0.3993(3) 0.5888(3) 0.0266(15) Uani 1 1 d . . . . .
 H312 H 0.6151 0.3694 0.5704 0.032 Uiso 1 1 calc R . . . .
 C313 C 0.60535(15) 0.4048(3) 0.6409(4) 0.0308(16) Uani 1 1 d . . . . .
 H313 H 0.5981 0.3783 0.6587 0.037 Uiso 1 1 calc R . . . .
 C314 C 0.60578(12) 0.4485(3) 0.6670(3) 0.0224(13) Uani 1 1 d . . . . .
 C315 C 0.61601(14) 0.4875(3) 0.6407(3) 0.0258(15) Uani 1 1 d . . . . .
 H315 H 0.6160 0.5176 0.6585 0.031 Uiso 1 1 calc R . . . .
 C316 C 0.62611(14) 0.4828(3) 0.5891(3) 0.0280(15) Uani 1 1 d . . . . .
 H316 H 0.6331 0.5094 0.5709 0.034 Uiso 1 1 calc R . . . .
 C318 C 0.57601(13) 0.4761(3) 0.7267(4) 0.0289(16) Uani 1 1 d . . . . .
 H318 H 0.5678 0.4894 0.6960 0.035 Uiso 1 1 calc R . . . .
 C319 C 0.56699(13) 0.4798(3) 0.7823(3) 0.0259(15) Uani 1 1 d . . . . .
 C320 C 0.54610(13) 0.5027(3) 0.7958(4) 0.0293(16) Uani 1 1 d . . . . .
 H320 H 0.5368 0.5178 0.7681 0.035 Uiso 1 1 calc R . . . .
 C321 C 0.53890(14) 0.5034(3) 0.8506(4) 0.0339(18) Uani 1 1 d . . . . .
 H321 H 0.5245 0.5188 0.8610 0.041 Uiso 1 1 calc R . . . .
 C322 C 0.55312(14) 0.4813(3) 0.8902(4) 0.0315(16) Uani 1 1 d . . . . .
 H322 H 0.5485 0.4809 0.9280 0.038 Uiso 1 1 calc R . . . .
 C323 C 0.57422(13) 0.4600(3) 0.8736(3) 0.0265(15) Uani 1 1 d . . . . .
 H323 H 0.5840 0.4453 0.9006 0.032 Uiso 1 1 calc R . . . .
 C331 C 0.66223(12) 0.4073(3) 0.4082(3) 0.0236(14) Uani 1 1 d . . . . .
 C332 C 0.66800(13) 0.3665(3) 0.4380(3) 0.0265(15) Uani 1 1 d . . . . .
 H332 H 0.6570 0.3531 0.4636 0.032 Uiso 1 1 calc R . . . .
 C333 C 0.69042(12) 0.3457(3) 0.4293(3) 0.0253(15) Uani 1 1 d . . . . .
 H333 H 0.6950 0.3184 0.4499 0.030 Uiso 1 1 calc R . . . .
 C334 C 0.70569(13) 0.3650(3) 0.3908(3) 0.0257(15) Uani 1 1 d . . . . .
 C335 C 0.69971(14) 0.4062(3) 0.3612(4) 0.0314(17) Uani 1 1 d . . . . .
 H335 H 0.7105 0.4195 0.3352 0.038 Uiso 1 1 calc R . . . .
 C336 C 0.67751(13) 0.4275(3) 0.3708(4) 0.0286(16) Uani 1 1 d . . . . .
 H336 H 0.6731 0.4556 0.3516 0.034 Uiso 1 1 calc R . . . .
 C338 C 0.74682(14) 0.3701(3) 0.3870(4) 0.0369(19) Uani 1 1 d . . . . .
 H338 H 0.7457 0.4003 0.4044 0.044 Uiso 1 1 calc R . . . .
 C339 C 0.76951(13) 0.3510(3) 0.3683(4) 0.0325(18) Uani 1 1 d . . . . .
 C340 C 0.79119(15) 0.3719(3) 0.3765(5) 0.041(2) Uani 1 1 d . . . . .
 H340 H 0.7923 0.4012 0.3961 0.050 Uiso 1 1 calc R . . . .
 C341 C 0.81152(15) 0.3505(4) 0.3563(5) 0.043(2) Uani 1 1 d . . . . .
 H341 H 0.8267 0.3651 0.3603 0.051 Uiso 1 1 calc R . . . .
 C342 C 0.80916(15) 0.3076(4) 0.3302(5) 0.043(2) Uani 1 1 d . . . . .
 H342 H 0.8229 0.2913 0.3175 0.052 Uiso 1 1 calc R . . . .
 C343 C 0.78681(12) 0.2878(3) 0.3221(4) 0.0297(16) Uani 1 1 d . . . . .
 H343 H 0.7855 0.2586 0.3026 0.036 Uiso 1 1 calc R . . . .
 C351 C 0.59792(12) 0.3547(2) 0.4213(3) 0.0214(13) Uani 1 1 d . . . . .
 C352 C 0.60566(13) 0.3110(3) 0.4028(4) 0.0281(16) Uani 1 1 d . . . . .
 H352 H 0.6198 0.2971 0.4173 0.034 Uiso 1 1 calc R . . . .
 C353 C 0.59248(13) 0.2876(3) 0.3627(4) 0.0277(15) Uani 1 1 d . . . . .
 H353 H 0.5975 0.2576 0.3491 0.033 Uiso 1 1 calc R . . . .
 C354 C 0.57183(12) 0.3085(3) 0.3424(3) 0.0228(14) Uani 1 1 d . . . . .
 C355 C 0.56428(13) 0.3522(3) 0.3612(3) 0.0259(15) Uani 1 1 d . . . . .
 H355 H 0.5501 0.3660 0.3469 0.031 Uiso 1 1 calc R . . . .
 C356 C 0.57737(12) 0.3758(3) 0.4011(3) 0.0241(14) Uani 1 1 d . . . . .
 H356 H 0.5724 0.4060 0.4144 0.029 Uiso 1 1 calc R . . . .
 C358 C 0.56656(13) 0.2766(3) 0.2539(3) 0.0273(15) Uani 1 1 d . . . . .
 H358 H 0.5809 0.2918 0.2430 0.033 Uiso 1 1 calc R . . . .
 C359 C 0.55295(13) 0.2463(3) 0.2164(3) 0.0290(16) Uani 1 1 d . . . . .
 C360 C 0.56054(15) 0.2335(3) 0.1643(4) 0.0375(19) Uani 1 1 d . . . . .
 H360 H 0.5746 0.2470 0.1491 0.045 Uiso 1 1 calc R . . . .
 C361 C 0.54731(17) 0.2008(4) 0.1343(5) 0.046(2) Uani 1 1 d . . . . .
 H361 H 0.5520 0.1919 0.0980 0.055 Uiso 1 1 calc R . . . .
 C362 C 0.52764(16) 0.1818(3) 0.1576(4) 0.040(2) Uani 1 1 d . . . . .
 H362 H 0.5189 0.1583 0.1381 0.048 Uiso 1 1 calc R . . . .
 C363 C 0.51982(15) 0.1966(3) 0.2110(4) 0.0322(17) Uani 1 1 d . . . . .
 H363 H 0.5057 0.1835 0.2265 0.039 Uiso 1 1 calc R . . . .
 C411 C 0.63581(15) 0.0417(3) 0.5075(4) 0.0300(16) Uani 1 1 d . . . . .
 C412 C 0.63733(13) 0.0807(3) 0.5428(3) 0.0266(15) Uani 1 1 d . . . . .
 H412 H 0.6353 0.1121 0.5291 0.032 Uiso 1 1 calc R . . . .
 C413 C 0.64185(13) 0.0728(3) 0.5975(3) 0.0267(15) Uani 1 1 d . . . . .
 H413 H 0.6431 0.0991 0.6219 0.032 Uiso 1 1 calc R . . . .
 C414 C 0.64467(16) 0.0268(3) 0.6182(4) 0.0336(17) Uani 1 1 d . . . . .
 C415 C 0.6432(2) -0.0116(3) 0.5821(4) 0.043(2) Uani 1 1 d . . . . .
 H415 H 0.6455 -0.0430 0.5956 0.052 Uiso 1 1 calc R . . . .
 C416 C 0.6383(2) -0.0042(3) 0.5267(5) 0.047(2) Uani 1 1 d . . . . .
 H416 H 0.6367 -0.0305 0.5022 0.057 Uiso 1 1 calc R . . . .
 C418 C 0.66985(14) 0.0014(3) 0.6888(4) 0.0326(17) Uani 1 1 d . . . . .
 H418 H 0.6810 -0.0085 0.6615 0.039 Uiso 1 1 calc R . . . .
 C419 C 0.67477(15) -0.0033(3) 0.7475(4) 0.0349(18) Uani 1 1 d . . . . .
 C420 C 0.69692(16) -0.0117(4) 0.7696(4) 0.042(2) Uani 1 1 d . . . . .
 H420 H 0.7098 -0.0200 0.7461 0.050 Uiso 1 1 calc R . . . .
 C421 C 0.70045(18) -0.0082(3) 0.8261(5) 0.046(2) Uani 1 1 d . . . . .
 H421 H 0.7156 -0.0137 0.8421 0.056 Uiso 1 1 calc R . . . .
 C422 C 0.68093(18) 0.0037(3) 0.8581(5) 0.043(2) Uani 1 1 d . . . . .
 H422 H 0.6827 0.0070 0.8970 0.052 Uiso 1 1 calc R . . . .
 C423 C 0.65881(17) 0.0109(3) 0.8341(4) 0.0344(18) Uani 1 1 d . . . . .
 H423 H 0.6456 0.0178 0.8573 0.041 Uiso 1 1 calc R . . . .
 C431 C 0.66835(13) 0.1494(3) 0.4005(4) 0.0279(16) Uani 1 1 d . . . . .
 C432 C 0.66229(14) 0.1943(3) 0.4197(4) 0.0316(17) Uani 1 1 d . . . . .
 H432 H 0.6516 0.1982 0.4498 0.038 Uiso 1 1 calc R . . . .
 C433 C 0.67249(14) 0.2339(3) 0.3931(4) 0.0337(18) Uani 1 1 d . . . . .
 H433 H 0.6689 0.2651 0.4055 0.040 Uiso 1 1 calc R . . . .
 C434 C 0.68780(13) 0.2272(3) 0.3488(3) 0.0269(15) Uani 1 1 d . . . . .
 C435 C 0.69239(15) 0.1818(3) 0.3291(4) 0.0331(18) Uani 1 1 d . . . . .
 H435 H 0.7023 0.1777 0.2975 0.040 Uiso 1 1 calc R . . . .
 C436 C 0.68260(15) 0.1421(3) 0.3552(4) 0.0336(18) Uani 1 1 d . . . . .
 H436 H 0.6857 0.1109 0.3420 0.040 Uiso 1 1 calc R . . . .
 C438 C 0.68957(13) 0.2870(3) 0.2823(4) 0.0294(16) Uani 1 1 d . . . . .
 H438 H 0.6736 0.2794 0.2723 0.035 Uiso 1 1 calc R . . . .
 C439 C 0.70327(13) 0.3216(3) 0.2519(3) 0.0294(16) Uani 1 1 d . . . . .
 C440 C 0.69464(17) 0.3486(4) 0.2088(4) 0.040(2) Uani 1 1 d . . . . .
 H440 H 0.6786 0.3446 0.1969 0.048 Uiso 1 1 calc R . . . .
 C441 C 0.70889(19) 0.3812(4) 0.1831(5) 0.048(2) Uani 1 1 d . . . . .
 H441 H 0.7031 0.3999 0.1533 0.058 Uiso 1 1 calc R . . . .
 C442 C 0.7324(2) 0.3863(3) 0.2020(4) 0.045(2) Uani 1 1 d . . . . .
 H442 H 0.7425 0.4095 0.1860 0.053 Uiso 1 1 calc R . . . .
 C443 C 0.74065(15) 0.3573(3) 0.2438(4) 0.0331(17) Uani 1 1 d . . . . .
 H443 H 0.7569 0.3597 0.2546 0.040 Uiso 1 1 calc R . . . .
 C451 C 0.59597(13) 0.1430(3) 0.4095(3) 0.0260(15) Uani 1 1 d . . . . .
 C452 C 0.57678(15) 0.1438(3) 0.4438(4) 0.0323(17) Uani 1 1 d . . . . .
 H452 H 0.5781 0.1336 0.4812 0.039 Uiso 1 1 calc R . . . .
 C453 C 0.55496(14) 0.1603(3) 0.4224(4) 0.0303(16) Uani 1 1 d . . . . .
 H453 H 0.5412 0.1614 0.4453 0.036 Uiso 1 1 calc R . . . .
 C454 C 0.55369(12) 0.1748(3) 0.3679(3) 0.0237(14) Uani 1 1 d . . . . .
 C455 C 0.57341(14) 0.1729(3) 0.3340(4) 0.0298(16) Uani 1 1 d . . . . .
 H455 H 0.5722 0.1827 0.2965 0.036 Uiso 1 1 calc R . . . .
 C456 C 0.59507(14) 0.1565(3) 0.3549(3) 0.0295(16) Uani 1 1 d . . . . .
 H456 H 0.6088 0.1547 0.3321 0.035 Uiso 1 1 calc R . . . .
 C458 C 0.51304(15) 0.1668(3) 0.3575(4) 0.0366(19) Uani 1 1 d . . . . .
 H458 H 0.5143 0.1359 0.3732 0.044 Uiso 1 1 calc R . . . .
 C459 C 0.49004(13) 0.1878(3) 0.3423(4) 0.0333(18) Uani 1 1 d . . . . .
 C460 C 0.46844(17) 0.1668(3) 0.3541(5) 0.047(2) Uani 1 1 d . . . . .
 H460 H 0.4679 0.1365 0.3717 0.056 Uiso 1 1 calc R . . . .
 C461 C 0.44759(15) 0.1896(4) 0.3404(6) 0.049(3) Uani 1 1 d . . . . .
 H461 H 0.4326 0.1760 0.3492 0.059 Uiso 1 1 calc R . . . .
 C462 C 0.44903(13) 0.2326(3) 0.3137(4) 0.0328(17) Uani 1 1 d . . . . .
 H462 H 0.4350 0.2490 0.3031 0.039 Uiso 1 1 calc R . . . .
 C463 C 0.47152(12) 0.2519(3) 0.3022(3) 0.0259(15) Uani 1 1 d . . . . .
 H463 H 0.4724 0.2815 0.2833 0.031 Uiso 1 1 calc R . . . .
 C611 C 0.6987(2) 0.4672(5) 0.5480(6) 0.114(5) Uani 1 1 d . U . . .
 C616 C 0.6909(2) 0.5104(6) 0.5692(6) 0.116(6) Uani 1 1 d G U . . .
 H616 H 0.6817 0.5110 0.6022 0.139 Uiso 1 1 calc R U . . .
 C615 C 0.6964(3) 0.5526(5) 0.5422(7) 0.120(6) Uani 1 1 d G U . . .
 H615 H 0.6910 0.5821 0.5567 0.144 Uiso 1 1 calc R . . . .
 C614 C 0.7099(3) 0.5516(5) 0.4939(7) 0.138(7) Uani 1 1 d DG U . . .
 H614 H 0.7137 0.5804 0.4754 0.165 Uiso 1 1 calc R . . . .
 C613 C 0.7178(2) 0.5084(6) 0.4727(5) 0.138(7) Uani 1 1 d DG U . . .
 C612 C 0.7122(2) 0.4662(4) 0.4997(7) 0.124(6) Uani 1 1 d DG U . . .
 H612 H 0.7176 0.4367 0.4852 0.149 Uiso 1 1 calc R . . . .
 C617 C 0.6937(4) 0.4174(10) 0.5807(12) 0.137(8) Uani 1 1 d . U . . .
 H61A H 0.6991 0.4204 0.6191 0.205 Uiso 1 1 calc GR . . . .
 H61B H 0.7024 0.3915 0.5625 0.205 Uiso 1 1 calc GR . . . .
 H61C H 0.6766 0.4105 0.5801 0.205 Uiso 1 1 calc GR . . . .
 C618 C 0.7325(4) 0.5124(10) 0.4214(8) 0.168(12) Uani 1 1 d D U . . .
 H61D H 0.7228 0.5034 0.3893 0.253 Uiso 1 1 calc GR . . . .
 H61E H 0.7463 0.4912 0.4242 0.253 Uiso 1 1 calc GR . . . .
 H61F H 0.7379 0.5453 0.4171 0.253 Uiso 1 1 calc GR . . . .
 C621 C 0.4904(3) 0.3619(7) 0.5371(8) 0.041(3) Uani 0.5 1 d . U P A -2
 C626 C 0.4838(4) 0.3973(7) 0.4979(8) 0.043(3) Uani 0.5 1 d . U P A -2
 H626 H 0.4675 0.4006 0.4877 0.051 Uiso 0.5 1 calc R . P A -2
 C625 C 0.5013(3) 0.4282(6) 0.4734(7) 0.034(3) Uani 0.5 1 d . U P A -2
 H625 H 0.4970 0.4525 0.4480 0.040 Uiso 0.5 1 calc R . P A -2
 C624 C 0.5252(3) 0.4205(5) 0.4890(7) 0.029(3) Uani 0.5 1 d . U P A -2
 H624 H 0.5373 0.4395 0.4725 0.034 Uiso 0.5 1 calc R . P A -2
 C623 C 0.5318(3) 0.3860(6) 0.5277(7) 0.031(3) Uani 0.5 1 d . U P A -2
 C622 C 0.5143(3) 0.3578(7) 0.5520(9) 0.043(4) Uani 0.5 1 d . U P A -2
 H622 H 0.5187 0.3353 0.5794 0.052 Uiso 0.5 1 calc R . P A -2
 C627 C 0.4726(4) 0.3306(8) 0.5638(11) 0.057(5) Uani 0.5 1 d . U P A -2
 H62A H 0.4700 0.3024 0.5407 0.085 Uiso 0.5 1 calc GR . P A -2
 H62B H 0.4576 0.3479 0.5684 0.085 Uiso 0.5 1 calc GR . P A -2
 H62C H 0.4786 0.3207 0.6002 0.085 Uiso 0.5 1 calc GR . P A -2
 C628 C 0.5549(3) 0.3778(6) 0.5482(7) 0.031(3) Uani 0.5 1 d . U P A -2
 H62D H 0.5666 0.3915 0.5227 0.047 Uiso 0.5 1 calc GR . P A -2
 H62E H 0.5576 0.3435 0.5516 0.047 Uiso 0.5 1 calc GR . P A -2
 H62F H 0.5565 0.3928 0.5846 0.047 Uiso 0.5 1 calc GR . P A -2
 N631 N 0.7840(3) 0.2361(7) 0.6124(8) 0.104(5) Uani 1 1 d . U . . .
 C632 C 0.7752(3) 0.2052(7) 0.5890(7) 0.077(4) Uani 1 1 d . U . . .
 C633 C 0.7645(4) 0.1675(8) 0.5634(10) 0.122(8) Uani 1 1 d . U . . .
 H63A H 0.7582 0.1777 0.5275 0.183 Uiso 1 1 calc GR . . . .
 H63B H 0.7514 0.1558 0.5865 0.183 Uiso 1 1 calc GR . . . .
 H63C H 0.7762 0.1420 0.5578 0.183 Uiso 1 1 calc GR . . . .
 N641 N 0.6530(4) 0.3958(7) 0.1168(8) 0.117(6) Uani 1 1 d . . . . .
 C642 C 0.6354(3) 0.3712(7) 0.1099(7) 0.084(5) Uani 1 1 d . . . . .
 C643 C 0.6145(3) 0.3418(7) 0.1030(10) 0.102(6) Uani 1 1 d . . . . .
 H64A H 0.6026 0.3590 0.0810 0.152 Uiso 1 1 calc GR . . . .
 H64B H 0.6078 0.3341 0.1393 0.152 Uiso 1 1 calc GR . . . .
 H64C H 0.6189 0.3123 0.0839 0.152 Uiso 1 1 calc GR . . . .
 N651 N 0.5891(3) 0.5850(7) 0.5005(6) 0.108(6) Uani 1 1 d . U . . .
 C652 C 0.5792(2) 0.5597(6) 0.5239(6) 0.066(3) Uani 1 1 d . U . . .
 C653 C 0.5675(2) 0.5215(5) 0.5533(6) 0.062(3) Uani 1 1 d . U . . .
 H65A H 0.5656 0.4941 0.5287 0.092 Uiso 1 1 calc GR . . . .
 H65B H 0.5518 0.5322 0.5659 0.092 Uiso 1 1 calc GR . . . .
 H65C H 0.5771 0.5122 0.5854 0.092 Uiso 1 1 calc GR . . . .
 N661 N 0.7290(5) 0.1025(10) 0.4512(15) 0.202(13) Uani 1 1 d . U . . .
 C662 C 0.7161(4) 0.0800(10) 0.4800(12) 0.120(7) Uani 1 1 d . U . . .
 C663 C 0.7013(3) 0.0531(11) 0.5159(10) 0.129(9) Uani 1 1 d . U . . .
 H66A H 0.6845 0.0583 0.5060 0.193 Uiso 1 1 calc GR . . . .
 H66B H 0.7039 0.0633 0.5541 0.193 Uiso 1 1 calc GR . . . .
 H66C H 0.7051 0.0193 0.5122 0.193 Uiso 1 1 calc GR . . . .
 N671 N 0.7177(3) 0.0554(8) 0.6453(10) 0.123(5) Uani 1 1 d . U . . .
 C672 C 0.7308(4) 0.0251(10) 0.6377(13) 0.123(5) Uani 1 1 d . U . . .
 C673 C 0.7487(4) -0.0168(9) 0.6213(12) 0.123(5) Uani 1 1 d . U . . .
 H67A H 0.7567 -0.0285 0.6546 0.185 Uiso 1 1 calc GR . . . .
 H67B H 0.7605 -0.0048 0.5952 0.185 Uiso 1 1 calc GR . . . .
 H67C H 0.7397 -0.0429 0.6042 0.185 Uiso 1 1 calc GR . . . .
 N681 N 0.5529(2) 0.3445(5) 0.8889(7) 0.081(3) Uani 1 1 d . U . . .
 C682 C 0.5591(3) 0.3232(9) 0.9225(11) 0.118(8) Uani 1 1 d . U . . .
 C683 C 0.5727(5) 0.2875(11) 0.9606(14) 0.160(11) Uani 1 1 d . U . . .
 H68A H 0.5748 0.3016 0.9974 0.240 Uiso 1 1 calc GR . . . .
 H68B H 0.5883 0.2804 0.9445 0.240 Uiso 1 1 calc GR . . . .
 H68C H 0.5635 0.2580 0.9640 0.240 Uiso 1 1 calc GR . . . .
 N691 N 0.6997(3) 0.2966(7) 0.9224(10) 0.116(6) Uani 1 1 d . . . . .
 C692 C 0.6903(3) 0.2695(9) 0.9520(10) 0.105(7) Uani 1 1 d . . . . .
 C693 C 0.6786(4) 0.2346(9) 0.9828(11) 0.113(7) Uani 1 1 d . . . . .
 H69A H 0.6628 0.2289 0.9669 0.170 Uiso 1 1 calc GR . . . .
 H69B H 0.6769 0.2454 1.0211 0.170 Uiso 1 1 calc GR . . . .
 H69C H 0.6879 0.2051 0.9819 0.170 Uiso 1 1 calc GR . . . .
 N701 N 0.6911(2) 0.1133(6) 0.2064(7) 0.088(4) Uani 1 1 d . . . . .
 C702 C 0.6858(3) 0.1379(6) 0.1698(7) 0.073(4) Uani 1 1 d . . . . .
 C703 C 0.6779(5) 0.1692(9) 0.1251(9) 0.125(8) Uani 1 1 d . . . . .
 H70A H 0.6823 0.1552 0.0894 0.187 Uiso 1 1 calc GR . . . .
 H70B H 0.6855 0.2003 0.1290 0.187 Uiso 1 1 calc GR . . . .
 H70C H 0.6605 0.1730 0.1269 0.187 Uiso 1 1 calc GR . . . .
 B511 B 0.62539(13) 0.2611(2) 0.5494(2) 0.084(3) Uani 1 1 d . U . . .
 F512 F 0.60266(10) 0.2796(5) 0.5391(4) 0.152(5) Uani 1 1 d G U . . .
 F513 F 0.64013(15) 0.2699(3) 0.5037(2) 0.109(3) Uani 1 1 d G U . . .
 F514 F 0.63513(12) 0.2831(2) 0.5963(2) 0.0618(17) Uani 1 1 d G U . . .
 F515 F 0.6237(3) 0.2120(2) 0.5585(4) 0.250(9) Uani 1 1 d G U . . .
 B541 B 0.62828(11) 0.25043(18) 0.2167(4) 0.119(5) Uani 1 1 d . U . . .
 F542 F 0.62918(18) 0.29888(19) 0.2306(6) 0.184(7) Uani 1 1 d G U . . .
 F543 F 0.6190(2) 0.2455(4) 0.1631(5) 0.178(6) Uani 1 1 d G U . . .
 F544 F 0.61359(17) 0.2265(3) 0.2543(6) 0.165(6) Uani 1 1 d G U . . .
 F545 F 0.65128(11) 0.2312(3) 0.2186(5) 0.131(5) Uani 1 1 d G U . . .
 B551 B 0.7027(3) -0.0848(4) 0.5110(5) 0.239(6) Uani 1 1 d . U . . .
 F552 F 0.7116(4) -0.0509(6) 0.4739(7) 0.242(7) Uani 1 1 d G U . . .
 F553 F 0.6802(3) -0.1000(7) 0.4934(9) 0.255(7) Uani 1 1 d G U . . .
 F554 F 0.7182(4) -0.1240(5) 0.5129(8) 0.239(7) Uani 1 1 d G U . . .
 F555 F 0.7009(4) -0.0646(6) 0.5638(6) 0.228(7) Uani 1 1 d G U . . .
 B561 B 0.5259(3) 0.0686(5) 0.2454(10) 0.176(8) Uani 0.5 1 d . U P . .
 F562 F 0.5328(4) 0.0217(5) 0.2571(13) 0.174(8) Uani 0.5 1 d G U P . .
 F563 F 0.5203(5) 0.0728(9) 0.1891(10) 0.191(8) Uani 0.5 1 d G U P . .
 F564 F 0.5058(3) 0.0805(8) 0.2771(12) 0.170(8) Uani 0.5 1 d G U P . .
 F565 F 0.5446(3) 0.0996(7) 0.2585(13) 0.178(8) Uani 0.5 1 d G U P . .
 B571 B 0.4682(5) 0.1044(9) 0.4936(9) 0.224(15) Uani 0.5 1 d . U P B 1
 F572 F 0.4673(7) 0.0546(10) 0.4978(15) 0.224(16) Uani 0.5 1 d G U P B 1
 F573 F 0.4481(5) 0.1205(16) 0.4645(18) 0.226(16) Uani 0.5 1 d G U P B 1
 F574 F 0.4889(5) 0.1180(9) 0.4655(11) 0.169(11) Uani 0.5 1 d G U P B 1
 F575 F 0.4682(8) 0.1244(16) 0.5468(12) 0.27(2) Uani 0.5 1 d G U P B 1
 B576 B 0.4562(3) 0.1303(6) 0.5099(7) 0.144(9) Uani 0.5 1 d . U P C 2
 F577 F 0.4353(4) 0.1203(10) 0.5397(12) 0.198(13) Uani 0.5 1 d G U P C 2
 F578 F 0.4569(6) 0.1018(8) 0.4623(9) 0.181(13) Uani 0.5 1 d G U P C 2
 F579 F 0.4563(3) 0.1784(6) 0.4945(8) 0.113(6) Uani 0.5 1 d G U P C 2
 F580 F 0.4761(4) 0.1206(7) 0.5429(8) 0.127(7) Uani 0.5 1 d G U P C 2
 B581 B 0.7279(2) 0.4954(4) 0.7755(6) 0.079(5) Uani 0.5 1 d . U P D 1
 F582 F 0.7226(4) 0.4562(5) 0.8093(9) 0.176(11) Uani 0.5 1 d G U P D 1
 F583 F 0.70676(19) 0.5167(4) 0.7577(8) 0.084(6) Uani 0.5 1 d G U P D 1
 F584 F 0.7411(3) 0.4800(8) 0.7294(8) 0.128(9) Uani 0.5 1 d G U P D 1
 F585 F 0.7414(2) 0.5284(7) 0.8056(8) 0.113(7) Uani 0.5 1 d G U P D 1
 B586 B 0.7187(3) 0.4820(7) 0.7649(11) 0.165(13) Uani 0.5 1 d . U P E 2
 F587 F 0.7028(4) 0.4757(14) 0.8090(11) 0.203(14) Uani 0.5 1 d G U P E 2
 F588 F 0.7117(4) 0.4532(11) 0.7204(12) 0.192(14) Uani 0.5 1 d G U P E 2
 F589 F 0.7186(6) 0.5298(8) 0.7484(18) 0.256(18) Uani 0.5 1 d G U P E 2
 F590 F 0.7418(3) 0.4692(9) 0.7818(14) 0.179(14) Uani 0.5 1 d G U P E 2
 B591 B 0.51167(19) 0.4316(4) 0.4648(4) 0.083(6) Uani 0.5 1 d . U P F -1
 F592 F 0.52415(19) 0.4636(4) 0.4986(5) 0.058(3) Uani 0.5 1 d G U P F -1
 F593 F 0.5279(4) 0.4070(6) 0.4311(7) 0.129(7) Uani 0.5 1 d G U P F -1
 F594 F 0.4992(3) 0.3991(6) 0.4978(7) 0.131(9) Uani 0.5 1 d G U P F -1
 F595 F 0.4956(3) 0.4568(6) 0.4315(7) 0.131(8) Uani 0.5 1 d G U P F -1
 F522 F 0.58592(11) 0.4208(3) 0.1774(3) 0.0624(19) Uani 1 1 d . . . . .
 F523 F 0.54609(11) 0.4335(2) 0.1733(3) 0.0578(17) Uani 1 1 d . . . . .
 F524 F 0.56093(14) 0.3581(3) 0.1672(4) 0.074(2) Uani 1 1 d . . . . .
 F525 F 0.56201(12) 0.3969(3) 0.2472(3) 0.0665(19) Uani 1 1 d . . . . .
 B521 B 0.5640(2) 0.4020(4) 0.1908(6) 0.047(3) Uani 1 1 d . . . . .
 F532 F 0.60666(13) 0.2224(4) 0.8382(5) 0.091(3) Uani 1 1 d . . . . .
 F533 F 0.63695(17) 0.1844(4) 0.8782(6) 0.102(3) Uani 1 1 d . . . . .
 F534 F 0.6231(3) 0.2513(3) 0.9170(6) 0.137(5) Uani 1 1 d . . . . .
 F535 F 0.64177(16) 0.2524(4) 0.8357(6) 0.117(5) Uani 1 1 d . . . . .
 B531 B 0.6251(4) 0.2255(6) 0.8700(10) 0.084(6) Uani 1 1 d . . . . .

loop_
  _atom_site_aniso_label
  _atom_site_aniso_U_11
  _atom_site_aniso_U_22
  _atom_site_aniso_U_33
  _atom_site_aniso_U_23
  _atom_site_aniso_U_13
  _atom_site_aniso_U_12
 Fe1 0.0311(6) 0.0188(5) 0.0290(6) 0.0053(5) -0.0004(5) 0.0013(4)
 Fe2 0.0216(5) 0.0192(5) 0.0198(5) -0.0017(4) -0.0003(4) 0.0030(4)
 Fe3 0.0206(5) 0.0197(5) 0.0268(6) -0.0015(4) 0.0047(4) 0.0005(4)
 Fe4 0.0206(5) 0.0200(5) 0.0252(6) -0.0009(4) -0.0061(4) 0.0014(4)
 P1 0.0220(8) 0.0207(8) 0.0274(10) -0.0007(7) 0.0001(7) 0.0037(6)
 P2 0.0219(8) 0.0228(8) 0.0243(9) 0.0031(7) 0.0008(7) 0.0017(6)
 P3 0.0207(7) 0.0196(8) 0.0210(9) -0.0018(6) 0.0015(6) 0.0020(6)
 P4 0.0246(8) 0.0174(7) 0.0244(9) -0.0006(7) -0.0018(7) 0.0012(6)
 O11 0.022(2) 0.024(2) 0.028(3) 0.004(2) -0.001(2) 0.0012(18)
 O12 0.025(2) 0.024(2) 0.027(3) -0.001(2) -0.003(2) 0.0104(19)
 O13 0.031(3) 0.022(2) 0.027(3) -0.001(2) 0.007(2) 0.0032(19)
 O14 0.021(2) 0.019(2) 0.044(3) -0.002(2) -0.002(2) 0.0084(18)
 O21 0.025(2) 0.030(3) 0.031(3) 0.008(2) 0.004(2) 0.005(2)
 O22 0.022(2) 0.027(2) 0.021(3) -0.001(2) 0.0029(19) -0.0015(19)
 O23 0.032(3) 0.026(2) 0.021(3) 0.001(2) -0.002(2) -0.004(2)
 O24 0.021(2) 0.025(2) 0.039(3) 0.001(2) 0.003(2) 0.0020(19)
 O31 0.020(2) 0.026(2) 0.020(3) -0.0050(19) 0.0039(18) -0.0004(18)
 O32 0.026(2) 0.022(2) 0.025(3) -0.001(2) 0.006(2) 0.0052(19)
 O33 0.024(2) 0.023(2) 0.019(3) -0.0017(19) -0.0037(19) 0.0005(18)
 O34 0.025(2) 0.018(2) 0.037(3) -0.001(2) 0.001(2) 0.0076(18)
 O41 0.041(3) 0.022(2) 0.031(3) 0.004(2) -0.001(2) -0.001(2)
 O42 0.025(2) 0.024(2) 0.033(3) 0.002(2) -0.004(2) -0.0025(19)
 O43 0.028(3) 0.028(3) 0.028(3) -0.004(2) -0.007(2) 0.009(2)
 O44 0.036(3) 0.022(2) 0.029(3) -0.002(2) -0.003(2) 0.006(2)
 N117 0.045(4) 0.020(3) 0.025(3) 0.005(2) 0.002(3) 0.005(3)
 N124 0.035(3) 0.022(3) 0.037(4) 0.005(3) 0.003(3) 0.000(2)
 N137 0.022(3) 0.015(3) 0.028(3) 0.000(2) -0.006(2) -0.002(2)
 N144 0.024(3) 0.021(3) 0.026(3) 0.001(2) -0.004(2) 0.006(2)
 N157 0.022(3) 0.023(3) 0.035(4) -0.005(3) 0.001(2) 0.001(2)
 N164 0.027(3) 0.027(3) 0.028(3) -0.009(3) 0.005(3) 0.000(2)
 N217 0.039(4) 0.020(3) 0.049(5) 0.006(3) -0.005(3) -0.003(3)
 N224 0.038(3) 0.023(3) 0.031(4) 0.002(3) 0.002(3) -0.001(3)
 N237 0.020(3) 0.027(3) 0.024(3) -0.001(2) 0.001(2) 0.002(2)
 N244 0.020(3) 0.025(3) 0.027(3) -0.007(2) -0.002(2) 0.003(2)
 N257 0.025(3) 0.021(3) 0.030(4) 0.001(2) -0.006(2) 0.000(2)
 N264 0.022(3) 0.023(3) 0.027(3) 0.002(2) -0.004(2) -0.003(2)
 N317 0.022(3) 0.019(3) 0.021(3) -0.005(2) 0.000(2) 0.006(2)
 N324 0.025(3) 0.026(3) 0.026(3) -0.002(2) -0.002(2) 0.001(2)
 N337 0.022(3) 0.027(3) 0.032(4) -0.006(3) 0.009(2) 0.000(2)
 N344 0.024(3) 0.026(3) 0.037(4) -0.002(3) 0.008(3) 0.001(2)
 N357 0.027(3) 0.024(3) 0.020(3) -0.004(2) -0.004(2) 0.003(2)
 N364 0.022(3) 0.024(3) 0.036(4) -0.004(3) -0.011(3) 0.003(2)
 N417 0.040(4) 0.019(3) 0.035(4) 0.006(3) -0.001(3) 0.001(2)
 N424 0.039(4) 0.018(3) 0.041(4) 0.006(3) 0.004(3) -0.005(2)
 N437 0.028(3) 0.021(3) 0.026(3) -0.001(2) 0.004(2) -0.002(2)
 N444 0.028(3) 0.027(3) 0.030(4) -0.002(3) 0.005(3) 0.002(2)
 N457 0.023(3) 0.017(3) 0.028(3) 0.000(2) -0.004(2) 0.004(2)
 N464 0.026(3) 0.023(3) 0.034(4) -0.002(3) -0.005(3) 0.001(2)
 C111 0.024(3) 0.021(3) 0.026(4) 0.002(3) -0.001(3) 0.001(3)
 C112 0.028(4) 0.026(3) 0.039(5) 0.007(3) 0.001(3) 0.005(3)
 C113 0.033(4) 0.031(4) 0.031(4) 0.011(3) 0.006(3) 0.005(3)
 C114 0.029(3) 0.018(3) 0.037(4) -0.001(3) -0.001(3) -0.003(3)
 C115 0.032(4) 0.026(4) 0.044(5) 0.004(3) -0.005(3) 0.002(3)
 C116 0.025(3) 0.019(3) 0.051(5) -0.001(3) -0.003(3) 0.001(3)
 C118 0.056(5) 0.018(3) 0.038(5) 0.007(3) 0.001(4) -0.003(3)
 C119 0.046(5) 0.029(4) 0.043(6) 0.006(4) 0.007(4) 0.000(3)
 C120 0.084(8) 0.028(4) 0.056(7) 0.005(4) 0.032(6) 0.010(5)
 C121 0.073(7) 0.041(5) 0.072(8) 0.017(5) 0.050(7) 0.011(5)
 C122 0.060(6) 0.030(4) 0.068(8) 0.017(5) 0.020(5) 0.003(4)
 C123 0.034(4) 0.031(4) 0.043(5) 0.013(3) 0.009(3) 0.001(3)
 C131 0.018(3) 0.020(3) 0.028(4) -0.004(3) 0.000(3) 0.005(2)
 C132 0.055(5) 0.044(5) 0.034(5) -0.011(4) -0.014(4) 0.027(4)
 C133 0.054(5) 0.051(5) 0.024(4) -0.007(4) -0.011(4) 0.027(4)
 C134 0.022(3) 0.021(3) 0.029(4) -0.006(3) -0.002(3) 0.004(2)
 C135 0.057(5) 0.037(4) 0.028(5) -0.004(4) -0.006(4) 0.026(4)
 C136 0.054(5) 0.045(5) 0.021(4) 0.002(3) 0.002(4) 0.028(4)
 C138 0.035(4) 0.024(4) 0.031(4) -0.002(3) 0.002(3) 0.005(3)
 C139 0.025(3) 0.021(3) 0.036(4) -0.003(3) -0.002(3) 0.002(3)
 C140 0.032(4) 0.022(4) 0.061(6) -0.002(4) 0.007(4) 0.001(3)
 C141 0.051(5) 0.015(3) 0.053(6) -0.005(3) -0.002(4) 0.001(3)
 C142 0.035(4) 0.021(3) 0.031(4) -0.006(3) -0.004(3) -0.001(3)
 C143 0.030(3) 0.023(3) 0.022(4) -0.003(3) -0.001(3) 0.002(3)
 C151 0.025(3) 0.022(3) 0.028(4) -0.002(3) -0.002(3) 0.001(3)
 C152 0.039(4) 0.026(4) 0.030(4) 0.000(3) 0.003(3) -0.010(3)
 C153 0.042(4) 0.021(3) 0.029(4) -0.002(3) 0.002(3) -0.003(3)
 C154 0.028(3) 0.024(3) 0.024(4) 0.001(3) -0.001(3) 0.004(3)
 C155 0.023(3) 0.032(4) 0.035(4) -0.005(3) 0.000(3) -0.002(3)
 C156 0.032(4) 0.025(3) 0.023(4) 0.002(3) -0.004(3) -0.002(3)
 C158 0.039(4) 0.035(4) 0.032(5) -0.003(3) -0.001(3) 0.006(3)
 C159 0.031(4) 0.026(4) 0.043(5) 0.000(3) 0.002(3) 0.006(3)
 C160 0.048(5) 0.028(4) 0.059(7) -0.007(4) 0.005(4) 0.009(4)
 C161 0.052(5) 0.031(4) 0.042(6) -0.017(4) 0.012(4) 0.002(4)
 C162 0.035(4) 0.040(5) 0.040(5) -0.012(4) 0.011(4) -0.002(3)
 C163 0.034(4) 0.029(4) 0.033(4) -0.004(3) 0.010(3) -0.006(3)
 C211 0.031(4) 0.028(4) 0.027(4) 0.007(3) 0.005(3) 0.004(3)
 C212 0.031(4) 0.023(3) 0.040(5) 0.010(3) 0.010(3) 0.005(3)
 C213 0.031(4) 0.021(3) 0.046(5) 0.009(3) 0.006(3) 0.008(3)
 C214 0.034(4) 0.020(3) 0.041(5) 0.003(3) -0.003(3) 0.007(3)
 C215 0.035(4) 0.033(4) 0.056(6) 0.018(4) 0.005(4) 0.000(3)
 C216 0.036(4) 0.036(4) 0.037(5) 0.017(4) 0.009(3) -0.002(3)
 C218 0.056(6) 0.022(4) 0.074(8) -0.004(4) -0.023(5) 0.004(4)
 C219 0.050(5) 0.020(4) 0.070(7) 0.004(4) -0.022(5) -0.001(3)
 C220 0.085(9) 0.027(5) 0.117(13) -0.012(6) -0.064(9) 0.005(5)
 C221 0.084(8) 0.026(4) 0.080(9) -0.005(5) -0.032(7) 0.000(5)
 C222 0.054(5) 0.025(4) 0.049(6) 0.007(4) 0.000(4) 0.002(4)
 C223 0.047(5) 0.019(3) 0.035(5) 0.006(3) 0.004(4) 0.000(3)
 C231 0.019(3) 0.024(3) 0.021(4) 0.003(3) 0.000(2) 0.000(2)
 C232 0.020(3) 0.022(3) 0.036(4) -0.002(3) 0.001(3) -0.001(2)
 C233 0.022(3) 0.023(3) 0.029(4) 0.000(3) -0.005(3) 0.002(2)
 C234 0.025(3) 0.016(3) 0.024(4) -0.002(3) 0.002(3) -0.002(2)
 C235 0.023(3) 0.023(3) 0.028(4) -0.002(3) 0.004(3) 0.002(2)
 C236 0.019(3) 0.025(3) 0.027(4) -0.003(3) -0.002(3) 0.000(3)
 C238 0.031(4) 0.029(4) 0.019(4) 0.004(3) -0.006(3) 0.001(3)
 C239 0.029(4) 0.036(4) 0.030(4) -0.004(3) -0.013(3) -0.001(3)
 C240 0.049(5) 0.033(4) 0.040(5) 0.006(4) -0.011(4) -0.001(4)
 C241 0.045(5) 0.042(5) 0.029(4) -0.001(4) -0.021(4) 0.004(4)
 C242 0.042(4) 0.031(4) 0.042(5) -0.013(4) -0.008(4) 0.004(3)
 C243 0.033(4) 0.027(4) 0.029(4) -0.009(3) -0.005(3) 0.002(3)
 C251 0.024(3) 0.026(3) 0.032(4) -0.003(3) -0.003(3) -0.002(3)
 C252 0.023(3) 0.033(4) 0.023(4) 0.003(3) -0.003(3) 0.000(3)
 C253 0.026(3) 0.035(4) 0.026(4) 0.002(3) -0.003(3) -0.003(3)
 C254 0.029(3) 0.025(3) 0.023(4) -0.005(3) -0.003(3) -0.001(3)
 C255 0.025(4) 0.041(4) 0.033(5) 0.001(3) -0.004(3) -0.010(3)
 C256 0.024(3) 0.041(4) 0.030(4) 0.002(3) -0.001(3) -0.009(3)
 C258 0.029(4) 0.024(3) 0.032(4) -0.004(3) -0.006(3) 0.003(3)
 C259 0.020(3) 0.022(3) 0.034(4) -0.001(3) -0.005(3) -0.001(2)
 C260 0.032(4) 0.022(3) 0.053(6) -0.004(3) -0.001(4) -0.001(3)
 C261 0.027(4) 0.024(4) 0.061(6) 0.007(4) -0.006(4) 0.006(3)
 C262 0.025(3) 0.031(4) 0.043(5) 0.013(3) -0.008(3) -0.001(3)
 C263 0.023(3) 0.023(3) 0.039(5) 0.005(3) -0.006(3) -0.003(3)
 C311 0.019(3) 0.024(3) 0.023(4) -0.002(3) 0.002(3) 0.000(2)
 C312 0.041(4) 0.020(3) 0.019(4) 0.001(3) 0.001(3) 0.004(3)
 C313 0.042(4) 0.017(3) 0.034(4) 0.004(3) 0.000(3) -0.008(3)
 C314 0.021(3) 0.028(3) 0.018(3) -0.003(3) -0.002(3) 0.002(3)
 C315 0.036(4) 0.019(3) 0.023(4) -0.004(3) 0.003(3) 0.000(3)
 C316 0.035(4) 0.023(3) 0.027(4) -0.005(3) 0.004(3) -0.006(3)
 C318 0.023(3) 0.033(4) 0.030(4) -0.003(3) 0.002(3) 0.009(3)
 C319 0.027(3) 0.028(3) 0.023(4) -0.008(3) 0.001(3) 0.007(3)
 C320 0.028(3) 0.029(3) 0.032(4) -0.007(3) -0.005(3) 0.011(3)
 C321 0.026(3) 0.039(4) 0.037(5) -0.003(3) 0.008(3) 0.006(3)
 C322 0.030(4) 0.039(4) 0.026(4) -0.004(3) 0.001(3) -0.002(3)
 C323 0.022(3) 0.031(4) 0.027(4) -0.004(3) 0.005(3) 0.001(3)
 C331 0.024(3) 0.025(3) 0.022(4) -0.001(3) 0.004(3) 0.008(3)
 C332 0.025(3) 0.026(3) 0.027(4) -0.002(3) 0.009(3) 0.002(3)
 C333 0.022(3) 0.023(3) 0.031(4) 0.001(3) 0.006(3) 0.006(3)
 C334 0.025(3) 0.023(3) 0.030(4) -0.002(3) 0.011(3) 0.006(3)
 C335 0.028(4) 0.027(4) 0.039(5) 0.008(3) 0.010(3) 0.005(3)
 C336 0.027(3) 0.027(4) 0.032(4) 0.003(3) 0.007(3) 0.005(3)
 C338 0.028(4) 0.036(4) 0.047(5) -0.009(4) 0.011(3) -0.002(3)
 C339 0.019(3) 0.031(4) 0.047(5) -0.005(3) 0.005(3) 0.000(3)
 C340 0.030(4) 0.039(5) 0.055(6) -0.007(4) 0.002(4) -0.002(3)
 C341 0.022(4) 0.058(6) 0.048(6) -0.011(4) 0.005(3) -0.002(4)
 C342 0.023(4) 0.054(5) 0.052(6) -0.005(4) 0.009(4) 0.002(3)
 C343 0.017(3) 0.039(4) 0.034(5) -0.007(3) 0.003(3) 0.004(3)
 C351 0.024(3) 0.019(3) 0.022(4) 0.000(3) -0.004(3) -0.003(2)
 C352 0.025(3) 0.028(4) 0.031(4) -0.006(3) -0.008(3) 0.005(3)
 C353 0.024(3) 0.025(3) 0.034(4) -0.006(3) -0.009(3) 0.007(3)
 C354 0.019(3) 0.026(3) 0.023(4) -0.005(3) -0.007(3) -0.003(2)
 C355 0.026(3) 0.022(3) 0.030(4) 0.003(3) -0.009(3) -0.001(3)
 C356 0.024(3) 0.023(3) 0.026(4) -0.003(3) -0.001(3) -0.001(3)
 C358 0.026(3) 0.030(4) 0.025(4) -0.003(3) -0.006(3) -0.004(3)
 C359 0.023(3) 0.039(4) 0.025(4) -0.009(3) -0.007(3) 0.003(3)
 C360 0.033(4) 0.051(5) 0.028(4) -0.012(4) -0.003(3) 0.002(4)
 C361 0.036(5) 0.058(6) 0.043(6) -0.019(5) -0.010(4) 0.010(4)
 C362 0.040(4) 0.036(4) 0.044(6) -0.015(4) -0.014(4) 0.010(3)
 C363 0.033(4) 0.022(3) 0.041(5) -0.008(3) -0.012(3) 0.006(3)
 C411 0.040(4) 0.022(3) 0.028(4) 0.004(3) -0.002(3) -0.001(3)
 C412 0.033(4) 0.023(3) 0.024(4) 0.005(3) 0.000(3) 0.001(3)
 C413 0.030(4) 0.022(3) 0.028(4) -0.001(3) 0.001(3) 0.004(3)
 C414 0.043(4) 0.026(4) 0.032(5) 0.001(3) 0.003(3) 0.003(3)
 C415 0.071(6) 0.022(4) 0.037(5) 0.004(3) 0.000(4) 0.001(4)
 C416 0.075(7) 0.015(4) 0.051(6) 0.001(4) -0.003(5) -0.001(4)
 C418 0.030(4) 0.028(4) 0.040(5) 0.007(3) 0.003(3) 0.004(3)
 C419 0.037(4) 0.029(4) 0.038(5) 0.010(3) 0.005(4) 0.000(3)
 C420 0.033(4) 0.047(5) 0.044(6) 0.014(4) -0.001(4) 0.003(4)
 C421 0.044(5) 0.035(4) 0.060(7) 0.012(4) -0.018(4) -0.005(4)
 C422 0.051(5) 0.033(4) 0.047(6) 0.007(4) -0.014(4) -0.009(4)
 C423 0.053(5) 0.020(3) 0.030(4) 0.006(3) -0.010(4) -0.001(3)
 C431 0.027(3) 0.020(3) 0.037(5) 0.001(3) -0.002(3) -0.003(3)
 C432 0.033(4) 0.021(3) 0.041(5) -0.004(3) 0.007(3) 0.000(3)
 C433 0.030(4) 0.022(3) 0.049(5) -0.003(3) 0.007(3) -0.003(3)
 C434 0.024(3) 0.027(4) 0.030(4) 0.001(3) 0.002(3) -0.007(3)
 C435 0.035(4) 0.024(4) 0.040(5) -0.004(3) 0.009(3) -0.005(3)
 C436 0.035(4) 0.022(3) 0.044(5) 0.000(3) 0.005(3) -0.002(3)
 C438 0.022(3) 0.033(4) 0.033(4) -0.004(3) -0.001(3) -0.002(3)
 C439 0.026(3) 0.036(4) 0.026(4) -0.001(3) 0.004(3) 0.003(3)
 C440 0.040(4) 0.048(5) 0.032(5) 0.004(4) -0.001(4) 0.011(4)
 C441 0.057(6) 0.049(5) 0.039(6) 0.018(4) 0.004(4) 0.017(5)
 C442 0.064(6) 0.034(4) 0.035(5) 0.009(4) 0.011(4) -0.003(4)
 C443 0.034(4) 0.031(4) 0.035(5) 0.003(3) 0.011(3) -0.005(3)
 C451 0.026(3) 0.025(3) 0.027(4) -0.005(3) -0.007(3) 0.003(3)
 C452 0.035(4) 0.036(4) 0.026(4) 0.008(3) -0.007(3) 0.010(3)
 C453 0.027(4) 0.031(4) 0.033(4) 0.007(3) 0.002(3) 0.008(3)
 C454 0.022(3) 0.023(3) 0.027(4) 0.002(3) -0.008(3) 0.003(3)
 C455 0.039(4) 0.026(3) 0.024(4) 0.004(3) -0.006(3) 0.010(3)
 C456 0.027(4) 0.034(4) 0.027(4) -0.001(3) -0.001(3) 0.008(3)
 C458 0.033(4) 0.025(4) 0.052(6) 0.005(4) -0.018(4) -0.003(3)
 C459 0.025(3) 0.021(3) 0.054(6) 0.006(3) -0.007(3) -0.003(3)
 C460 0.038(5) 0.035(4) 0.068(7) 0.017(4) -0.011(4) -0.007(4)
 C461 0.022(4) 0.044(5) 0.082(8) 0.015(5) -0.006(4) -0.010(3)
 C462 0.022(3) 0.038(4) 0.038(5) 0.006(4) -0.006(3) -0.001(3)
 C463 0.019(3) 0.027(3) 0.031(4) -0.001(3) -0.009(3) -0.001(3)
 C611 0.093(11) 0.128(10) 0.122(13) -0.013(9) 0.006(9) -0.009(9)
 C616 0.083(10) 0.140(11) 0.125(14) 0.007(10) 0.033(10) 0.014(10)
 C615 0.103(12) 0.134(10) 0.123(15) -0.003(11) 0.026(11) -0.001(11)
 C614 0.107(13) 0.130(15) 0.176(18) 0.007(15) 0.011(13) 0.000(12)
 C613 0.122(13) 0.123(13) 0.167(16) -0.002(12) 0.027(12) -0.015(12)
 C612 0.112(13) 0.115(12) 0.144(15) -0.017(10) 0.034(10) -0.009(11)
 C617 0.128(17) 0.138(12) 0.144(19) -0.001(13) 0.002(15) -0.043(14)
 C618 0.22(3) 0.17(2) 0.12(2) -0.010(16) 0.014(17) -0.08(2)
 C621 0.036(6) 0.046(8) 0.041(9) -0.012(6) 0.009(6) 0.000(6)
 C626 0.034(6) 0.048(8) 0.045(9) -0.018(6) -0.009(6) 0.004(6)
 C625 0.033(7) 0.039(7) 0.029(8) -0.002(5) -0.004(5) 0.022(6)
 C624 0.033(6) 0.028(6) 0.025(7) -0.001(5) -0.007(5) 0.009(5)
 C623 0.029(5) 0.041(7) 0.022(7) 0.003(5) 0.002(5) 0.011(5)
 C622 0.038(5) 0.046(9) 0.045(9) 0.009(7) 0.009(6) 0.008(6)
 C627 0.053(9) 0.060(11) 0.058(13) -0.022(8) 0.014(9) -0.022(9)
 C628 0.034(6) 0.030(7) 0.030(8) -0.015(6) -0.015(6) 0.024(5)
 N631 0.085(10) 0.129(14) 0.098(13) 0.039(11) -0.004(9) -0.002(9)
 C632 0.064(8) 0.099(12) 0.070(10) 0.008(9) -0.016(7) 0.021(8)
 C633 0.157(18) 0.100(14) 0.108(16) -0.006(12) -0.064(14) 0.053(13)
 N641 0.142(15) 0.109(13) 0.099(14) 0.021(10) -0.040(11) -0.014(11)
 C642 0.082(10) 0.105(13) 0.066(10) -0.004(9) -0.002(8) 0.002(9)
 C643 0.090(12) 0.098(13) 0.116(17) 0.009(12) -0.029(11) -0.002(10)
 N651 0.097(10) 0.169(15) 0.057(8) -0.002(8) 0.013(7) -0.069(10)
 C652 0.065(7) 0.087(9) 0.045(7) 0.003(6) -0.006(5) -0.013(6)
 C653 0.051(6) 0.070(7) 0.064(8) -0.008(5) 0.000(5) -0.008(5)
 N661 0.21(2) 0.15(2) 0.25(3) 0.10(2) 0.02(2) -0.050(17)
 C662 0.111(15) 0.132(17) 0.116(17) 0.035(13) 0.009(11) 0.009(12)
 C663 0.082(11) 0.21(2) 0.092(14) 0.072(15) -0.014(9) 0.011(12)
 N671 0.081(7) 0.138(11) 0.152(12) -0.036(9) 0.024(7) -0.016(6)
 C672 0.081(7) 0.138(11) 0.152(12) -0.036(9) 0.024(7) -0.016(6)
 C673 0.081(7) 0.138(11) 0.152(12) -0.036(9) 0.024(7) -0.016(6)
 N681 0.066(7) 0.082(8) 0.095(10) -0.008(7) -0.002(7) 0.004(6)
 C682 0.063(9) 0.150(17) 0.140(18) 0.056(13) -0.022(10) -0.040(10)
 C683 0.15(2) 0.17(2) 0.16(3) 0.077(19) -0.022(18) -0.010(17)
 N691 0.074(9) 0.135(15) 0.140(18) -0.011(13) 0.021(10) -0.010(9)
 C692 0.072(10) 0.141(19) 0.102(16) 0.012(14) 0.019(10) 0.024(11)
 C693 0.110(15) 0.124(18) 0.106(17) 0.009(14) -0.006(12) -0.005(13)
 N701 0.082(8) 0.092(10) 0.091(11) 0.018(8) -0.005(7) -0.013(7)
 C702 0.079(9) 0.078(9) 0.063(9) 0.002(8) 0.005(7) -0.015(7)
 C703 0.16(2) 0.14(2) 0.071(13) 0.030(13) 0.035(13) 0.024(16)
 B511 0.138(9) 0.061(7) 0.054(7) 0.006(7) -0.034(6) -0.020(8)
 F512 0.074(5) 0.262(14) 0.120(10) 0.065(10) -0.031(5) -0.064(6)
 F513 0.154(8) 0.125(8) 0.049(4) -0.006(5) -0.002(5) 0.085(7)
 F514 0.084(5) 0.057(4) 0.044(3) 0.004(3) -0.014(3) 0.009(3)
 F515 0.55(3) 0.063(6) 0.139(13) 0.021(7) -0.125(16) -0.082(10)
 B541 0.094(9) 0.041(6) 0.221(15) -0.001(9) -0.038(10) 0.012(7)
 F542 0.188(12) 0.033(4) 0.33(2) -0.022(7) -0.068(14) -0.018(5)
 F543 0.165(12) 0.083(7) 0.286(14) 0.004(9) -0.131(11) -0.022(7)
 F544 0.131(9) 0.053(5) 0.312(16) -0.046(8) 0.057(11) -0.008(5)
 F545 0.070(5) 0.096(7) 0.226(15) -0.053(8) -0.044(6) -0.014(4)
 B551 0.395(18) 0.162(10) 0.160(11) -0.037(8) -0.043(11) 0.048(10)
 F552 0.403(19) 0.165(11) 0.158(11) -0.036(8) -0.047(12) 0.042(10)
 F553 0.398(18) 0.188(12) 0.178(12) -0.045(9) -0.046(12) 0.040(10)
 F554 0.394(19) 0.165(10) 0.160(12) -0.030(9) -0.033(12) 0.050(10)
 F555 0.378(19) 0.148(11) 0.157(10) -0.031(8) -0.047(11) 0.053(11)
 B561 0.158(13) 0.101(10) 0.27(2) -0.075(12) -0.076(13) 0.022(9)
 F562 0.157(14) 0.101(9) 0.26(2) -0.076(12) -0.072(14) 0.023(9)
 F563 0.179(14) 0.123(11) 0.27(2) -0.070(12) -0.081(13) 0.014(10)
 F564 0.153(13) 0.094(10) 0.26(2) -0.073(12) -0.083(13) 0.022(9)
 F565 0.160(13) 0.106(10) 0.27(2) -0.071(12) -0.077(13) 0.019(9)
 B571 0.34(3) 0.21(2) 0.12(3) 0.00(3) -0.01(2) -0.10(3)
 F572 0.30(4) 0.21(2) 0.15(3) 0.02(2) -0.04(3) -0.17(2)
 F573 0.30(3) 0.24(3) 0.14(3) -0.01(3) 0.01(3) -0.11(3)
 F574 0.30(3) 0.110(17) 0.099(18) 0.040(14) -0.063(19) -0.079(19)
 F575 0.39(5) 0.28(4) 0.14(3) -0.04(3) -0.02(2) -0.03(5)
 B576 0.19(2) 0.152(16) 0.09(2) -0.037(15) 0.008(12) -0.08(2)
 F577 0.21(2) 0.25(3) 0.14(2) 0.02(2) 0.014(18) -0.12(2)
 F578 0.30(4) 0.153(19) 0.091(18) -0.043(18) -0.030(17) -0.11(2)
 F579 0.091(12) 0.150(14) 0.098(15) -0.038(11) 0.003(10) -0.069(11)
 F580 0.21(2) 0.109(14) 0.065(13) -0.048(11) 0.012(11) -0.059(13)
 B581 0.099(15) 0.046(11) 0.092(17) 0.001(8) 0.017(10) 0.042(9)
 F582 0.29(3) 0.056(9) 0.18(2) 0.047(13) 0.07(2) 0.074(12)
 F583 0.049(7) 0.036(7) 0.167(19) 0.003(8) 0.000(8) -0.005(5)
 F584 0.082(12) 0.17(2) 0.135(17) -0.061(14) 0.037(13) 0.010(12)
 F585 0.064(9) 0.137(14) 0.138(18) -0.054(13) -0.002(9) 0.043(9)
 B586 0.099(17) 0.13(2) 0.26(3) -0.12(2) -0.008(15) 0.061(19)
 F587 0.106(15) 0.27(3) 0.23(3) -0.13(3) -0.031(17) 0.00(2)
 F588 0.087(14) 0.23(3) 0.26(3) -0.14(3) -0.014(16) 0.052(17)
 F589 0.26(4) 0.152(19) 0.36(5) -0.07(2) 0.01(3) 0.10(2)
 F590 0.085(12) 0.118(18) 0.33(4) -0.10(2) -0.039(16) 0.007(13)
 B591 0.090(17) 0.090(17) 0.068(17) 0.026(8) -0.030(8) -0.035(9)
 F592 0.054(7) 0.062(7) 0.059(8) 0.019(6) -0.017(5) -0.002(5)
 F593 0.21(2) 0.087(13) 0.090(15) -0.001(9) 0.009(13) -0.011(12)
 F594 0.101(13) 0.176(19) 0.117(16) 0.075(14) -0.052(10) -0.091(14)
 F595 0.066(9) 0.190(19) 0.136(17) 0.084(14) -0.068(10) -0.064(9)
 F522 0.041(3) 0.067(4) 0.080(5) 0.026(4) -0.003(3) -0.021(3)
 F523 0.050(3) 0.050(3) 0.073(5) 0.024(3) -0.018(3) -0.008(3)
 F524 0.066(4) 0.051(4) 0.105(7) -0.003(4) 0.010(4) -0.017(3)
 F525 0.058(4) 0.083(5) 0.059(5) 0.029(4) -0.003(3) -0.010(3)
 B521 0.040(5) 0.042(6) 0.058(8) 0.027(5) -0.010(5) -0.013(4)
 F532 0.043(4) 0.120(7) 0.111(8) 0.025(6) -0.024(4) -0.002(4)
 F533 0.078(6) 0.080(6) 0.147(10) -0.008(6) -0.026(6) 0.023(4)
 F534 0.262(17) 0.048(5) 0.100(9) -0.009(5) 0.010(10) -0.030(7)
 F535 0.061(5) 0.111(8) 0.180(13) 0.047(8) 0.017(6) 0.012(5)
 B531 0.094(12) 0.053(8) 0.104(15) -0.022(9) -0.049(11) 0.028(8)

_geom_special_details
;
 All esds (except the esd in the dihedral angle between two l.s. planes)
 are estimated using the full covariance matrix.  The cell esds are taken
 into account individually in the estimation of esds in distances, angles
 and torsion angles; correlations between esds in cell parameters are only
 used when they are defined by crystal symmetry.  An approximate (isotropic)
 treatment of cell esds is used for estimating esds involving l.s. planes.
;
loop_
  _geom_bond_atom_site_label_1
  _geom_bond_atom_site_label_2
  _geom_bond_distance
  _geom_bond_site_symmetry_2
  _geom_bond_publ_flag
 Fe1 N117 1.989(7) . ?
 Fe1 N124 1.977(7) . ?
 Fe1 N217 1.984(8) . ?
 Fe1 N224 1.984(7) . ?
 Fe1 N417 1.984(8) . ?
 Fe1 N424 1.986(8) . ?
 Fe2 N137 1.986(6) . ?
 Fe2 N144 2.005(6) . ?
 Fe2 N237 1.983(6) . ?
 Fe2 N244 1.962(7) . ?
 Fe2 N317 1.989(6) . ?
 Fe2 N324 1.980(6) . ?
 Fe3 N157 1.965(7) . ?
 Fe3 N164 1.981(6) . ?
 Fe3 N337 1.974(6) . ?
 Fe3 N344 1.970(6) . ?
 Fe3 N437 1.995(6) . ?
 Fe3 N444 1.974(7) . ?
 Fe4 N257 1.963(7) . ?
 Fe4 N264 1.981(6) . ?
 Fe4 N357 1.995(6) . ?
 Fe4 N364 1.979(7) . ?
 Fe4 N457 1.994(6) . ?
 Fe4 N464 1.990(6) . ?
 P1 O11 1.574(5) . ?
 P1 O12 1.574(6) . ?
 P1 O13 1.577(6) . ?
 P1 O14 1.455(5) . ?
 P2 O21 1.577(6) . ?
 P2 O22 1.576(5) . ?
 P2 O23 1.568(6) . ?
 P2 O24 1.455(5) . ?
 P3 O31 1.560(5) . ?
 P3 O32 1.563(5) . ?
 P3 O33 1.559(5) . ?
 P3 O34 1.459(5) . ?
 P4 O41 1.568(6) . ?
 P4 O42 1.558(5) . ?
 P4 O43 1.576(5) . ?
 P4 O44 1.448(6) . ?
 O11 C111 1.412(9) . ?
 O12 C131 1.407(8) . ?
 O13 C151 1.400(10) . ?
 O21 C211 1.407(9) . ?
 O22 C231 1.410(9) . ?
 O23 C251 1.416(10) . ?
 O31 C311 1.411(9) . ?
 O32 C331 1.399(8) . ?
 O33 C351 1.418(8) . ?
 O41 C411 1.393(11) . ?
 O42 C431 1.422(9) . ?
 O43 C451 1.416(9) . ?
 N117 C114 1.429(10) . ?
 N117 C118 1.259(12) . ?
 N124 C119 1.351(12) . ?
 N124 C123 1.351(10) . ?
 N137 C134 1.444(9) . ?
 N137 C138 1.284(10) . ?
 N144 C139 1.351(10) . ?
 N144 C143 1.349(9) . ?
 N157 C154 1.429(11) . ?
 N157 C158 1.276(11) . ?
 N164 C159 1.363(11) . ?
 N164 C163 1.333(12) . ?
 N217 C214 1.434(10) . ?
 N217 C218 1.295(12) . ?
 N224 C219 1.356(12) . ?
 N224 C223 1.345(11) . ?
 N237 C234 1.418(9) . ?
 N237 C238 1.271(10) . ?
 N244 C239 1.358(11) . ?
 N244 C243 1.345(10) . ?
 N257 C254 1.435(10) . ?
 N257 C258 1.305(10) . ?
 N264 C259 1.365(10) . ?
 N264 C263 1.313(11) . ?
 N317 C314 1.421(10) . ?
 N317 C318 1.306(9) . ?
 N324 C319 1.354(10) . ?
 N324 C323 1.328(11) . ?
 N337 C334 1.428(9) . ?
 N337 C338 1.285(11) . ?
 N344 C339 1.363(11) . ?
 N344 C343 1.348(9) . ?
 N357 C354 1.453(9) . ?
 N357 C358 1.292(11) . ?
 N364 C359 1.359(11) . ?
 N364 C363 1.351(10) . ?
 N417 C414 1.433(12) . ?
 N417 C418 1.294(11) . ?
 N424 C419 1.375(11) . ?
 N424 C423 1.320(12) . ?
 N437 C434 1.446(9) . ?
 N437 C438 1.278(11) . ?
 N444 C439 1.371(10) . ?
 N444 C443 1.364(10) . ?
 N457 C454 1.420(9) . ?
 N457 C458 1.304(11) . ?
 N464 C459 1.349(10) . ?
 N464 C463 1.341(9) . ?
 C111 C112 1.374(10) . ?
 C111 C116 1.382(10) . ?
 C112 H112 0.9500 . ?
 C112 C113 1.384(11) . ?
 C113 H113 0.9500 . ?
 C113 C114 1.393(11) . ?
 C114 C115 1.407(11) . ?
 C115 H115 0.9500 . ?
 C115 C116 1.380(12) . ?
 C116 H116 0.9500 . ?
 C118 H118 0.9500 . ?
 C118 C119 1.455(12) . ?
 C119 C120 1.369(15) . ?
 C120 H120 0.9500 . ?
 C120 C121 1.393(15) . ?
 C121 H121 0.9500 . ?
 C121 C122 1.359(17) . ?
 C122 H122 0.9500 . ?
 C122 C123 1.368(15) . ?
 C123 H123 0.9500 . ?
 C131 C132 1.361(12) . ?
 C131 C136 1.374(12) . ?
 C132 H132 0.9500 . ?
 C132 C133 1.401(12) . ?
 C133 H133 0.9500 . ?
 C133 C134 1.366(12) . ?
 C134 C135 1.361(12) . ?
 C135 H135 0.9500 . ?
 C135 C136 1.398(11) . ?
 C136 H136 0.9500 . ?
 C138 H138 0.9500 . ?
 C138 C139 1.440(10) . ?
 C139 C140 1.388(11) . ?
 C140 H140 0.9500 . ?
 C140 C141 1.382(11) . ?
 C141 H141 0.9500 . ?
 C141 C142 1.350(13) . ?
 C142 H142 0.9500 . ?
 C142 C143 1.409(10) . ?
 C143 H143 0.9500 . ?
 C151 C152 1.396(11) . ?
 C151 C156 1.374(11) . ?
 C152 H152 0.9500 . ?
 C152 C153 1.401(12) . ?
 C153 H153 0.9500 . ?
 C153 C154 1.387(11) . ?
 C154 C155 1.389(11) . ?
 C155 H155 0.9500 . ?
 C155 C156 1.404(12) . ?
 C156 H156 0.9500 . ?
 C158 H158 0.9500 . ?
 C158 C159 1.453(13) . ?
 C159 C160 1.394(12) . ?
 C160 H160 0.9500 . ?
 C160 C161 1.377(16) . ?
 C161 H161 0.9500 . ?
 C161 C162 1.384(15) . ?
 C162 H162 0.9500 . ?
 C162 C163 1.397(12) . ?
 C163 H163 0.9500 . ?
 C211 C212 1.373(11) . ?
 C211 C216 1.404(11) . ?
 C212 H212 0.9500 . ?
 C212 C213 1.400(10) . ?
 C213 H213 0.9500 . ?
 C213 C214 1.373(11) . ?
 C214 C215 1.409(13) . ?
 C215 H215 0.9500 . ?
 C215 C216 1.379(13) . ?
 C216 H216 0.9500 . ?
 C218 H218 0.9500 . ?
 C218 C219 1.433(12) . ?
 C219 C220 1.389(14) . ?
 C220 H220 0.9500 . ?
 C220 C221 1.405(15) . ?
 C221 H221 0.9500 . ?
 C221 C222 1.381(16) . ?
 C222 H222 0.9500 . ?
 C222 C223 1.397(13) . ?
 C223 H223 0.9500 . ?
 C231 C232 1.379(10) . ?
 C231 C236 1.396(10) . ?
 C232 H232 0.9500 . ?
 C232 C233 1.398(11) . ?
 C233 H233 0.9500 . ?
 C233 C234 1.413(10) . ?
 C234 C235 1.386(10) . ?
 C235 H235 0.9500 . ?
 C235 C236 1.396(10) . ?
 C236 H236 0.9500 . ?
 C238 H238 0.9500 . ?
 C238 C239 1.452(11) . ?
 C239 C240 1.384(12) . ?
 C240 H240 0.9500 . ?
 C240 C241 1.393(13) . ?
 C241 H241 0.9500 . ?
 C241 C242 1.391(13) . ?
 C242 H242 0.9500 . ?
 C242 C243 1.373(13) . ?
 C243 H243 0.9500 . ?
 C251 C252 1.367(11) . ?
 C251 C256 1.367(11) . ?
 C252 H252 0.9500 . ?
 C252 C253 1.377(11) . ?
 C253 H253 0.9500 . ?
 C253 C254 1.384(10) . ?
 C254 C255 1.390(11) . ?
 C255 H255 0.9500 . ?
 C255 C256 1.395(13) . ?
 C256 H256 0.9500 . ?
 C258 H258 0.9500 . ?
 C258 C259 1.438(12) . ?
 C259 C260 1.389(10) . ?
 C260 H260 0.9500 . ?
 C260 C261 1.384(15) . ?
 C261 H261 0.9500 . ?
 C261 C262 1.365(14) . ?
 C262 H262 0.9500 . ?
 C262 C263 1.400(10) . ?
 C263 H263 0.9500 . ?
 C311 C312 1.378(10) . ?
 C311 C316 1.384(10) . ?
 C312 H312 0.9500 . ?
 C312 C313 1.389(12) . ?
 C313 H313 0.9500 . ?
 C313 C314 1.382(10) . ?
 C314 C315 1.391(11) . ?
 C315 H315 0.9500 . ?
 C315 C316 1.377(11) . ?
 C316 H316 0.9500 . ?
 C318 H318 0.9500 . ?
 C318 C319 1.441(11) . ?
 C319 C320 1.378(10) . ?
 C320 H320 0.9500 . ?
 C320 C321 1.385(13) . ?
 C321 H321 0.9500 . ?
 C321 C322 1.393(13) . ?
 C322 H322 0.9500 . ?
 C322 C323 1.386(11) . ?
 C323 H323 0.9500 . ?
 C331 C332 1.392(11) . ?
 C331 C336 1.370(11) . ?
 C332 H332 0.9500 . ?
 C332 C333 1.403(10) . ?
 C333 H333 0.9500 . ?
 C333 C334 1.377(10) . ?
 C334 C335 1.403(11) . ?
 C335 H335 0.9500 . ?
 C335 C336 1.401(10) . ?
 C336 H336 0.9500 . ?
 C338 H338 0.9500 . ?
 C338 C339 1.454(11) . ?
 C339 C340 1.366(12) . ?
 C340 H340 0.9500 . ?
 C340 C341 1.380(13) . ?
 C341 H341 0.9500 . ?
 C341 C342 1.368(15) . ?
 C342 H342 0.9500 . ?
 C342 C343 1.386(11) . ?
 C343 H343 0.9500 . ?
 C351 C352 1.377(10) . ?
 C351 C356 1.386(10) . ?
 C352 H352 0.9500 . ?
 C352 C353 1.385(11) . ?
 C353 H353 0.9500 . ?
 C353 C354 1.388(10) . ?
 C354 C355 1.376(10) . ?
 C355 H355 0.9500 . ?
 C355 C356 1.381(10) . ?
 C356 H356 0.9500 . ?
 C358 H358 0.9500 . ?
 C358 C359 1.460(10) . ?
 C359 C360 1.378(12) . ?
 C360 H360 0.9500 . ?
 C360 C361 1.386(13) . ?
 C361 H361 0.9500 . ?
 C361 C362 1.349(16) . ?
 C362 H362 0.9500 . ?
 C362 C363 1.424(14) . ?
 C363 H363 0.9500 . ?
 C411 C412 1.390(11) . ?
 C411 C416 1.379(11) . ?
 C412 H412 0.9500 . ?
 C412 C413 1.364(12) . ?
 C413 H413 0.9500 . ?
 C413 C414 1.396(11) . ?
 C414 C415 1.389(13) . ?
 C415 H415 0.9500 . ?
 C415 C416 1.383(16) . ?
 C416 H416 0.9500 . ?
 C418 H418 0.9500 . ?
 C418 C419 1.453(14) . ?
 C419 C420 1.373(13) . ?
 C420 H420 0.9500 . ?
 C420 C421 1.383(16) . ?
 C421 H421 0.9500 . ?
 C421 C422 1.383(16) . ?
 C422 H422 0.9500 . ?
 C422 C423 1.385(13) . ?
 C423 H423 0.9500 . ?
 C431 C432 1.388(10) . ?
 C431 C436 1.372(12) . ?
 C432 H432 0.9500 . ?
 C432 C433 1.406(11) . ?
 C433 H433 0.9500 . ?
 C433 C434 1.386(12) . ?
 C434 C435 1.389(11) . ?
 C435 H435 0.9500 . ?
 C435 C436 1.395(11) . ?
 C436 H436 0.9500 . ?
 C438 H438 0.9500 . ?
 C438 C439 1.442(11) . ?
 C439 C440 1.376(12) . ?
 C440 H440 0.9500 . ?
 C440 C441 1.365(15) . ?
 C441 H441 0.9500 . ?
 C441 C442 1.402(16) . ?
 C442 H442 0.9500 . ?
 C442 C443 1.378(13) . ?
 C443 H443 0.9500 . ?
 C451 C452 1.360(12) . ?
 C451 C456 1.373(12) . ?
 C452 H452 0.9500 . ?
 C452 C453 1.407(10) . ?
 C453 H453 0.9500 . ?
 C453 C454 1.381(12) . ?
 C454 C455 1.378(11) . ?
 C455 H455 0.9500 . ?
 C455 C456 1.394(11) . ?
 C456 H456 0.9500 . ?
 C458 H458 0.9500 . ?
 C458 C459 1.465(11) . ?
 C459 C460 1.378(12) . ?
 C460 H460 0.9500 . ?
 C460 C461 1.375(13) . ?
 C461 H461 0.9500 . ?
 C461 C462 1.371(13) . ?
 C462 H462 0.9500 . ?
 C462 C463 1.402(10) . ?
 C463 H463 0.9500 . ?
 C611 C616 1.3900 . ?
 C611 C612 1.3900 . ?
 C611 C617 1.63(3) . ?
 C616 H616 0.9500 . ?
 C616 C615 1.3900 . ?
 C615 H615 0.9500 . ?
 C615 C614 1.3900 . ?
 C614 H614 0.9500 . ?
 C614 C613 1.3900 . ?
 C613 C612 1.3900 . ?
 C613 C618 1.493(11) . ?
 C612 H612 0.9500 . ?
 C617 H61A 0.9800 . ?
 C617 H61B 0.9800 . ?
 C617 H61C 0.9800 . ?
 C618 H61D 0.9800 . ?
 C618 H61E 0.9800 . ?
 C618 H61F 0.9800 . ?
 C621 C626 1.42(3) . ?
 C621 C622 1.39(3) . ?
 C621 C627 1.48(3) . ?
 C626 H626 0.9500 . ?
 C626 C625 1.44(3) . ?
 C625 H625 0.9500 . ?
 C625 C624 1.41(2) . ?
 C624 H624 0.9500 . ?
 C624 C623 1.40(2) . ?
 C623 C622 1.39(3) . ?
 C623 C628 1.40(2) . ?
 C622 H622 0.9500 . ?
 C627 H62A 0.9800 . ?
 C627 H62B 0.9800 . ?
 C627 H62C 0.9800 . ?
 C628 H62D 0.9800 . ?
 C628 H62E 0.9800 . ?
 C628 H62F 0.9800 . ?
 N631 C632 1.15(2) . ?
 C632 C633 1.37(3) . ?
 C633 H63A 0.9800 . ?
 C633 H63B 0.9800 . ?
 C633 H63C 0.9800 . ?
 N641 C642 1.22(2) . ?
 C642 C643 1.45(3) . ?
 C643 H64A 0.9800 . ?
 C643 H64B 0.9800 . ?
 C643 H64C 0.9800 . ?
 N651 C652 1.06(2) . ?
 C652 C653 1.45(2) . ?
 C653 H65A 0.9800 . ?
 C653 H65B 0.9800 . ?
 C653 H65C 0.9800 . ?
 N661 C662 1.19(3) . ?
 C662 C663 1.42(3) . ?
 C663 H66A 0.9800 . ?
 C663 H66B 0.9800 . ?
 C663 H66C 0.9800 . ?
 N671 C672 1.14(3) . ?
 C672 C673 1.60(3) . ?
 C673 H67A 0.9800 . ?
 C673 H67B 0.9800 . ?
 C673 H67C 0.9800 . ?
 N681 C682 1.07(2) . ?
 C682 C683 1.56(3) . ?
 C683 H68A 0.9800 . ?
 C683 H68B 0.9800 . ?
 C683 H68C 0.9800 . ?
 N691 C692 1.17(3) . ?
 C692 C693 1.40(3) . ?
 C693 H69A 0.9800 . ?
 C693 H69B 0.9800 . ?
 C693 H69C 0.9800 . ?
 N701 C702 1.16(2) . ?
 C702 C703 1.46(3) . ?
 C703 H70A 0.9800 . ?
 C703 H70B 0.9800 . ?
 C703 H70C 0.9800 . ?
 B511 F512 1.3997 . ?
 B511 F513 1.4032 . ?
 B511 F514 1.4029 . ?
 B511 F515 1.4009 . ?
 B541 F542 1.4037 . ?
 B541 F543 1.4022 . ?
 B541 F544 1.4000 . ?
 B541 F545 1.4000 . ?
 B551 F552 1.4015 . ?
 B551 F553 1.4005 . ?
 B551 F554 1.4035 . ?
 B551 F555 1.4020 . ?
 B561 F562 1.4017 . ?
 B561 F563 1.4019 . ?
 B561 F564 1.4025 . ?
 B561 F565 1.4007 . ?
 B571 F572 1.4040 . ?
 B571 F573 1.4030 . ?
 B571 F574 1.4007 . ?
 B571 F575 1.4028 . ?
 B576 F577 1.4027 . ?
 B576 F578 1.4026 . ?
 B576 F579 1.4011 . ?
 B576 F580 1.4011 . ?
 B581 F582 1.4029 . ?
 B581 F583 1.3981 . ?
 B581 F584 1.4053 . ?
 B581 F585 1.4032 . ?
 B586 F587 1.4021 . ?
 B586 F588 1.4025 . ?
 B586 F589 1.4020 . ?
 B586 F590 1.4030 . ?
 B591 F592 1.4026 . ?
 B591 F593 1.4038 . ?
 B591 F594 1.4006 . ?
 B591 F595 1.4014 . ?
 F522 B521 1.380(12) . ?
 F523 B521 1.404(13) . ?
 F524 B521 1.371(15) . ?
 F525 B521 1.375(16) . ?
 F532 B531 1.292(18) . ?
 F533 B531 1.350(17) . ?
 F534 B531 1.35(2) . ?
 F535 B531 1.46(3) . ?

loop_
  _geom_angle_atom_site_label_1
  _geom_angle_atom_site_label_2
  _geom_angle_atom_site_label_3
  _geom_angle
  _geom_angle_site_symmetry_1
  _geom_angle_site_symmetry_3
  _geom_angle_publ_flag
 N124 Fe1 N117 80.5(3) . . ?
 N124 Fe1 N217 87.0(3) . . ?
 N124 Fe1 N224 94.3(3) . . ?
 N124 Fe1 N417 174.9(3) . . ?
 N124 Fe1 N424 94.9(3) . . ?
 N217 Fe1 N117 95.6(3) . . ?
 N217 Fe1 N424 176.3(3) . . ?
 N224 Fe1 N117 173.8(3) . . ?
 N224 Fe1 N217 80.8(3) . . ?
 N224 Fe1 N424 96.0(3) . . ?
 N417 Fe1 N117 101.5(3) . . ?
 N417 Fe1 N217 97.4(3) . . ?
 N417 Fe1 N224 83.9(3) . . ?
 N417 Fe1 N424 80.5(3) . . ?
 N424 Fe1 N117 87.8(3) . . ?
 N137 Fe2 N144 80.4(2) . . ?
 N137 Fe2 N317 94.2(3) . . ?
 N237 Fe2 N137 96.3(2) . . ?
 N237 Fe2 N144 175.7(2) . . ?
 N237 Fe2 N317 98.6(3) . . ?
 N244 Fe2 N137 88.9(3) . . ?
 N244 Fe2 N144 96.6(3) . . ?
 N244 Fe2 N237 80.5(3) . . ?
 N244 Fe2 N317 176.8(3) . . ?
 N244 Fe2 N324 96.4(3) . . ?
 N317 Fe2 N144 84.5(3) . . ?
 N324 Fe2 N137 170.3(3) . . ?
 N324 Fe2 N144 90.8(3) . . ?
 N324 Fe2 N237 92.6(2) . . ?
 N324 Fe2 N317 80.6(3) . . ?
 N157 Fe3 N164 81.1(3) . . ?
 N157 Fe3 N337 98.5(3) . . ?
 N157 Fe3 N344 89.9(3) . . ?
 N157 Fe3 N437 95.8(3) . . ?
 N157 Fe3 N444 174.8(3) . . ?
 N164 Fe3 N437 86.3(3) . . ?
 N337 Fe3 N164 175.2(3) . . ?
 N337 Fe3 N437 98.5(3) . . ?
 N344 Fe3 N164 94.8(3) . . ?
 N344 Fe3 N337 80.4(3) . . ?
 N344 Fe3 N437 174.3(3) . . ?
 N344 Fe3 N444 94.1(3) . . ?
 N444 Fe3 N164 95.1(3) . . ?
 N444 Fe3 N337 85.6(3) . . ?
 N444 Fe3 N437 80.2(3) . . ?
 N257 Fe4 N264 81.0(3) . . ?
 N257 Fe4 N357 97.6(3) . . ?
 N257 Fe4 N364 175.5(3) . . ?
 N257 Fe4 N457 93.8(3) . . ?
 N257 Fe4 N464 86.3(3) . . ?
 N264 Fe4 N357 87.1(2) . . ?
 N264 Fe4 N457 171.0(3) . . ?
 N264 Fe4 N464 91.5(3) . . ?
 N364 Fe4 N264 95.0(3) . . ?
 N364 Fe4 N357 80.0(3) . . ?
 N364 Fe4 N457 90.4(3) . . ?
 N364 Fe4 N464 96.1(3) . . ?
 N457 Fe4 N357 101.0(2) . . ?
 N464 Fe4 N357 175.7(3) . . ?
 N464 Fe4 N457 80.7(3) . . ?
 O11 P1 O13 101.8(3) . . ?
 O12 P1 O11 106.2(3) . . ?
 O12 P1 O13 104.1(3) . . ?
 O14 P1 O11 116.4(3) . . ?
 O14 P1 O12 110.9(3) . . ?
 O14 P1 O13 116.2(3) . . ?
 O22 P2 O21 107.9(3) . . ?
 O23 P2 O21 102.3(3) . . ?
 O23 P2 O22 101.6(3) . . ?
 O24 P2 O21 110.8(3) . . ?
 O24 P2 O22 114.6(3) . . ?
 O24 P2 O23 118.4(3) . . ?
 O31 P3 O32 101.9(3) . . ?
 O33 P3 O31 102.0(3) . . ?
 O33 P3 O32 106.9(3) . . ?
 O34 P3 O31 117.8(3) . . ?
 O34 P3 O32 110.8(3) . . ?
 O34 P3 O33 116.0(3) . . ?
 O41 P4 O43 107.2(3) . . ?
 O42 P4 O41 102.1(3) . . ?
 O42 P4 O43 101.4(3) . . ?
 O44 P4 O41 112.1(3) . . ?
 O44 P4 O42 116.4(3) . . ?
 O44 P4 O43 116.2(3) . . ?
 C111 O11 P1 122.0(5) . . ?
 C131 O12 P1 129.7(5) . . ?
 C151 O13 P1 123.6(5) . . ?
 C211 O21 P2 126.7(5) . . ?
 C231 O22 P2 122.6(5) . . ?
 C251 O23 P2 121.3(5) . . ?
 C311 O31 P3 119.9(4) . . ?
 C331 O32 P3 130.8(5) . . ?
 C351 O33 P3 123.0(5) . . ?
 C411 O41 P4 129.2(5) . . ?
 C431 O42 P4 117.3(5) . . ?
 C451 O43 P4 124.3(5) . . ?
 C114 N117 Fe1 125.5(5) . . ?
 C118 N117 Fe1 115.3(6) . . ?
 C118 N117 C114 119.2(7) . . ?
 C119 N124 Fe1 113.9(6) . . ?
 C123 N124 Fe1 128.4(6) . . ?
 C123 N124 C119 117.5(8) . . ?
 C134 N137 Fe2 130.2(5) . . ?
 C138 N137 Fe2 114.8(5) . . ?
 C138 N137 C134 115.0(6) . . ?
 C139 N144 Fe2 113.2(5) . . ?
 C143 N144 Fe2 128.4(5) . . ?
 C143 N144 C139 117.9(6) . . ?
 C154 N157 Fe3 126.4(5) . . ?
 C158 N157 Fe3 116.0(6) . . ?
 C158 N157 C154 117.4(7) . . ?
 C159 N164 Fe3 112.9(6) . . ?
 C163 N164 Fe3 127.6(6) . . ?
 C163 N164 C159 119.4(7) . . ?
 C214 N217 Fe1 126.9(6) . . ?
 C218 N217 Fe1 114.2(6) . . ?
 C218 N217 C214 117.5(8) . . ?
 C219 N224 Fe1 114.0(5) . . ?
 C223 N224 Fe1 127.2(6) . . ?
 C223 N224 C219 118.6(7) . . ?
 C234 N237 Fe2 127.1(5) . . ?
 C238 N237 Fe2 115.0(5) . . ?
 C238 N237 C234 117.9(6) . . ?
 C239 N244 Fe2 115.1(5) . . ?
 C243 N244 Fe2 127.5(6) . . ?
 C243 N244 C239 117.3(7) . . ?
 C254 N257 Fe4 126.4(5) . . ?
 C258 N257 Fe4 115.6(6) . . ?
 C258 N257 C254 117.6(7) . . ?
 C259 N264 Fe4 112.7(5) . . ?
 C263 N264 Fe4 128.4(6) . . ?
 C263 N264 C259 118.9(7) . . ?
 C314 N317 Fe2 126.8(4) . . ?
 C318 N317 Fe2 113.9(5) . . ?
 C318 N317 C314 118.1(6) . . ?
 C319 N324 Fe2 113.4(5) . . ?
 C323 N324 Fe2 127.1(5) . . ?
 C323 N324 C319 119.0(6) . . ?
 C334 N337 Fe3 126.0(5) . . ?
 C338 N337 Fe3 115.5(5) . . ?
 C338 N337 C334 116.9(7) . . ?
 C339 N344 Fe3 115.2(5) . . ?
 C343 N344 Fe3 127.9(6) . . ?
 C343 N344 C339 116.9(7) . . ?
 C354 N357 Fe4 127.6(5) . . ?
 C358 N357 Fe4 115.2(5) . . ?
 C358 N357 C354 116.8(6) . . ?
 C359 N364 Fe4 114.6(5) . . ?
 C363 N364 Fe4 126.9(6) . . ?
 C363 N364 C359 118.5(8) . . ?
 C414 N417 Fe1 127.0(6) . . ?
 C418 N417 Fe1 114.6(6) . . ?
 C418 N417 C414 117.2(8) . . ?
 C419 N424 Fe1 113.6(6) . . ?
 C423 N424 Fe1 128.2(7) . . ?
 C423 N424 C419 118.1(8) . . ?
 C434 N437 Fe3 126.0(5) . . ?
 C438 N437 Fe3 115.4(5) . . ?
 C438 N437 C434 117.3(7) . . ?
 C439 N444 Fe3 114.5(5) . . ?
 C443 N444 Fe3 128.3(6) . . ?
 C443 N444 C439 117.1(7) . . ?
 C454 N457 Fe4 129.3(5) . . ?
 C458 N457 Fe4 115.0(5) . . ?
 C458 N457 C454 115.6(6) . . ?
 C459 N464 Fe4 114.4(5) . . ?
 C463 N464 Fe4 128.0(5) . . ?
 C463 N464 C459 117.2(7) . . ?
 C112 C111 O11 116.5(6) . . ?
 C112 C111 C116 122.8(7) . . ?
 C116 C111 O11 120.7(7) . . ?
 C111 C112 H112 120.5 . . ?
 C111 C112 C113 118.9(7) . . ?
 C113 C112 H112 120.5 . . ?
 C112 C113 H113 119.9 . . ?
 C112 C113 C114 120.1(7) . . ?
 C114 C113 H113 119.9 . . ?
 C113 C114 N117 121.1(7) . . ?
 C113 C114 C115 119.4(7) . . ?
 C115 C114 N117 119.4(7) . . ?
 C114 C115 H115 119.7 . . ?
 C116 C115 C114 120.5(7) . . ?
 C116 C115 H115 119.7 . . ?
 C111 C116 H116 120.9 . . ?
 C115 C116 C111 118.2(7) . . ?
 C115 C116 H116 120.9 . . ?
 N117 C118 H118 121.6 . . ?
 N117 C118 C119 116.8(8) . . ?
 C119 C118 H118 121.6 . . ?
 N124 C119 C118 113.4(8) . . ?
 N124 C119 C120 122.4(8) . . ?
 C120 C119 C118 124.1(9) . . ?
 C119 C120 H120 120.4 . . ?
 C119 C120 C121 119.3(10) . . ?
 C121 C120 H120 120.4 . . ?
 C120 C121 H121 120.9 . . ?
 C122 C121 C120 118.1(10) . . ?
 C122 C121 H121 120.9 . . ?
 C121 C122 H122 119.7 . . ?
 C121 C122 C123 120.5(9) . . ?
 C123 C122 H122 119.7 . . ?
 N124 C123 C122 122.1(9) . . ?
 N124 C123 H123 119.0 . . ?
 C122 C123 H123 119.0 . . ?
 C132 C131 O12 123.3(7) . . ?
 C132 C131 C136 121.9(7) . . ?
 C136 C131 O12 114.8(7) . . ?
 C131 C132 H132 120.6 . . ?
 C131 C132 C133 118.7(8) . . ?
 C133 C132 H132 120.6 . . ?
 C132 C133 H133 120.0 . . ?
 C134 C133 C132 120.1(8) . . ?
 C134 C133 H133 120.0 . . ?
 C133 C134 N137 119.9(7) . . ?
 C135 C134 N137 119.8(7) . . ?
 C135 C134 C133 120.3(7) . . ?
 C134 C135 H135 119.8 . . ?
 C134 C135 C136 120.4(8) . . ?
 C136 C135 H135 119.8 . . ?
 C131 C136 C135 118.3(8) . . ?
 C131 C136 H136 120.8 . . ?
 C135 C136 H136 120.8 . . ?
 N137 C138 H138 121.4 . . ?
 N137 C138 C139 117.3(7) . . ?
 C139 C138 H138 121.4 . . ?
 N144 C139 C138 113.7(7) . . ?
 N144 C139 C140 122.5(7) . . ?
 C140 C139 C138 123.8(8) . . ?
 C139 C140 H140 120.6 . . ?
 C141 C140 C139 118.8(8) . . ?
 C141 C140 H140 120.6 . . ?
 C140 C141 H141 120.2 . . ?
 C142 C141 C140 119.6(8) . . ?
 C142 C141 H141 120.2 . . ?
 C141 C142 H142 120.2 . . ?
 C141 C142 C143 119.6(7) . . ?
 C143 C142 H142 120.2 . . ?
 N144 C143 C142 121.5(7) . . ?
 N144 C143 H143 119.2 . . ?
 C142 C143 H143 119.2 . . ?
 C152 C151 O13 120.5(7) . . ?
 C156 C151 O13 117.1(7) . . ?
 C156 C151 C152 122.4(8) . . ?
 C151 C152 H152 121.4 . . ?
 C151 C152 C153 117.1(7) . . ?
 C153 C152 H152 121.4 . . ?
 C152 C153 H153 119.1 . . ?
 C154 C153 C152 121.8(7) . . ?
 C154 C153 H153 119.1 . . ?
 C153 C154 N157 118.8(7) . . ?
 C153 C154 C155 119.3(8) . . ?
 C155 C154 N157 121.7(7) . . ?
 C154 C155 H155 120.0 . . ?
 C154 C155 C156 120.0(7) . . ?
 C156 C155 H155 120.0 . . ?
 C151 C156 C155 119.2(7) . . ?
 C151 C156 H156 120.4 . . ?
 C155 C156 H156 120.4 . . ?
 N157 C158 H158 122.1 . . ?
 N157 C158 C159 115.8(8) . . ?
 C159 C158 H158 122.1 . . ?
 N164 C159 C158 114.1(7) . . ?
 N164 C159 C160 121.8(9) . . ?
 C160 C159 C158 123.8(9) . . ?
 C159 C160 H160 120.6 . . ?
 C161 C160 C159 118.9(9) . . ?
 C161 C160 H160 120.6 . . ?
 C160 C161 H161 120.6 . . ?
 C160 C161 C162 118.8(8) . . ?
 C162 C161 H161 120.6 . . ?
 C161 C162 H162 119.8 . . ?
 C161 C162 C163 120.3(9) . . ?
 C163 C162 H162 119.8 . . ?
 N164 C163 C162 120.7(9) . . ?
 N164 C163 H163 119.6 . . ?
 C162 C163 H163 119.6 . . ?
 C212 C211 O21 124.3(7) . . ?
 C212 C211 C216 121.9(7) . . ?
 C216 C211 O21 113.7(7) . . ?
 C211 C212 H212 120.8 . . ?
 C211 C212 C213 118.4(7) . . ?
 C213 C212 H212 120.8 . . ?
 C212 C213 H213 119.6 . . ?
 C214 C213 C212 120.9(8) . . ?
 C214 C213 H213 119.6 . . ?
 C213 C214 N217 121.2(8) . . ?
 C213 C214 C215 119.9(7) . . ?
 C215 C214 N217 118.9(8) . . ?
 C214 C215 H215 120.0 . . ?
 C216 C215 C214 120.0(8) . . ?
 C216 C215 H215 120.0 . . ?
 C211 C216 H216 120.6 . . ?
 C215 C216 C211 118.8(8) . . ?
 C215 C216 H216 120.6 . . ?
 N217 C218 H218 121.3 . . ?
 N217 C218 C219 117.5(9) . . ?
 C219 C218 H218 121.3 . . ?
 N224 C219 C218 113.2(8) . . ?
 N224 C219 C220 123.1(8) . . ?
 C220 C219 C218 123.5(9) . . ?
 C219 C220 H220 121.0 . . ?
 C219 C220 C221 118.0(10) . . ?
 C221 C220 H220 121.0 . . ?
 C220 C221 H221 120.6 . . ?
 C222 C221 C220 118.7(10) . . ?
 C222 C221 H221 120.6 . . ?
 C221 C222 H222 119.9 . . ?
 C221 C222 C223 120.2(9) . . ?
 C223 C222 H222 119.9 . . ?
 N224 C223 C222 121.3(9) . . ?
 N224 C223 H223 119.3 . . ?
 C222 C223 H223 119.3 . . ?
 C232 C231 O22 116.8(6) . . ?
 C232 C231 C236 122.8(7) . . ?
 C236 C231 O22 120.5(6) . . ?
 C231 C232 H232 120.5 . . ?
 C231 C232 C233 119.1(7) . . ?
 C233 C232 H232 120.5 . . ?
 C232 C233 H233 120.5 . . ?
 C232 C233 C234 118.9(6) . . ?
 C234 C233 H233 120.5 . . ?
 C233 C234 N237 118.7(6) . . ?
 C235 C234 N237 120.3(6) . . ?
 C235 C234 C233 120.9(7) . . ?
 C234 C235 H235 119.9 . . ?
 C234 C235 C236 120.2(7) . . ?
 C236 C235 H235 119.9 . . ?
 C231 C236 H236 120.9 . . ?
 C235 C236 C231 118.1(6) . . ?
 C235 C236 H236 120.9 . . ?
 N237 C238 H238 121.4 . . ?
 N237 C238 C239 117.3(7) . . ?
 C239 C238 H238 121.4 . . ?
 N244 C239 C238 112.1(7) . . ?
 N244 C239 C240 123.2(8) . . ?
 C240 C239 C238 124.7(8) . . ?
 C239 C240 H240 120.8 . . ?
 C239 C240 C241 118.4(8) . . ?
 C241 C240 H240 120.8 . . ?
 C240 C241 H241 120.7 . . ?
 C242 C241 C240 118.6(8) . . ?
 C242 C241 H241 120.7 . . ?
 C241 C242 H242 120.3 . . ?
 C243 C242 C241 119.4(8) . . ?
 C243 C242 H242 120.3 . . ?
 N244 C243 C242 123.0(8) . . ?
 N244 C243 H243 118.5 . . ?
 C242 C243 H243 118.5 . . ?
 C252 C251 O23 119.4(7) . . ?
 C252 C251 C256 122.7(8) . . ?
 C256 C251 O23 117.8(7) . . ?
 C251 C252 H252 120.4 . . ?
 C251 C252 C253 119.3(7) . . ?
 C253 C252 H252 120.4 . . ?
 C252 C253 H253 120.1 . . ?
 C252 C253 C254 119.8(7) . . ?
 C254 C253 H253 120.1 . . ?
 C253 C254 N257 119.3(7) . . ?
 C253 C254 C255 120.1(8) . . ?
 C255 C254 N257 120.5(7) . . ?
 C254 C255 H255 120.1 . . ?
 C254 C255 C256 119.9(7) . . ?
 C256 C255 H255 120.1 . . ?
 C251 C256 C255 118.2(7) . . ?
 C251 C256 H256 120.9 . . ?
 C255 C256 H256 120.9 . . ?
 N257 C258 H258 122.5 . . ?
 N257 C258 C259 115.0(7) . . ?
 C259 C258 H258 122.5 . . ?
 N264 C259 C258 114.8(6) . . ?
 N264 C259 C260 121.8(8) . . ?
 C260 C259 C258 123.3(8) . . ?
 C259 C260 H260 120.8 . . ?
 C261 C260 C259 118.5(8) . . ?
 C261 C260 H260 120.8 . . ?
 C260 C261 H261 120.4 . . ?
 C262 C261 C260 119.2(7) . . ?
 C262 C261 H261 120.4 . . ?
 C261 C262 H262 120.2 . . ?
 C261 C262 C263 119.6(9) . . ?
 C263 C262 H262 120.2 . . ?
 N264 C263 C262 122.0(8) . . ?
 N264 C263 H263 119.0 . . ?
 C262 C263 H263 119.0 . . ?
 C312 C311 O31 118.9(6) . . ?
 C312 C311 C316 122.5(7) . . ?
 C316 C311 O31 118.6(6) . . ?
 C311 C312 H312 120.8 . . ?
 C311 C312 C313 118.3(7) . . ?
 C313 C312 H312 120.8 . . ?
 C312 C313 H313 119.8 . . ?
 C314 C313 C312 120.3(7) . . ?
 C314 C313 H313 119.8 . . ?
 C313 C314 N317 119.8(7) . . ?
 C313 C314 C315 119.9(7) . . ?
 C315 C314 N317 120.3(6) . . ?
 C314 C315 H315 119.7 . . ?
 C316 C315 C314 120.6(7) . . ?
 C316 C315 H315 119.7 . . ?
 C311 C316 H316 120.9 . . ?
 C315 C316 C311 118.3(7) . . ?
 C315 C316 H316 120.9 . . ?
 N317 C318 H318 122.1 . . ?
 N317 C318 C319 115.9(7) . . ?
 C319 C318 H318 122.1 . . ?
 N324 C319 C318 114.2(6) . . ?
 N324 C319 C320 122.2(7) . . ?
 C320 C319 C318 123.6(7) . . ?
 C319 C320 H320 120.6 . . ?
 C319 C320 C321 118.8(8) . . ?
 C321 C320 H320 120.6 . . ?
 C320 C321 H321 120.5 . . ?
 C320 C321 C322 118.9(7) . . ?
 C322 C321 H321 120.5 . . ?
 C321 C322 H322 120.6 . . ?
 C323 C322 C321 118.8(8) . . ?
 C323 C322 H322 120.6 . . ?
 N324 C323 C322 122.2(8) . . ?
 N324 C323 H323 118.9 . . ?
 C322 C323 H323 118.9 . . ?
 C332 C331 O32 122.8(6) . . ?
 C336 C331 O32 114.6(6) . . ?
 C336 C331 C332 122.5(7) . . ?
 C331 C332 H332 120.8 . . ?
 C331 C332 C333 118.3(7) . . ?
 C333 C332 H332 120.8 . . ?
 C332 C333 H333 120.2 . . ?
 C334 C333 C332 119.6(7) . . ?
 C334 C333 H333 120.2 . . ?
 C333 C334 N337 121.9(7) . . ?
 C333 C334 C335 121.4(7) . . ?
 C335 C334 N337 116.7(7) . . ?
 C334 C335 H335 120.6 . . ?
 C336 C335 C334 118.7(7) . . ?
 C336 C335 H335 120.6 . . ?
 C331 C336 C335 119.3(7) . . ?
 C331 C336 H336 120.4 . . ?
 C335 C336 H336 120.4 . . ?
 N337 C338 H338 121.6 . . ?
 N337 C338 C339 116.7(8) . . ?
 C339 C338 H338 121.6 . . ?
 N344 C339 C338 112.0(7) . . ?
 N344 C339 C340 122.8(7) . . ?
 C340 C339 C338 125.2(8) . . ?
 C339 C340 H340 120.1 . . ?
 C339 C340 C341 119.9(9) . . ?
 C341 C340 H340 120.1 . . ?
 C340 C341 H341 121.0 . . ?
 C342 C341 C340 117.9(8) . . ?
 C342 C341 H341 121.0 . . ?
 C341 C342 H342 119.8 . . ?
 C341 C342 C343 120.4(8) . . ?
 C343 C342 H342 119.8 . . ?
 N344 C343 C342 122.0(8) . . ?
 N344 C343 H343 119.0 . . ?
 C342 C343 H343 119.0 . . ?
 C352 C351 O33 116.8(6) . . ?
 C352 C351 C356 122.0(7) . . ?
 C356 C351 O33 121.2(6) . . ?
 C351 C352 H352 120.6 . . ?
 C351 C352 C353 118.8(7) . . ?
 C353 C352 H352 120.6 . . ?
 C352 C353 H353 120.2 . . ?
 C352 C353 C354 119.6(7) . . ?
 C354 C353 H353 120.2 . . ?
 C353 C354 N357 117.6(6) . . ?
 C355 C354 N357 121.2(6) . . ?
 C355 C354 C353 121.1(7) . . ?
 C354 C355 H355 120.2 . . ?
 C354 C355 C356 119.7(7) . . ?
 C356 C355 H355 120.2 . . ?
 C351 C356 H356 120.6 . . ?
 C355 C356 C351 118.9(7) . . ?
 C355 C356 H356 120.6 . . ?
 N357 C358 H358 122.2 . . ?
 N357 C358 C359 115.6(7) . . ?
 C359 C358 H358 122.2 . . ?
 N364 C359 C358 113.1(7) . . ?
 N364 C359 C360 122.8(7) . . ?
 C360 C359 C358 124.0(8) . . ?
 C359 C360 H360 120.5 . . ?
 C359 C360 C361 119.0(9) . . ?
 C361 C360 H360 120.5 . . ?
 C360 C361 H361 120.6 . . ?
 C362 C361 C360 118.8(10) . . ?
 C362 C361 H361 120.6 . . ?
 C361 C362 H362 119.5 . . ?
 C361 C362 C363 121.0(8) . . ?
 C363 C362 H362 119.5 . . ?
 N364 C363 C362 119.7(8) . . ?
 N364 C363 H363 120.1 . . ?
 C362 C363 H363 120.1 . . ?
 C412 C411 O41 123.8(7) . . ?
 C416 C411 O41 114.5(8) . . ?
 C416 C411 C412 121.6(8) . . ?
 C411 C412 H412 120.7 . . ?
 C413 C412 C411 118.6(7) . . ?
 C413 C412 H412 120.7 . . ?
 C412 C413 H413 119.3 . . ?
 C412 C413 C414 121.3(8) . . ?
 C414 C413 H413 119.3 . . ?
 C413 C414 N417 119.9(7) . . ?
 C415 C414 N417 121.0(8) . . ?
 C415 C414 C413 119.1(8) . . ?
 C414 C415 H415 119.9 . . ?
 C416 C415 C414 120.3(8) . . ?
 C416 C415 H415 119.9 . . ?
 C411 C416 C415 119.1(9) . . ?
 C411 C416 H416 120.5 . . ?
 C415 C416 H416 120.5 . . ?
 N417 C418 H418 121.9 . . ?
 N417 C418 C419 116.2(8) . . ?
 C419 C418 H418 121.9 . . ?
 N424 C419 C418 112.9(8) . . ?
 C420 C419 N424 121.9(9) . . ?
 C420 C419 C418 124.6(8) . . ?
 C419 C420 H420 120.0 . . ?
 C419 C420 C421 120.0(10) . . ?
 C421 C420 H420 120.0 . . ?
 C420 C421 H421 121.4 . . ?
 C422 C421 C420 117.2(9) . . ?
 C422 C421 H421 121.4 . . ?
 C421 C422 H422 119.7 . . ?
 C421 C422 C423 120.7(10) . . ?
 C423 C422 H422 119.7 . . ?
 N424 C423 C422 122.0(10) . . ?
 N424 C423 H423 119.0 . . ?
 C422 C423 H423 119.0 . . ?
 C432 C431 O42 119.1(7) . . ?
 C436 C431 O42 117.9(7) . . ?
 C436 C431 C432 123.0(7) . . ?
 C431 C432 H432 121.1 . . ?
 C431 C432 C433 117.9(8) . . ?
 C433 C432 H432 121.1 . . ?
 C432 C433 H433 120.0 . . ?
 C434 C433 C432 119.9(7) . . ?
 C434 C433 H433 120.0 . . ?
 C433 C434 N437 121.0(7) . . ?
 C433 C434 C435 120.3(7) . . ?
 C435 C434 N437 118.6(7) . . ?
 C434 C435 H435 119.8 . . ?
 C434 C435 C436 120.5(8) . . ?
 C436 C435 H435 119.8 . . ?
 C431 C436 C435 118.2(7) . . ?
 C431 C436 H436 120.9 . . ?
 C435 C436 H436 120.9 . . ?
 N437 C438 H438 121.6 . . ?
 N437 C438 C439 116.8(7) . . ?
 C439 C438 H438 121.6 . . ?
 N444 C439 C438 112.9(7) . . ?
 N444 C439 C440 122.3(8) . . ?
 C440 C439 C438 124.8(8) . . ?
 C439 C440 H440 119.7 . . ?
 C441 C440 C439 120.6(9) . . ?
 C441 C440 H440 119.7 . . ?
 C440 C441 H441 121.0 . . ?
 C440 C441 C442 118.0(9) . . ?
 C442 C441 H441 121.0 . . ?
 C441 C442 H442 120.1 . . ?
 C443 C442 C441 119.7(9) . . ?
 C443 C442 H442 120.1 . . ?
 N444 C443 C442 122.2(8) . . ?
 N444 C443 H443 118.9 . . ?
 C442 C443 H443 118.9 . . ?
 C452 C451 O43 115.4(7) . . ?
 C452 C451 C456 123.6(7) . . ?
 C456 C451 O43 120.9(7) . . ?
 C451 C452 H452 121.0 . . ?
 C451 C452 C453 118.0(8) . . ?
 C453 C452 H452 121.0 . . ?
 C452 C453 H453 120.2 . . ?
 C454 C453 C452 119.6(7) . . ?
 C454 C453 H453 120.2 . . ?
 C453 C454 N457 118.3(7) . . ?
 C455 C454 N457 120.8(7) . . ?
 C455 C454 C453 120.9(7) . . ?
 C454 C455 H455 120.1 . . ?
 C454 C455 C456 119.9(8) . . ?
 C456 C455 H455 120.1 . . ?
 C451 C456 C455 118.1(7) . . ?
 C451 C456 H456 121.0 . . ?
 C455 C456 H456 121.0 . . ?
 N457 C458 H458 122.1 . . ?
 N457 C458 C459 115.8(7) . . ?
 C459 C458 H458 122.1 . . ?
 N464 C459 C458 113.8(7) . . ?
 N464 C459 C460 122.7(7) . . ?
 C460 C459 C458 123.4(8) . . ?
 C459 C460 H460 120.1 . . ?
 C461 C460 C459 119.9(9) . . ?
 C461 C460 H460 120.1 . . ?
 C460 C461 H461 120.8 . . ?
 C462 C461 C460 118.3(8) . . ?
 C462 C461 H461 120.8 . . ?
 C461 C462 H462 120.4 . . ?
 C461 C462 C463 119.2(7) . . ?
 C463 C462 H462 120.4 . . ?
 N464 C463 C462 122.6(7) . . ?
 N464 C463 H463 118.7 . . ?
 C462 C463 H463 118.7 . . ?
 C616 C611 C612 120.0 . . ?
 C616 C611 C617 121.0(14) . . ?
 C612 C611 C617 119.0(14) . . ?
 C611 C616 H616 120.0 . . ?
 C611 C616 C615 120.0 . . ?
 C615 C616 H616 120.0 . . ?
 C616 C615 H615 120.0 . . ?
 C614 C615 C616 120.0 . . ?
 C614 C615 H615 120.0 . . ?
 C615 C614 H614 120.0 . . ?
 C615 C614 C613 120.0 . . ?
 C613 C614 H614 120.0 . . ?
 C614 C613 C618 114.6(12) . . ?
 C612 C613 C614 120.0 . . ?
 C612 C613 C618 125.4(12) . . ?
 C611 C612 H612 120.0 . . ?
 C613 C612 C611 120.0 . . ?
 C613 C612 H612 120.0 . . ?
 C611 C617 H61A 109.5 . . ?
 C611 C617 H61B 109.5 . . ?
 C611 C617 H61C 109.5 . . ?
 H61A C617 H61B 109.5 . . ?
 H61A C617 H61C 109.5 . . ?
 H61B C617 H61C 109.5 . . ?
 C613 C618 H61D 109.5 . . ?
 C613 C618 H61E 109.5 . . ?
 C613 C618 H61F 109.5 . . ?
 H61D C618 H61E 109.5 . . ?
 H61D C618 H61F 109.5 . . ?
 H61E C618 H61F 109.5 . . ?
 C626 C621 C627 122(2) . . ?
 C622 C621 C626 118.7(18) . . ?
 C622 C621 C627 119(2) . . ?
 C621 C626 H626 119.4 . . ?
 C621 C626 C625 121.1(17) . . ?
 C625 C626 H626 119.4 . . ?
 C626 C625 H625 121.7 . . ?
 C624 C625 C626 116.6(17) . . ?
 C624 C625 H625 121.7 . . ?
 C625 C624 H624 118.7 . . ?
 C623 C624 C625 122.6(17) . . ?
 C623 C624 H624 118.7 . . ?
 C624 C623 C628 126.5(16) . . ?
 C622 C623 C624 119.1(15) . . ?
 C622 C623 C628 114.3(16) . . ?
 C621 C622 C623 121.8(18) . . ?
 C621 C622 H622 119.1 . . ?
 C623 C622 H622 119.1 . . ?
 C621 C627 H62A 109.5 . . ?
 C621 C627 H62B 109.5 . . ?
 C621 C627 H62C 109.5 . . ?
 H62A C627 H62B 109.5 . . ?
 H62A C627 H62C 109.5 . . ?
 H62B C627 H62C 109.5 . . ?
 C623 C628 H62D 109.5 . . ?
 C623 C628 H62E 109.5 . . ?
 C623 C628 H62F 109.5 . . ?
 H62D C628 H62E 109.5 . . ?
 H62D C628 H62F 109.5 . . ?
 H62E C628 H62F 109.5 . . ?
 N631 C632 C633 177(2) . . ?
 C632 C633 H63A 109.5 . . ?
 C632 C633 H63B 109.5 . . ?
 C632 C633 H63C 109.5 . . ?
 H63A C633 H63B 109.5 . . ?
 H63A C633 H63C 109.5 . . ?
 H63B C633 H63C 109.5 . . ?
 N641 C642 C643 179(2) . . ?
 C642 C643 H64A 109.5 . . ?
 C642 C643 H64B 109.5 . . ?
 C642 C643 H64C 109.5 . . ?
 H64A C643 H64B 109.5 . . ?
 H64A C643 H64C 109.5 . . ?
 H64B C643 H64C 109.5 . . ?
 N651 C652 C653 174(2) . . ?
 C652 C653 H65A 109.5 . . ?
 C652 C653 H65B 109.5 . . ?
 C652 C653 H65C 109.5 . . ?
 H65A C653 H65B 109.5 . . ?
 H65A C653 H65C 109.5 . . ?
 H65B C653 H65C 109.5 . . ?
 N661 C662 C663 178(3) . . ?
 C662 C663 H66A 109.5 . . ?
 C662 C663 H66B 109.5 . . ?
 C662 C663 H66C 109.5 . . ?
 H66A C663 H66B 109.5 . . ?
 H66A C663 H66C 109.5 . . ?
 H66B C663 H66C 109.5 . . ?
 N671 C672 C673 175(3) . . ?
 C672 C673 H67A 109.5 . . ?
 C672 C673 H67B 109.5 . . ?
 C672 C673 H67C 109.5 . . ?
 H67A C673 H67B 109.5 . . ?
 H67A C673 H67C 109.5 . . ?
 H67B C673 H67C 109.5 . . ?
 N681 C682 C683 166(3) . . ?
 C682 C683 H68A 109.5 . . ?
 C682 C683 H68B 109.5 . . ?
 C682 C683 H68C 109.5 . . ?
 H68A C683 H68B 109.5 . . ?
 H68A C683 H68C 109.5 . . ?
 H68B C683 H68C 109.5 . . ?
 N691 C692 C693 175(3) . . ?
 C692 C693 H69A 109.5 . . ?
 C692 C693 H69B 109.5 . . ?
 C692 C693 H69C 109.5 . . ?
 H69A C693 H69B 109.5 . . ?
 H69A C693 H69C 109.5 . . ?
 H69B C693 H69C 109.5 . . ?
 N701 C702 C703 177.1(19) . . ?
 C702 C703 H70A 109.5 . . ?
 C702 C703 H70B 109.5 . . ?
 C702 C703 H70C 109.5 . . ?
 H70A C703 H70B 109.5 . . ?
 H70A C703 H70C 109.5 . . ?
 H70B C703 H70C 109.5 . . ?
 F512 B511 F513 109.4 . . ?
 F512 B511 F514 109.6 . . ?
 F512 B511 F515 109.5 . . ?
 F514 B511 F513 109.3 . . ?
 F515 B511 F513 109.6 . . ?
 F515 B511 F514 109.5 . . ?
 F543 B541 F542 109.3 . . ?
 F544 B541 F542 109.4 . . ?
 F544 B541 F543 109.6 . . ?
 F545 B541 F542 109.5 . . ?
 F545 B541 F543 109.5 . . ?
 F545 B541 F544 109.6 . . ?
 F552 B551 F554 109.4 . . ?
 F552 B551 F555 109.6 . . ?
 F553 B551 F552 109.5 . . ?
 F553 B551 F554 109.4 . . ?
 F553 B551 F555 109.5 . . ?
 F555 B551 F554 109.5 . . ?
 F562 B561 F563 109.6 . . ?
 F562 B561 F564 109.5 . . ?
 F563 B561 F564 109.4 . . ?
 F565 B561 F562 109.4 . . ?
 F565 B561 F563 109.6 . . ?
 F565 B561 F564 109.4 . . ?
 F573 B571 F572 109.4 . . ?
 F574 B571 F572 109.5 . . ?
 F574 B571 F573 109.5 . . ?
 F574 B571 F575 109.6 . . ?
 F575 B571 F572 109.4 . . ?
 F575 B571 F573 109.4 . . ?
 F578 B576 F577 109.4 . . ?
 F579 B576 F577 109.5 . . ?
 F579 B576 F578 109.4 . . ?
 F580 B576 F577 109.5 . . ?
 F580 B576 F578 109.5 . . ?
 F580 B576 F579 109.6 . . ?
 F582 B581 F584 109.4 . . ?
 F582 B581 F585 109.4 . . ?
 F583 B581 F582 109.6 . . ?
 F583 B581 F584 109.6 . . ?
 F583 B581 F585 109.6 . . ?
 F585 B581 F584 109.3 . . ?
 F587 B586 F588 109.5 . . ?
 F587 B586 F590 109.4 . . ?
 F588 B586 F590 109.5 . . ?
 F589 B586 F587 109.5 . . ?
 F589 B586 F588 109.5 . . ?
 F589 B586 F590 109.5 . . ?
 F592 B591 F593 109.4 . . ?
 F594 B591 F592 109.6 . . ?
 F594 B591 F593 109.4 . . ?
 F594 B591 F595 109.5 . . ?
 F595 B591 F592 109.5 . . ?
 F595 B591 F593 109.4 . . ?
 F522 B521 F523 108.9(8) . . ?
 F524 B521 F522 111.0(11) . . ?
 F524 B521 F523 110.8(9) . . ?
 F524 B521 F525 108.0(9) . . ?
 F525 B521 F522 110.1(9) . . ?
 F525 B521 F523 107.9(11) . . ?
 F532 B531 F533 115.1(14) . . ?
 F532 B531 F534 118.1(17) . . ?
 F532 B531 F535 102.1(17) . . ?
 F533 B531 F534 112.0(16) . . ?
 F533 B531 F535 102.2(16) . . ?
 F534 B531 F535 104.6(14) . . ?

_shelx_res_file
;
TITL jsw-03-089-163-jv7_scale_a.res in Iba2
REM Old TITL JSW-03-089-163-JV7_scale in Iba2
REM SHELXT solution in Iba2
REM R1 0.124, Rweak 0.034, Alpha 0.007, Orientation as input
REM Flack x = 0.043 ( 0.003 ) from Parsons' quotients
REM Formula found by SHELXT: C366 B11 N76 O50 F515 P8
CELL 1.54184 56.114 28.1044 24.1794 90 90 90
ZERR 8 0.0008 0.0004 0.0003 0 0 0
LATT -2
SYMM -X,-Y,+Z
SYMM 0.5+X,0.5-Y,+Z
SYMM 0.5-X,0.5+Y,+Z
SFAC C H B F Fe N O P
UNIT 1376 1176 64 256 32 256 128 32
DFIX 1.5 0.01 C618 C613
DANG 2.52 0.02 C612 C618
DANG 2.52 0.02 C614 C618
FLAT 0.05 C611 C616 C615 C614 C613 C612 C617 C618
FLAT 0.05 C621 C626 C625 C624 C623 C622 C627 C628
DELU 0.005 0.005 C611 C616 H616 C615 C613 > C618
DELU 0.005 0.005 N661 C662 C663
DELU 0.005 0.005 N681 C682 C683
DELU 0.005 0.005 B591 > F595
DELU 0.005 0.005 B576 > F580
DELU 0.005 0.005 B571 > F575
DELU 0.005 0.005 B581 > F585
DELU 0.005 0.005 N651 C652 C653
DELU 0.005 0.005 N671 C672 C673
DELU 0.005 0.005 B541 > F545
DELU 0.005 0.005 B586 > F590
DELU 0.005 0.005 B511 > F515
DELU 0.005 0.005 C621 > C628
SIMU 0.02 0.04 1.7 B571 > F575
SIMU 0.02 0.04 1.7 B576 > F580
SIMU 0.02 0.04 1.7 B591 > F595
SIMU 0.02 0.04 1.7 B581 > F585
SIMU 0.02 0.04 1.7 N661 C662 C663
SIMU 0.02 0.04 1.7 N631 C632 C633
SIMU 0.02 0.04 1.7 N681 C682 C683
SIMU 0.02 0.04 1.7 C611 > C618
SIMU 0.02 0.04 1.7 N651 C652 C653
SIMU 0.02 0.04 1.7 N671 C672 C673
SIMU 0.02 0.04 1.7 B541 > F545
SIMU 0.02 0.04 1.7 B586 > F590
SIMU 0.02 0.04 1.7 B511 > F515
SIMU 0.02 0.04 1.7 C621 > C628
RIGU 0.001 0.001 N671 C672 C673
RIGU 0.001 0.001 B561 F562 F563 F564 F565
RIGU 0.001 0.001 B551 F552 F553 F554 F555
EADP N671 C672 C673

L.S. 25 0 108
PLAN  20
TEMP -153.15
BOND $H
list 4
ABIN
fmap 2
acta
OMIT 12 3 -1
OMIT 6 4 0
OMIT 7 7 0
OMIT 6 4 2
OMIT 17 7 6
OMIT 17 7 -6
OMIT 10 2 -2
OMIT 10 2 2
OMIT 12 2 0
OMIT 10 7 3
OMIT 14 2 4
OMIT 1 9 2
OMIT 3 4 1
OMIT 14 2 -4
OMIT 48 24 -6
OMIT 6 4 -2
OMIT 1 3 0
OMIT 3 4 -1
REM <olex2.extras>
REM <HklSrc "%.\\jsw-03-089-163-jv7_scale_sq.hkl">
REM </olex2.extras>

WGHT    0.141600  113.679100
FVAR       0.05401
FE1   5    0.626158    0.022399    0.737427    11.00000    0.03109    0.01878 =
         0.02900    0.00529   -0.00043    0.00127
FE2   5    0.612677    0.439956    0.792127    11.00000    0.02156    0.01921 =
         0.01975   -0.00166   -0.00032    0.00304
FE3   5    0.733785    0.285690    0.335288    11.00000    0.02055    0.01966 =
         0.02678   -0.00153    0.00469    0.00053
FE4   5    0.524870    0.255954    0.312955    11.00000    0.02061    0.01999 =
         0.02517   -0.00092   -0.00612    0.00145
P1    8    0.707527    0.243657    0.661506    11.00000    0.02201    0.02067 =
         0.02740   -0.00068    0.00008    0.00367
P2    8    0.535404    0.234484    0.645773    11.00000    0.02193    0.02277 =
         0.02430    0.00310    0.00078    0.00166
P3    8    0.620925    0.428832    0.459173    11.00000    0.02068    0.01963 =
         0.02100   -0.00176    0.00146    0.00197
P4    8    0.634715    0.089395    0.411777    11.00000    0.02465    0.01743 =
         0.02439   -0.00058   -0.00178    0.00120
O11   7    0.682603    0.223092    0.643608    11.00000    0.02165    0.02360 =
         0.02767    0.00442   -0.00130    0.00118
O12   7    0.702821    0.274816    0.714500    11.00000    0.02547    0.02399 =
         0.02741   -0.00111   -0.00256    0.01040
O13   7    0.712498    0.281267    0.614520    11.00000    0.03113    0.02202 =
         0.02734   -0.00109    0.00706    0.00319
O14   7    0.726317    0.209080    0.671622    11.00000    0.02081    0.01867 =
         0.04367   -0.00156   -0.00184    0.00836
O21   7    0.538829    0.194032    0.690253    11.00000    0.02470    0.03047 =
         0.03124    0.00761    0.00360    0.00486
O22   7    0.560071    0.260478    0.638137    11.00000    0.02230    0.02676 =
         0.02107   -0.00092    0.00288   -0.00152
O23   7    0.533528    0.205415    0.590599    11.00000    0.03196    0.02639 =
         0.02094    0.00096   -0.00156   -0.00352
O24   7    0.515745    0.265621    0.660868    11.00000    0.02082    0.02450 =
         0.03889    0.00149    0.00328    0.00196
O31   7    0.636711    0.433061    0.512055    11.00000    0.02025    0.02645 =
         0.02012   -0.00501    0.00388   -0.00045
O32   7    0.640021    0.429640    0.412098    11.00000    0.02632    0.02231 =
         0.02457   -0.00064    0.00633    0.00521
O33   7    0.611632    0.376669    0.463403    11.00000    0.02443    0.02338 =
         0.01891   -0.00172   -0.00374    0.00048
O34   7    0.602840    0.465297    0.449930    11.00000    0.02519    0.01843 =
         0.03691   -0.00103    0.00098    0.00762
O41   7    0.631743    0.045272    0.450855    11.00000    0.04103    0.02205 =
         0.03065    0.00390   -0.00147   -0.00056
O42   7    0.659660    0.108676    0.429047    11.00000    0.02545    0.02374 =
         0.03282    0.00209   -0.00380   -0.00254
O43   7    0.617798    0.129695    0.434386    11.00000    0.02791    0.02821 =
         0.02818   -0.00401   -0.00716    0.00866
O44   7    0.631802    0.076845    0.354102    11.00000    0.03625    0.02214 =
         0.02930   -0.00209   -0.00253    0.00558
N117  6    0.629252    0.089732    0.761721    11.00000    0.04517    0.01961 =
         0.02531    0.00465    0.00157    0.00484
N124  6    0.604810    0.021181    0.802467    11.00000    0.03496    0.02190 =
         0.03675    0.00512    0.00319    0.00020
N137  6    0.644385    0.431123    0.757142    11.00000    0.02155    0.01529 =
         0.02826   -0.00045   -0.00625   -0.00173
N144  6    0.623057    0.508085    0.787116    11.00000    0.02373    0.02072 =
         0.02642    0.00110   -0.00379    0.00608
N157  6    0.739577    0.241495    0.396825    11.00000    0.02153    0.02302 =
         0.03505   -0.00484    0.00104    0.00055
N164  6    0.742146    0.228209    0.292003    11.00000    0.02719    0.02681 =
         0.02832   -0.00874    0.00497    0.00038
N217  6    0.597200    0.032680    0.691868    11.00000    0.03897    0.01988 =
         0.04860    0.00573   -0.00526   -0.00259
N224  6    0.619481   -0.044463    0.716150    11.00000    0.03823    0.02294 =
         0.03071    0.00244    0.00191   -0.00068
N237  6    0.604902    0.371363    0.798706    11.00000    0.01997    0.02704 =
         0.02429   -0.00060    0.00079    0.00164
N244  6    0.627250    0.426648    0.864228    11.00000    0.01998    0.02511 =
         0.02728   -0.00657   -0.00190    0.00312
N257  6    0.517753    0.287430    0.383511    11.00000    0.02472    0.02074 =
         0.03015    0.00097   -0.00650   -0.00017
N264  6    0.513214    0.317688    0.284103    11.00000    0.02200    0.02258 =
         0.02664    0.00219   -0.00407   -0.00299
N317  6    0.596126    0.453230    0.721051    11.00000    0.02194    0.01930 =
         0.02089   -0.00481    0.00012    0.00599
N324  6    0.581170    0.459581    0.821076    11.00000    0.02456    0.02590 =
         0.02565   -0.00219   -0.00190    0.00065
N337  6    0.728316    0.344086    0.378820    11.00000    0.02231    0.02707 =
         0.03157   -0.00564    0.00942   -0.00042
N344  6    0.766825    0.308829    0.341178    11.00000    0.02401    0.02570 =
         0.03669   -0.00198    0.00771    0.00121
N357  6    0.557788    0.281399    0.302992    11.00000    0.02715    0.02442 =
         0.01961   -0.00432   -0.00382    0.00330
N364  6    0.532537    0.229260    0.239347    11.00000    0.02155    0.02429 =
         0.03616   -0.00450   -0.01052    0.00347
N417  6    0.649462    0.019756    0.675819    11.00000    0.03958    0.01868 =
         0.03498    0.00614   -0.00078    0.00106
N424  6    0.655564    0.008435    0.780152    11.00000    0.03872    0.01821 =
         0.04136    0.00585    0.00448   -0.00492
N437  6    0.699873    0.267065    0.323310    11.00000    0.02824    0.02088 =
         0.02604   -0.00095    0.00387   -0.00190
N444  6    0.726323    0.325366    0.270208    11.00000    0.02791    0.02683 =
         0.02986   -0.00185    0.00492    0.00230
N457  6    0.531711    0.193272    0.348180    11.00000    0.02294    0.01734 =
         0.02784   -0.00042   -0.00357    0.00407
N464  6    0.491861    0.230234    0.316695    11.00000    0.02613    0.02291 =
         0.03432   -0.00186   -0.00518    0.00120
C111  1    0.670084    0.189922    0.676484    11.00000    0.02370    0.02075 =
         0.02619    0.00178   -0.00092    0.00107
C112  1    0.646741    0.200615    0.688246    11.00000    0.02803    0.02583 =
         0.03903    0.00741    0.00136    0.00494
AFIX  43
H112  2    0.639877    0.229581    0.675742    11.00000   -1.20000
AFIX   0
C113  1    0.633388    0.168501    0.718606    11.00000    0.03270    0.03139 =
         0.03094    0.01069    0.00564    0.00455
AFIX  43
H113  2    0.617412    0.175926    0.728331    11.00000   -1.20000
AFIX   0
C114  1    0.643323    0.125320    0.734933    11.00000    0.02925    0.01844 =
         0.03704   -0.00132   -0.00056   -0.00272
C115  1    0.667358    0.115749    0.722718    11.00000    0.03182    0.02620 =
         0.04396    0.00360   -0.00542    0.00160
AFIX  43
H115  2    0.674366    0.086789    0.734803    11.00000   -1.20000
AFIX   0
C116  1    0.680837    0.148103    0.693316    11.00000    0.02484    0.01875 =
         0.05106   -0.00069   -0.00266    0.00124
AFIX  43
H116  2    0.697067    0.141808    0.684869    11.00000   -1.20000
AFIX   0
C118  1    0.617471    0.100713    0.804157    11.00000    0.05602    0.01818 =
         0.03814    0.00723    0.00052   -0.00268
AFIX  43
H118  2    0.618265    0.131685    0.819789    11.00000   -1.20000
AFIX   0
C119  1    0.602580    0.063671    0.828099    11.00000    0.04607    0.02904 =
         0.04317    0.00603    0.00684    0.00026
C120  1    0.588701    0.069724    0.874119    11.00000    0.08372    0.02756 =
         0.05650    0.00507    0.03177    0.01045
AFIX  43
H120  2    0.588283    0.099553    0.892577    11.00000   -1.20000
AFIX   0
C121  1    0.575193    0.031653    0.893586    11.00000    0.07321    0.04130 =
         0.07196    0.01654    0.04964    0.01052
AFIX  43
H121  2    0.565129    0.035115    0.924923    11.00000   -1.20000
AFIX   0
C122  1    0.576822   -0.010569    0.866479    11.00000    0.06026    0.03007 =
         0.06804    0.01693    0.01980    0.00345
AFIX  43
H122  2    0.567804   -0.037086    0.878959    11.00000   -1.20000
AFIX   0
C123  1    0.591345   -0.015201    0.821359    11.00000    0.03352    0.03050 =
         0.04292    0.01312    0.00929    0.00084
AFIX  43
H123  2    0.591983   -0.044933    0.802726    11.00000   -1.20000
AFIX   0
C131  1    0.686241    0.311657    0.723018    11.00000    0.01845    0.01953 =
         0.02843   -0.00404   -0.00048    0.00539
C132  1    0.672826    0.330785    0.681755    11.00000    0.05485    0.04417 =
         0.03353   -0.01124   -0.01376    0.02720
AFIX  43
H132  2    0.673490    0.318126    0.645357    11.00000   -1.20000
AFIX   0
C133  1    0.658012    0.369511    0.693977    11.00000    0.05444    0.05084 =
         0.02436   -0.00688   -0.01066    0.02696
AFIX  43
H133  2    0.648203    0.382833    0.665948    11.00000   -1.20000
AFIX   0
C134  1    0.657659    0.388134    0.746146    11.00000    0.02181    0.02060 =
         0.02894   -0.00623   -0.00203    0.00423
C135  1    0.670056    0.366740    0.787640    11.00000    0.05688    0.03685 =
         0.02836   -0.00392   -0.00576    0.02601
AFIX  43
H135  2    0.668533    0.378106    0.824473    11.00000   -1.20000
AFIX   0
C136  1    0.685013    0.328160    0.776434    11.00000    0.05435    0.04537 =
         0.02136    0.00235    0.00245    0.02799
AFIX  43
H136  2    0.694100    0.313716    0.805020    11.00000   -1.20000
AFIX   0
C138  1    0.655222    0.469901    0.744603    11.00000    0.03455    0.02420 =
         0.03142   -0.00153    0.00177    0.00498
AFIX  43
H138  2    0.670346    0.469560    0.726951    11.00000   -1.20000
AFIX   0
C139  1    0.643507    0.513924    0.758398    11.00000    0.02513    0.02081 =
         0.03602   -0.00315   -0.00199    0.00199
C140  1    0.652060    0.558446    0.743430    11.00000    0.03180    0.02213 =
         0.06091   -0.00212    0.00685    0.00082
AFIX  43
H140  2    0.666583    0.561460    0.723544    11.00000   -1.20000
AFIX   0
C141  1    0.639075    0.598295    0.757968    11.00000    0.05084    0.01543 =
         0.05341   -0.00456   -0.00189    0.00108
AFIX  43
H141  2    0.644361    0.629039    0.747188    11.00000   -1.20000
AFIX   0
C142  1    0.618832    0.593300    0.787580    11.00000    0.03520    0.02082 =
         0.03065   -0.00563   -0.00441   -0.00081
AFIX  43
H142  2    0.609924    0.620533    0.798279    11.00000   -1.20000
AFIX   0
C143  1    0.611004    0.547427    0.802510    11.00000    0.03044    0.02336 =
         0.02154   -0.00290   -0.00108    0.00232
AFIX  43
H143  2    0.596905    0.544137    0.823923    11.00000   -1.20000
AFIX   0
C151  1    0.719746    0.269061    0.560984    11.00000    0.02538    0.02191 =
         0.02846   -0.00190   -0.00176    0.00076
C152  1    0.708440    0.232314    0.532358    11.00000    0.03937    0.02591 =
         0.02980   -0.00031    0.00271   -0.00963
AFIX  43
H152  2    0.695798    0.214657    0.548538    11.00000   -1.20000
AFIX   0
C153  1    0.716542    0.222596    0.478732    11.00000    0.04217    0.02141 =
         0.02912   -0.00157    0.00193   -0.00279
AFIX  43
H153  2    0.709761    0.196744    0.458904    11.00000   -1.20000
AFIX   0
C154  1    0.734192    0.249678    0.453785    11.00000    0.02825    0.02362 =
         0.02426    0.00138   -0.00062    0.00357
C155  1    0.745103    0.285821    0.483645    11.00000    0.02320    0.03171 =
         0.03461   -0.00484   -0.00017   -0.00210
AFIX  43
H155  2    0.757412    0.304186    0.467151    11.00000   -1.20000
AFIX   0
C156  1    0.737953    0.295239    0.538210    11.00000    0.03240    0.02489 =
         0.02294    0.00227   -0.00393   -0.00244
AFIX  43
H156  2    0.745612    0.319421    0.559132    11.00000   -1.20000
AFIX   0
C158  1    0.746941    0.200114    0.383448    11.00000    0.03878    0.03492 =
         0.03169   -0.00293   -0.00053    0.00606
AFIX  43
H158  2    0.751002    0.176853    0.410353    11.00000   -1.20000
AFIX   0
C159  1    0.748724    0.190797    0.324491    11.00000    0.03087    0.02641 =
         0.04286    0.00012    0.00187    0.00585
C160  1    0.754182    0.146380    0.302124    11.00000    0.04755    0.02835 =
         0.05864   -0.00664    0.00522    0.00911
AFIX  43
H160  2    0.759361    0.121093    0.325261    11.00000   -1.20000
AFIX   0
C161  1    0.751936    0.139793    0.245915    11.00000    0.05161    0.03139 =
         0.04180   -0.01686    0.01173    0.00166
AFIX  43
H161  2    0.755072    0.109631    0.229740    11.00000   -1.20000
AFIX   0
C162  1    0.745028    0.177922    0.213438    11.00000    0.03498    0.04032 =
         0.03977   -0.01184    0.01072   -0.00218
AFIX  43
H162  2    0.743197    0.173872    0.174664    11.00000   -1.20000
AFIX   0
C163  1    0.740733    0.222341    0.237392    11.00000    0.03398    0.02934 =
         0.03318   -0.00352    0.00978   -0.00609
AFIX  43
H163  2    0.736762    0.248651    0.214511    11.00000   -1.20000
AFIX   0
C211  1    0.554084    0.154454    0.686250    11.00000    0.03078    0.02755 =
         0.02662    0.00705    0.00525    0.00396
C212  1    0.574225    0.152979    0.654031    11.00000    0.03102    0.02262 =
         0.04047    0.01008    0.00985    0.00549
AFIX  43
H212  2    0.578402    0.179092    0.631041    11.00000   -1.20000
AFIX   0
C213  1    0.588457    0.112098    0.655854    11.00000    0.03081    0.02066 =
         0.04624    0.00933    0.00616    0.00797
AFIX  43
H213  2    0.602245    0.110168    0.633166    11.00000   -1.20000
AFIX   0
C214  1    0.582754    0.074747    0.690001    11.00000    0.03444    0.01994 =
         0.04068    0.00319   -0.00267    0.00740
C215  1    0.561732    0.076379    0.721804    11.00000    0.03523    0.03302 =
         0.05615    0.01765    0.00453   -0.00045
AFIX  43
H215  2    0.557299    0.049849    0.743871    11.00000   -1.20000
AFIX   0
C216  1    0.547592    0.116503    0.720885    11.00000    0.03595    0.03559 =
         0.03738    0.01716    0.00905   -0.00205
AFIX  43
H216  2    0.533714    0.118433    0.743273    11.00000   -1.20000
AFIX   0
C218  1    0.588423   -0.005839    0.670675    11.00000    0.05596    0.02231 =
         0.07400   -0.00359   -0.02253    0.00438
AFIX  43
H218  2    0.574177   -0.005237    0.649456    11.00000   -1.20000
AFIX   0
C219  1    0.601006   -0.049395    0.680438    11.00000    0.04958    0.01960 =
         0.06986    0.00443   -0.02184   -0.00056
C220  1    0.593937   -0.093030    0.658973    11.00000    0.08480    0.02674 =
         0.11701   -0.01241   -0.06365    0.00539
AFIX  43
H220  2    0.580673   -0.095361    0.634709    11.00000   -1.20000
AFIX   0
C221  1    0.607006   -0.133610    0.674247    11.00000    0.08425    0.02643 =
         0.07987   -0.00520   -0.03245    0.00003
AFIX  43
H221  2    0.602563   -0.164205    0.661104    11.00000   -1.20000
AFIX   0
C222  1    0.626434   -0.128152    0.708736    11.00000    0.05436    0.02516 =
         0.04857    0.00705    0.00036    0.00210
AFIX  43
H222  2    0.635882   -0.154981    0.718250    11.00000   -1.20000
AFIX   0
C223  1    0.632231   -0.083295    0.729672    11.00000    0.04726    0.01938 =
         0.03534    0.00580    0.00354    0.00002
AFIX  43
H223  2    0.645447   -0.080147    0.753954    11.00000   -1.20000
AFIX   0
C231  1    0.570589    0.288178    0.680170    11.00000    0.01938    0.02384 =
         0.02126    0.00260   -0.00012    0.00035
C232  1    0.593621    0.276752    0.694934    11.00000    0.01989    0.02195 =
         0.03603   -0.00167    0.00118   -0.00117
AFIX  43
H232  2    0.601537    0.250647    0.678036    11.00000   -1.20000
AFIX   0
C233  1    0.605169    0.304111    0.735117    11.00000    0.02169    0.02270 =
         0.02895    0.00018   -0.00544    0.00240
AFIX  43
H233  2    0.621035    0.296881    0.745944    11.00000   -1.20000
AFIX   0
C234  1    0.592851    0.342695    0.759361    11.00000    0.02480    0.01565 =
         0.02443   -0.00232    0.00182   -0.00226
C235  1    0.569706    0.353502    0.743744    11.00000    0.02251    0.02321 =
         0.02775   -0.00178    0.00357    0.00234
AFIX  43
H235  2    0.561732    0.379792    0.760097    11.00000   -1.20000
AFIX   0
C236  1    0.558076    0.325883    0.704066    11.00000    0.01906    0.02478 =
         0.02677   -0.00330   -0.00162    0.00012
AFIX  43
H236  2    0.542101    0.332551    0.693618    11.00000   -1.20000
AFIX   0
C238  1    0.612239    0.351532    0.842781    11.00000    0.03060    0.02920 =
         0.01948    0.00428   -0.00612    0.00058
AFIX  43
H238  2    0.609072    0.318947    0.850210    11.00000   -1.20000
AFIX   0
C239  1    0.625655    0.380725    0.881293    11.00000    0.02942    0.03595 =
         0.02971   -0.00439   -0.01311   -0.00072
C240  1    0.636172    0.364155    0.929330    11.00000    0.04883    0.03270 =
         0.03964    0.00624   -0.01139   -0.00108
AFIX  43
H240  2    0.634664    0.331753    0.939961    11.00000   -1.20000
AFIX   0
C241  1    0.649021    0.396096    0.961732    11.00000    0.04503    0.04224 =
         0.02928   -0.00143   -0.02121    0.00413
AFIX  43
H241  2    0.656456    0.385950    0.995002    11.00000   -1.20000
AFIX   0
C242  1    0.650747    0.443167    0.944380    11.00000    0.04174    0.03116 =
         0.04241   -0.01272   -0.00790    0.00447
AFIX  43
H242  2    0.659549    0.465588    0.965527    11.00000   -1.20000
AFIX   0
C243  1    0.639611    0.456919    0.896411    11.00000    0.03310    0.02748 =
         0.02924   -0.00947   -0.00490    0.00205
AFIX  43
H243  2    0.640682    0.489306    0.885435    11.00000   -1.20000
AFIX   0
C251  1    0.529278    0.228268    0.539346    11.00000    0.02427    0.02590 =
         0.03201   -0.00323   -0.00296   -0.00167
C252  1    0.547754    0.249917    0.512451    11.00000    0.02310    0.03328 =
         0.02272    0.00325   -0.00263   -0.00042
AFIX  43
H252  2    0.563079    0.251415    0.529055    11.00000   -1.20000
AFIX   0
C253  1    0.543917    0.269539    0.461012    11.00000    0.02601    0.03492 =
         0.02614    0.00176   -0.00292   -0.00331
AFIX  43
H253  2    0.556695    0.284083    0.441556    11.00000   -1.20000
AFIX   0
C254  1    0.521387    0.268005    0.437748    11.00000    0.02885    0.02459 =
         0.02274   -0.00457   -0.00251   -0.00099
C255  1    0.502827    0.245638    0.465604    11.00000    0.02507    0.04143 =
         0.03302    0.00117   -0.00430   -0.00967
AFIX  43
H255  2    0.487420    0.244214    0.449404    11.00000   -1.20000
AFIX   0
C256  1    0.506877    0.225289    0.517395    11.00000    0.02434    0.04068 =
         0.03027    0.00151   -0.00082   -0.00923
AFIX  43
H256  2    0.494398    0.209775    0.536885    11.00000   -1.20000
AFIX   0
C258  1    0.506514    0.327937    0.379803    11.00000    0.02894    0.02383 =
         0.03212   -0.00358   -0.00643    0.00267
AFIX  43
H258  2    0.500527    0.344263    0.411276    11.00000   -1.20000
AFIX   0
C259  1    0.503866    0.346029    0.324515    11.00000    0.02002    0.02170 =
         0.03440   -0.00097   -0.00504   -0.00117
C260  1    0.493473    0.389701    0.312544    11.00000    0.03185    0.02217 =
         0.05255   -0.00434   -0.00084   -0.00057
AFIX  43
H260  2    0.486846    0.408780    0.341100    11.00000   -1.20000
AFIX   0
C261  1    0.492995    0.404767    0.258081    11.00000    0.02734    0.02366 =
         0.06147    0.00675   -0.00578    0.00633
AFIX  43
H261  2    0.485856    0.434307    0.248582    11.00000   -1.20000
AFIX   0
C262  1    0.502902    0.376694    0.218142    11.00000    0.02491    0.03121 =
         0.04328    0.01253   -0.00752   -0.00052
AFIX  43
H262  2    0.503249    0.387098    0.180768    11.00000   -1.20000
AFIX   0
C263  1    0.512544    0.332481    0.232628    11.00000    0.02321    0.02265 =
         0.03904    0.00540   -0.00568   -0.00303
AFIX  43
H263  2    0.518790    0.312586    0.204364    11.00000   -1.20000
AFIX   0
C311  1    0.625894    0.438377    0.564381    11.00000    0.01935    0.02351 =
         0.02269   -0.00166    0.00239    0.00032
C312  1    0.615402    0.399326    0.588780    11.00000    0.04143    0.01950 =
         0.01891    0.00075    0.00136    0.00352
AFIX  43
H312  2    0.615053    0.369449    0.570419    11.00000   -1.20000
AFIX   0
C313  1    0.605348    0.404752    0.640895    11.00000    0.04175    0.01697 =
         0.03369    0.00377    0.00043   -0.00768
AFIX  43
H313  2    0.598140    0.378266    0.658676    11.00000   -1.20000
AFIX   0
C314  1    0.605777    0.448493    0.667017    11.00000    0.02120    0.02794 =
         0.01800   -0.00325   -0.00157    0.00219
C315  1    0.616008    0.487487    0.640696    11.00000    0.03584    0.01886 =
         0.02282   -0.00362    0.00287    0.00019
AFIX  43
H315  2    0.616025    0.517625    0.658490    11.00000   -1.20000
AFIX   0
C316  1    0.626112    0.482787    0.589066    11.00000    0.03456    0.02272 =
         0.02685   -0.00521    0.00352   -0.00571
AFIX  43
H316  2    0.633051    0.509354    0.570877    11.00000   -1.20000
AFIX   0
C318  1    0.576008    0.476052    0.726690    11.00000    0.02345    0.03341 =
         0.02991   -0.00347    0.00213    0.00897
AFIX  43
H318  2    0.567815    0.489383    0.695998    11.00000   -1.20000
AFIX   0
C319  1    0.566994    0.479780    0.782314    11.00000    0.02734    0.02787 =
         0.02263   -0.00759    0.00084    0.00654
C320  1    0.546103    0.502750    0.795813    11.00000    0.02769    0.02858 =
         0.03155   -0.00688   -0.00483    0.01137
AFIX  43
H320  2    0.536806    0.517838    0.768052    11.00000   -1.20000
AFIX   0
C321  1    0.538896    0.503448    0.850598    11.00000    0.02560    0.03925 =
         0.03678   -0.00272    0.00773    0.00604
AFIX  43
H321  2    0.524482    0.518760    0.860993    11.00000   -1.20000
AFIX   0
C322  1    0.553124    0.481332    0.890217    11.00000    0.02970    0.03935 =
         0.02552   -0.00446    0.00130   -0.00188
AFIX  43
H322  2    0.548453    0.480859    0.927977    11.00000   -1.20000
AFIX   0
C323  1    0.574215    0.460035    0.873556    11.00000    0.02215    0.03069 =
         0.02678   -0.00421    0.00528    0.00120
AFIX  43
H323  2    0.584023    0.445270    0.900594    11.00000   -1.20000
AFIX   0
C331  1    0.662228    0.407255    0.408164    11.00000    0.02398    0.02477 =
         0.02201   -0.00102    0.00440    0.00800
C332  1    0.668003    0.366492    0.437968    11.00000    0.02547    0.02642 =
         0.02746   -0.00197    0.00928    0.00186
AFIX  43
H332  2    0.657042    0.353106    0.463552    11.00000   -1.20000
AFIX   0
C333  1    0.690415    0.345659    0.429292    11.00000    0.02175    0.02268 =
         0.03138    0.00053    0.00565    0.00604
AFIX  43
H333  2    0.695031    0.318385    0.449882    11.00000   -1.20000
AFIX   0
C334  1    0.705690    0.364968    0.390755    11.00000    0.02457    0.02257 =
         0.02988   -0.00226    0.01094    0.00613
C335  1    0.699713    0.406230    0.361209    11.00000    0.02796    0.02676 =
         0.03934    0.00816    0.01011    0.00489
AFIX  43
H335  2    0.710516    0.419511    0.335194    11.00000   -1.20000
AFIX   0
C336  1    0.677512    0.427485    0.370787    11.00000    0.02692    0.02735 =
         0.03158    0.00273    0.00742    0.00451
AFIX  43
H336  2    0.673107    0.455624    0.351566    11.00000   -1.20000
AFIX   0
C338  1    0.746816    0.370099    0.387015    11.00000    0.02771    0.03636 =
         0.04675   -0.00937    0.01090   -0.00167
AFIX  43
H338  2    0.745719    0.400318    0.404437    11.00000   -1.20000
AFIX   0
C339  1    0.769506    0.351005    0.368312    11.00000    0.01933    0.03071 =
         0.04743   -0.00517    0.00462    0.00047
C340  1    0.791185    0.371929    0.376484    11.00000    0.03029    0.03917 =
         0.05453   -0.00666    0.00228   -0.00249
AFIX  43
H340  2    0.792261    0.401159    0.396060    11.00000   -1.20000
AFIX   0
C341  1    0.811521    0.350531    0.356252    11.00000    0.02224    0.05835 =
         0.04771   -0.01145    0.00457   -0.00210
AFIX  43
H341  2    0.826685    0.365148    0.360315    11.00000   -1.20000
AFIX   0
C342  1    0.809163    0.307613    0.330161    11.00000    0.02308    0.05371 =
         0.05230   -0.00512    0.00921    0.00160
AFIX  43
H342  2    0.822933    0.291263    0.317460    11.00000   -1.20000
AFIX   0
C343  1    0.786809    0.287838    0.322141    11.00000    0.01655    0.03887 =
         0.03354   -0.00744    0.00251    0.00395
AFIX  43
H343  2    0.785527    0.258605    0.302640    11.00000   -1.20000
AFIX   0
C351  1    0.597923    0.354662    0.421312    11.00000    0.02358    0.01871 =
         0.02188    0.00023   -0.00404   -0.00339
C352  1    0.605662    0.310968    0.402836    11.00000    0.02539    0.02838 =
         0.03061   -0.00644   -0.00767    0.00504
AFIX  43
H352  2    0.619777    0.297087    0.417342    11.00000   -1.20000
AFIX   0
C353  1    0.592484    0.287638    0.362708    11.00000    0.02379    0.02496 =
         0.03435   -0.00641   -0.00851    0.00654
AFIX  43
H353  2    0.597546    0.257567    0.349144    11.00000   -1.20000
AFIX   0
C354  1    0.571830    0.308484    0.342444    11.00000    0.01945    0.02630 =
         0.02264   -0.00462   -0.00675   -0.00304
C355  1    0.564285    0.352166    0.361227    11.00000    0.02628    0.02192 =
         0.02951    0.00331   -0.00894   -0.00061
AFIX  43
H355  2    0.550140    0.366029    0.346857    11.00000   -1.20000
AFIX   0
C356  1    0.577371    0.375772    0.401073    11.00000    0.02370    0.02286 =
         0.02564   -0.00308   -0.00146   -0.00095
AFIX  43
H356  2    0.572371    0.405968    0.414386    11.00000   -1.20000
AFIX   0
C358  1    0.566557    0.276578    0.253925    11.00000    0.02634    0.03025 =
         0.02544   -0.00335   -0.00589   -0.00363
AFIX  43
H358  2    0.580923    0.291770    0.242955    11.00000   -1.20000
AFIX   0
C359  1    0.552955    0.246267    0.216430    11.00000    0.02325    0.03867 =
         0.02496   -0.00917   -0.00742    0.00318
C360  1    0.560537    0.233525    0.164277    11.00000    0.03323    0.05104 =
         0.02834   -0.01204   -0.00350    0.00208
AFIX  43
H360  2    0.574624    0.246966    0.149083    11.00000   -1.20000
AFIX   0
C361  1    0.547306    0.200811    0.134325    11.00000    0.03647    0.05809 =
         0.04289   -0.01878   -0.01014    0.00955
AFIX  43
H361  2    0.552003    0.191916    0.098022    11.00000   -1.20000
AFIX   0
C362  1    0.527644    0.181827    0.157620    11.00000    0.04025    0.03613 =
         0.04449   -0.01504   -0.01376    0.00965
AFIX  43
H362  2    0.518878    0.158258    0.138144    11.00000   -1.20000
AFIX   0
C363  1    0.519824    0.196572    0.210956    11.00000    0.03278    0.02243 =
         0.04136   -0.00763   -0.01198    0.00560
AFIX  43
H363  2    0.505727    0.183475    0.226503    11.00000   -1.20000
AFIX   0
C411  1    0.635809    0.041704    0.507523    11.00000    0.03977    0.02207 =
         0.02827    0.00442   -0.00168   -0.00100
C412  1    0.637330    0.080658    0.542802    11.00000    0.03282    0.02306 =
         0.02407    0.00481   -0.00017    0.00105
AFIX  43
H412  2    0.635264    0.112077    0.529127    11.00000   -1.20000
AFIX   0
C413  1    0.641852    0.072785    0.597454    11.00000    0.03036    0.02153 =
         0.02835   -0.00136    0.00109    0.00424
AFIX  43
H413  2    0.643111    0.099133    0.621893    11.00000   -1.20000
AFIX   0
C414  1    0.644669    0.026771    0.618200    11.00000    0.04297    0.02628 =
         0.03160    0.00094    0.00299    0.00276
C415  1    0.643174   -0.011571    0.582144    11.00000    0.07095    0.02220 =
         0.03716    0.00414   -0.00035    0.00062
AFIX  43
H415  2    0.645510   -0.042984    0.595601    11.00000   -1.20000
AFIX   0
C416  1    0.638300   -0.004228    0.526718    11.00000    0.07544    0.01538 =
         0.05109    0.00097   -0.00345   -0.00056
AFIX  43
H416  2    0.636690   -0.030461    0.502223    11.00000   -1.20000
AFIX   0
C418  1    0.669849    0.001396    0.688812    11.00000    0.02997    0.02797 =
         0.04000    0.00660    0.00324    0.00421
AFIX  43
H418  2    0.680967   -0.008481    0.661496    11.00000   -1.20000
AFIX   0
C419  1    0.674774   -0.003258    0.747546    11.00000    0.03690    0.02947 =
         0.03838    0.00996    0.00495    0.00004
C420  1    0.696925   -0.011725    0.769595    11.00000    0.03336    0.04734 =
         0.04450    0.01445   -0.00095    0.00272
AFIX  43
H420  2    0.709831   -0.020018    0.746064    11.00000   -1.20000
AFIX   0
C421  1    0.700446   -0.008180    0.826058    11.00000    0.04374    0.03515 =
         0.06010    0.01250   -0.01765   -0.00514
AFIX  43
H421  2    0.715643   -0.013685    0.842147    11.00000   -1.20000
AFIX   0
C422  1    0.680929    0.003710    0.858120    11.00000    0.05063    0.03310 =
         0.04653    0.00738   -0.01427   -0.00854
AFIX  43
H422  2    0.682716    0.007000    0.897002    11.00000   -1.20000
AFIX   0
C423  1    0.658807    0.010873    0.834148    11.00000    0.05333    0.02011 =
         0.02971    0.00627   -0.00961   -0.00107
AFIX  43
H423  2    0.645559    0.017751    0.857268    11.00000   -1.20000
AFIX   0
C431  1    0.668352    0.149361    0.400518    11.00000    0.02655    0.02048 =
         0.03682    0.00122   -0.00233   -0.00334
C432  1    0.662291    0.194313    0.419670    11.00000    0.03326    0.02055 =
         0.04107   -0.00385    0.00738   -0.00028
AFIX  43
H432  2    0.651589    0.198220    0.449773    11.00000   -1.20000
AFIX   0
C433  1    0.672491    0.233891    0.393111    11.00000    0.02956    0.02231 =
         0.04933   -0.00282    0.00662   -0.00346
AFIX  43
H433  2    0.668894    0.265146    0.405530    11.00000   -1.20000
AFIX   0
C434  1    0.687796    0.227249    0.348800    11.00000    0.02371    0.02681 =
         0.03010    0.00057    0.00226   -0.00695
C435  1    0.692390    0.181770    0.329057    11.00000    0.03517    0.02409 =
         0.04003   -0.00370    0.00873   -0.00522
AFIX  43
H435  2    0.702274    0.177654    0.297520    11.00000   -1.20000
AFIX   0
C436  1    0.682595    0.142082    0.355200    11.00000    0.03519    0.02206 =
         0.04358   -0.00004    0.00535   -0.00234
AFIX  43
H436  2    0.685705    0.110863    0.341978    11.00000   -1.20000
AFIX   0
C438  1    0.689571    0.287009    0.282288    11.00000    0.02191    0.03318 =
         0.03320   -0.00353   -0.00135   -0.00165
AFIX  43
H438  2    0.673648    0.279391    0.272300    11.00000   -1.20000
AFIX   0
C439  1    0.703274    0.321634    0.251884    11.00000    0.02606    0.03639 =
         0.02582   -0.00068    0.00366    0.00254
C440  1    0.694643    0.348643    0.208844    11.00000    0.03999    0.04815 =
         0.03166    0.00398   -0.00130    0.01092
AFIX  43
H440  2    0.678635    0.344602    0.196945    11.00000   -1.20000
AFIX   0
C441  1    0.708889    0.381190    0.183108    11.00000    0.05701    0.04899 =
         0.03863    0.01792    0.00419    0.01691
AFIX  43
H441  2    0.703063    0.399863    0.153279    11.00000   -1.20000
AFIX   0
C442  1    0.732377    0.386250    0.201997    11.00000    0.06426    0.03390 =
         0.03536    0.00910    0.01125   -0.00272
AFIX  43
H442  2    0.742545    0.409535    0.186045    11.00000   -1.20000
AFIX   0
C443  1    0.740653    0.357296    0.243811    11.00000    0.03351    0.03105 =
         0.03467    0.00305    0.01092   -0.00480
AFIX  43
H443  2    0.756888    0.359668    0.254602    11.00000   -1.20000
AFIX   0
C451  1    0.595965    0.143024    0.409459    11.00000    0.02610    0.02498 =
         0.02703   -0.00458   -0.00738    0.00303
C452  1    0.576776    0.143836    0.443836    11.00000    0.03514    0.03576 =
         0.02598    0.00828   -0.00668    0.00974
AFIX  43
H452  2    0.578062    0.133613    0.481166    11.00000   -1.20000
AFIX   0
C453  1    0.554963    0.160286    0.422401    11.00000    0.02694    0.03087 =
         0.03297    0.00663    0.00247    0.00793
AFIX  43
H453  2    0.541205    0.161373    0.445260    11.00000   -1.20000
AFIX   0
C454  1    0.553685    0.174842    0.367910    11.00000    0.02171    0.02261 =
         0.02693    0.00220   -0.00816    0.00273
C455  1    0.573406    0.172878    0.334048    11.00000    0.03861    0.02644 =
         0.02438    0.00390   -0.00582    0.01049
AFIX  43
H455  2    0.572249    0.182675    0.296540    11.00000   -1.20000
AFIX   0
C456  1    0.595066    0.156488    0.354920    11.00000    0.02723    0.03439 =
         0.02692   -0.00112   -0.00085    0.00805
AFIX  43
H456  2    0.608806    0.154689    0.332060    11.00000   -1.20000
AFIX   0
C458  1    0.513040    0.166829    0.357540    11.00000    0.03258    0.02520 =
         0.05194    0.00482   -0.01751   -0.00263
AFIX  43
H458  2    0.514275    0.135941    0.373241    11.00000   -1.20000
AFIX   0
C459  1    0.490038    0.187756    0.342319    11.00000    0.02462    0.02117 =
         0.05409    0.00583   -0.00744   -0.00337
C460  1    0.468436    0.166758    0.354107    11.00000    0.03753    0.03519 =
         0.06777    0.01681   -0.01150   -0.00740
AFIX  43
H460  2    0.467945    0.136545    0.371688    11.00000   -1.20000
AFIX   0
C461  1    0.447592    0.189615    0.340378    11.00000    0.02189    0.04356 =
         0.08224    0.01466   -0.00618   -0.00963
AFIX  43
H461  2    0.432568    0.175989    0.349169    11.00000   -1.20000
AFIX   0
C462  1    0.449032    0.232562    0.313684    11.00000    0.02233    0.03835 =
         0.03758    0.00584   -0.00593   -0.00057
AFIX  43
H462  2    0.434960    0.249011    0.303120    11.00000   -1.20000
AFIX   0
C463  1    0.471516    0.251908    0.302167    11.00000    0.01915    0.02735 =
         0.03112   -0.00120   -0.00853   -0.00091
AFIX  43
H463  2    0.472372    0.281527    0.283338    11.00000   -1.20000
AFIX  66

C611  1    0.698736    0.467184    0.547989    11.00000    0.09262    0.12810 =
         0.12167   -0.01301    0.00594   -0.00866
C616  1    0.690857    0.510374    0.569205    11.00000    0.08284    0.14037 =
         0.12530    0.00730    0.03282    0.01395
AFIX  43
H616  2    0.681665    0.511049    0.602190    11.00000   -1.20000
AFIX  65
C615  1    0.696426    0.552576    0.542159    11.00000    0.10268    0.13353 =
         0.12306   -0.00303    0.02631   -0.00134
AFIX  43
H615  2    0.691040    0.582095    0.556660    11.00000   -1.20000
AFIX  65
C614  1    0.709875    0.551589    0.493897    11.00000    0.10654    0.13021 =
         0.17592    0.00661    0.01122   -0.00034
AFIX  43
H614  2    0.713681    0.580433    0.475413    11.00000   -1.20000
AFIX  65
C613  1    0.717755    0.508399    0.472680    11.00000    0.12232    0.12340 =
         0.16711   -0.00196    0.02703   -0.01455
C612  1    0.712186    0.466196    0.499725    11.00000    0.11243    0.11482 =
         0.14446   -0.01692    0.03413   -0.00873
AFIX  43
H612  2    0.717572    0.436678    0.485225    11.00000   -1.20000
AFIX   0
C617  1    0.693686    0.417435    0.580698    11.00000    0.12838    0.13760 =
         0.14419   -0.00084    0.00187   -0.04267
AFIX 137
H61A  2    0.699086    0.420373    0.619091    11.00000   -1.50000
H61B  2    0.702368    0.391524    0.562539    11.00000   -1.50000
H61C  2    0.676571    0.410517    0.580116    11.00000   -1.50000
AFIX   0
C618  1    0.732451    0.512420    0.421445    11.00000    0.21602    0.16546 =
         0.12371   -0.01014    0.01408   -0.08179
AFIX 137
H61D  2    0.722812    0.503382    0.389320    11.00000   -1.50000
H61E  2    0.746257    0.491201    0.424246    11.00000   -1.50000
H61F  2    0.737933    0.545319    0.417126    11.00000   -1.50000
AFIX   0

PART -2
C621  1    0.490408    0.361868    0.537084    10.50000    0.03642    0.04597 =
         0.04077   -0.01164    0.00912    0.00022
C626  1    0.483783    0.397300    0.497898    10.50000    0.03413    0.04830 =
         0.04525   -0.01776   -0.00940    0.00403
AFIX  43
H626  2    0.467513    0.400612    0.487740    10.50000   -1.20000
AFIX   0
C625  1    0.501316    0.428187    0.473411    10.50000    0.03276    0.03920 =
         0.02864   -0.00206   -0.00420    0.02218
AFIX  43
H625  2    0.497001    0.452515    0.448038    10.50000   -1.20000
AFIX   0
C624  1    0.525185    0.420511    0.488975    10.50000    0.03275    0.02821 =
         0.02502   -0.00084   -0.00680    0.00934
AFIX  43
H624  2    0.537254    0.439528    0.472523    10.50000   -1.20000
AFIX   0
C623  1    0.531849    0.385955    0.527746    10.50000    0.02883    0.04090 =
         0.02244    0.00302    0.00246    0.01146
C622  1    0.514265    0.357811    0.551958    10.50000    0.03828    0.04638 =
         0.04457    0.00921    0.00940    0.00754
AFIX  43
H622  2    0.518691    0.335251    0.579354    10.50000   -1.20000
AFIX   0
C627  1    0.472644    0.330583    0.563844    10.50000    0.05293    0.05959 =
         0.05765   -0.02235    0.01439   -0.02193
AFIX 137
H62A  2    0.469979    0.302439    0.540729    10.50000   -1.50000
H62B  2    0.457615    0.347915    0.568355    10.50000   -1.50000
H62C  2    0.478563    0.320655    0.600188    10.50000   -1.50000
AFIX   0
C628  1    0.554895    0.377806    0.548206    10.50000    0.03381    0.02968 =
         0.02964   -0.01476   -0.01478    0.02371
AFIX 137
H62D  2    0.566625    0.391460    0.522715    10.50000   -1.50000
H62E  2    0.557611    0.343483    0.551583    10.50000   -1.50000
H62F  2    0.556541    0.392785    0.584606    10.50000   -1.50000
AFIX   0

PART 0
N631  6    0.783984    0.236133    0.612433    11.00000    0.08513    0.12890 =
         0.09822    0.03936   -0.00425   -0.00213
C632  1    0.775236    0.205239    0.589006    11.00000    0.06376    0.09870 =
         0.06955    0.00818   -0.01608    0.02110
C633  1    0.764493    0.167505    0.563385    11.00000    0.15724    0.10032 =
         0.10772   -0.00635   -0.06446    0.05304
AFIX 137
H63A  2    0.758205    0.177695    0.527476    11.00000   -1.50000
H63B  2    0.751402    0.155760    0.586479    11.00000   -1.50000
H63C  2    0.776179    0.142032    0.557846    11.00000   -1.50000
AFIX   0

N641  6    0.653033    0.395825    0.116843    11.00000    0.14150    0.10940 =
         0.09946    0.02112   -0.03984   -0.01377
C642  1    0.635418    0.371242    0.109929    11.00000    0.08176    0.10533 =
         0.06634   -0.00385   -0.00208    0.00199
C643  1    0.614476    0.341780    0.102973    11.00000    0.09008    0.09828 =
         0.11636    0.00883   -0.02942   -0.00240
AFIX 137
H64A  2    0.602593    0.358975    0.081000    11.00000   -1.50000
H64B  2    0.607770    0.334113    0.139320    11.00000   -1.50000
H64C  2    0.618885    0.312304    0.083888    11.00000   -1.50000
AFIX   0

N651  6    0.589076    0.584973    0.500526    11.00000    0.09707    0.16902 =
         0.05676   -0.00221    0.01318   -0.06930
C652  1    0.579227    0.559653    0.523948    11.00000    0.06474    0.08731 =
         0.04475    0.00252   -0.00647   -0.01313
C653  1    0.567475    0.521473    0.553339    11.00000    0.05141    0.06992 =
         0.06366   -0.00813   -0.00022   -0.00787
AFIX 137
H65A  2    0.565584    0.494068    0.528665    11.00000   -1.50000
H65B  2    0.551764    0.532229    0.565875    11.00000   -1.50000
H65C  2    0.577111    0.512248    0.585396    11.00000   -1.50000
AFIX   0

N661  6    0.728956    0.102528    0.451178    11.00000    0.21027    0.14839 =
         0.24643    0.09767    0.02137   -0.05003
C662  1    0.716059    0.080012    0.480026    11.00000    0.11052    0.13228 =
         0.11609    0.03537    0.00870    0.00867
C663  1    0.701255    0.053137    0.515861    11.00000    0.08216    0.21147 =
         0.09214    0.07209   -0.01357    0.01089
AFIX 137
H66A  2    0.684518    0.058299    0.505965    11.00000   -1.50000
H66B  2    0.703910    0.063272    0.554149    11.00000   -1.50000
H66C  2    0.705108    0.019270    0.512232    11.00000   -1.50000
AFIX   0
N671  6    0.717660    0.055440    0.645275    11.00000    0.08057    0.13782 =
         0.15171   -0.03555    0.02435   -0.01621
C672  1    0.730751    0.025085    0.637686    11.00000    0.08057    0.13782 =
         0.15171   -0.03555    0.02435   -0.01621
C673  1    0.748654   -0.016835    0.621333    11.00000    0.08057    0.13782 =
         0.15171   -0.03555    0.02435   -0.01621
AFIX 137
H67A  2    0.756693   -0.028534    0.654646    11.00000   -1.50000
H67B  2    0.760545   -0.004796    0.595154    11.00000   -1.50000
H67C  2    0.739704   -0.042883    0.604169    11.00000   -1.50000
AFIX   0

N681  6    0.552908    0.344470    0.888918    11.00000    0.06640    0.08191 =
         0.09491   -0.00832   -0.00174    0.00373
C682  1    0.559098    0.323197    0.922550    11.00000    0.06319    0.15036 =
         0.13994    0.05570   -0.02204   -0.03979
C683  1    0.572693    0.287482    0.960642    11.00000    0.14994    0.16678 =
         0.16293    0.07660   -0.02179   -0.01012
AFIX 137
H68A  2    0.574827    0.301624    0.997357    11.00000   -1.50000
H68B  2    0.588319    0.280390    0.944526    11.00000   -1.50000
H68C  2    0.563465    0.258013    0.963952    11.00000   -1.50000
AFIX   0

N691  6    0.699717    0.296575    0.922431    11.00000    0.07368    0.13477 =
         0.14021   -0.01119    0.02083   -0.00964
C692  1    0.690303    0.269506    0.951993    11.00000    0.07158    0.14129 =
         0.10202    0.01175    0.01853    0.02407
C693  1    0.678608    0.234604    0.982764    11.00000    0.11021    0.12432 =
         0.10555    0.00939   -0.00606   -0.00472
AFIX 137
H69A  2    0.662793    0.228859    0.966921    11.00000   -1.50000
H69B  2    0.676923    0.245354    1.021121    11.00000   -1.50000
H69C  2    0.687894    0.205081    0.981864    11.00000   -1.50000
AFIX   0

N701  6    0.691125    0.113287    0.206429    11.00000    0.08184    0.09236 =
         0.09130    0.01812   -0.00478   -0.01258
C702  1    0.685762    0.137863    0.169798    11.00000    0.07922    0.07789 =
         0.06318    0.00210    0.00512   -0.01497
C703  1    0.677864    0.169162    0.125075    11.00000    0.16254    0.14055 =
         0.07125    0.03014    0.03550    0.02390
AFIX 137
H70A  2    0.682256    0.155159    0.089384    11.00000   -1.50000
H70B  2    0.685522    0.200321    0.128977    11.00000   -1.50000
H70C  2    0.660522    0.172976    0.126902    11.00000   -1.50000
AFIX   6

B511  3    0.625389    0.261134    0.549425    11.00000    0.13832    0.06106 =
         0.05389    0.00554   -0.03355   -0.01969
F512  4    0.602659    0.279611    0.539080    11.00000    0.07363    0.26196 =
         0.12027    0.06532   -0.03074   -0.06398
F513  4    0.640130    0.269854    0.503657    11.00000    0.15366    0.12526 =
         0.04878   -0.00623   -0.00156    0.08520
F514  4    0.635127    0.283137    0.596345    11.00000    0.08428    0.05727 =
         0.04394    0.00418   -0.01430    0.00895
F515  4    0.623740    0.212015    0.558508    11.00000    0.54950    0.06262 =
         0.13897    0.02051   -0.12459   -0.08180
AFIX   6

B541  3    0.628280    0.250428    0.216666    11.00000    0.09392    0.04129 =
         0.22065   -0.00090   -0.03771    0.01216
F542  4    0.629181    0.298877    0.230617    11.00000    0.18850    0.03325 =
         0.32990   -0.02199   -0.06809   -0.01769
F543  4    0.619030    0.245520    0.163096    11.00000    0.16506    0.08310 =
         0.28638    0.00356   -0.13085   -0.02226
F544  4    0.613589    0.226469    0.254276    11.00000    0.13074    0.05325 =
         0.31220   -0.04642    0.05697   -0.00783
F545  4    0.651279    0.231194    0.218586    11.00000    0.06981    0.09587 =
         0.22642   -0.05251   -0.04443   -0.01378
AFIX   6

B551  3    0.702710   -0.084831    0.511008    11.00000    0.39470    0.16159 =
         0.15958   -0.03733   -0.04331    0.04811
F552  4    0.711608   -0.050916    0.473870    11.00000    0.40282    0.16503 =
         0.15827   -0.03645   -0.04727    0.04154
F553  4    0.680181   -0.099974    0.493369    11.00000    0.39796    0.18811 =
         0.17808   -0.04498   -0.04578    0.04048
F554  4    0.718232   -0.123958    0.512891    11.00000    0.39428    0.16454 =
         0.15965   -0.02975   -0.03294    0.05046
F555  4    0.700870   -0.064625    0.563850    11.00000    0.37803    0.14822 =
         0.15661   -0.03113   -0.04686    0.05275
AFIX   6

B561  3    0.525910    0.068639    0.245391    10.50000    0.15787    0.10091 =
         0.26985   -0.07451   -0.07631    0.02250
F562  4    0.532778    0.021748    0.257057    10.50000    0.15701    0.10148 =
         0.26248   -0.07625   -0.07185    0.02343
F563  4    0.520327    0.072782    0.189082    10.50000    0.17904    0.12306 =
         0.27014   -0.06994   -0.08089    0.01433
F564  4    0.505842    0.080451    0.277127    10.50000    0.15292    0.09422 =
         0.26286   -0.07283   -0.08279    0.02193
F565  4    0.544632    0.099626    0.258457    10.50000    0.16027    0.10588 =
         0.26808   -0.07142   -0.07721    0.01866
AFIX   6

PART 1
B571  3    0.468160    0.104416    0.493601    10.50000    0.33904    0.20789 =
         0.12496   -0.00357   -0.01091   -0.10093
F572  4    0.467347    0.054616    0.497785    10.50000    0.30169    0.21480 =
         0.15412    0.02006   -0.04106   -0.16813
F573  4    0.448102    0.120538    0.464465    10.50000    0.29676    0.23798 =
         0.14200   -0.01263    0.00800   -0.10606
F574  4    0.488892    0.117989    0.465455    10.50000    0.29969    0.10953 =
         0.09885    0.03970   -0.06282   -0.07855
F575  4    0.468189    0.124389    0.546769    10.50000    0.39086    0.28430 =
         0.13992   -0.03761   -0.01742   -0.03268
AFIX   6

PART 0
PART 2
B576  3    0.456187    0.130292    0.509890    10.50000    0.19278    0.15232 =
         0.08837   -0.03726    0.00750   -0.08145
F577  4    0.435336    0.120348    0.539729    10.50000    0.21152    0.24576 =
         0.13637    0.02446    0.01384   -0.12233
F578  4    0.456897    0.101797    0.462294    10.50000    0.29932    0.15296 =
         0.09140   -0.04311   -0.03008   -0.10733
F579  4    0.456340    0.178350    0.494483    10.50000    0.09114    0.15032 =
         0.09818   -0.03849    0.00341   -0.06888
F580  4    0.476126    0.120562    0.542883    10.50000    0.20850    0.10857 =
         0.06459   -0.04846    0.01238   -0.05941
AFIX   6

PART 0
PART 1
B581  3    0.727930    0.495369    0.775506    10.50000    0.09856    0.04629 =
         0.09172    0.00098    0.01655    0.04173
F582  4    0.722629    0.456187    0.809284    10.50000    0.29366    0.05607 =
         0.17786    0.04746    0.07497    0.07410
F583  4    0.706760    0.516676    0.757720    10.50000    0.04871    0.03636 =
         0.16658    0.00340    0.00003   -0.00465
F584  4    0.741113    0.480031    0.729421    10.50000    0.08179    0.16773 =
         0.13504   -0.06118    0.03680    0.00993
F585  4    0.741447    0.528420    0.805641    10.50000    0.06411    0.13738 =
         0.13779   -0.05376   -0.00206    0.04331
AFIX   6

PART 0
PART 2
B586  3    0.718711    0.482013    0.764905    10.50000    0.09936    0.13213 =
         0.26479   -0.11845   -0.00816    0.06070
F587  4    0.702816    0.475738    0.809049    10.50000    0.10642    0.27351 =
         0.22814   -0.12878   -0.03129    0.00359
F588  4    0.711712    0.453196    0.720419    10.50000    0.08654    0.23118 =
         0.25683   -0.14230   -0.01365    0.05226
F589  4    0.718577    0.529830    0.748382    10.50000    0.25762    0.15226 =
         0.35852   -0.06671    0.00503    0.09884
F590  4    0.741758    0.469218    0.781780    10.50000    0.08536    0.11839 =
         0.33381   -0.09738   -0.03906    0.00690
AFIX   6

PART 0
PART -1
B591  3    0.511669    0.431628    0.464805    10.50000    0.09050    0.09042 =
         0.06840    0.02628   -0.02993   -0.03494
F592  4    0.524148    0.463599    0.498644    10.50000    0.05417    0.06214 =
         0.05889    0.01870   -0.01665   -0.00224
F593  4    0.527869    0.406958    0.431115    10.50000    0.21052    0.08683 =
         0.09031   -0.00129    0.00858   -0.01088
F594  4    0.499179    0.399128    0.497796    10.50000    0.10112    0.17605 =
         0.11699    0.07513   -0.05238   -0.09101
F595  4    0.495588    0.456787    0.431465    10.50000    0.06650    0.18980 =
         0.13552    0.08406   -0.06781   -0.06442
AFIX   0

PART 0
F522  4    0.585920    0.420840    0.177401    11.00000    0.04060    0.06663 =
         0.08008    0.02612   -0.00330   -0.02059
F523  4    0.546088    0.433538    0.173271    11.00000    0.05032    0.04968 =
         0.07329    0.02398   -0.01830   -0.00754
F524  4    0.560934    0.358057    0.167208    11.00000    0.06618    0.05119 =
         0.10493   -0.00301    0.00962   -0.01668
F525  4    0.562007    0.396905    0.247181    11.00000    0.05774    0.08289 =
         0.05884    0.02874   -0.00315   -0.00954
B521  3    0.563957    0.401990    0.190797    11.00000    0.03981    0.04245 =
         0.05791    0.02674   -0.00987   -0.01303

F532  4    0.606656    0.222362    0.838181    11.00000    0.04259    0.11990 =
         0.11089    0.02495   -0.02411   -0.00169
F533  4    0.636952    0.184369    0.878244    11.00000    0.07790    0.07966 =
         0.14739   -0.00784   -0.02552    0.02343
F534  4    0.623111    0.251286    0.917007    11.00000    0.26158    0.04846 =
         0.09974   -0.00866    0.00981   -0.02991
F535  4    0.641765    0.252449    0.835662    11.00000    0.06099    0.11085 =
         0.17973    0.04746    0.01717    0.01230
B531  3    0.625088    0.225534    0.869980    11.00000    0.09367    0.05255 =
         0.10434   -0.02198   -0.04930    0.02830
HKLF 4

REM  jsw-03-089-163-jv7_scale_a.res in Iba2
REM R1 =  0.0799 for   29090 Fo > 4sig(Fo)  and  0.0959 for all   34718 data
REM   2491 parameters refined using    519 restraints

END

WGHT      0.1416    113.7702

REM Highest difference peak  1.766,  deepest hole -0.898,  1-sigma level  0.105
Q1    1   0.5459  0.4023  0.5985  11.00000  0.05    1.77
Q2    1   0.6434  0.2082  0.5532  11.00000  0.05    1.22
Q3    1   0.4830  0.4539  0.5012  11.00000  0.05    1.21
Q4    1   0.6083  0.1794  0.8992  11.00000  0.05    1.08
Q5    1   0.6489  0.2752  0.1901  11.00000  0.05    0.98
Q6    1   0.6384  0.2305  0.2737  11.00000  0.05    0.91
Q7    1   0.5494  0.0645  0.2401  11.00000  0.05    0.86
Q8    1   0.7390  0.5623  0.4397  11.00000  0.05    0.85
Q9    1   0.5460  0.5554  0.5418  11.00000  0.05    0.74
Q10   1   0.6119  0.2397  0.2005  11.00000  0.05    0.73
Q11   1   0.7105  0.0665  0.5810  11.00000  0.05    0.68
Q12   1   0.7340  0.2457  0.3357  11.00000  0.05    0.67
Q13   1   0.6122  0.2192  0.5839  11.00000  0.05    0.66
Q14   1   0.6161  0.3893  0.0775  11.00000  0.05    0.66
Q15   1   0.7140  0.5835  0.4447  11.00000  0.05    0.66
Q16   1   0.7361 -0.1118  0.5931  11.00000  0.05    0.66
Q17   1   0.6304  0.2619  0.2266  11.00000  0.05    0.65
Q18   1   0.5476  0.3685  0.5558  11.00000  0.05    0.64
Q19   1   0.6701  0.5675  0.5883  11.00000  0.05    0.64
Q20   1   0.6247 -0.0214  0.7368  11.00000  0.05    0.64
;
_shelx_res_checksum                46520
_shelx_hkl_file
;
   0   0   2 9999.00   42.72
   0   0   4  675.13    6.74
   0   0   4  592.27    6.66
   0   0   6 1664.17   13.70
   0   0   6 1659.82   14.23
   0   0   8  397.25    7.39
   0   0   8  388.16    7.71
   0   0  10  618.56   11.17
   0   0  10  630.38   10.63
   0   0  12  316.77    6.02
   0   0  12  304.31    9.28
   0   0  12  320.43    8.93
   0   0  14  454.01   12.18
   0   0  16   84.72    7.70
   0   0  18   90.03    9.10
   0   0  18  106.53    4.62
   0   0  20  159.69    5.72
   0   0  20  148.74    4.56
   0   0  20  149.36    5.04
   0   0  22   90.32    4.61
   0   0  22   93.12    4.19
   0   0  24   60.41    6.35
   0   0  24  112.97    4.41
   0   0  26    0.83    5.20
   0   0  28    6.02    3.65
   0   0  28    4.80    3.38
   0   1   3    0.49    0.84
   0  -1   3    0.38    0.80
   0   1   3    0.36    1.02
   0   1   3    0.26    0.43
   0   1   3    0.27    0.80
   0  -1   3    0.72    0.78
   0  -1   5    0.38    1.61
   0   1   5    0.90    1.58
   0  -1   5   -0.01    1.38
   0   1   5   -0.09    1.41
   0  -1   7    0.18    2.21
   0   1   7    0.24    2.17
   0   1   7    0.08    1.07
   0   1   7    0.70    2.02
   0  -1   7    0.67    2.33
   0  -1   9   -0.36    3.29
   0   1   9    0.37    2.52
   0   1   9   -0.22    1.29
   0   1   9    0.57    3.21
   0  -1   9   -0.18    2.67
   0   1  11    0.29    1.53
   0   1  11    2.35    3.42
   0   1  11    1.44    4.00
   0  -1  11    0.19    3.66
   0  -1  11   -0.49    4.07
   0  -1  13    1.27    4.66
   0  -1  13    1.36    4.26
   0   1  13   -0.18    4.98
   0  -1  15    3.37    5.82
   0   1  15   -1.81    5.86
   0  -1  15    2.71    4.85
   0   1  17   -2.99    6.25
   0  -1  17   -4.28    7.00
   0   1  19   -6.29    3.59
   0   1  19    0.92    2.71
   0  -1  19    1.86    3.55
   0  -1  19    1.54    2.83
   0   1  19    0.13    3.53
   0   1  19    0.75    7.09
   0  -1  19   -2.68    6.92
   0  -1  19   -2.68    3.18
   0   1  21   -6.77    4.08
   0   1  21    3.10    3.03
   0  -1  21   -0.64    3.37
   0  -1  21    6.64    4.40
   0  -1  21    2.06    3.13
   0   1  21    4.74    4.42
   0   1  23    0.01    3.65
   0  -1  23    4.28    3.47
   0  -1  23    1.37    3.15
   0   1  25    1.91    5.52
   0   1  25    9.36    3.28
   0  -1  25   -4.62    6.07
   0   1  27   -5.22    4.52
   0   1  27   -1.57    4.05
   0  -1  27   -4.34    4.07
   0  -1  27    6.11    4.30
   0  -1  29   -0.21    2.36
   0   1  29   -0.33    2.63
   0  -1  29    6.19    2.70
   0   1  29    7.46    2.78
   0  -2  -2  315.44    2.95
   0   2  -2  302.00    2.63
   0  -2   2  253.63    2.38
   0   2   2  251.32    3.23
   0   2   2  256.88    2.58
   0   2   2  248.40    2.97
   0  -2   4 2850.73   17.54
   0   2   4 2929.66   14.02
   0   2   6 2728.17   19.11
   0   2   6 2756.82   14.90
   0   2   8  748.85    6.93
   0  -2   8  734.29   10.67
   0  -2   8  743.83   11.06
   0  -2  10  493.92    9.97
   0  -2  10  479.85   10.39
   0   2  10  467.42    9.63
   0   2  10  503.97    6.07
   0   2  12  228.13    8.24
   0  -2  12  228.66    8.03
   0  -2  12  218.75    8.78
   0  -2  14  146.55    8.34
   0   2  14  138.45    7.82
   0  -2  14  143.94    7.84
   0  -2  16  278.56   10.75
   0   2  16  245.75   10.73
   0  -2  16  267.96   11.09
   0   2  18  354.50   12.84
   0   2  18  414.67    6.84
   0  -2  18  434.32    7.32
   0   2  18  416.38    7.57
   0  -2  18  358.44   13.96
   0  -2  20    6.47    7.48
   0   2  20   13.32    7.11
   0   2  20    1.45    5.41
   0   2  20    2.62    3.73
   0  -2  20    7.85    3.32
   0  -2  20   11.51    3.19
   0  -2  20   20.07    4.29
   0   2  20    9.70    4.46
   0   2  20    9.51    3.11
   0   2  22    6.98    4.00
   0  -2  22   19.35    3.51
   0  -2  22   14.26    3.39
   0   2  24   33.58    3.98
   0   2  24   32.86    5.85
   0  -2  24   31.25    3.54
   0  -2  26   10.61    4.96
   0  -2  26   13.39    4.62
   0   2  26   17.21    4.76
   0  -2  28    7.93    3.80
   0   2  28   -0.17    3.83
   0   2  28    8.50    3.40
   0  -2  28    5.85    3.09
   0   2  30   14.06    1.83
   0   3  -3    0.39    0.53
   0   3   1    0.92    0.82
   0   3   1    0.59    0.73
   0  -3   1    0.20    0.97
   0   3   3    0.31    0.68
   0   3   3    0.85    1.19
   0   3   3    0.56    0.98
   0  -3   3    0.26    1.32
   0   3   5    1.07    0.78
   0   3   5    0.42    1.61
   0  -3   5    0.63    1.81
   0   3   7   -0.43    2.56
   0  -3   7    0.19    2.26
   0   3   7    0.45    0.91
   0  -3   9   -0.45    3.02
   0   3   9   -0.25    1.01
   0   3   9   -0.98    3.30
   0  -3  11   -0.12    4.57
   0   3  11   -0.52    4.12
   0  -3  11   -0.77    4.04
   0  -3  13    0.68    4.40
   0  -3  13    0.92    5.26
   0   3  13   -0.38    4.89
   0   3  15   -0.50    5.42
   0  -3  15    1.48    6.13
   0  -3  15    2.04    4.98
   0  -3  17    4.72    6.43
   0  -3  17    4.74    5.53
   0   3  17    3.19    6.22
   0  -3  19    1.72    2.89
   0  -3  19   -3.17    7.60
   0  -3  19    3.21    3.33
   0  -3  19    0.57    2.84
   0   3  19   -2.91    5.28
   0   3  19    5.02    3.40
   0  -3  19    2.97    3.16
   0   3  19   -1.05    2.85
   0   3  19   -1.31    3.42
   0   3  19    1.64    5.85
   0  -3  21    2.21    3.25
   0   3  21   -1.23    4.86
   0  -3  21    2.31    3.15
   0   3  23   -7.59    5.48
   0  -3  23   -0.24    3.28
   0   3  23   -3.57    4.11
   0   3  25   -4.64    4.95
   0  -3  25   -5.65    5.34
   0   3  25    2.67    3.41
   0  -3  25   -1.12    2.88
   0  -3  27   -4.86    2.93
   0  -3  27   -3.18    3.70
   0  -3  27    1.96    4.63
   0   3  27    0.43    3.74
   0  -3  29    0.79    1.89
   0  -3  29    8.17    2.85
   0   3  29    4.98    2.30
   0  -4   0 3644.24   21.43
   0   4   0 4134.56   21.74
   0   4   2 1760.02   11.77
   0   4   2 1817.86   12.11
   0  -4   2 1852.19   13.24
   0  -4   2 1763.69   13.54
   0   4   4 2871.81   15.46
   0   4   4 2867.74   17.10
   0  -4   4 2899.95   19.46
   0  -4   6 2207.21   18.10
   0   4   6 2183.76   12.84
   0   4   8   89.42    4.35
   0  -4   8   92.29    4.50
   0   4   8   91.27    2.29
   0   4  10  231.42    7.05
   0  -4  10  240.82    7.98
   0  -4  10  235.13    7.27
   0  -4  12  490.53   12.65
   0   4  12  510.70   11.17
   0  -4  12  512.14   12.19
   0  -4  14  190.10    8.91
   0  -4  14  178.55    9.63
   0   4  14  191.24    8.47
   0  -4  16   86.60    8.61
   0   4  16   78.63    7.09
   0  -4  16   89.35    7.67
   0   4  18   36.88    3.65
   0  -4  18   41.66    3.61
   0   4  18   28.75    5.52
   0  -4  18   38.71    3.17
   0  -4  18   39.61    3.89
   0  -4  18   37.77    7.21
   0  -4  18   34.54    3.07
   0   4  18   27.98    4.02
   0   4  18   35.50    7.07
   0  -4  18   36.74    7.52
   0  -4  20   29.05    3.23
   0  -4  20   31.96    4.16
   0   4  20   25.42    6.50
   0   4  20   31.57    3.88
   0   4  20   19.39    4.11
   0  -4  20   17.97    7.50
   0  -4  20   29.21    3.57
   0   4  22    6.08    4.99
   0  -4  22    5.23    3.42
   0   4  22   -1.57    4.77
   0  -4  22   -0.14    3.83
   0   4  24    6.92    4.86
   0  -4  24    1.27    5.88
   0   4  24   10.82    4.03
   0  -4  24   16.96    3.47
   0  -4  26    3.17    3.55
   0  -4  26   12.54    4.00
   0   4  26   17.73    4.31
   0  -4  26    5.51    4.91
   0   4  28   17.16    3.19
   0  -4  28   15.41    3.75
   0  -4  28    5.21    1.88
   0  -4  28   12.82    2.56
   0   4  28    1.79    3.96
   0   4  30    7.32    1.77
   0  -4  30    6.06    1.61
   0  -5  -1    1.41    1.83
   0   5   1    0.24    1.46
   0  -5   1    0.01    1.63
   0  -5   1    0.45    0.47
   0   5   3    1.32    1.67
   0   5   3    0.48    1.49
   0   5   3    0.23    1.26
   0  -5   3   -0.28    1.75
   0   5   5    0.74    2.12
   0   5   5    0.11    1.12
   0   5   5    0.49    1.65
   0  -5   5    0.63    2.11
   0   5   7    0.15    1.05
   0   5   7   -0.36    2.14
   0  -5   7    1.09    2.65
   0   5   7    1.34    2.58
   0  -5   9    1.03    3.21
   0   5   9   -0.09    0.99
   0   5   9    1.46    3.34
   0  -5  11   -1.55    4.61
   0   5  11    1.53    3.98
   0  -5  11    0.96    3.67
   0  -5  13   -2.51    6.09
   0  -5  13   -1.12    5.24
   0   5  13    2.44    4.71
   0  -5  15   -1.16    5.60
   0   5  15   -0.10    4.09
   0   5  15    2.33    5.48
   0  -5  15   -0.20    6.05
   0   5  17    0.22    4.61
   0   5  17    2.73    5.47
   0  -5  17    3.64    6.11
   0  -5  17    2.04    6.20
   0   5  19   -2.16    5.12
   0  -5  19    1.59    2.92
   0   5  19   -4.00    4.23
   0   5  19    5.33    5.74
   0  -5  19    3.02    2.67
   0   5  19    1.72    3.74
   0  -5  19    7.12    6.88
   0  -5  19    5.59    3.79
   0   5  21   -6.34    4.45
   0   5  21   -2.63    4.89
   0   5  21    7.44    3.93
   0  -5  21    2.14    3.52
   0  -5  23   -0.69    3.42
   0   5  23   -5.97    4.84
   0  -5  23   -3.64    3.96
   0  -5  25   -0.63    2.95
   0  -5  25   -3.11    4.07
   0   5  25    0.59    3.51
   0  -5  25   -5.21    5.00
   0  -5  27   -2.90    3.08
   0  -5  27   13.00    4.15
   0  -5  27    0.41    2.89
   0   5  27    1.69    3.38
   0   5  27   18.45    2.48
   0   5  29   -1.48    2.67
   0  -5  29    1.54    2.53
   0  -6  -2 3092.33   20.97
   0  -6   0 1594.40   14.79
   0   6   0 1735.55   14.71
   0  -6   2 2664.24   19.91
   0   6   2 2850.60   18.87
   0   6   4  827.01    8.99
   0   6   4  825.07    9.19
   0   6   4  839.48    8.57
   0   6   6 1827.33   12.99
   0   6   6 1822.93   14.85
   0   6   8  417.35    5.41
   0   6   8  407.63    7.36
   0  -6   8  404.53    9.12
   0   6   8  399.35    7.91
   0  -6  10  130.47    6.37
   0   6  10  125.92    5.73
   0   6  10  127.43    5.20
   0   6  12  576.12   11.73
   0   6  12  542.11   10.38
   0  -6  12  569.88   13.63
   0  -6  14  202.30   10.01
   0   6  14  205.92    7.63
   0   6  14  217.33    8.79
   0  -6  14  201.10   10.34
   0  -6  16   17.92    7.43
   0  -6  16   19.07    6.30
   0   6  16   23.35    5.71
   0   6  16   19.05    4.89
   0   6  18   57.56    4.63
   0   6  18   59.91    6.23
   0  -6  18   81.66    3.35
   0   6  18   67.97    7.77
   0  -6  18   68.55    8.36
   0  -6  18   67.57    4.44
   0   6  18   72.22    4.63
   0  -6  18   78.21    9.04
   0  -6  18   79.17    3.83
   0   6  20  416.98    7.90
   0  -6  20  435.25    8.12
   0  -6  20  425.84    7.09
   0   6  22    7.14    4.50
   0   6  22   19.56    4.91
   0  -6  22   22.74    3.80
   0  -6  22   16.28    4.63
   0  -6  24    3.61    3.96
   0  -6  24   -2.62    5.45
   0  -6  24    4.73    3.38
   0  -6  24    3.32    3.98
   0   6  24    0.48    4.15
   0   6  24   10.72    4.54
   0  -6  26    1.98    3.98
   0   6  26   22.35    3.28
   0   6  26    2.79    3.55
   0  -6  26    4.63    4.90
   0  -6  26   14.24    3.28
   0  -6  26   15.54    2.76
   0  -6  28    5.09    3.29
   0  -6  28    0.70    2.25
   0   6  30    2.29    1.62
   0  -7  -1    0.31    2.54
   0   7   1   -0.54    2.09
   0  -7   1    0.00    2.61
   0  -7   3    0.69    2.60
   0  -7   3    0.97    2.63
   0   7   3   -0.34    1.76
   0   7   3    0.60    2.07
   0   7   5    0.49    2.57
   0   7   5    0.43    2.23
   0  -7   5    0.08    2.82
   0   7   5   -0.07    1.64
   0  -7   7    0.33    3.37
   0   7   7    0.90    2.39
   0   7   7    0.41    1.42
   0   7   7   -0.67    3.04
   0   7   9    0.28    2.88
   0   7   9   -0.88    3.66
   0  -7   9   -0.49    3.89
   0   7   9   -0.05    1.01
   0   7  11   -0.42    3.36
   0  -7  11    0.34    4.11
   0   7  11    1.40    3.92
   0   7  13    3.10    4.70
   0  -7  13   -3.07    6.07
   0  -7  13   -3.42    5.99
   0   7  13   -0.42    3.70
   0  -7  15   -3.07    6.52
   0   7  15    0.90    5.43
   0   7  15    0.83    4.22
   0  -7  15    0.67    6.33
   0   7  17   -0.31    4.59
   0  -7  17    0.81    3.56
   0  -7  17    1.76    6.47
   0  -7  17    1.58    2.57
   0   7  17   -2.16    6.23
   0  -7  17    1.25    7.40
   0   7  17   -2.37    3.31
   0   7  19   -0.45    4.20
   0   7  19   -6.91    4.15
   0  -7  19    6.87    4.16
   0  -7  19    5.24    6.95
   0  -7  19    1.36    6.07
   0  -7  19   -0.15    3.21
   0   7  19    0.46    5.86
   0   7  21   -3.50    3.72
   0   7  21    4.73    4.42
   0   7  21   -5.57    4.49
   0  -7  21   -0.14    3.61
   0   7  23   -1.94    3.95
   0  -7  23   -2.01    3.61
   0  -7  23   -1.90    3.78
   0  -7  23   -3.37    4.57
   0   7  23    4.07    4.89
   0   7  25   -2.43    3.76
   0  -7  25   -5.55    4.62
   0  -7  25   -0.29    3.03
   0   7  25    1.26    3.61
   0  -7  25    0.81    3.53
   0  -7  27    1.11    3.91
   0   7  27    3.50    2.78
   0  -7  27   -3.48    3.21
   0  -7  29   -0.33    1.95
   0   7  29   -1.22    2.48
   0  -7  29   -0.08    2.17
   0  -8  -2  290.92    7.09
   0  -8   0 1274.58   14.79
   0   8   2  280.93    6.31
   0  -8   2  234.90    6.39
   0   8   4  138.90    4.37
   0   8   4  138.40    4.82
   0   8   6  220.90    6.04
   0  -8   6  212.40    7.08
   0   8   8  297.63    6.91
   0  -8   8  281.21    8.72
   0   8   8  283.16    7.34
   0   8   8  304.54    5.54
   0   8  10  171.25    6.74
   0  -8  10  172.74    7.88
   0   8  10  175.61    6.15
   0  -8  12  227.03    9.36
   0   8  12  228.35    8.13
   0   8  12  237.21    7.49
   0  -8  14  270.98   11.56
   0  -8  14  264.97   12.47
   0   8  14  282.24    8.79
   0   8  14  277.35    9.68
   0   8  16   32.71    5.29
   0   8  16   31.67    6.03
   0  -8  16   27.60    8.25
   0  -8  16   28.94    6.97
   0   8  18  173.86    6.25
   0   8  18  157.09    9.12
   0  -8  18  162.54   10.79
   0  -8  18  163.40   11.22
   0   8  18  165.80    8.39
   0  -8  18  160.98    5.80
   0  -8  18  177.42    5.04
   0   8  20   12.19    4.60
   0   8  20    7.49    4.09
   0   8  20   12.44    3.53
   0  -8  20   13.55    3.72
   0  -8  20   21.00    4.90
   0  -8  22    7.33    3.77
   0  -8  22   -3.14    5.18
   0   8  22    3.97    4.74
   0   8  22    6.16    4.09
   0  -8  24   93.81    4.44
   0   8  24   87.20    4.97
   0  -8  24   80.72    6.00
   0   8  24   96.13    5.21
   0  -8  24   85.94    5.38
   0  -8  26  190.01    4.77
   0   8  26  168.50    4.58
   0   8  26  179.62    4.45
   0   8  26  162.29    5.01
   0  -8  28   25.84    3.06
   0   8  28   18.61    3.67
   0  -8  28   26.86    2.50
   0  -8  28   27.54    2.70
   0  -9  -3    1.47    3.23
   0  -9  -1   -0.83    3.88
   0  -9   1    1.75    3.45
   0  -9   3   -0.73    3.22
   0   9   3   -0.67    2.46
   0  -9   3   -0.23    3.53
   0   9   5   -0.08    2.19
   0  -9   5    0.33    3.38
   0   9   5    0.25    3.04
   0   9   7   -0.57    2.00
   0   9   7    0.31    3.43
   0  -9   7    1.02    4.06
   0   9   9    0.26    3.29
   0   9   9    2.30    3.79
   0  -9   9   -1.20    4.41
   0  -9  11    0.32    4.62
   0   9  11   -0.43    4.65
   0   9  11    0.31    3.53
   0   9  13   -0.79    5.04
   0  -9  13   -3.86    6.69
   0  -9  13    1.24    5.05
   0   9  13   -0.03    4.00
   0   9  15   -0.46    5.11
   0  -9  15    0.25    7.28
   0  -9  15   -2.24    6.97
   0   9  15    0.68    4.34
   0  -9  17    0.34    4.03
   0  -9  17    3.14    7.16
   0  -9  17   -0.11    2.78
   0   9  17    1.07    5.38
   0   9  17    3.49    4.63
   0  -9  17    0.20    6.96
   0  -9  19    6.43    4.64
   0  -9  19   -0.87    3.58
   0   9  19   -3.72    4.72
   0  -9  19    5.66    7.23
   0   9  19    1.19    3.31
   0   9  21   -2.15    3.65
   0  -9  21   -0.54    3.84
   0   9  21    5.75    4.60
   0   9  21   -3.88    4.82
   0   9  23    0.64    4.31
   0   9  23    0.14    3.49
   0  -9  23   -7.45    5.19
   0  -9  23   -1.50    3.70
   0   9  25   -5.33    3.75
   0   9  25    2.68    2.95
   0  -9  25   -0.72    4.57
   0  -9  25   -7.31    4.74
   0  -9  25    1.57    3.04
   0  -9  25   -0.56    3.84
   0   9  25   -0.34    3.84
   0  -9  27    2.66    2.96
   0  -9  27    3.06    1.83
   0  -9  27   -0.09    3.17
   0   9  27   -3.63    4.01
   0   9  27    7.26    2.22
   0  -9  27   -2.49    3.00
   0  -9  29   -0.97    1.45
   0   9  29   -1.90    2.11
   0 -10  -4  408.62    9.47
   0 -10  -2  230.63    7.81
   0 -10   0  154.45    6.56
   0 -10   2  267.28    7.98
   0  10   4  316.36    7.31
   0 -10   4  272.65    8.46
   0  10   6  425.03    8.02
   0  10   6  421.92    8.93
   0 -10   8  396.65   11.01
   0  10   8  418.10    9.32
   0  10  10   78.98    6.02
   0 -10  10   71.42    6.49
   0  10  12  442.61   10.29
   0 -10  12  425.52   13.06
   0  10  12  427.37   10.86
   0 -10  14  566.36   15.64
   0  10  14  575.38   13.40
   0  10  14  573.76   12.46
   0 -10  14  542.38   16.63
   0 -10  16   87.99    9.60
   0 -10  16  107.31    4.09
   0 -10  16   91.14    9.70
   0  10  16  109.12    4.29
   0 -10  16  106.28    5.33
   0  10  16   90.11    7.51
   0  10  16   87.71    6.53
   0  10  16  116.47    5.08
   0  10  18    1.59    4.76
   0 -10  18   11.74    4.65
   0 -10  18    9.49    7.27
   0  10  18   14.05    6.43
   0 -10  18   10.72    7.38
   0 -10  18   11.08    3.31
   0  10  20  184.06    7.10
   0 -10  20  188.22    5.71
   0  10  22   13.26    4.49
   0 -10  22   16.30    3.96
   0 -10  22    5.16    5.50
   0 -10  24    9.97    4.51
   0 -10  24    8.19    4.53
   0 -10  24    3.23    5.25
   0  10  24   14.28    4.16
   0 -10  24   19.33    3.57
   0 -10  26   14.36    3.99
   0 -10  26   21.89    3.89
   0 -10  26   22.44    3.32
   0 -10  26   28.69    3.47
   0  10  26   17.58    3.66
   0  10  26   18.32    3.01
   0 -10  28    5.06    2.01
   0 -10  28    5.81    2.30
   0 -10  28   10.21    2.25
   0  10  28    4.21    2.95
   0 -11  -5    0.82    4.46
   0 -11  -3   -1.19    5.11
   0 -11  -1    0.72    4.55
   0 -11   1    0.57    4.61
   0 -11   3    1.97    4.61
   0 -11   3   -3.46    4.94
   0 -11   5    0.38    4.40
   0 -11   7   -0.97    4.75
   0  11   7    0.72    4.29
   0 -11   9    0.29    4.92
   0  11   9   -1.38    4.16
   0  11  11    1.88    4.88
   0 -11  11   -0.20    5.08
   0  11  13   -0.14    4.89
   0 -11  13    1.98    5.23
   0  11  15    1.33    5.40
   0 -11  15   -0.56    2.82
   0  11  15    1.43    2.97
   0 -11  15   -2.03    6.98
   0 -11  17   -2.77    7.42
   0  11  17    2.24    3.36
   0 -11  17   -0.33    4.44
   0  11  17    4.68    3.66
   0 -11  17   -3.03    3.53
   0 -11  17   -2.19    6.61
   0  11  17   -0.10    5.80
   0 -11  19   -4.72    3.78
   0  11  19   -5.09    4.67
   0 -11  19    2.31    4.83
   0  11  21   -3.50    4.54
   0 -11  21   -1.54    4.14
   0  11  21    4.31    4.44
   0 -11  23   -8.49    4.97
   0 -11  23   -2.38    4.30
   0 -11  23    0.05    3.71
   0  11  23   -1.72    4.20
   0 -11  25    5.61    3.52
   0  11  25   -0.92    3.77
   0 -11  25   -4.35    4.36
   0 -11  25    0.24    3.82
   0 -11  27   -0.42    2.37
   0  11  27    3.59    1.99
   0 -11  27    4.04    2.27
   0 -11  27    0.75    2.67
   0 -11  27    0.03    2.78
   0  11  27   -3.40    3.59
   0 -12  -6  127.79    7.43
   0 -12  -4  254.90    9.24
   0 -12  -2  274.19    9.66
   0 -12   0   40.31    6.04
   0 -12   2  259.39    9.41
   0 -12   4  200.11    8.56
   0 -12   6   94.62    6.82
   0  12   8  312.03    8.88
   0 -12   8  276.75   10.42
   0  12  10   96.97    6.62
   0 -12  10   83.33    7.44
   0  12  12   80.41    6.50
   0 -12  12   73.62    7.72
   0 -12  14   44.58    7.94
   0 -12  14   57.06    7.36
   0  12  14   54.88    6.69
   0  12  16   23.39    3.31
   0 -12  16    8.75    8.30
   0  12  16   20.27    6.51
   0 -12  16   18.72    4.06
   0  12  16   23.98    4.39
   0 -12  16   17.53    3.56
   0 -12  16   14.49    7.80
   0 -12  18  139.42    6.70
   0 -12  18  129.19    5.28
   0  12  20  262.21    7.22
   0 -12  20  356.17    8.85
   0  12  20  249.17    8.04
   0 -12  20  318.59    6.97
   0 -12  22   62.23    4.77
   0 -12  22   44.98    5.52
   0  12  22   64.66    4.94
   0  12  22   43.46    4.91
   0 -12  22   48.39    5.66
   0 -12  22   59.40    4.56
   0  12  24   29.14    4.32
   0  12  24   40.15    4.02
   0 -12  24   43.01    3.95
   0 -12  24   37.24    4.14
   0 -12  24   23.39    4.63
   0 -12  24   23.65    4.94
   0 -12  26   -1.51    3.56
   0  12  26    1.11    2.54
   0  12  26    0.45    2.91
   0 -12  26    0.23    2.73
   0  12  26   -5.58    3.75
   0 -12  26   -0.04    2.99
   0 -12  26    2.60    2.98
   0  12  28    3.05    2.11
   0 -12  28   10.72    1.83
   0 -13  -9    6.12    5.92
   0 -13  -7    0.33    5.04
   0 -13  -5   -1.92    5.80
   0 -13  -3   -1.75    6.14
   0 -13  -1    1.65    5.59
   0 -13   1    0.25    5.27
   0 -13   3    5.22    5.83
   0 -13   3   -5.76    6.22
   0 -13   5    1.79    4.83
   0 -13   7   -1.25    5.41
   0 -13   9   -2.25    5.76
   0 -13  11   -3.56    6.04
   0  13  11    0.35    5.33
   0 -13  13   -0.92    6.05
   0  13  13    2.12    5.24
   0  13  15   -0.86    3.12
   0 -13  15    3.08    5.85
   0 -13  15   -0.65    3.97
   0 -13  15   -2.53    3.03
   0  13  15   -0.87    5.88
   0 -13  15   -3.96    7.47
   0  13  15    0.32    2.94
   0  13  15    0.06    3.36
   0 -13  17   -2.91    6.94
   0 -13  17   -1.88    7.56
   0  13  17    2.17    5.80
   0 -13  17   -1.46    3.77
   0 -13  17    0.75    4.26
   0  13  17    1.72    4.00
   0 -13  19    1.09    5.64
   0  13  19   -7.61    5.02
   0 -13  19   -1.56    4.23
   0 -13  21  -10.24    5.85
   0 -13  21   -1.18    3.86
   0 -13  21   -0.31    4.20
   0 -13  21   -7.80    5.48
   0  13  21    2.96    4.78
   0  13  21   -0.93    4.42
   0 -13  23   -3.85    4.81
   0  13  23    4.51    3.88
   0 -13  23    2.89    3.65
   0  13  23   -1.56    3.94
   0 -13  23   -2.36    3.85
   0 -13  23   -8.52    5.76
   0 -13  25    0.02    3.67
   0 -13  25   -3.28    3.94
   0 -13  25    0.19    3.02
   0 -13  25   -0.83    2.91
   0  13  25   -0.70    3.17
   0 -13  27    5.44    2.59
   0 -13  27   -0.63    1.79
   0  13  27   -1.36    2.49
   0  13  27   -1.28    1.69
   0 -13  27   -0.53    2.10
   0 -14 -12  434.62   13.60
   0 -14 -10  344.61   11.84
   0 -14  -8    9.46    5.64
   0 -14  -6   52.82    7.04
   0 -14  -4  431.17   12.69
   0 -14  -2   57.93    7.17
   0 -14   0  352.44   11.55
   0 -14   2   56.87    7.05
   0 -14   4  413.01   12.54
   0 -14   6   65.29    7.34
   0 -14   8    0.31    6.16
   0 -14  10  240.44   11.64
   0 -14  12  269.41   12.41
   0  14  14   45.78    4.15
   0  14  14   45.14    4.03
   0  14  14   55.49    3.49
   0 -14  14   56.82    3.86
   0 -14  14   57.40    4.18
   0 -14  14   46.39    7.56
   0  14  16   94.32    4.37
   0  14  16   87.34    4.70
   0 -14  16   87.63    5.77
   0  14  16   79.87    5.10
   0 -14  16   90.86    4.78
   0 -14  16   77.89   10.11
   0 -14  18   95.52    5.93
   0 -14  18   90.29    4.89
   0 -14  20  101.06    4.51
   0 -14  20   90.33    4.73
   0 -14  20   77.94    6.56
   0 -14  20   88.05    5.23
   0  14  20   65.76    5.09
   0 -14  20   73.86    6.14
   0  14  20   56.16    5.41
   0  14  22   31.59    4.54
   0 -14  22   32.76    6.08
   0  14  22   33.28    4.68
   0 -14  22   29.05    5.95
   0 -14  24   17.63    4.37
   0  14  24   16.81    3.51
   0 -14  24   26.98    3.32
   0  14  24   17.07    3.51
   0 -14  24   20.82    4.66
   0 -14  24   21.99    3.24
   0 -14  26   38.28    3.25
   0 -14  26   40.30    3.54
   0  14  26   39.60    3.20
   0 -14  26   45.82    2.33
   0 -14  26   36.19    2.41
   0 -15 -15    6.95    7.14
   0 -15 -13    3.58    6.66
   0 -15 -11    1.90    6.59
   0 -15  -9    4.45    6.75
   0 -15  -7   -1.68    6.81
   0 -15  -5   -0.80    6.66
   0 -15  -3    0.47    6.83
   0 -15  -1    0.88    6.32
   0 -15   1    0.48    6.68
   0 -15   3   -4.91    6.55
   0 -15   3    3.37    5.93
   0 -15   5    3.74    6.26
   0 -15   7   -1.70    5.51
   0 -15   9   -4.17    6.57
   0 -15  11   -1.90    6.44
   0 -15  13    2.62    2.51
   0 -15  13   -0.12    3.77
   0 -15  13   -1.01    3.22
   0 -15  13    0.33    5.92
   0  15  13   -1.37    3.27
   0 -15  15   -1.96    6.32
   0  15  15   -0.45    3.89
   0 -15  15   -0.22    4.06
   0 -15  15   -4.32    8.08
   0  15  15   -0.38    3.04
   0  15  15   -1.32    3.40
   0 -15  15   -0.68    3.51
   0 -15  15    4.54    2.93
   0 -15  17   -1.67    4.58
   0 -15  17    4.29    3.36
   0  15  17   -0.60    4.37
   0  15  17    3.29    3.48
   0 -15  17   -1.80    3.81
   0 -15  19    4.16    3.58
   0 -15  19   -2.94    6.14
   0  15  19   -3.16    4.93
   0 -15  19   -9.96    5.79
   0 -15  21    1.60    3.45
   0 -15  21   -4.58    5.99
   0  15  21   -2.10    4.04
   0  15  21   -2.63    4.80
   0 -15  21    2.09    3.45
   0 -15  21   -3.35    6.10
   0 -15  23   -1.07    3.17
   0  15  23   -1.10    3.67
   0  15  23   -2.35    3.92
   0 -15  23   -3.24    5.14
   0 -15  23   -1.27    5.12
   0 -15  23   -0.19    2.97
   0 -15  25   -1.76    2.27
   0  15  25   -3.51    2.98
   0  15  25   -2.50    2.75
   0  15  25    0.28    2.61
   0 -15  25    1.45    3.38
   0 -15  25    0.45    3.41
   0 -15  27    4.15    1.89
   0 -15  27   -1.29    1.76
   0 -16 -14   99.83    8.93
   0 -16 -12  171.52   10.23
   0 -16 -10  120.42    9.42
   0 -16  -8  384.76   13.88
   0 -16  -6  219.75   10.95
   0 -16  -4   18.38    7.58
   0 -16  -2   33.42    8.01
   0 -16   0   35.26    7.18
   0 -16   2   26.64    7.68
   0 -16   2   48.13    7.83
   0 -16   4    4.24    6.07
   0 -16   6  320.25   12.73
   0 -16   8  376.60   14.31
   0 -16  10   54.59    8.06
   0 -16  12  174.23    5.78
   0  16  12  169.37    6.09
   0  16  14   91.59    5.46
   0 -16  14   94.16    5.54
   0 -16  14   79.12    9.23
   0  16  14   77.14    4.64
   0  16  16   31.96    4.03
   0  16  16   31.15    4.92
   0 -16  16   38.22    5.71
   0 -16  16   44.98    3.57
   0 -16  16   35.62    4.73
   0  16  16   42.57    3.78
   0 -16  18   21.32    5.59
   0  16  18   13.50    5.00
   0 -16  18   25.50    3.70
   0 -16  18   22.70    6.12
   0  16  20   21.81    5.35
   0 -16  20   39.74    3.73
   0 -16  20   28.88    5.77
   0  16  20   28.66    4.26
   0 -16  20   28.06    5.99
   0  16  22    3.12    4.19
   0  16  22    6.43    3.65
   0 -16  22    5.88    4.98
   0 -16  22    8.50    5.73
   0 -16  22    3.83    3.09
   0 -16  24    2.37    3.98
   0 -16  24    2.96    2.43
   0  16  24   -0.70    3.12
   0  16  24    5.18    2.83
   0  16  24    2.43    3.02
   0 -16  24    9.22    3.77
   0  16  26   -0.22    1.69
   0  16  26   -0.10    1.80
   0 -16  26    5.76    2.54
   0 -16  26   -1.23    2.42
   0 -17 -13   -1.80    7.80
   0 -17 -11    0.11    7.23
   0  17 -11    0.81    3.13
   0 -17  -9   -1.73    7.46
   0 -17  -7   -2.37    7.89
   0 -17  -5   -1.92    7.79
   0 -17  -3    2.35    7.34
   0 -17  -1    2.38    6.77
   0 -17   1   -1.55    7.34
   0 -17   3    2.83    7.12
   0 -17   3   -5.61    7.38
   0 -17   5    3.64    6.36
   0 -17   7   -3.72    6.85
   0 -17   9   -2.44    7.38
   0 -17  11   -1.33    3.30
   0 -17  11    0.85    6.06
   0 -17  11    0.06    3.64
   0  17  13    0.96    4.32
   0 -17  13   -2.28    2.86
   0 -17  13   -2.00    4.04
   0 -17  13    0.85    6.20
   0 -17  13   -0.75    3.65
   0  17  15   -2.69    3.72
   0  17  15   -2.44    5.14
   0 -17  15   -1.37    3.13
   0 -17  15   -0.65    4.31
   0 -17  15   -1.25    3.88
   0 -17  17   -1.15    3.27
   0 -17  17   -2.33    5.71
   0  17  17   -2.02    3.58
   0 -17  17   -5.00    5.07
   0  17  17   -6.33    5.59
   0 -17  19   -4.87    5.57
   0 -17  19   -1.92    3.36
   0 -17  19    0.20    5.25
   0  17  19   -0.89    5.19
   0 -17  21   -1.76    3.20
   0 -17  21   -0.59    5.40
   0 -17  21    1.42    5.57
   0  17  21   -1.40    4.43
   0  17  21    0.00    3.59
   0  17  23   -2.77    3.63
   0  17  23   -0.30    2.93
   0 -17  23   -1.48    2.47
   0  17  23   -3.90    2.94
   0 -17  23    2.30    4.00
   0 -17  23   -0.85    4.45
   0 -17  25   -1.42    2.98
   0 -17  25    5.99    2.98
   0  17  25   -0.59    2.26
   0  17  25    1.13    1.86
   0  17  25   -0.28    1.78
   0 -18 -12  111.39   10.74
   0  18 -12  143.09    4.92
   0 -18 -10   66.74    9.67
   0  18 -10   76.00    4.00
   0 -18  -8    8.62    8.31
   0 -18  -6   89.14    9.87
   0 -18  -4  479.04   15.49
   0 -18  -2   57.31    8.72
   0 -18   0   -2.11    7.82
   0 -18   2   59.41    8.26
   0 -18   2   73.53    8.75
   0 -18   4  349.99   13.65
   0 -18   6   77.34    9.29
   0 -18   8    8.50    6.78
   0 -18  10   68.61    4.36
   0 -18  10   56.58    3.47
   0 -18  12  116.26   10.30
   0 -18  12  143.15    4.19
   0  18  12  200.04    6.82
   0 -18  12  161.23    5.18
   0 -18  12  190.90    6.21
   0  18  14   52.68    4.56
   0  18  14   68.71    5.74
   0 -18  14   69.54    5.37
   0 -18  14   74.27    5.12
   0 -18  14   64.84    3.65
   0 -18  16   12.78    4.86
   0 -18  16   21.04    5.83
   0  18  16   13.33    5.06
   0 -18  16   13.31    3.31
   0  18  16   10.46    3.76
   0 -18  18    5.14    5.00
   0  18  18    1.71    5.26
   0  18  18    4.80    3.34
   0 -18  18    6.01    3.16
   0 -18  18    8.64    6.05
   0 -18  20   11.23    5.35
   0 -18  20   12.88    5.53
   0  18  20   11.12    3.78
   0 -18  20   10.44    3.06
   0  18  20    9.47    5.10
   0 -18  22   62.62    5.11
   0  18  22   58.04    3.60
   0 -18  22   56.51    3.01
   0 -18  22   69.28    5.82
   0  18  22   59.18    3.29
   0 -18  24   17.59    3.73
   0  18  24   15.70    2.17
   0 -18  24   21.57    3.23
   0 -18  26   38.13    2.10
   0  19 -13    0.27    3.58
   0  19 -11    1.15    3.23
   0 -19 -11   -3.07    8.21
   0  19  -9   -5.45    3.91
   0 -19  -9   -0.77    7.60
   0  19  -9    0.52    3.43
   0  19  -7    0.55    3.33
   0 -19  -7   -1.92    8.07
   0 -19  -5   -2.21    8.15
   0 -19  -3    3.46    7.31
   0 -19  -1    0.73    7.47
   0 -19   1    9.35    8.11
   0 -19   1   -3.08    7.50
   0 -19   3    1.44    6.96
   0 -19   5    4.95    7.65
   0 -19   7   -1.11    6.86
   0  19   9    1.63    3.17
   0 -19   9   -0.59    3.01
   0 -19   9   -0.36    3.11
   0 -19   9   -9.99    8.66
   0 -19  11    1.46    6.72
   0 -19  11   -2.07    4.02
   0 -19  11   -1.54    3.63
   0  19  11   15.04    4.84
   0 -19  13   -0.57    4.55
   0  19  13    5.66    4.94
   0 -19  13   -1.55    2.90
   0 -19  13   -2.85    4.29
   0 -19  15   -1.05    3.05
   0 -19  15   -3.00    4.71
   0  19  15   -1.30    3.84
   0  19  15    0.01    4.98
   0 -19  15   -1.62    5.41
   0  19  17   -0.83    3.53
   0 -19  17   -1.60    3.15
   0 -19  17   -1.99    4.56
   0  19  17   -8.07    5.53
   0 -19  17   -0.26    5.16
   0 -19  19    0.83    5.45
   0 -19  19   -0.07    4.39
   0 -19  19    0.10    2.83
   0  19  19    0.75    4.93
   0  19  19   -1.03    3.60
   0  19  21   -1.30    3.05
   0  19  21    1.41    4.24
   0 -19  21    3.14    2.47
   0 -19  21    0.44    5.00
   0 -19  21    1.24    4.11
   0  19  23   -4.62    3.13
   0  19  23   -0.17    2.14
   0 -19  23   -2.02    4.14
   0 -19  23    2.50    3.29
   0 -19  25   -0.78    2.34
   0  19  25    0.99    1.65
   0  20 -12   90.71    4.85
   0  20 -10   51.20    4.59
   0 -20 -10   50.30    9.67
   0 -20  -8  320.33   14.52
   0  20  -8  306.58    6.40
   0 -20  -6  130.66   10.61
   0  20  -6  119.73    5.79
   0  20  -6  138.19    5.31
   0  20  -4   92.70    4.90
   0  20  -4   69.51    4.05
   0 -20  -4   91.80   10.17
   0 -20  -2   29.56    8.44
   0 -20   0   28.25    9.05
   0 -20   0   36.32    8.95
   0 -20   2   34.30    8.66
   0 -20   4  141.86   11.25
   0 -20   6  135.75   11.46
   0  20   6  150.12    5.93
   0  20   6  140.66    4.31
   0 -20   8  300.36    5.66
   0  20   8  293.94    7.41
   0  20   8  253.96    6.01
   0 -20   8  226.92   14.02
   0 -20   8  301.85    6.17
   0  20   8  328.40    7.18
   0 -20  10   59.78    8.98
   0 -20  10   70.68    4.37
   0 -20  10   68.57    3.77
   0 -20  12   63.27    5.04
   0 -20  12   56.81    4.08
   0  20  14   10.31    4.07
   0  20  14   10.56    5.19
   0 -20  14    9.81    4.49
   0 -20  14    8.12    4.43
   0  20  16   -1.25    5.74
   0  20  16    2.35    3.73
   0 -20  16    2.42    4.89
   0 -20  16   -0.22    4.25
   0 -20  16    3.53    2.98
   0  20  18    9.84    3.39
   0 -20  18   17.59    5.26
   0 -20  18   17.92    4.39
   0 -20  18   18.21    2.97
   0  20  18   13.58    5.43
   0  20  20   18.48    3.17
   0  20  20   25.42    4.76
   0 -20  20   27.05    4.31
   0 -20  20   27.64    3.19
   0 -20  20   31.02    5.73
   0 -20  22   40.27    3.56
   0  20  22   27.41    2.44
   0  20  22   21.26    3.66
   0 -20  22   33.82    4.27
   0 -20  24    1.26    2.76
   0  20  24    2.37    2.00
   0  21 -13   -0.46    3.68
   0  21 -11   -0.06    3.98
   0  21  -9    0.55    4.31
   0 -21  -9    2.81    8.43
   0 -21  -7   -0.66    7.80
   0  21  -7   -0.52    4.29
   0  21  -7   -3.81    4.52
   0 -21  -5    5.67    7.96
   0  21  -5   -1.82    4.08
   0  21  -5    0.86    3.91
   0 -21  -3   -0.07    8.29
   0  21  -3   -0.80    3.56
   0  21  -3   -0.36    4.17
   0 -21  -1    6.74    3.18
   0 -21  -1    0.61    7.65
   0  21  -1    2.33    3.12
   0  21  -1   -0.93    3.85
   0  21  -1   -2.23    4.24
   0 -21  -1   -1.57    8.27
   0  21   1   -0.71    3.35
   0 -21   1   -2.71    8.87
   0  21   1   -5.01    4.33
   0 -21   1    2.41    7.09
   0  21   1   -1.34    4.14
   0 -21   3    5.27    7.89
   0  21   3   -4.21    3.38
   0  21   3   -0.97    4.75
   0 -21   5    1.28    7.12
   0  21   5   -4.04    4.63
   0  21   5    9.42    3.04
   0 -21   7   -3.34    8.09
   0  21   7    2.24    3.28
   0  21   7   -6.54    4.87
   0 -21   9   -0.37    3.40
   0  21   9    7.23    3.80
   0 -21   9    3.57    3.17
   0  21   9   -2.87    3.79
   0 -21   9   -6.62    8.29
   0  21  11    5.31    3.49
   0  21  11   13.27    4.78
   0 -21  11    0.12    4.07
   0 -21  11    0.99    3.26
   0 -21  13   -0.90    4.17
   0 -21  13    0.05    3.62
   0  21  13    9.40    5.83
   0 -21  15    0.16    3.99
   0  21  15   -3.16    5.52
   0  21  15    4.20    3.90
   0 -21  15    2.48    5.09
   0 -21  17    0.51    4.90
   0  21  17   -0.77    3.38
   0  21  17   -8.90    5.85
   0 -21  17    1.21    3.99
   0  21  19   -2.64    2.92
   0  21  19    5.87    4.86
   0 -21  19    3.53    3.86
   0 -21  19    3.57    3.28
   0 -21  19    1.41    4.79
   0 -21  21    0.21    4.25
   0  21  21   -0.77    1.81
   0 -21  21    4.89    3.29
   0  21  21    0.16    3.57
   0  21  23   -3.52    2.50
   0 -21  23   -1.14    2.90
   0  22 -14  124.19    4.79
   0  22 -12   14.65    4.13
   0  22 -10    4.01    4.06
   0  22  -8  128.31    5.87
   0  22  -6    3.02    4.68
   0 -22  -6    5.84    8.70
   0  22  -6   -4.63    5.12
   0  22  -4   10.56    4.23
   0 -22  -4   16.97    8.87
   0  22  -4   16.01    4.46
   0  22  -2   48.72    4.23
   0 -22  -2   65.31    9.97
   0  22  -2   68.97    4.03
   0  22  -2   43.58    5.68
   0 -22  -2   63.05    4.06
   0 -22  -2   57.43   10.10
   0 -22   0   12.90    8.48
   0 -22   0    4.95    8.34
   0 -22   0   15.05    3.37
   0  22   0   -0.14    4.65
   0  22   0    5.68    4.66
   0  22   0    9.55    3.41
   0  22   2    4.26    3.56
   0  22   2    3.92    4.90
   0  22   4   24.77    3.59
   0 -22   4   14.28    8.78
   0  22   4   10.59    5.15
   0 -22   6   -0.48    8.41
   0  22   6    6.15    3.40
   0  22   6   -1.15    4.81
   0  22   8  112.29    5.09
   0  22   8  141.99    5.73
   0  22  10   11.83    3.91
   0  22  10   14.84    3.75
   0 -22  10   11.77    3.49
   0 -22  10    9.03    3.81
   0 -22  12   10.34    4.27
   0 -22  12   13.06    3.72
   0  22  12   17.57    5.38
   0  22  14  142.61    5.63
   0 -22  14  125.43    6.09
   0 -22  14  130.65    4.94
   0  22  14  129.77    7.27
   0 -22  16   34.91    5.41
   0 -22  16   37.55    4.42
   0  22  16   27.40    3.98
   0  22  18    9.40    2.87
   0 -22  18   21.63    3.93
   0  22  18   19.71    5.16
   0 -22  18   13.59    5.01
   0 -22  18   16.11    3.77
   0 -22  20    5.23    4.09
   0 -22  20    6.78    2.51
   0  22  20   11.03    3.92
   0 -22  20   13.65    3.36
   0  22  22    9.65    2.66
   0 -22  22   11.96    3.04
   0  23 -13   -2.52    3.96
   0  23 -11   -2.26    4.57
   0  23  -9   -2.07    4.27
   0  23  -7   -0.67    4.81
   0  23  -5   -3.55    5.42
   0  23  -5   11.46    4.25
   0 -23  -5    0.02    7.33
   0  23  -5   -4.33    5.06
   0  23  -3   -3.17    4.99
   0  23  -3    4.08    3.73
   0  23  -3   -6.38    5.83
   0 -23  -3    1.11    7.35
   0 -23  -3    0.88    8.68
   0 -23  -3   -0.79    3.17
   0 -23  -1    1.07    7.01
   0  23  -1   -1.27    5.53
   0 -23  -1   -5.26    9.14
   0  23  -1    0.94    3.86
   0 -23  -1    3.05    3.28
   0  23  -1   -3.16    4.61
   0 -23   1    4.18    8.27
   0  23   1   -3.89    5.76
   0 -23   1    4.54    3.67
   0  23   1   -5.43    4.05
   0  23   3   -4.81    5.82
   0 -23   3    1.56    7.14
   0  23   5   -5.88    5.78
   0  23   5    7.08    3.51
   0 -23   5    0.20    7.50
   0  23   7    1.06    3.71
   0  23   7   19.07    4.60
   0  23   9    5.50    3.84
   0  23  11   11.89    5.33
   0 -23  11    0.08    3.68
   0 -23  11    4.02    3.41
   0 -23  13    2.54    4.32
   0  23  13    4.59    5.71
   0 -23  13    2.24    3.61
   0  23  15   -2.19    5.96
   0 -23  15   -0.70    4.47
   0 -23  15    4.47    3.78
   0  23  15    7.59    3.91
   0 -23  17   -0.87    4.33
   0 -23  17    5.33    4.04
   0 -23  17    6.81    3.64
   0  23  17   -4.15    3.17
   0 -23  19    0.68    2.92
   0 -23  19    6.02    3.07
   0  23  19    3.65    4.04
   0 -23  19   -1.51    3.88
   0 -23  21    0.53    2.88
   0  23  21   -1.12    2.93
   0  23  23    1.07    1.40
   0 -23  23    0.74    1.68
   0  24 -22   39.11    1.73
   0  24 -20   40.66    2.89
   0  24 -12   23.30    4.42
   0  24 -10   71.68    5.63
   0  24  -8   46.05    5.62
   0  24  -6   62.50    5.77
   0  24  -6   66.24    4.89
   0  24  -4   21.09    5.32
   0  24  -4   15.72    5.52
   0  24  -4   33.39    4.36
   0  24  -2   98.54    4.85
   0  24  -2   96.30    6.19
   0 -24  -2   93.97    4.73
   0  24   0   81.55    4.99
   0  24   0   76.53    6.97
   0  24   2   62.65    5.99
   0  24   2   94.58    4.97
   0  24   4   74.08    4.33
   0 -24   4   80.25    5.43
   0  24   6   97.78    4.90
   0  24   8   32.23    4.34
   0  24   8   54.38    4.88
   0  24  10   68.79    4.46
   0  24  10   71.55    6.07
   0 -24  12   45.15    4.31
   0  24  12   55.58    6.14
   0 -24  14   17.87    3.47
   0  24  14   26.39    4.20
   0  24  14    8.24    6.12
   0 -24  14   13.02    4.25
   0 -24  14   22.47    5.26
   0 -24  16   18.27    4.18
   0  24  16   14.95    3.43
   0 -24  16   26.45    4.30
   0  24  16    8.85    5.54
   0  24  18   91.50    5.16
   0 -24  18   85.20    4.07
   0 -24  20   66.71    3.51
   0  24  20   69.62    3.62
   0 -24  22   45.87    2.03
   0  24  22   40.59    2.06
   0  25 -21    1.06    1.57
   0  25 -19    3.01    2.61
   0  25 -11   -4.02    4.19
   0  25  -9   -5.56    5.14
   0  25  -7   -1.35    4.71
   0  25  -7    7.30    4.68
   0  25  -5   -6.10    5.68
   0  25  -5    2.60    4.25
   0  25  -3   -3.60    4.86
   0 -25  -3   -3.38    3.81
   0  25  -3   -0.36    4.18
   0  25  -1   -5.70    4.40
   0 -25  -1   -0.91    4.12
   0  25  -1   -5.07    6.60
   0  25   1   -7.52    4.47
   0  25   1   -7.82    6.70
   0 -25   1    4.21    4.00
   0  25   3   18.82    3.97
   0 -25   3    6.65    4.80
   0 -25   5    2.82    4.42
   0  25   5    5.40    3.90
   0  25   7   -4.00    4.14
   0 -25   7    7.96    5.33
   0  25   7    8.82    4.83
   0 -25   9    6.78    5.23
   0  25   9    8.68    3.85
   0  25   9    2.12    4.11
   0  25   9   13.75    5.52
   0  25  11    6.42    5.80
   0 -25  11   10.29    5.60
   0 -25  13   -0.16    3.53
   0  25  13   14.46    4.31
   0 -25  13    6.15    4.77
   0  25  13   -0.40    5.66
   0  25  15    1.64    3.44
   0  25  15   -6.97    5.46
   0 -25  15    0.28    3.52
   0 -25  15    5.11    4.45
   0  25  17   -2.57    2.58
   0  25  17    5.49    4.26
   0 -25  17   -0.94    3.29
   0 -25  17    2.52    3.35
   0 -25  19    2.57    2.04
   0 -25  19   -0.24    2.26
   0  25  19    1.34    2.98
   0 -25  19   -1.01    2.61
   0 -25  21   -0.37    1.57
   0  25  21   -0.47    1.78
   0  26 -20   16.56    1.76
   0  26 -18   24.22    2.76
   0  26 -16   23.33    3.61
   0  26 -14   11.16    4.34
   0  26 -12   15.16    4.60
   0  26 -10   69.17    4.99
   0  26  -8   94.29    5.19
   0  26  -6  186.90    5.87
   0  26  -4   95.30    5.32
   0  26  -2   73.48    4.97
   0 -26  -2   77.32    4.84
   0  26   0    7.32    4.54
   0 -26   0   21.95    4.62
   0  26   2   69.79    4.60
   0 -26   2   56.11    5.40
   0  26   4  107.20    4.84
   0 -26   4  107.02    6.09
   0 -26   6  151.01    6.47
   0  26   6  172.03    6.52
   0  26   8   60.34    5.27
   0 -26   8   62.18    5.61
   0  26  10   36.79    5.75
   0 -26  10   35.30    5.29
   0  26  10   26.73    4.19
   0  26  12   30.84    5.47
   0 -26  12   35.51    5.11
   0  26  14    9.05    3.64
   0  26  14    1.97    5.26
   0 -26  14    6.34    3.10
   0 -26  14   10.10    4.42
   0 -26  14    9.28    2.58
   0  26  16   19.27    2.77
   0  26  16   20.96    4.55
   0 -26  16   25.01    2.50
   0 -26  16   25.65    3.12
   0 -26  16   30.85    3.98
   0 -26  18    8.49    2.55
   0 -26  18    9.44    1.90
   0  26  18   10.28    3.10
   0 -26  18   10.71    2.45
   0  26  20    5.01    1.92
   0  27 -19    1.14    1.63
   0  27 -17    1.27    2.50
   0  27 -15    3.31    3.31
   0  27 -13    3.67    3.92
   0  27 -11    4.90    4.29
   0  27  -9    3.00    4.44
   0  27  -7    2.81    4.59
   0  27  -5   -1.78    4.52
   0  27  -3   -8.76    4.73
   0 -27  -3   -4.79    3.76
   0  27  -1   -8.34    4.61
   0 -27  -1   -2.25    4.16
   0 -27   1    0.89    4.23
   0  27   1   14.69    4.05
   0 -27   3    1.40    4.93
   0  27   3    7.09    4.00
   0  27   5    7.90    4.98
   0 -27   5    1.96    5.02
   0  27   5   -1.84    3.97
   0  27   7   -7.18    4.05
   0  27   7    2.35    4.52
   0 -27   7    2.26    4.84
   0  27   9    7.65    5.27
   0 -27   9   10.21    5.51
   0  27   9   -1.21    3.98
   0 -27  11    5.67    5.03
   0  27  11    1.29    4.91
   0 -27  13    2.84    4.67
   0  27  13   -1.20    4.68
   0  27  13    7.06    3.70
   0 -27  15    0.35    2.32
   0  27  15   -3.58    4.07
   0  27  15   -1.41    2.64
   0 -27  15    0.15    3.78
   0 -27  17    0.31    1.90
   0 -27  17   -0.77    2.68
   0  27  17    1.16    2.88
   0  27  19    0.32    1.80
   0  28 -18    4.42    1.60
   0  28 -16   34.74    2.74
   0  28 -14   38.53    3.47
   0  28 -12   38.97    3.94
   0  28 -10   17.62    4.25
   0  28  -8   61.05    4.71
   0  28  -6   87.47    4.98
   0  28  -4   20.75    4.55
   0  28  -2   41.86    4.84
   0 -28  -2   55.35    4.45
   0 -28   0   -0.27    4.19
   0  28   0   23.83    4.14
   0  28   2   92.67    4.52
   0 -28   2   75.97    5.21
   0  28   4   36.12    5.22
   0  28   4   22.00    4.12
   0 -28   4   22.44    4.67
   0 -28   6   88.20    5.86
   0  28   6   75.65    4.57
   0 -28   8   96.10    6.18
   0  28   8   96.91    4.21
   0  28   8  105.22    5.69
   0  28  10   13.97    3.56
   0 -28  10   22.41    5.46
   0  28  10   22.47    4.67
   0 -28  12   64.53    5.27
   0  28  12   67.15    4.26
   0  28  12   51.36    4.82
   0  28  14   15.94    2.86
   0 -28  14   20.14    3.80
   0  28  14   12.54    4.06
   0  28  16   16.59    2.90
   0 -28  16   13.83    2.81
   0  28  18   -0.57    1.84
   0  29 -17   -1.98    1.60
   0  29 -15   -1.41    2.29
   0  29 -13   -2.57    3.07
   0  29 -13    3.65    2.31
   0  29 -11   -1.84    3.59
   0  29  -9   -2.03    3.84
   0  29  -7   -5.43    4.14
   0 -29  -1   -4.10    3.90
   0  29  -1   12.71    3.87
   0  29   1   10.05    3.69
   0 -29   1   -3.18    4.16
   0 -29   3   -4.18    4.67
   0  29   3    1.21    3.56
   0  29   5   -2.28    3.69
   0 -29   5   -1.68    4.57
   0  29   5    3.28    4.63
   0 -29   7   -0.96    5.00
   0  29   7    7.05    4.46
   0  29   7    5.42    3.29
   0  29   7   -0.48    3.98
   0  29   9   -2.76    3.46
   0  29   9    1.48    4.20
   0 -29   9    0.47    4.74
   0 -29  11   -0.08    4.15
   0  29  11    9.14    3.61
   0  29  11   -2.66    4.10
   0  29  13    0.64    2.64
   0  29  13   -2.34    3.53
   0 -29  13   -0.67    3.48
   0 -29  15   -2.30    2.80
   0  29  15    0.11    2.56
   0  29  17   -1.05    1.67
   0  30 -16   12.19    1.48
   0  30 -14    0.58    2.19
   0  30 -12   39.16    2.67
   0  30 -12   34.42    3.02
   0  30 -10   27.51    3.42
   0  30  -8   11.38    3.58
   0  30  -6    4.74    3.84
   0  30  -4   -1.20    3.96
   0  30  -2   62.35    3.98
   0 -30  -2   54.28    3.65
   0  30   0   19.07    3.51
   0 -30   0    7.51    3.70
   0 -30   2   39.38    4.34
   0  30   2   42.58    3.72
   0  30   4    7.10    3.47
   0 -30   4    9.08    4.28
   0  30   4   17.49    4.91
   0  30   6   22.21    4.04
   0  30   6   27.09    3.12
   0  30   6   20.48    4.40
   0 -30   6   17.72    4.69
   0 -30   8   20.69    4.67
   0  30   8   21.44    3.94
   0  30   8   17.90    3.49
   0  30  10   20.08    3.47
   0 -30  10   10.09    3.91
   0  30  10   12.90    3.57
   0  30  12   27.92    3.32
   0 -30  12   34.28    3.72
   0  30  12   32.07    2.84
   0 -30  14    4.80    2.63
   0  30  14    5.62    2.36
   0  30  16   16.69    1.60
   0  31 -11    2.85    2.17
   0  31  -9    4.04    3.14
   0  31  -7   -5.52    3.33
   0  31  -5    2.82    3.17
   0  31  -3   10.43    3.26
   0 -31  -1    3.10    2.80
   0  31  -1    5.57    3.13
   0  31  -1   11.41    5.06
   0  31   1   -0.34    3.16
   0 -31   1    4.05    3.20
   0  31   1    8.56    5.01
   0 -31   3   -2.81    3.72
   0  31   3   -5.20    3.29
   0  31   3    3.51    3.27
   0  31   3    2.45    4.07
   0  31   5    0.84    3.71
   0  31   5    1.66    3.30
   0 -31   5   -3.75    4.05
   0  31   5    4.08    2.68
   0  31   7   -2.40    3.16
   0  31   7    1.68    3.26
   0 -31   7   -3.07    3.87
   0  31   9   -1.44    2.21
   0  31   9   -0.55    3.10
   0 -31   9   -2.74    3.51
   0  31  11    1.23    2.32
   0 -31  11   -1.35    3.00
   0  31  11   -2.36    2.72
   0  31  13   -0.98    2.01
   0 -31  13   -2.26    2.26
   0  32 -12   11.23    1.53
   0  32 -10   15.16    2.15
   0  32 -10   19.70    2.15
   0  32  -8   10.57    2.78
   0  32  -8   17.51    2.38
   0  32  -6   21.37    3.72
   0  32  -6   32.37    2.69
   0  32  -4   21.25    2.76
   0  32  -4   18.78    4.21
   0  32  -2   63.49    4.49
   0  32  -2   55.56    3.17
   0  32   0   12.23    2.83
   0 -32   0   15.05    2.65
   0  32   2   64.23    3.26
   0 -32   2   80.38    3.69
   0  32   2   65.36    3.22
   0  32   2   83.45    4.64
   0 -32   4   15.62    3.36
   0  32   4   11.13    3.68
   0  32   4   16.51    2.83
   0  32   4   16.46    2.46
   0  32   6   11.68    3.00
   0  32   6   12.12    2.77
   0 -32   6    7.61    3.35
   0 -32   8    1.31    2.96
   0  32   8    3.21    2.48
   0  32   8    3.01    2.14
   0  32  10   19.23    2.19
   0  32  10   14.61    2.27
   0 -32  10   15.32    2.89
   0  32  12    3.29    1.52
   0 -32  12    8.00    2.03
   0  33  -9    3.16    1.54
   0  33  -9    0.02    1.68
   0  33  -7    0.61    2.48
   0  33  -7    4.02    1.82
   0  33  -5    4.81    2.08
   0  33  -5    3.21    3.08
   0  33  -3   -0.44    2.17
   0  33  -3    1.53    3.20
   0  33  -1    0.97    3.63
   0  33  -1   -2.15    2.29
   0  33   1   -0.59    3.17
   0  33   1    0.41    1.63
   0  33   1   -3.44    2.22
   0 -33   1   -0.48    2.04
   0  33   3    0.16    2.86
   0  33   3    0.47    1.96
   0 -33   3    1.78    2.34
   0  33   5   -1.14    2.04
   0  33   5   -1.94    2.60
   0 -33   5    3.03    2.46
   0  33   7   -0.71    1.89
   0 -33   7    3.24    2.44
   0  33   7   -0.61    1.81
   0  33   7    3.95    2.37
   0  33   9   -0.49    1.47
   0  33   9    0.88    1.60
   0 -33   9    2.87    1.98
   0 -33  11    1.28    1.53
   0  34  -6   14.13    1.49
   0  34  -6   13.51    2.10
   0  34  -4    1.39    2.29
   0  34  -4   -0.38    1.56
   0  34  -2   16.55    2.81
   0  34  -2    9.62    1.69
   0  34   0    0.85    2.73
   0  34   2   10.78    2.53
   0 -34   2    6.46    1.50
   0 -34   4    0.02    1.61
   0  34   4   -1.60    2.02
   0  34   6    9.31    1.91
   0 -34   6    5.42    1.71
   0 -34   8   53.77    1.90
   0  35  -3   -0.82    1.63
   0  35  -1   -0.93    1.89
   0  35   1   -1.98    1.68
   0  35   3   -0.87    1.39
   1   0   3    0.74    0.82
   1   0   3    1.33    0.97
  -1   0   3    0.56    0.93
  -1   0   3    0.55    0.75
   1   0   3    0.09    0.76
   1   0   5    0.71    1.75
   1   0   5    0.57    1.51
   1   0   5    0.56    1.39
  -1   0   5    0.56    1.28
  -1   0   5   -0.15    1.74
  -1   0   7   -0.18    1.83
   1   0   7    0.08    2.13
   1   0   7    0.09    2.11
  -1   0   7    0.07    2.20
   1   0   9    0.41    2.79
   1   0   9    1.29    3.03
  -1   0   9    0.33    2.63
  -1   0   9    0.84    3.13
   1   0  11    0.54    3.49
  -1   0  11   -0.10    1.91
  -1   0  11   -0.14    4.16
   1   0  11   -0.19    4.02
   1   0  11   -0.09    1.63
  -1   0  11   -0.34    3.25
   1   0  13    1.44    4.79
  -1   0  13    1.87    5.11
   1   0  13    1.93    4.13
  -1   0  13    2.04    4.07
  -1   0  15   -1.38    5.56
   1   0  15   -3.35    5.54
   1   0  17   -3.54    6.86
  -1   0  17   -3.63    6.60
  -1   0  19   -0.90    3.66
  -1   0  19    1.20    2.76
  -1   0  19   -0.62    6.97
   1   0  19    0.02    6.36
   1   0  19    1.07    2.64
   1   0  19   -4.06    3.45
  -1   0  19   -5.28    3.33
   1   0  19    1.22    3.76
   1   0  21   -2.30    3.68
  -1   0  21   -1.65    3.60
  -1   0  21    6.10    4.00
   1   0  21    2.46    3.02
   1   0  21   10.22    4.72
  -1   0  21    3.91    3.18
  -1   0  23    5.53    3.56
   1   0  23   16.90    5.23
   1   0  23   -8.58    5.26
  -1   0  23    1.95    3.25
  -1   0  23   18.57    5.11
   1   0  23    2.35    3.68
  -1   0  25   -6.29    5.31
   1   0  25   -5.46    5.19
   1   0  27   -2.23    4.29
  -1   0  27   -3.56    4.40
  -1   0  27   -3.98    4.24
  -1   0  29   -1.39    2.58
   1   0  29    0.45    2.54
  -1   0  29    4.13    2.89
   1   0  29    7.78    2.80
   1  -1  -2  124.32    1.74
   1  -1   2  109.11    1.90
   1   1   2  111.67    2.37
  -1   1   2  118.66    1.64
   1  -1   2  118.58    1.95
  -1  -1   2  118.34    2.17
  -1   1   2  116.11    2.07
   1   1   2  113.78    1.98
  -1   1   4  164.84    3.15
   1  -1   4  161.13    3.48
  -1   1   4  179.58    2.66
  -1  -1   4  168.89    3.52
   1   1   4  166.79    3.35
   1   1   4  165.42    3.39
  -1   1   4  166.42    3.47
   1  -1   4  169.42    3.24
   1   1   4  163.09    3.92
   1  -1   6 1065.52   11.17
   1  -1   6 1022.52   10.83
  -1  -1   6 1047.08   11.30
   1   1   6 1039.28   10.71
  -1   1   6 1043.11   10.85
  -1   1   6 1062.06    8.48
   1   1   6 1032.18   10.42
  -1  -1   6 1079.83   10.72
  -1   1   6 1046.25   10.13
  -1   1   8  218.62    4.09
   1   1   8  215.11    3.66
  -1   1   8  218.14    5.43
  -1  -1   8  212.71    6.12
   1  -1   8  209.94    5.83
   1   1   8  215.12    5.63
  -1  -1   8  216.14    5.76
   1   1   8  210.47    5.77
  -1   1   8  210.19    5.84
   1  -1   8  210.60    6.12
  -1   1  10  312.80    8.14
   1   1  10  324.23    4.95
   1   1  10  319.02    8.02
  -1   1  10  329.64    7.65
  -1  -1  10  315.55    7.85
  -1   1  10  319.92    5.48
  -1  -1  10  315.66    8.48
   1  -1  10  310.75    8.31
   1  -1  10  316.22    8.13
   1   1  10  326.65    7.84
  -1  -1  12  111.16    6.96
  -1   1  12  113.38    6.48
   1  -1  12  115.74    6.39
   1  -1  12  112.94    6.85
  -1   1  12  112.87    3.69
   1   1  12  108.44    6.35
  -1  -1  12  112.12    6.14
   1   1  14   52.58    6.60
   1  -1  14   68.54    6.33
  -1   1  14   52.92    6.57
  -1  -1  14   65.07    5.89
   1  -1  14   63.19    6.74
  -1  -1  14   64.33    6.84
   1  -1  16    2.04    5.54
   1   1  16   -2.29    6.27
  -1   1  16   -1.26    6.02
  -1  -1  16    5.28    5.90
   1   1  18   14.41    7.18
   1   1  18   23.67    3.01
   1   1  18   14.89    3.66
  -1  -1  18   13.61    7.36
  -1   1  18   12.77    6.66
   1  -1  18   20.19    3.42
  -1   1  18   16.36    3.64
   1  -1  18   11.85    6.76
  -1  -1  18   17.81    3.64
   1  -1  20   17.74    7.01
   1  -1  20   23.19    3.22
  -1  -1  20    9.77    7.59
  -1   1  20   17.10    4.46
  -1  -1  20   23.40    4.19
   1  -1  20   24.87    3.96
   1   1  20   16.15    6.45
   1  -1  20   15.28    3.56
  -1  -1  20   25.81    3.44
  -1   1  20   17.00    7.25
   1   1  20   23.75    3.95
   1   1  20   13.70    3.85
  -1  -1  20   17.36    3.50
  -1   1  20   15.43    3.79
  -1   1  20   20.88    3.25
  -1  -1  22   14.11    3.45
  -1   1  22   26.00    4.80
  -1  -1  22   12.58    3.53
   1  -1  22   15.18    3.69
  -1  -1  22   30.18    5.11
  -1   1  22    3.60    3.79
   1  -1  22   13.42    3.26
  -1   1  22   15.54    3.34
   1   1  22   27.28    4.57
   1   1  22    5.18    4.14
   1  -1  22   29.81    4.86
  -1   1  24  116.47    5.88
  -1   1  24   37.82    6.18
  -1  -1  24   42.85    6.01
   1  -1  24   45.73    5.92
  -1   1  24   79.16    4.17
   1   1  24   14.33    5.86
  -1  -1  24   88.96    3.95
  -1  -1  24   56.61    3.84
   1   1  24   71.15    4.26
   1  -1  24   87.71    4.14
  -1  -1  26    1.96    5.51
  -1   1  26   10.98    5.25
   1  -1  26    8.23    4.73
   1  -1  26   10.90    5.55
   1   1  26    6.72    4.88
  -1  -1  28    9.72    3.39
  -1   1  28   11.03    3.50
   1   1  28   18.02    3.55
  -1  -1  28   13.71    3.56
   1  -1  28    9.33    3.62
   1   1  28    6.40    3.58
  -1   1  28    5.04    3.66
   1  -1  28    9.80    3.37
  -1   1  30   14.40    1.79
   1   1  30   14.80    1.78
  -1  -2  -3   74.37    1.22
  -1  -2  -1  135.33    1.91
  -1   2  -1  137.99    2.51
  -1   2   1  155.45    2.17
   1   2   1  143.89    2.38
   1   2   1  158.15    2.25
   1  -2   1  165.25    2.48
   1   2   1  144.47    2.14
  -1  -2   1  169.16    2.53
  -1   2   1  156.89    2.22
  -1  -2   1  164.81    2.64
   1   2   1  149.60    2.03
  -1  -2   3   80.85    2.43
  -1   2   3   79.94    1.64
   1  -2   3   84.34    2.27
  -1   2   3   76.21    2.22
   1   2   3   81.71    1.26
   1   2   3   76.85    2.62
   1  -2   3   75.86    1.86
   1   2   3   75.36    2.14
  -1   2   5  364.83    4.12
  -1  -2   5  358.53    5.85
  -1   2   5  351.17    5.62
   1   2   5  351.03    5.52
   1   2   5  358.50    6.68
   1  -2   5  364.70    5.62
   1   2   5  372.85    3.40
   1  -2   5  364.10    5.53
   1  -2   7  508.62    8.31
   1   2   7  519.97    4.89
  -1   2   7  510.09    5.66
  -1   2   7  499.57    7.96
   1   2   7  485.74    7.80
  -1  -2   7  505.86    8.03
   1  -2   7  509.62    7.83
   1   2   9  234.45    6.55
   1   2   9  243.96    3.69
   1  -2   9  236.11    7.03
  -1  -2   9  235.14    6.63
  -1  -2   9  235.12    7.18
  -1   2   9  238.86    4.29
  -1   2   9  235.55    6.72
   1  -2   9  260.25    7.19
   1   2  11   55.19    5.05
  -1  -2  11   57.02    4.98
  -1  -2  11   57.69    5.57
   1  -2  11   55.46    5.16
  -1   2  11   58.99    2.56
   1  -2  11   57.60    5.30
  -1   2  11   50.46    5.05
   1  -2  13   94.18    7.05
  -1  -2  13   94.02    7.13
  -1  -2  13   89.78    6.25
   1  -2  13   82.71    6.11
  -1   2  13   81.24    6.60
   1   2  13   85.94    6.47
  -1   2  15  134.39    8.33
  -1  -2  15  150.02    8.14
  -1  -2  15  145.49    9.05
   1  -2  15  140.55    8.25
   1  -2  15  137.75    8.82
   1   2  15  131.60    7.98
  -1  -2  17   30.13    7.41
   1   2  17   24.63    6.89
  -1   2  17   22.22    6.40
   1  -2  17   26.73    7.13
  -1  -2  19   -5.15    7.76
   1   2  19    5.58    3.07
  -1   2  19    4.28    6.18
  -1  -2  19   -0.35    2.78
   1  -2  19    2.16    2.66
   1  -2  19    4.80    3.65
  -1  -2  19    1.85    3.23
   1  -2  19   -0.76    2.87
  -1   2  19    0.19    3.66
   1   2  19   -1.02    4.03
  -1   2  19    5.59    3.12
   1  -2  19   -1.52    7.08
  -1  -2  19    1.68    2.80
  -1   2  19    0.03    2.98
   1   2  19    2.83    6.76
  -1   2  21    8.83    3.74
   1  -2  21   18.29    3.61
   1  -2  21   19.06    3.40
  -1   2  21   18.24    3.28
   1  -2  21   31.65    4.85
  -1  -2  21   16.12    3.37
  -1   2  21   16.42    4.88
   1   2  21   24.45    4.70
  -1  -2  21   18.94    3.59
   1   2  21    7.63    3.99
  -1  -2  21   33.91    4.73
   1   2  23   10.19    4.11
  -1   2  23    6.61    3.90
  -1  -2  23   11.18    3.54
  -1   2  23   27.55    4.81
   1   2  23    0.09    5.60
  -1  -2  23   22.46    3.37
  -1   2  23   -1.23    5.63
   1  -2  23   20.94    3.56
   1  -2  23   10.22    3.22
  -1   2  23    9.85    3.28
   1   2  23   25.49    4.89
   1  -2  23   -1.85    5.25
  -1   2  25   16.14    3.34
   1   2  25   18.61    3.51
   1   2  25    0.65    4.77
  -1  -2  25   -0.75    5.43
   1  -2  25    0.53    5.59
  -1   2  25   -0.49    5.32
  -1  -2  25    7.74    3.05
  -1   2  27   -5.83    4.96
   1  -2  27   -0.62    4.28
   1  -2  27   -0.12    4.02
  -1   2  27    4.42    4.02
   1   2  27    6.31    3.96
  -1  -2  27   -2.62    3.86
   1   2  27   -2.47    4.52
  -1  -2  27   -2.26    4.38
  -1  -2  27   -3.47    2.76
  -1   2  29    7.33    2.52
   1   2  29    8.45    2.70
  -1   2  29   -1.29    2.84
  -1  -2  29    6.25    2.83
   1  -2  29    1.17    2.18
  -1  -2  29    0.80    2.15
   1   2  29   -0.40    2.72
   1  -2  29    6.87    2.85
   1  -3   0    0.80    0.97
  -1  -3   0    1.31    0.48
  -1   3   0    1.45    0.89
   1   3   0    1.11    0.50
  -1  -3   0    0.57    0.98
  -1  -3   2  291.35    4.43
   1   3   2  281.04    3.71
   1   3   2  276.37    3.28
  -1   3   2  279.39    3.80
  -1   3   2  279.80    3.48
   1   3   2  291.76    3.77
   1  -3   2  284.56    4.33
  -1   3   2  287.25    3.52
  -1   3   4  313.54    4.94
   1  -3   4  318.59    4.17
   1  -3   4  332.47    5.24
  -1  -3   4  318.38    5.38
   1   3   4  312.76    4.81
   1   3   4  308.98    5.87
  -1   3   4  331.89    3.82
   1   3   4  338.51    3.28
  -1   3   6  746.86    6.55
   1   3   6  723.54    8.84
   1   3   6  755.74    5.59
  -1  -3   6  771.06    9.72
  -1   3   6  712.89    9.08
   1  -3   6  750.40    9.30
   1  -3   8   17.02    2.80
  -1   3   8   16.19    3.20
   1   3   8   17.16    1.10
   1  -3   8   16.79    3.21
  -1   3   8   18.01    1.50
   1   3   8   16.14    2.94
  -1  -3   8   16.68    2.97
  -1   3  10   38.86    4.36
   1  -3  10   36.51    5.00
  -1   3  10   41.52    2.11
   1   3  10   26.04    1.26
   1  -3  10   40.83    4.46
   1   3  10   38.93    4.38
  -1  -3  10   38.77    4.41
  -1  -3  10   38.93    4.92
  -1  -3  12   14.34    4.72
   1   3  12   14.45    4.55
  -1   3  12   15.37    5.08
  -1  -3  12   15.35    5.13
   1  -3  12   13.80    4.92
   1  -3  12   13.22    5.09
   1  -3  14  252.21   10.37
   1  -3  14  260.33   10.03
  -1  -3  14  248.74   10.43
  -1   3  14  259.03    9.53
  -1  -3  14  257.02    9.71
   1   3  14  251.97    9.39
  -1  -3  16   73.68    7.12
  -1   3  16   72.25    7.30
  -1  -3  16   75.62    7.70
   1  -3  16   73.65    7.79
   1  -3  16   78.81    7.60
   1   3  16   70.07    6.88
   1  -3  18    1.14    2.59
  -1   3  18   -7.21    4.06
  -1  -3  18    2.33    3.42
  -1   3  18    1.83    5.88
   1   3  18    2.46    6.39
   1   3  18   -4.15    3.95
  -1  -3  18    1.68    2.87
  -1   3  18    3.08    2.80
   1   3  18    5.59    3.28
   1  -3  18    2.78    3.16
   1  -3  18   13.56    7.18
  -1  -3  18    9.21    7.23
  -1   3  20    8.36    3.85
   1  -3  20    8.28    7.49
   1  -3  20   14.82    3.39
   1   3  20    6.21    5.59
   1   3  20   25.58    3.93
   1  -3  20   13.38    3.13
   1   3  20   13.10    4.64
  -1   3  20   16.29    6.31
  -1  -3  20   12.09    3.21
  -1  -3  20   12.93    3.03
   1  -3  20    5.59    3.45
  -1   3  20   10.93    3.23
  -1  -3  20    7.91    6.98
   1   3  20   10.63    6.71
   1  -3  20   21.87    4.34
  -1  -3  20   22.03    4.33
  -1   3  20   19.78    3.62
  -1  -3  22   12.64    3.66
   1  -3  22   10.12    3.38
  -1  -3  22   19.02    3.36
   1   3  22    2.97    4.48
  -1   3  22   15.51    5.28
   1   3  22   20.31    4.82
   1  -3  22   24.10    3.57
  -1   3  22   15.72    3.27
   1   3  22    0.46    4.37
  -1   3  22   -0.39    4.21
  -1   3  24    0.16    5.31
  -1  -3  24    6.85    3.41
   1   3  24    2.91    3.94
   1  -3  24    5.55    3.22
  -1   3  24   41.94    5.39
   1  -3  24   -6.78    5.99
  -1   3  24    5.61    3.73
  -1  -3  24   -7.98    6.16
   1   3  24   -0.94    5.29
   1   3  24   42.12    5.42
   1   3  26    6.55    4.63
   1   3  26   32.17    3.30
   1  -3  26    6.79    4.19
  -1  -3  26    7.27    4.32
   1  -3  26   -0.48    3.36
  -1   3  26   28.53    2.99
  -1   3  26    3.59    4.27
  -1  -3  26   -5.55    5.33
   1  -3  26   -0.84    5.43
   1   3  28    0.19    3.89
   1  -3  28    9.99    2.96
  -1  -3  28    8.79    3.87
  -1  -3  28   -0.74    1.77
   1  -3  28   11.00    3.50
  -1   3  28    9.54    3.15
   1   3  28   14.68    3.34
  -1   3  28   -0.38    3.74
  -1  -3  28    7.15    2.83
  -1   3  30    7.30    1.90
   1   3  30    8.42    1.84
   1  -3  30    7.51    1.76
  -1  -3  30   11.97    1.91
  -1  -4  -1  317.72    4.78
   1  -4  -1  326.79    4.83
  -1  -4   1  257.31    4.42
   1   4   1  263.02    3.87
  -1   4   1  268.66    4.22
   1   4   1  265.37    4.14
   1   4   3  261.17    3.61
   1   4   3  249.49    5.00
  -1   4   3  264.93    4.02
  -1   4   3  264.66    3.83
  -1   4   3  260.18    4.33
   1  -4   3  259.94    4.84
   1   4   3  261.42    4.23
   1  -4   3  243.23    2.51
  -1  -4   3  259.73    4.93
   1   4   3  255.67    4.14
  -1   4   5  324.52    5.60
   1   4   5  344.09    3.83
   1  -4   5  338.81    6.12
  -1  -4   5  334.52    6.36
   1   4   5  310.94    5.09
  -1   4   5  329.52    4.31
  -1   4   5  328.38    5.03
   1   4   7  168.34    2.64
   1  -4   7  166.50    5.12
  -1  -4   7  166.20    5.38
  -1   4   7  168.79    3.19
   1   4   7  156.02    4.89
  -1   4   7  162.85    4.91
   1   4   9   36.18    1.38
  -1  -4   9   38.67    3.94
   1  -4   9   38.70    3.83
  -1   4   9   39.81    3.95
   1   4   9   36.84    4.01
  -1   4   9   41.77    1.91
  -1  -4  11  185.62    8.20
  -1   4  11  182.85    7.10
   1  -4  11  179.24    7.56
   1   4  11  176.85    7.00
  -1  -4  11  184.17    7.54
   1  -4  11  180.06    7.85
  -1  -4  13    4.85    5.88
   1  -4  13    2.59    5.59
  -1   4  13    6.06    4.96
   1  -4  13    5.51    5.02
  -1  -4  13    5.07    4.69
   1   4  13    4.66    4.51
  -1   4  15   63.37    6.70
   1  -4  15   65.93    7.19
   1   4  15   62.21    6.36
  -1  -4  15   55.43    7.68
   1  -4  15   60.41    7.72
  -1  -4  15   58.78    6.70
   1  -4  17   15.80    7.04
   1   4  17   13.36    5.93
   1   4  17    8.04    4.97
  -1  -4  17   13.39    5.92
   1  -4  17   16.90    6.65
  -1  -4  17   14.27    7.17
  -1   4  17   15.88    6.40
  -1   4  17    9.02    4.75
  -1   4  19   27.56    5.63
   1  -4  19   37.16    7.62
   1   4  19   36.05    6.80
   1  -4  19   38.40    3.37
   1   4  19   27.82    4.07
   1  -4  19   41.74    3.40
  -1  -4  19   42.59    3.66
  -1  -4  19   36.72    7.54
  -1   4  19   38.37    6.80
  -1   4  19   25.46    4.47
  -1  -4  19   38.07    3.12
   1   4  19   38.71    3.81
  -1  -4  19   36.39    3.76
   1   4  19   23.35    5.91
  -1   4  19   37.69    3.93
  -1   4  19   32.65    3.34
   1  -4  19   45.84    4.08
   1  -4  19   39.73    4.06
  -1  -4  19   38.65    3.56
  -1   4  21   17.04    4.67
   1  -4  21   34.85    3.53
  -1  -4  21   26.76    3.70
  -1  -4  21   38.08    3.38
   1  -4  21   26.59    3.55
   1   4  21   33.70    4.44
  -1  -4  21   19.22    4.21
   1   4  21   24.01    5.05
  -1   4  21   24.63    3.42
  -1   4  21   35.76    4.12
   1  -4  21   17.95    4.00
  -1   4  23   -0.13    4.09
   1   4  23   21.81    5.09
   1   4  23   -4.23    4.41
   1   4  23   -0.39    4.94
  -1  -4  23    7.69    3.54
  -1   4  23   15.91    4.82
   1  -4  23    4.81    3.32
  -1   4  23   -1.05    4.60
  -1   4  25   20.68    3.60
   1   4  25   -1.86    4.48
   1  -4  25   15.24    4.58
   1   4  25   22.48    3.92
  -1  -4  25   12.90    4.41
  -1  -4  25    1.12    5.73
   1  -4  25    5.26    5.58
  -1   4  25   69.72    5.19
   1   4  25   66.24    5.31
  -1  -4  25   17.60    3.21
  -1   4  25   15.50    4.86
   1  -4  27    8.75    3.30
   1  -4  27    4.25    4.14
   1  -4  27    2.05    2.83
  -1   4  27    9.30    3.76
   1   4  27    0.45    5.00
   1   4  27    8.07    3.93
  -1  -4  27    2.21    4.22
  -1  -4  27    8.42    3.29
  -1  -4  27    1.13    2.96
  -1   4  29   -0.53    2.96
   1  -4  29    8.99    2.81
  -1  -4  29   10.56    2.68
   1   4  29    2.96    2.83
   1  -5   0  623.00    8.17
  -1  -5   0  633.60    8.14
  -1  -5   2   75.18    3.26
  -1   5   2   79.38    2.73
   1   5   2   83.75    2.81
   1   5   2   78.33    2.64
   1  -5   2   79.25    3.09
  -1  -5   2   75.66    3.13
  -1   5   2   77.28    2.68
  -1   5   4  177.17    4.16
   1   5   4  187.62    3.41
  -1   5   4  182.97    3.59
  -1   5   4  181.13    3.87
   1   5   4  184.73    4.15
   1  -5   4  172.00    4.67
  -1  -5   4  179.28    4.85
   1   5   4  181.76    4.05
   1   5   6  702.37    6.42
  -1   5   6  689.30    8.19
   1  -5   6  685.57    9.88
  -1   5   6  696.00    6.96
  -1  -5   6  688.06   10.20
   1   5   6  680.95    8.84
   1   5   6  674.43    8.38
   1  -5   8   68.18    4.34
  -1   5   8   66.47    4.21
   1   5   8   63.06    3.60
   1   5   8   64.45    3.96
  -1   5   8   67.23    2.34
   1   5   8   63.37    1.86
  -1  -5   8   67.95    4.58
  -1   5   8   62.42    3.36
  -1  -5  10   37.41    4.56
  -1   5  10   38.24    4.41
   1   5  10   37.96    4.49
   1  -5  10   40.01    4.37
  -1   5  10   26.74    1.57
   1  -5  12  155.67    7.84
  -1   5  12  154.09    7.05
  -1  -5  12  159.92    8.59
   1  -5  12  158.15    8.29
   1   5  12  156.06    7.21
  -1  -5  12  156.22    7.98
  -1   5  14   58.22    6.33
   1   5  14   51.62    5.20
  -1  -5  14   55.43    6.82
  -1   5  14   56.14    4.97
  -1  -5  14   59.32    7.41
   1  -5  14   60.98    7.51
   1  -5  14   57.23    7.05
   1   5  14   63.32    6.24
   1  -5  16    7.98    6.23
   1  -5  16    7.53    5.75
  -1  -5  16    9.45    6.30
  -1   5  16    5.08    4.47
  -1  -5  16    6.39    5.72
   1   5  16   11.51    5.58
   1   5  16    7.41    4.66
  -1   5  16   13.09    6.05
   1  -5  18   92.25    3.74
   1  -5  18   85.62    8.82
   1   5  18   97.36    4.65
   1  -5  18   90.27    4.46
  -1  -5  18   86.73    4.73
  -1  -5  18   94.79    3.84
   1   5  18   83.80    6.88
  -1  -5  18  110.05    4.15
  -1   5  18   93.07    8.25
  -1  -5  18   85.79    8.95
  -1   5  18   79.73    4.52
   1  -5  18   95.58    3.60
   1   5  18   81.64    4.40
  -1   5  18   81.80    6.62
   1   5  18   88.65    8.04
  -1   5  18   95.69    4.53
   1  -5  18   87.10    8.55
  -1  -5  18   93.41    8.69
  -1   5  20    7.89    3.23
  -1   5  20    5.24    4.23
   1  -5  20    3.32    6.87
  -1  -5  20    6.13    7.38
  -1  -5  20   12.53    3.38
  -1  -5  20   17.29    4.05
   1   5  20    2.94    4.64
   1  -5  20   11.90    3.22
   1   5  20    6.05    6.03
  -1   5  20   18.00    4.00
   1  -5  20   17.32    3.14
   1  -5  20    5.54    3.92
  -1   5  20   14.09    6.96
  -1  -5  20   21.43    3.06
   1   5  20   17.48    3.85
   1  -5  22    2.83    4.22
  -1  -5  22    0.86    4.09
  -1   5  22    1.37    4.66
  -1   5  22    6.87    5.06
   1   5  22    2.28    4.59
  -1  -5  22    7.93    3.60
   1  -5  22    6.71    3.50
   1   5  22    7.65    4.41
   1   5  24   31.41    4.84
   1  -5  24    3.91    3.29
  -1  -5  24   -6.00    5.34
   1  -5  24   -4.59    5.19
  -1   5  24   -0.31    4.01
  -1   5  24    1.29    4.82
   1   5  24    2.89    4.38
   1  -5  24    1.28    4.52
   1   5  24   -4.53    4.20
   1  -5  24    3.60    3.78
  -1  -5  24    3.31    3.45
  -1  -5  24    3.20    3.70
  -1   5  24   28.04    4.75
   1   5  26    3.22    4.06
  -1  -5  26    0.20    3.46
  -1  -5  26    1.23    2.63
   1  -5  26   -3.84    4.81
   1   5  26   10.78    3.22
   1  -5  26   -4.64    3.80
  -1  -5  26   -5.53    5.01
   1  -5  26    1.12    3.52
  -1   5  26   11.63    3.00
  -1   5  26    3.06    3.75
   1   5  28   -1.56    3.83
  -1  -5  28   -1.04    2.33
   1  -5  28    4.64    3.33
  -1   5  28    6.27    2.67
  -1   5  28   -5.48    4.03
  -1  -5  28    6.10    3.22
   1   5  28    8.03    2.84
   1  -5  28    1.08    2.11
  -1   5  30    0.93    1.72
   1  -5  30   -0.46    1.45
   1   5  30    2.10    1.78
   1  -6  -1   15.88    2.29
  -1   6  -1   16.11    2.36
  -1  -6  -1   16.59    2.61
  -1   6   1    4.08    1.93
  -1  -6   1    3.96    2.29
   1   6   1    3.07    1.76
   1  -6   1    2.42    2.16
   1  -6   3  210.12    5.41
  -1   6   3  232.81    4.68
  -1  -6   3  219.31    5.55
   1   6   3  230.23    4.56
   1   6   3  238.94    4.82
  -1   6   3  237.86    4.82
  -1   6   5  393.90    6.84
   1   6   5  403.40    6.74
   1  -6   5  402.11    7.82
   1   6   5  414.01    5.59
  -1   6   5  411.90    6.35
   1   6   5  408.85    6.53
  -1  -6   5  403.54    7.93
  -1   6   5  399.32    5.82
   1   6   7  601.52    9.15
  -1   6   7  616.74    7.13
  -1   6   7  604.04    9.19
   1   6   7  637.13    6.56
   1   6   7  624.74    8.77
   1  -6   7  615.20   10.39
  -1   6   7  605.21    8.37
  -1  -6   7  616.43   10.66
  -1   6   9   30.61    4.15
   1  -6   9   31.54    4.18
   1   6   9   33.34    3.96
   1   6   9   30.63    3.40
  -1   6   9   31.13    3.27
   1   6   9   28.33    1.38
  -1  -6   9   32.68    4.47
  -1   6   9   35.47    2.02
   1   6  11  385.56    8.51
   1  -6  11  383.34   11.19
   1  -6  11  390.52   10.24
  -1   6  11  382.88    8.31
  -1  -6  11  398.33   10.57
  -1   6  11  412.18    9.71
   1   6  11  388.41    9.13
   1   6  13  367.78    9.28
  -1  -6  13  375.31   12.33
   1  -6  13  370.22   12.51
   1   6  13  381.26   10.11
  -1   6  13  390.07    9.26
  -1  -6  13  383.98   11.99
  -1   6  13  385.34   10.38
   1  -6  13  388.70   12.29
  -1   6  15   40.97    5.97
  -1  -6  15   37.61    7.74
  -1  -6  15   39.45    6.94
   1  -6  15   40.14    7.55
   1   6  15   46.77    6.37
   1   6  15   43.10    5.18
  -1   6  15   40.48    5.08
   1  -6  15   40.84    6.93
   1  -6  17    1.10    6.16
  -1  -6  17    1.73    7.10
   1   6  17   -1.91    3.66
   1   6  17    0.36    4.63
  -1   6  17   -0.71    4.39
   1  -6  17    2.86    7.07
   1   6  17    6.76    6.06
  -1   6  17    3.53    5.43
  -1  -6  17    2.09    5.80
  -1   6  19   30.67    6.79
  -1  -6  19   42.37    7.74
   1   6  19   31.60    7.05
   1   6  19   25.59    4.31
  -1  -6  19   39.63    3.72
  -1   6  19   22.14    4.48
   1   6  19   36.77    4.21
  -1  -6  19   40.54    4.42
   1  -6  19   34.75    7.58
   1  -6  19   35.31    7.63
   1   6  19   29.84    5.65
   1  -6  19   36.41    3.62
   1  -6  19   45.38    4.50
  -1  -6  19   36.64    7.21
  -1   6  19   35.37    4.28
  -1  -6  21   33.18    3.90
   1   6  21   23.67    4.56
   1  -6  21   23.27    4.66
   1   6  21   29.30    4.12
   1   6  21   44.94    4.75
  -1   6  21   38.50    4.39
   1  -6  21   30.75    3.69
  -1   6  21   29.13    4.16
  -1  -6  21   24.95    4.42
  -1   6  21   15.03    5.13
   1   6  23   18.86    4.68
   1  -6  23   10.13    3.56
  -1   6  23   -2.76    4.50
  -1   6  23    8.13    4.53
  -1  -6  23    4.28    4.08
   1  -6  23   -8.19    5.83
   1   6  23   -1.64    4.72
   1  -6  23    6.38    4.28
   1   6  23   10.96    4.55
  -1   6  23    9.71    5.17
   1  -6  23    5.26    4.20
  -1  -6  23   10.32    3.71
   1   6  25    2.39    3.75
   1  -6  25   -3.36    5.33
  -1  -6  25    4.54    3.15
  -1   6  25    2.63    3.60
   1  -6  25    9.57    3.46
   1  -6  25    5.33    3.75
  -1   6  25   29.50    4.64
  -1  -6  25    3.07    3.62
  -1  -6  25    6.22    3.38
  -1  -6  25   -4.25    5.38
   1   6  25   34.50    4.74
   1  -6  25    5.48    2.99
  -1   6  25    6.46    3.90
   1   6  25   10.82    4.12
  -1   6  27   22.20    2.45
  -1  -6  27    1.25    4.20
  -1  -6  27   -1.59    3.24
   1   6  27   20.82    2.64
   1   6  27    8.97    3.12
   1  -6  27    3.58    3.86
   1   6  27   -1.34    4.94
   1  -6  27    0.54    2.95
  -1   6  27    5.16    3.05
  -1   6  29    9.25    2.88
   1   6  29    8.58    2.67
  -1  -6  29   13.54    2.41
  -1  -6  29   11.95    1.48
  -1  -6  29   16.86    2.23
   1  -6  29   15.41    2.31
   1  -6  29   13.87    2.67
   1  -7  -2  110.25    4.23
  -1  -7  -2  102.26    4.18
   1  -7   0   34.47    3.30
  -1  -7   0   32.61    3.25
  -1   7   0   29.25    3.01
  -1   7   2  168.03    4.58
   1   7   2  159.49    4.51
   1  -7   2  152.98    4.94
  -1  -7   2  152.70    5.14
  -1   7   4  343.70    5.99
  -1   7   4  332.32    6.28
   1   7   4  317.31    6.10
   1   7   4  334.53    5.86
   1  -7   4  321.58    7.27
  -1  -7   4  326.95    7.47
  -1   7   6  173.10    5.29
  -1   7   6  193.59    4.97
  -1   7   6  189.51    4.39
   1  -7   6  172.99    6.07
   1   7   6  183.12    5.28
   1   7   6  186.53    4.10
  -1  -7   6  176.79    6.34
   1   7   6  186.67    5.10
  -1   7   8   22.70    3.66
   1   7   8   23.80    1.74
  -1   7   8   25.80    3.11
  -1   7   8   22.79    2.02
   1  -7   8   23.45    4.11
  -1  -7   8   22.46    4.08
   1   7   8   23.89    3.67
   1   7   8   23.80    3.24
   1   7  10   55.42    4.83
   1   7  10   53.64    4.24
   1  -7  10   55.36    5.11
  -1   7  10   55.46    5.06
  -1  -7  10   59.17    5.42
  -1   7  10   61.20    4.13
  -1   7  12   36.14    4.20
   1  -7  12   39.26    5.37
  -1  -7  12   38.41    5.41
   1   7  12   42.71    5.03
   1  -7  12   35.16    6.49
   1   7  12   39.06    4.46
  -1   7  12   42.49    5.58
   1  -7  14  118.67    9.40
  -1   7  14  117.83    6.23
  -1   7  14  128.71    7.29
   1  -7  14  133.90    9.26
  -1  -7  14  118.28    9.05
  -1  -7  14  123.19    8.87
   1   7  14  121.80    7.47
   1   7  14  123.71    6.53
   1  -7  16   51.57    7.81
   1   7  16   49.88    5.67
  -1  -7  16   54.77    8.02
  -1   7  16   54.97    5.53
   1   7  16   46.63    6.48
   1  -7  16   47.36    8.43
  -1  -7  16   50.99    8.73
  -1   7  16   44.21    6.98
   1   7  18   63.51    4.78
  -1  -7  18   72.13    9.05
  -1  -7  18   75.78    3.94
  -1   7  18   58.89    7.85
   1  -7  18   68.49    3.83
  -1   7  18   59.09    5.98
   1  -7  18   67.58    4.74
  -1  -7  18   70.94    4.78
   1  -7  18   62.66    8.02
   1   7  18   61.31    7.18
   1  -7  18   65.04    8.67
  -1   7  18   65.52    4.44
  -1  -7  18   66.98    8.54
   1   7  18   65.33    6.39
   1   7  18   49.50    3.99
   1   7  20   12.06    4.35
   1  -7  20   21.93    4.41
  -1  -7  20    8.26    3.58
  -1   7  20   -1.65    4.88
  -1   7  20   11.18    4.21
  -1  -7  20   16.46    4.56
   1   7  20    2.59    4.12
  -1   7  20    4.22    3.96
   1  -7  20    8.98    3.40
   1   7  20    7.70    3.89
   1  -7  22   -1.96    4.07
   1   7  22   -1.01    4.22
  -1   7  22   -0.89    4.19
   1  -7  22    0.11    3.61
  -1   7  22   16.15    4.20
  -1   7  22   -2.96    5.16
   1   7  22   15.17    4.28
   1  -7  22   -4.25    4.49
   1   7  22    1.80    4.35
  -1  -7  22   -0.62    3.69
  -1  -7  24    3.75    5.14
  -1   7  24    2.59    4.22
   1  -7  24   15.71    3.78
  -1  -7  24   12.27    3.61
  -1   7  24    7.12    4.21
   1   7  24   34.36    4.84
   1   7  24    0.80    4.50
   1   7  24   18.45    4.26
   1  -7  24   15.64    3.43
   1  -7  24    6.44    4.93
  -1  -7  24    7.16    4.11
   1  -7  24    8.14    4.20
  -1   7  24   28.75    4.70
  -1  -7  24   15.99    3.73
  -1  -7  26    0.30    4.16
  -1   7  26    7.06    3.26
  -1  -7  26    8.39    2.94
  -1   7  26   13.45    3.88
   1  -7  26    1.50    4.55
   1   7  26    1.87    3.17
  -1   7  26    5.17    3.05
   1  -7  26    9.44    2.98
  -1  -7  26    5.36    2.74
  -1  -7  26   -7.44    4.21
   1  -7  26   -3.71    3.95
   1   7  26    3.62    3.32
  -1  -7  28    1.72    3.04
  -1  -7  28   -0.02    2.35
   1  -7  28    1.62    2.99
   1   7  28   -4.82    3.46
   1  -7  28    2.03    2.21
  -1   7  28   -4.13    3.62
   1  -8  -3  438.60    8.25
  -1  -8  -3  423.93    8.12
   1  -8  -1  306.80    7.41
  -1  -8  -1  309.03    7.48
   1  -8   1  267.81    6.77
  -1  -8   1  266.50    6.82
  -1   8   1  273.69    6.51
   1  -8   3  226.29    6.50
  -1  -8   3  217.81    6.53
  -1   8   3  263.48    5.97
  -1  -8   3  240.45    6.88
   1  -8   3  234.99    6.88
   1   8   3  262.08    5.86
  -1   8   5  909.18   10.41
  -1   8   5  854.39   10.89
   1  -8   5  813.51   12.57
   1   8   5  842.18   10.72
   1   8   5  894.03   10.25
  -1  -8   5  820.76   12.72
   1   8   7  449.32    6.68
   1   8   7  422.08    7.95
  -1   8   7  442.79    7.07
  -1  -8   7  423.20   10.01
  -1   8   7  438.09    7.88
   1  -8   7  413.54    9.62
  -1   8   7  439.04    8.50
   1   8   7  441.29    8.37
   1  -8   9   18.06    4.27
  -1   8   9   17.61    4.20
   1   8   9   18.45    3.47
  -1   8   9   18.25    2.10
  -1   8   9   18.11    3.35
  -1  -8   9   19.14    4.51
   1   8   9   18.89    3.90
   1   8  11   57.99    4.66
  -1  -8  11   60.45    6.10
   1  -8  11   53.70    5.66
   1   8  11   54.47    5.50
  -1   8  11   55.36    5.29
  -1   8  11   59.57    4.53
  -1  -8  13   66.07    7.44
   1   8  13   65.22    5.92
   1  -8  13   68.88    6.54
  -1   8  13   66.04    5.13
   1  -8  13   63.23    7.13
  -1   8  13   63.74    6.42
  -1  -8  13   74.35    6.98
   1   8  13   68.25    5.47
  -1  -8  15   37.13    6.89
   1   8  15   38.56    6.32
   1  -8  15   36.40    7.45
  -1   8  15   35.86    6.03
  -1  -8  15   34.34    7.45
   1   8  15   39.51    5.23
  -1   8  15   40.67    5.01
   1  -8  15   37.61    7.04
  -1  -8  17   98.41    4.65
   1  -8  17  106.61   10.03
   1   8  17  102.90    6.99
  -1  -8  17   97.42    9.86
   1  -8  17  112.28    5.31
  -1  -8  17  116.82    4.07
  -1  -8  17  103.85    9.25
   1   8  17   95.51    7.83
   1  -8  17  107.07    9.59
  -1   8  17   99.51    8.27
  -1   8  17  105.65    6.84
  -1   8  17  117.34    5.13
   1   8  17  129.33    4.90
   1  -8  17  110.79    4.00
   1   8  17  116.67    5.30
   1  -8  19   13.18    4.26
  -1   8  19    7.70    4.39
   1   8  19    9.50    6.46
   1   8  19    2.68    3.87
   1  -8  19    9.50    3.30
  -1   8  19   -0.69    4.34
  -1   8  19    9.71    6.03
  -1  -8  19   11.45    6.65
  -1   8  19    6.15    3.52
  -1  -8  19    8.45    3.36
   1   8  19    7.40    3.18
  -1  -8  19   17.12    8.17
   1  -8  19   16.91    7.57
   1  -8  19   16.46    8.15
   1   8  19    8.53    4.45
  -1  -8  19   11.07    4.37
   1   8  21    0.99    4.29
  -1  -8  21    8.08    4.52
  -1   8  21    0.60    3.90
   1   8  21    8.21    4.27
  -1  -8  21    2.91    3.65
  -1   8  21   -4.96    4.99
   1   8  21    3.22    3.98
   1  -8  21    2.11    3.63
  -1   8  21   11.21    4.61
  -1   8  23    8.01    4.63
   1  -8  23   -4.03    5.18
   1  -8  23    2.37    3.57
  -1  -8  23   -3.37    4.58
  -1   8  23   25.32    4.16
   1   8  23   18.99    4.30
   1   8  23    5.10    3.82
  -1  -8  23    2.50    3.77
   1  -8  23   -1.06    4.60
   1   8  23   10.00    4.70
  -1   8  23    3.57    3.88
  -1  -8  25    2.14    4.75
  -1  -8  25   10.61    3.27
  -1  -8  25    9.77    3.74
   1  -8  25    6.87    4.81
   1  -8  25   12.39    3.13
  -1   8  25    5.62    3.35
   1  -8  25   13.25    3.76
  -1  -8  25   -6.48    4.97
   1   8  25   11.48    3.44
  -1   8  25    9.25    3.66
   1   8  25   16.30    4.12
  -1   8  25   20.77    4.30
   1  -8  25   -0.52    4.57
   1   8  25    3.81    3.84
   1  -8  27    6.16    3.08
  -1   8  27    5.77    4.51
  -1   8  27   28.13    2.45
   1   8  27   29.51    2.71
   1   8  27    7.50    4.25
  -1  -8  27   20.80    3.86
   1  -8  27   15.52    3.50
  -1  -8  27    8.08    3.14
   1  -8  29    5.27    1.80
   1   8  29    5.09    2.54
  -1  -8  29    7.28    2.09
   1  -8  29    6.32    2.14
  -1   8  29    4.37    2.34
  -1  -8  29    5.85    1.70
  -1  -8  29    6.84    1.37
  -1  -9  -4  244.39    7.13
  -1  -9  -2   36.06    4.36
   1  -9  -2   34.94    4.03
   1  -9   0  103.75    5.51
  -1  -9   0  101.38    5.39
  -1  -9   2   16.57    3.71
   1  -9   2   18.29    3.71
   1  -9   2   15.25    0.76
  -1   9   2   19.87    3.07
  -1  -9   4  159.71    6.39
   1  -9   4  150.02    6.35
   1   9   6   10.82    2.35
  -1   9   6   12.24    3.48
   1   9   6   11.81    3.37
  -1   9   6   12.34    2.48
  -1  -9   6   10.02    3.84
   1  -9   6    9.10    3.70
  -1  -9   8  186.12    7.79
  -1   9   8  196.20    5.12
   1  -9   8  179.47    7.61
  -1   9   8  190.98    6.78
   1   9   8  192.48    6.24
   1   9   8  186.44    6.42
  -1   9  10   37.93    4.90
   1   9  10   41.79    4.27
   1   9  10   39.83    4.84
  -1  -9  10   36.50    5.76
  -1   9  10   39.71    4.08
   1  -9  10   37.14    5.40
   1   9  12  103.94    6.42
  -1  -9  12  106.58    7.58
  -1   9  12  102.83    6.77
  -1   9  12  107.09    5.73
   1   9  12  112.11    6.03
   1  -9  12  105.97    7.43
   1  -9  14   51.58    7.94
  -1  -9  14   52.97    7.99
  -1   9  14   54.98    6.60
   1   9  14   54.33    6.03
   1   9  14   59.95    5.54
  -1   9  14   58.43    5.30
  -1  -9  16   12.70    3.88
   1  -9  16   19.32    4.00
  -1   9  16   21.33    4.79
   1   9  16   21.26    5.10
   1  -9  16   15.39    7.34
  -1  -9  16   13.61    7.79
  -1  -9  16   19.74    7.21
  -1   9  16   34.29    3.95
   1  -9  16   15.72    7.93
   1   9  16   19.56    6.20
  -1   9  16   21.63    6.09
   1   9  16   34.09    3.92
   1   9  16   27.68    3.14
   1  -9  18    2.83    4.27
   1  -9  18    5.35    7.37
   1   9  18    1.42    3.06
  -1  -9  18    1.41    6.31
  -1  -9  18    3.03    4.27
  -1   9  18    1.96    5.73
  -1   9  18   -6.61    4.55
   1   9  18   -3.54    4.56
  -1  -9  18    2.56    3.29
   1  -9  18   -0.51    7.90
   1   9  18    1.31    5.98
   1  -9  18    2.72    3.06
  -1  -9  18    0.03    7.84
   1   9  20    3.65    3.36
  -1   9  20   -2.78    4.76
  -1   9  20   10.11    3.44
   1  -9  20    5.73    3.66
  -1   9  20    6.78    4.70
  -1  -9  20    6.76    3.95
   1   9  20    8.13    4.45
  -1  -9  20   12.66    4.69
   1   9  20    2.66    4.11
   1  -9  20   20.79    5.03
  -1   9  22   11.11    4.70
   1  -9  22    3.11    5.36
   1   9  22   15.67    3.66
   1   9  22   27.00    4.57
  -1  -9  22    2.85    5.25
   1  -9  22   11.23    3.95
  -1   9  22   25.50    4.41
  -1   9  22    9.33    3.80
   1   9  22    9.05    4.75
  -1  -9  22   11.71    4.08
   1   9  24    6.14    4.23
  -1  -9  24    3.05    3.58
   1  -9  24    4.08    3.40
  -1   9  24   10.72    4.60
  -1  -9  24   -0.46    4.45
  -1  -9  24   -2.88    5.01
   1  -9  24   -2.85    5.14
   1  -9  24    0.80    4.47
  -1   9  24    6.93    3.29
   1   9  24    8.68    3.40
   1  -9  24   -0.14    4.95
   1  -9  26    7.30    3.10
  -1  -9  26   -3.80    4.03
  -1   9  26    5.36    2.51
  -1   9  26   -1.60    2.99
   1  -9  26   -2.04    3.76
   1   9  26    4.28    3.67
   1   9  26    3.23    3.10
  -1  -9  26    1.02    4.12
   1  -9  26    2.60    3.77
  -1   9  26    3.09    3.51
  -1  -9  26    4.76    3.08
   1  -9  28    2.33    2.15
  -1  -9  28    1.00    2.33
  -1   9  28   -3.77    3.34
  -1  -9  28    0.02    2.68
   1  -9  28    0.61    2.29
   1  -9  28    0.70    2.49
   1   9  28   -1.24    3.22
  -1  -9  28    1.41    2.21
  -1 -10  -5  460.82    9.90
  -1 -10  -3   94.10    5.67
   1 -10  -3   98.55    5.91
   1 -10  -1   79.14    5.45
  -1 -10  -1   82.41    5.85
   1 -10   1  121.72    5.91
  -1 -10   1  118.10    6.01
   1 -10   3   66.84    5.10
  -1 -10   3   80.14    5.56
  -1  10   3   83.08    4.48
  -1 -10   3   66.00    5.23
  -1 -10   5  365.28    9.80
   1 -10   5  364.17    9.64
  -1 -10   7   58.35    5.64
  -1  10   7   65.60    5.00
   1 -10   7   56.83    5.38
   1  10   7   66.01    4.83
  -1  10   7   68.10    3.72
   1  10   9   38.60    4.98
  -1  10   9   40.87    4.94
  -1 -10   9   36.14    5.58
   1 -10   9   37.64    5.46
   1  10  11  115.71    6.50
  -1  10  11  108.32    6.53
   1  10  11  111.64    5.98
  -1 -10  11  102.86    7.65
   1 -10  11  105.69    7.64
  -1  10  13   14.92    5.10
   1  10  13   12.32    5.36
  -1 -10  13   15.99    5.68
  -1  10  13   13.53    4.28
   1  10  13   13.76    4.47
   1 -10  13   15.09    5.30
  -1 -10  15   -0.62    7.29
  -1  10  15    3.43    5.45
   1 -10  15    2.40    7.10
   1 -10  15   -0.13    7.80
   1  10  15    3.71    4.56
   1  10  15    4.14    5.55
  -1  10  15    2.07    4.26
  -1 -10  15   -4.56    8.18
   1 -10  17   -2.11    8.23
  -1 -10  17    6.98    3.05
  -1  10  17    4.60    4.13
  -1 -10  17    1.86    8.18
   1  10  17    8.54    6.10
   1  10  17   15.37    3.68
  -1 -10  17    6.16    4.43
   1  10  17    7.96    5.01
   1  10  17   -0.90    4.57
   1 -10  17    5.26    4.08
  -1 -10  17    4.05    6.66
  -1  10  17    8.49    5.85
   1 -10  17    5.89    7.43
   1 -10  17    6.11    3.27
   1 -10  19   34.83    3.94
   1 -10  19   39.14    4.63
  -1 -10  19   35.15    4.20
  -1  10  19   30.78    4.98
  -1 -10  19   43.38    5.35
   1  10  19   29.53    5.18
   1  10  19   21.62    4.22
  -1  10  21   13.92    4.44
   1  10  21    6.83    4.72
   1 -10  21    9.24    3.93
   1  10  21   12.29    4.97
   1 -10  21    0.03    5.67
  -1 -10  21    8.37    3.98
  -1 -10  21   14.90    5.23
  -1  10  21    2.15    4.36
   1  10  23   38.25    4.42
  -1  10  23   11.45    4.63
  -1 -10  23   10.29    4.83
   1  10  23   12.51    4.38
   1 -10  23   11.25    4.55
   1 -10  23    2.07    5.03
  -1  10  23   47.38    4.49
  -1 -10  23   13.91    3.99
   1 -10  23   15.65    3.81
  -1 -10  23    1.87    5.10
   1  10  23   19.53    3.45
  -1 -10  25    0.24    3.95
   1 -10  25   -1.67    3.96
  -1 -10  25   -1.17    3.86
  -1  10  25    0.31    3.70
   1  10  25    0.52    3.81
   1 -10  25    2.50    3.72
   1 -10  25   -6.70    4.71
   1  10  27    9.44    2.25
   1 -10  27    9.49    2.38
  -1 -10  27    9.55    2.38
  -1  10  27   10.95    2.13
   1 -10  27    4.73    3.08
  -1 -10  27    5.20    3.01
  -1  10  27    0.28    3.77
  -1 -10  27    2.26    3.09
   1 -10  27    6.74    2.80
   1 -10  27    3.91    3.15
   1  10  27    2.17    3.65
  -1 -10  27    7.36    2.67
   1  10  29    2.70    1.79
  -1  10  29    1.47    1.89
  -1 -11  -6   42.70    5.56
   1 -11  -4  106.24    6.67
  -1 -11  -4  109.23    6.61
   1 -11  -2  362.99    9.99
  -1 -11  -2  373.35   10.12
   1 -11   0  366.78    9.79
  -1 -11   0  363.18    9.80
  -1 -11   2  365.12    9.79
   1 -11   2  357.67    9.62
  -1 -11   4  127.30    6.90
  -1  11   4  142.74    5.72
   1 -11   4  129.32    6.98
   1 -11   6   36.08    5.34
  -1 -11   6   38.97    5.63
  -1  11   6   45.71    3.82
   1 -11   8  153.89    7.88
   1  11   8  173.82    7.16
  -1  11   8  173.91    7.07
  -1 -11   8  154.97    8.26
  -1 -11  10    5.86    5.08
   1  11  10    7.12    4.59
  -1  11  10    6.10    4.51
   1 -11  10    6.64    5.06
  -1 -11  12    1.68    5.30
  -1  11  12    2.96    5.01
   1 -11  12    3.87    5.49
   1  11  12    1.63    4.78
  -1  11  14   13.02    5.84
   1 -11  14    5.18    6.76
  -1 -11  14   12.60    6.13
   1  11  14    9.23    5.21
  -1 -11  14    4.36    7.17
   1 -11  14   14.20    5.92
  -1 -11  16   37.22    7.67
   1 -11  16   47.42    4.77
   1 -11  16   38.55    7.82
   1 -11  16   23.87    8.64
  -1 -11  16   34.67    8.70
   1  11  16   46.26    3.81
  -1  11  16   49.96    3.69
   1  11  16   49.51    4.10
   1 -11  16   42.51    3.62
  -1  11  16   43.24    6.39
  -1 -11  16   36.15    4.35
  -1 -11  16   43.02    3.45
  -1  11  16   48.93    4.05
   1  11  16   42.93    6.86
  -1 -11  18    1.59    6.70
  -1 -11  18   -0.43    3.51
  -1  11  18    1.96    6.01
   1 -11  18    2.57    3.93
  -1  11  18   -4.93    4.54
   1 -11  18   -1.95    7.91
  -1 -11  18    0.56    4.81
   1  11  18    1.02    5.90
   1  11  18   -4.93    4.61
   1 -11  18   -1.77    3.74
   1 -11  18    0.63    6.68
  -1 -11  18   -0.76    7.75
  -1 -11  20   17.56    4.18
   1 -11  20   22.00    4.85
  -1  11  20   11.72    4.69
  -1 -11  20   28.03    5.32
   1 -11  20   16.44    4.24
   1  11  20   12.10    4.30
  -1  11  20    9.46    4.18
   1  11  20   16.88    5.02
  -1  11  22   -0.22    4.46
  -1 -11  22    0.23    4.34
   1  11  22    0.86    4.55
   1 -11  22   -8.64    5.56
  -1 -11  22    2.02    4.03
  -1  11  22   15.80    4.66
   1  11  22   10.92    4.36
   1 -11  22    2.65    3.89
   1 -11  22   -1.51    4.70
   1 -11  24    6.26    4.66
  -1 -11  24   -0.91    5.18
   1 -11  24    2.39    4.87
   1  11  24   -2.88    3.97
  -1  11  24    9.87    4.03
   1 -11  24   17.59    4.19
  -1 -11  24   13.22    4.13
  -1 -11  24    6.06    4.65
  -1  11  24   10.32    4.10
   1  11  24    9.73    4.17
  -1 -11  26    2.39    3.30
  -1  11  26    1.78    2.60
   1 -11  26    1.56    3.38
   1  11  26    3.35    2.74
   1  11  26    0.96    3.22
  -1 -11  26   -2.47    4.01
   1 -11  26    5.97    3.07
   1 -11  26    2.53    3.05
  -1 -11  26    4.30    2.92
  -1  11  26   -0.30    3.11
   1 -11  26   -0.76    3.65
   1  11  26   -4.17    4.45
  -1 -11  26    5.33    3.02
  -1 -11  28    9.84    2.17
  -1 -11  28    4.96    1.93
   1 -11  28    1.66    1.74
  -1  11  28    2.67    2.59
  -1 -11  28    1.73    1.64
   1  11  28    1.67    1.29
   1 -11  28   10.26    1.98
   1  11  28    2.86    2.45
   1 -12  -7  123.53    7.14
  -1 -12  -7  119.93    7.05
   1 -12  -5  209.54    8.38
  -1 -12  -5  213.61    8.52
   1 -12  -3  552.72   12.67
  -1 -12  -3  535.94   12.50
   1 -12  -1  232.48    9.31
  -1 -12  -1  231.77    9.12
   1 -12   1  202.87    8.47
  -1 -12   1  196.26    8.63
  -1 -12   3  557.54   12.84
  -1 -12   3  480.02   12.10
   1 -12   3  585.62   13.05
   1 -12   3  484.03   12.06
  -1 -12   5  168.73    8.15
   1 -12   5  164.46    7.94
   1 -12   7   83.09    6.54
  -1 -12   7   83.48    7.03
   1  12   9   63.34    5.74
   1 -12   9   54.61    6.38
  -1  12   9   67.88    6.16
  -1 -12   9   53.99    6.55
   1 -12  11   37.98    6.53
   1  12  11   42.12    5.93
  -1 -12  11   38.58    6.51
  -1  12  11   45.82    5.84
  -1 -12  13   25.61    6.44
  -1  12  13   26.02    6.00
   1 -12  13   28.79    6.48
   1  12  13   27.45    5.64
   1 -12  15    6.21    2.76
   1  12  15    7.31    5.95
   1 -12  15    2.71    7.54
  -1 -12  15    6.90    4.14
   1 -12  15   10.38    6.09
  -1  12  15    8.60    3.79
   1  12  15   11.18    3.15
   1  12  15    9.33    3.95
  -1  12  15   13.13    3.10
  -1 -12  15    2.61    7.18
   1 -12  15    6.50    3.74
  -1 -12  15    6.40    2.99
  -1 -12  15   11.95    6.31
  -1  12  15    8.87    5.51
   1 -12  17  244.96    6.00
  -1 -12  17  226.36   13.44
   1 -12  17  223.63   13.31
  -1 -12  17  226.69    7.23
  -1 -12  17  228.70   13.49
   1  12  17  260.38    6.38
   1  12  17  252.87    6.33
  -1  12  17  242.39   10.83
   1  12  17  241.23   10.58
  -1  12  17  251.76    7.25
   1 -12  17  218.02   13.28
   1  12  17  247.28    7.26
   1 -12  17  261.03    7.56
  -1 -12  17  255.71    6.18
   1 -12  19   76.03    5.55
  -1 -12  19   82.96    6.20
   1  12  19   54.34    5.67
  -1  12  19   51.69    5.70
  -1 -12  19   73.37    4.68
   1 -12  19   76.54    4.82
   1  12  21  116.19    5.65
   1 -12  21  176.27    6.04
   1 -12  21  149.75    5.45
  -1  12  21  112.34    5.65
  -1 -12  21  128.88    6.53
  -1  12  21  124.82    5.97
  -1 -12  21  142.59    5.49
   1 -12  21  134.85    6.89
   1  12  21  142.65    6.44
  -1 -12  23   21.22    4.11
  -1 -12  23    1.13    3.99
   1  12  23   25.24    4.22
  -1  12  23   13.87    4.33
  -1 -12  23    2.24    5.96
   1  12  23   12.46    4.32
  -1 -12  23    8.13    5.10
  -1  12  23   29.36    4.25
   1 -12  23    8.79    5.13
   1 -12  23    2.13    5.50
   1 -12  23    6.70    4.18
   1 -12  25    0.98    4.28
   1 -12  25    4.80    3.57
   1 -12  25    2.85    3.88
   1 -12  25    6.72    3.32
  -1  12  25    2.52    3.44
  -1 -12  25    6.85    3.12
   1  12  25    2.38    3.39
  -1 -12  25    3.28    3.49
  -1 -12  25   -0.92    4.31
  -1 -12  25    2.03    3.67
   1  12  27    4.83    3.03
   1 -12  27    6.99    2.28
  -1  12  27    5.71    1.81
  -1 -12  27    4.55    2.08
   1 -12  27    5.72    2.17
  -1  12  27    4.14    2.97
  -1 -12  27    8.18    2.32
  -1 -12  27    8.28    2.86
   1  12  27    5.84    1.99
   1 -12  27    7.61    2.27
   1 -12  27   10.18    2.76
  -1 -12  27    5.77    2.20
  -1 -13  -8   90.97    7.24
   1 -13  -8   94.53    7.34
  -1 -13  -6   71.64    6.91
   1 -13  -6   77.33    6.83
  -1 -13  -4   31.67    6.02
   1 -13  -4   33.95    6.46
   1 -13  -2   34.79    6.38
  -1 -13  -2   37.65    6.27
  -1 -13   0   32.21    6.55
   1 -13   0   30.36    6.59
   1 -13   2   32.28    6.14
  -1 -13   2   35.43    6.43
  -1 -13   4   22.98    5.84
   1 -13   4   26.61    5.74
   1 -13   6   62.44    6.46
  -1 -13   6   60.41    6.98
  -1 -13   8   61.59    7.11
   1 -13   8   57.11    6.87
   1 -13  10    4.02    5.60
  -1 -13  10    2.50    5.98
  -1  13  10    6.42    5.35
   1  13  12   53.18    6.16
   1 -13  12   49.41    7.02
  -1 -13  12   49.06    7.52
  -1  13  12   53.47    6.70
   1  13  14    5.69    5.24
  -1 -13  14    3.35    3.97
   1  13  14    3.48    3.43
   1 -13  14    1.98    3.14
   1 -13  14    6.71    5.86
   1 -13  14    3.97    3.77
  -1  13  14    2.51    3.08
  -1 -13  14    8.01    6.03
  -1  13  14    6.14    6.00
  -1 -13  14    1.57    2.73
  -1 -13  16   13.43    3.73
   1  13  16   21.93    3.44
   1  13  16   20.92    5.91
   1 -13  16   10.18    8.27
  -1  13  16   17.86    3.95
  -1  13  16   20.79    6.72
   1 -13  16   17.20    4.07
  -1 -13  16   21.63    4.97
   1 -13  16    9.35    6.89
   1  13  16   20.52    3.71
   1  13  16   18.26    4.04
   1 -13  16   16.80    3.79
  -1 -13  16    6.41    8.42
  -1 -13  16   13.66    7.06
  -1  13  16   20.00    3.46
  -1 -13  18    1.50    4.16
  -1  13  18   -8.02    5.17
   1  13  18   -6.88    4.94
   1  13  18    9.35    3.43
  -1 -13  18    3.34    4.48
   1 -13  18    3.93    5.24
   1 -13  18    3.11    3.65
  -1  13  20    0.87    4.59
  -1 -13  20    5.77    4.14
   1  13  20    2.19    4.61
   1 -13  20    4.81    4.04
   1 -13  20   -0.44    5.49
  -1 -13  20    6.21    5.13
  -1  13  20   -5.20    5.32
   1  13  20    0.92    4.32
   1 -13  20    6.08    3.83
  -1 -13  22   -5.10    5.61
   1 -13  22    3.00    3.83
  -1  13  22    8.55    4.26
   1  13  22   10.43    4.59
   1  13  22    3.17    4.13
  -1 -13  22   -7.60    5.90
  -1  13  22    1.31    4.47
   1 -13  22   -5.05    5.62
  -1 -13  22    0.66    3.95
   1 -13  22   -1.88    5.38
  -1  13  24   27.39    3.95
  -1  13  24   33.07    3.70
   1  13  24   32.82    3.95
   1 -13  24   38.48    3.70
  -1 -13  24   25.89    4.86
   1 -13  24   43.52    3.86
  -1 -13  24   40.05    3.80
   1 -13  24   25.87    4.78
   1  13  24   30.62    3.98
  -1 -13  24   29.32    4.86
  -1 -13  24   37.04    3.52
   1 -13  24   26.71    5.07
  -1  13  26   -4.82    3.40
   1 -13  26    2.72    3.46
   1 -13  26    0.01    2.49
  -1 -13  26   -1.11    3.55
  -1 -13  26   -2.57    2.39
  -1 -13  26    0.34    2.90
   1  13  26   -3.21    3.44
   1  13  26   -0.27    2.40
  -1  13  26   -0.65    2.29
   1 -13  26    0.89    2.97
  -1  13  26   -0.22    2.83
  -1 -13  26    0.37    2.48
   1 -13  26   -1.29    2.44
  -1  13  28    0.38    1.58
  -1 -13  28    6.56    1.63
   1 -13  28    7.52    1.66
   1  13  28    0.67    1.62
  -1 -14 -13  116.03    9.15
  -1 -14 -11    5.32    6.01
   1 -14 -11    6.68    6.03
  -1 -14  -9   16.65    6.42
   1 -14  -9   18.20    6.70
  -1 -14  -7  106.44    7.98
   1 -14  -7  109.65    8.06
   1 -14  -5   30.63    6.90
  -1 -14  -5   26.78    7.08
   1 -14  -3  131.12    8.89
  -1 -14  -3  131.97    8.80
  -1 -14  -1   81.29    7.70
   1 -14  -1   85.39    7.91
  -1 -14   1   60.92    7.11
   1 -14   1   61.90    6.93
   1 -14   3  142.30    8.60
   1 -14   3  107.27    8.36
  -1 -14   3  140.64    8.68
  -1 -14   3  108.18    8.42
  -1 -14   5   33.71    6.21
   1 -14   5   35.45    6.36
   1 -14   7  103.22    8.23
  -1 -14   7   85.81    7.62
   1 -14   9   11.31    6.18
  -1 -14   9    6.47    6.16
  -1 -14  11   -0.88    6.17
   1 -14  11    0.26    6.15
  -1 -14  13   51.83    7.65
   1 -14  13   49.99    7.62
   1  14  13   49.50    3.88
  -1 -14  13   57.76    3.95
  -1  14  13   51.40    4.28
  -1 -14  13   59.52    3.40
   1 -14  13   61.04    3.76
   1 -14  13   45.99    4.36
   1 -14  15   88.45   10.21
   1 -14  15  108.25    5.68
   1 -14  15  117.75    4.66
   1  14  15  122.17    4.61
  -1 -14  15   97.67    9.34
   1 -14  15   94.00    9.03
  -1  14  15  124.53    4.48
  -1  14  15  103.06    4.74
  -1  14  15   93.43    5.15
   1  14  15   95.90    5.08
  -1 -14  15  114.43    4.64
   1  14  15  102.82    4.90
  -1  14  15  111.94    8.52
  -1 -14  15   87.44   10.26
  -1 -14  15  133.67    6.07
  -1  14  17   12.62    4.32
   1 -14  17   10.22    4.67
  -1 -14  17   14.36    4.13
   1  14  17   17.69    3.89
  -1 -14  17   14.55    5.29
   1  14  17   16.44    3.74
   1 -14  17   14.15    3.75
   1  14  17   10.40    4.27
   1 -14  19    4.17    5.85
   1 -14  19    5.11    4.04
  -1 -14  19    4.34    5.76
   1 -14  19    2.68    3.55
   1  14  19   -2.59    4.89
  -1 -14  19    3.39    4.45
  -1  14  19   -6.07    5.12
  -1  14  21    7.00    4.91
  -1 -14  21    9.70    3.74
  -1 -14  21    0.92    6.13
   1 -14  21    1.26    5.99
   1 -14  21    8.15    3.78
  -1 -14  21   16.90    3.74
  -1 -14  21    1.72    5.99
   1  14  21    7.40    4.26
  -1  14  21    4.77    4.20
   1 -14  21   17.34    3.88
   1 -14  21    2.99    5.47
   1  14  21    7.52    4.52
   1  14  23   15.84    4.04
  -1  14  23   15.75    4.03
   1 -14  23   17.79    5.34
  -1 -14  23   16.46    5.42
   1 -14  23   12.63    5.39
  -1 -14  23   26.26    3.59
  -1  14  23   17.83    4.16
  -1 -14  23   25.78    3.42
   1 -14  23   23.12    3.63
  -1 -14  23   15.51    5.30
   1 -14  23    4.27    3.40
   1  14  23   19.42    3.90
  -1 -14  25    0.62    3.50
   1 -14  25    2.75    3.55
   1 -14  25    2.00    2.54
   1  14  25   -3.26    3.47
  -1  14  25   -5.24    3.53
  -1  14  25    1.47    3.04
   1 -14  25   -1.41    2.75
   1  14  25    1.46    2.84
  -1  14  25   -3.51    2.90
   1  14  25   -3.48    3.01
  -1 -14  25   -0.52    2.55
  -1 -14  25    0.77    3.85
  -1 -14  25    0.76    2.55
   1 -14  25    1.78    3.83
   1  14  27    2.59    2.06
  -1  14  27    0.99    2.11
  -1 -14  27    7.61    2.23
  -1 -14  27    0.87    1.93
   1 -14  27    1.31    1.93
  -1  14  27    1.60    1.39
   1  14  27    1.53    1.54
   1 -14  27    9.83    2.36
  -1 -15 -14   33.16    7.59
   1 -15 -14   38.38    8.07
  -1 -15 -12   49.16    7.86
   1 -15 -12   48.96    8.06
  -1 -15 -10   44.03    7.74
   1 -15 -10   42.88    7.75
  -1 -15  -8  148.93    9.46
   1 -15  -8  147.22    9.09
  -1 -15  -6    1.96    7.06
   1 -15  -6    1.93    6.92
  -1 -15  -4   38.28    7.65
   1 -15  -4   34.40    7.69
   1 -15  -2   25.45    7.28
  -1 -15  -2   23.61    7.18
   1 -15   0   83.37    7.89
  -1 -15   0   83.98    8.01
   1 -15   2   31.82    6.75
  -1 -15   2   27.43    7.29
  -1 -15   2   39.19    6.87
  -1 -15   4   29.50    6.83
   1 -15   4   28.70    6.94
  -1 -15   6   14.02    6.60
   1 -15   6   14.66    5.96
   1 -15   8  122.17    8.85
  -1 -15   8  123.36    9.06
  -1 -15  10   14.12    6.90
   1 -15  10   10.93    6.65
   1 -15  12   47.75    3.32
   1 -15  12   36.18    7.24
   1  15  12   42.56    4.00
  -1 -15  12   47.24    3.54
  -1 -15  12   34.24    7.16
  -1  15  12   41.24    4.07
   1  15  14   28.17    3.23
   1 -15  14   37.88    3.20
  -1 -15  14   22.25    7.34
  -1 -15  14   37.05    3.02
  -1  15  14   22.77    3.62
  -1  15  14   23.80    4.07
   1  15  14   22.67    3.61
   1  15  14   25.27    4.04
   1 -15  14   27.22    3.91
   1 -15  14   31.13    4.63
  -1 -15  14   26.94    3.48
  -1 -15  14   27.44    4.00
   1 -15  14   23.65    6.87
   1  15  16  114.98    5.22
  -1 -15  16  125.36    6.44
   1 -15  16  130.21    5.05
  -1 -15  16  150.97    4.42
   1 -15  16  151.80    4.57
   1  15  16  136.27    4.92
  -1 -15  16  131.84    5.43
   1  15  16  105.33    5.68
  -1  15  16  116.29    5.05
  -1  15  16  105.64    5.69
   1 -15  16  106.81    6.46
  -1 -15  18  105.56    6.27
  -1 -15  18  124.15    4.45
   1  15  18   67.55    5.65
   1 -15  18  102.73    5.72
  -1  15  18   76.89    5.62
  -1 -15  18  104.40    5.20
   1  15  18   98.65    4.90
   1 -15  18  121.22    4.62
   1 -15  18  106.79    6.82
  -1  15  20   11.47    4.98
   1 -15  20   16.45    5.58
   1 -15  20   15.86    5.72
   1 -15  20   23.09    3.61
  -1  15  20   16.09    4.58
  -1 -15  20   19.64    5.70
   1 -15  20   27.72    3.93
  -1 -15  20   16.02    5.07
  -1 -15  20   25.34    3.68
   1  15  20   13.24    4.76
  -1 -15  20   30.39    3.70
   1  15  20   16.19    4.38
  -1 -15  22   37.25    3.63
   1 -15  22   31.18    6.01
   1  15  22   24.89    4.76
  -1 -15  22   26.79    5.78
   1 -15  22   37.79    3.74
   1 -15  22   21.19    5.72
  -1 -15  22   33.21    6.02
  -1 -15  22   43.59    3.69
  -1  15  22   23.65    4.38
   1  15  22   31.47    4.15
  -1  15  22   30.91    4.18
   1 -15  24    1.22    4.09
  -1  15  24    2.88    3.19
   1 -15  24    1.99    4.04
   1 -15  24   -0.04    2.84
   1  15  24   -3.06    3.69
   1 -15  24    4.23    2.55
  -1 -15  24    1.79    4.01
  -1 -15  24    3.63    2.59
   1  15  24    3.99    3.12
  -1  15  24    0.56    3.19
   1  15  24    3.09    3.22
  -1 -15  24    0.66    2.67
  -1 -15  24    2.29    4.60
  -1  15  26   10.16    2.46
  -1 -15  26    6.57    2.71
   1 -15  26   11.89    1.85
  -1 -15  26   17.99    2.92
   1  15  26    6.62    2.14
   1 -15  26   18.22    3.02
  -1 -15  26   10.47    1.59
   1  15  26   12.07    2.40
   1 -15  26    7.14    2.82
  -1  15  26    6.31    2.02
   1 -16 -15   30.43    8.23
  -1 -16 -15   31.18    8.06
   1 -16 -13    5.90    6.49
  -1 -16 -13    5.75    6.71
   1 -16 -11   16.97    7.65
  -1 -16 -11   12.89    7.55
  -1 -16  -9   34.20    7.43
   1 -16  -9   35.19    7.80
   1 -16  -7   91.21    8.72
  -1 -16  -7   91.55    8.60
   1 -16  -5   43.20    7.90
  -1 -16  -5   47.46    7.73
   1 -16  -3   38.57    8.29
  -1 -16  -3   35.56    7.74
   1 -16  -1  386.11   13.02
  -1 -16  -1  391.77   13.25
  -1 -16   1  368.38   13.16
   1 -16   1  376.06   12.94
  -1 -16   3   19.05    6.54
   1 -16   3   22.40    7.08
   1 -16   3    5.80    7.16
  -1 -16   3    6.65    7.03
  -1 -16   5   32.93    6.91
   1 -16   5   32.22    7.25
   1 -16   7   77.67    8.41
  -1 -16   7   70.55    7.99
  -1 -16   9    7.06    6.44
   1 -16   9    4.41    5.99
   1 -16  11   14.15    6.97
   1  16  11   22.57    4.03
  -1 -16  11   16.08    7.21
  -1  16  13    2.09    3.63
   1 -16  13    0.14    3.70
  -1 -16  13    2.95    2.61
  -1 -16  13    1.25    6.75
   1 -16  13    3.34    2.73
  -1 -16  13    1.79    3.03
   1 -16  13    1.12    5.81
   1 -16  13    0.43    4.18
   1  16  13    1.74    4.21
  -1 -16  13    1.41    3.40
  -1  16  15   20.15    4.54
   1 -16  15   15.02    7.38
   1  16  15   26.04    3.42
  -1 -16  15   30.82    3.25
   1  16  15   17.32    3.92
   1 -16  15   24.96    5.08
  -1 -16  15   17.77    6.90
   1 -16  15   22.30    4.48
  -1  16  15   18.51    3.75
  -1 -16  15   12.33    7.48
   1 -16  15   29.12    3.32
  -1 -16  15   19.07    5.11
   1 -16  15   22.29    7.09
   1  16  15   22.88    4.95
  -1 -16  17   45.61    5.59
   1 -16  17   43.80    5.64
   1 -16  17   50.26    3.83
   1 -16  17   52.70    6.26
  -1  16  17   31.53    5.18
   1  16  17   32.39    5.23
   1  16  17   37.75    4.13
  -1 -16  17   41.31    5.23
  -1 -16  17   51.02    3.72
  -1  16  17   40.48    4.03
  -1 -16  19   38.72    6.49
   1 -16  19   35.39    5.84
  -1 -16  19   40.88    3.71
   1 -16  19   32.53    6.31
  -1 -16  19   26.38    5.14
   1  16  19   20.97    5.17
  -1  16  19   20.96    5.43
   1 -16  19   38.91    3.91
   1  16  21   17.63    4.99
  -1  16  21   23.17    4.28
   1 -16  21   31.33    6.32
  -1  16  21   18.99    4.66
   1 -16  21   23.96    3.61
  -1 -16  21   28.64    6.24
   1  16  21   23.86    4.14
  -1 -16  21   19.69    5.38
   1 -16  21   24.37    5.75
  -1 -16  21   25.45    3.46
   1 -16  23    0.97    4.97
  -1  16  23    0.63    3.60
  -1 -16  23    1.42    4.81
  -1  16  23    2.98    3.38
   1  16  23    0.21    3.86
   1  16  23   -2.75    3.45
   1 -16  23    0.31    2.98
  -1 -16  23    0.63    4.70
  -1 -16  23    1.15    2.76
   1  16  23    2.08    3.13
   1 -16  23    2.68    4.46
  -1  16  25   11.94    2.62
  -1 -16  25   16.57    3.62
   1 -16  25   25.59    3.56
  -1  16  25   16.05    2.51
  -1  16  25   11.14    2.48
  -1 -16  25   20.30    3.34
  -1 -16  25   16.78    1.91
   1  16  25   10.26    2.60
   1 -16  25   16.49    2.07
   1 -16  25   13.66    3.34
   1  16  25   12.84    2.52
   1  16  25   18.08    2.38
  -1 -16  27    9.36    1.75
   1 -17 -14    0.70    7.42
  -1 -17 -14   -1.26    7.72
   1 -17 -12   37.76    7.98
   1  17 -12   35.28    3.45
  -1 -17 -12   42.04    8.59
  -1 -17 -10  204.55   11.57
   1 -17 -10  203.23   11.36
  -1 -17  -8  117.97    9.69
   1 -17  -8  123.74    9.86
  -1 -17  -6  141.85   10.41
   1 -17  -6  143.11   10.59
   1 -17  -4   65.17    8.48
  -1 -17  -4   76.69    8.99
   1 -17  -2   31.36    7.83
  -1 -17  -2   32.82    7.28
  -1 -17   0   26.61    7.78
   1 -17   0   31.22    8.33
   1 -17   2   15.53    7.73
   1 -17   2   29.26    7.24
  -1 -17   2   33.29    7.91
  -1 -17   2   18.95    7.05
  -1 -17   4   45.08    7.37
   1 -17   4   37.86    7.75
  -1 -17   6  101.94    9.59
   1 -17   6  106.95    8.92
   1 -17   8   90.75    9.06
  -1 -17   8   93.85    9.55
  -1 -17  10  128.99   10.66
   1 -17  10  120.10   10.23
   1 -17  12   13.74    7.05
  -1 -17  12   14.02    7.14
  -1  17  12   18.39    4.42
  -1 -17  12   17.22    3.12
  -1 -17  12   17.01    4.12
   1 -17  12   19.09    3.61
   1 -17  12   18.48    3.66
   1 -17  12   16.18    2.88
   1  17  12   22.62    3.87
   1  17  12   15.05    3.28
   1 -17  14    3.83    4.68
   1  17  14    2.61    4.50
  -1  17  14    4.14    4.75
  -1 -17  14    3.55    2.86
  -1 -17  14    1.35    3.74
  -1 -17  14    2.91    4.31
   1 -17  14    2.32    4.33
   1  17  14    0.84    3.82
  -1 -17  14    4.11    7.18
   1 -17  14    0.69    6.08
   1 -17  14    4.43    2.98
  -1  17  14    1.59    3.53
  -1  17  16    9.38    5.42
  -1  17  16   12.07    3.67
   1 -17  16   10.89    5.08
  -1 -17  16   17.06    3.29
   1  17  16    7.88    5.37
  -1 -17  16   15.65    5.66
   1 -17  16   17.11    3.47
  -1 -17  16   13.37    4.96
   1  17  16   17.94    3.46
   1  17  16   12.14    3.78
   1 -17  16   12.52    4.82
  -1  17  18   74.93    6.28
   1 -17  18  109.06    5.90
   1 -17  18  103.26    6.84
  -1 -17  18  116.98    7.21
   1  17  18   81.33    6.53
   1  17  18   84.15    4.69
   1 -17  18  117.04    4.46
  -1 -17  18  110.15    6.41
  -1 -17  18  113.94    4.26
  -1 -17  20   16.25    6.26
  -1 -17  20   13.37    3.20
   1 -17  20   12.71    3.36
  -1  17  20   14.59    4.17
   1  17  20   11.22    5.01
   1 -17  20   12.81    5.63
   1  17  20   12.14    3.96
  -1 -17  20   11.65    5.00
   1 -17  20   16.18    6.30
  -1  17  20   10.24    4.78
   1  17  22   -1.27    3.32
  -1  17  22    0.81    3.95
  -1 -17  22   -0.16    5.00
   1  17  22    1.20    3.30
  -1  17  22    0.02    3.41
   1 -17  22    1.60    5.13
   1  17  22   -0.71    4.33
   1 -17  22   -0.70    2.90
  -1 -17  22   -0.84    5.02
   1 -17  22   -0.51    4.63
  -1 -17  22   -0.65    2.79
  -1 -17  24    0.96    3.85
  -1  17  24   -0.29    2.46
   1 -17  24    4.61    3.55
   1 -17  24   -0.71    4.08
   1 -17  24    3.33    2.13
   1  17  24    0.68    2.36
  -1  17  24   -3.31    2.91
  -1 -17  24    5.00    3.79
  -1 -17  24    3.83    1.94
  -1  17  24    1.17    2.50
   1  17  24   -0.45    2.41
  -1 -17  26    3.44    2.10
   1 -17  26   -1.33    2.12
   1  17  26    0.82    1.59
  -1  17  26    0.74    1.45
   1 -17  26    6.11    2.19
  -1 -17  26   -2.38    2.18
  -1 -18 -13   57.61    8.76
   1  18 -13   70.38    4.26
   1 -18 -13   57.34    9.47
   1 -18 -11   11.75    7.43
  -1 -18 -11   10.66    7.93
  -1  18 -11   13.77    3.14
   1  18 -11   16.75    3.36
  -1 -18  -9   26.34    8.33
   1 -18  -9   20.83    8.65
  -1 -18  -7   37.40    7.94
   1 -18  -7   38.60    7.97
  -1 -18  -5   45.08    8.97
   1 -18  -5   39.59    8.63
   1 -18  -3  198.78   11.41
  -1 -18  -3  192.73   10.92
   1 -18  -1   69.80    9.01
  -1 -18  -1   64.60    9.28
   1 -18   1   39.15    7.80
  -1 -18   1   51.46    8.38
  -1 -18   1   37.08    8.46
  -1 -18   3  149.98   10.76
   1 -18   3  149.61   10.48
   1 -18   5   45.77    7.79
  -1 -18   5   45.19    8.51
   1 -18   7   43.48    8.50
  -1 -18   7   41.26    7.94
   1 -18   9    5.23    7.84
  -1 -18   9    7.51    7.93
  -1 -18  11   12.02    3.55
   1 -18  11   14.19    3.12
   1 -18  11   10.80    3.61
   1 -18  11   11.83    7.21
   1 -18  11   12.22    2.71
   1  18  11   20.20    4.14
  -1 -18  11   13.93    3.44
  -1 -18  11   11.50    7.34
   1  18  11   11.51    3.25
  -1 -18  13   60.17    9.17
  -1 -18  13   78.86    3.56
  -1  18  13   88.75    5.71
   1 -18  13   79.58    5.05
  -1 -18  13   98.93    5.71
   1 -18  13   77.70    3.77
   1 -18  13   56.89    8.56
   1  18  13   87.21    5.89
  -1 -18  13   88.39    4.88
   1 -18  13   81.81    5.03
   1  18  15   39.18    5.69
   1 -18  15   43.96    5.20
   1 -18  15   40.41    5.23
   1 -18  15   40.97    3.62
  -1  18  15   31.64    4.13
  -1 -18  15   42.13    4.43
   1  18  15   30.84    4.24
  -1  18  15   41.62    5.29
  -1 -18  15   41.18    3.36
   1 -18  17   30.05    6.07
  -1 -18  17   26.65    3.40
   1  18  17   23.75    3.96
   1 -18  17   29.44    5.36
  -1  18  17   20.80    3.72
   1 -18  17   25.75    3.48
  -1 -18  17   27.22    5.73
  -1  18  17   17.62    5.21
  -1 -18  17   24.51    4.91
   1  18  17   15.70    5.25
  -1 -18  19    6.11    3.01
   1 -18  19    8.66    4.81
  -1 -18  19    7.05    5.15
   1  18  19    8.12    3.74
   1  18  19    7.49    4.95
   1 -18  19    9.25    6.17
  -1 -18  19    9.30    6.17
   1 -18  19    7.97    3.29
  -1  18  19    7.42    5.19
   1 -18  21   41.64    3.30
  -1 -18  21   47.97    5.39
   1  18  21   39.44    4.96
  -1  18  21   43.11    3.80
   1 -18  21   46.08    5.02
  -1  18  21   39.83    4.75
  -1 -18  21   41.96    3.03
   1 -18  21   55.59    6.33
   1  18  21   45.01    3.72
  -1 -18  23   17.24    3.96
   1  18  23    8.21    3.32
   1 -18  23   15.45    2.28
   1 -18  23   20.98    3.81
  -1  18  23   13.87    2.80
  -1 -18  23   14.49    4.46
   1  18  23   12.24    2.62
   1 -18  23   12.66    4.60
  -1  18  23    4.70    3.37
   1 -18  25    1.54    2.83
  -1 -18  25    8.42    2.47
  -1  18  25    4.50    1.96
   1  18  25    4.00    2.04
  -1 -18  25    1.42    2.57
  -1 -19 -12   11.35    7.39
   1 -19 -12   15.97    8.08
  -1  19 -12   19.56    3.83
   1  19 -12   23.23    3.98
   1 -19 -10   10.79    7.53
  -1  19 -10   14.74    3.79
   1  19 -10   12.09    3.55
  -1 -19 -10    9.36    7.25
  -1 -19  -8   73.37    9.33
   1  19  -8   85.26    4.51
   1  19  -8   77.63    4.65
   1 -19  -8   74.53    9.21
  -1  19  -8   74.50    3.95
  -1 -19  -6   63.50    9.19
   1 -19  -6   57.54    8.75
   1 -19  -4   12.31    7.87
  -1 -19  -4    9.80    8.18
  -1 -19  -2  241.05   12.55
   1 -19  -2  251.16   12.80
   1 -19   0  193.68   11.53
  -1 -19   0  211.39   12.11
  -1 -19   0  198.43   11.59
  -1 -19   2  269.90   13.30
   1 -19   2  266.98   12.87
  -1 -19   2  243.93   12.28
   1 -19   2  233.94   12.41
  -1 -19   4   25.43    7.48
   1 -19   4   30.76    8.45
   1 -19   6   23.16    8.16
  -1 -19   6   26.86    7.68
  -1  19   8   75.72    4.25
   1 -19   8   50.09    8.87
  -1 -19   8   47.52    8.90
  -1  19   8   70.29    4.54
   1  19   8   64.07    4.53
  -1 -19  10    5.65    3.37
   1  19  10   -3.77    3.84
   1 -19  10    4.05    3.28
   1 -19  10   -1.92    7.57
   1 -19  10    5.34    3.46
  -1 -19  10    5.23    3.69
  -1 -19  10    4.84    7.52
   1 -19  12   17.78    4.06
  -1 -19  12   14.85    3.41
   1  19  12   17.87    3.62
   1 -19  12   12.54    4.09
   1 -19  12   14.50    2.99
  -1 -19  12   12.38    8.05
  -1  19  12   26.88    5.02
   1  19  12   31.42    5.30
  -1 -19  12   14.09    4.29
   1 -19  12    9.55    6.73
  -1  19  14   18.23    4.95
   1  19  14   20.26    5.28
   1  19  14   14.61    4.12
   1 -19  14   14.14    4.96
  -1 -19  14   14.19    4.77
  -1  19  14   15.12    3.94
   1 -19  14   11.44    4.50
  -1 -19  14   16.23    4.44
   1 -19  14   14.29    3.19
  -1 -19  16   34.03    5.10
  -1  19  16   31.23    4.06
  -1  19  16   33.61    5.53
   1  19  16   29.88    5.49
   1 -19  16   40.66    5.92
   1 -19  16   34.13    4.63
   1  19  16   29.41    4.19
  -1 -19  16   43.25    5.41
  -1 -19  16   36.61    3.38
   1 -19  16   37.77    3.57
   1  19  18    3.16    3.49
   1 -19  18    7.16    5.20
  -1 -19  18    7.41    4.49
  -1 -19  18    9.64    5.41
   1 -19  18    9.01    5.27
  -1 -19  18    6.85    2.93
   1  19  18    5.72    5.33
  -1  19  18   -2.96    5.56
   1 -19  18    5.91    3.11
  -1 -19  20   38.47    2.99
  -1 -19  20   55.41    6.28
   1  19  20   37.93    5.08
  -1  19  20   38.69    5.25
  -1  19  20   34.89    3.83
   1 -19  20   57.02    6.29
   1  19  20   39.41    3.69
   1 -19  20   39.69    3.13
  -1 -19  20   53.41    3.70
   1 -19  20   46.94    5.28
  -1 -19  20   44.89    5.20
  -1  19  22   22.55    2.94
   1 -19  22   23.29    4.69
   1 -19  22   35.27    4.33
  -1 -19  22   23.67    4.79
  -1  19  22   17.79    3.86
   1 -19  22   27.03    2.39
  -1 -19  22   27.76    4.08
   1  19  22   20.81    2.72
   1  19  22   19.52    3.80
  -1 -19  24    8.06    2.80
   1 -19  24    6.95    2.64
  -1  19  24   -0.82    2.33
  -1  19  24    2.22    1.60
  -1 -19  24    1.01    3.26
   1  19  24    0.00    2.46
   1 -19  24   -0.08    3.07
  -1  20 -13    6.45    3.58
   1  20 -13    7.62    3.88
  -1 -20 -11   99.24   10.11
   1  20 -11   99.54    4.81
  -1  20 -11  100.86    5.01
   1 -20 -11   93.92    9.81
   1  20  -9   78.32    4.56
   1 -20  -9   79.88   10.41
  -1 -20  -9   76.79    9.74
  -1  20  -9   76.49    4.82
   1 -20  -7  105.45   10.64
  -1 -20  -7  101.15   10.81
   1  20  -7   99.84    4.78
  -1  20  -7   91.88    5.02
   1  20  -7   92.57    5.03
   1 -20  -5   17.58    7.93
   1  20  -5   15.87    3.96
  -1 -20  -5   22.13    8.79
  -1  20  -5   19.96    4.02
   1  20  -5   15.61    4.39
  -1  20  -5   12.38    4.36
   1 -20  -3   19.61    7.82
  -1 -20  -3   16.56    8.46
  -1 -20  -1  123.87   11.15
   1 -20  -1  131.70   10.76
   1 -20   1  132.96   11.31
   1 -20   1  110.92   10.63
  -1 -20   1  103.86    9.96
  -1 -20   1  117.75   10.12
  -1 -20   3   11.93    7.38
   1 -20   3   15.66    8.44
   1  20   5   25.09    3.91
  -1 -20   5   22.05    8.75
  -1  20   5   25.31    4.43
   1 -20   5   23.73    8.26
   1  20   7   84.43    3.99
  -1  20   7   85.74    3.90
   1 -20   7   71.42    9.77
   1  20   7   67.14    4.93
  -1 -20   7   68.50   10.11
  -1  20   7   86.71    5.35
  -1 -20   9   35.28    3.34
   1 -20   9   40.91    3.53
   1  20   9   23.22    3.75
   1  20   9   38.87    4.03
  -1  20   9   19.66    3.64
  -1 -20   9   35.53    3.82
   1 -20   9   16.86    8.30
   1 -20   9   35.26    3.75
  -1 -20   9   18.09    8.72
   1  20   9   33.68    4.38
  -1  20   9   38.60    3.86
   1 -20  11   43.76    3.89
  -1 -20  11   57.41    3.90
   1 -20  11   47.17    8.95
  -1 -20  11   64.96    4.86
   1  20  11   58.73    4.15
  -1  20  11   85.79    5.92
   1  20  11   67.64    5.22
   1 -20  11   57.84    4.70
  -1 -20  11   46.15    8.47
   1 -20  13    3.04    4.27
  -1 -20  13    3.49    3.61
   1  20  13   12.20    5.55
   1 -20  13    3.93    4.20
   1 -20  13    5.36    3.00
  -1  20  13   10.63    4.93
  -1 -20  13    5.33    4.77
  -1  20  15   50.63    5.88
   1  20  15   49.51    4.69
   1 -20  15   52.35    3.53
   1 -20  15   52.83    5.22
  -1 -20  15   52.31    4.52
   1 -20  15   55.10    5.89
   1  20  15   49.52    5.84
  -1  20  15   45.45    4.39
  -1 -20  15   59.12    5.92
   1  20  17   17.29    3.80
  -1  20  17   10.10    5.75
   1 -20  17   24.35    3.25
  -1 -20  17   23.96    4.35
   1  20  17    8.30    5.81
   1 -20  17   19.25    4.53
  -1  20  17   20.40    3.73
   1 -20  17   24.48    5.36
  -1 -20  17   25.40    5.38
   1 -20  19    6.91    2.72
  -1 -20  19    4.93    4.17
   1 -20  19    6.58    5.15
   1  20  19    9.08    5.05
   1 -20  19    9.62    3.47
  -1  20  19    3.77    3.36
   1 -20  19    9.63    4.77
  -1 -20  19    4.64    5.05
  -1 -20  19   12.82    3.67
   1  20  19    2.23    3.19
  -1  20  19    8.30    4.91
  -1  20  21   13.18    3.95
  -1  20  21   10.44    2.84
   1  20  21   12.00    2.61
   1 -20  21   14.52    4.69
   1  20  21   10.24    4.20
  -1 -20  21   18.26    4.06
  -1 -20  21   11.38    4.71
   1 -20  21   22.48    4.21
  -1  20  23    6.44    1.59
   1 -20  23   18.33    3.07
   1  20  23    2.05    2.88
  -1 -20  23   10.83    3.63
  -1  20  23    3.00    2.68
  -1 -20  23   15.04    2.75
   1 -20  23    7.39    3.64
   1 -20  25    7.32    1.77
  -1 -20  25    6.17    1.91
  -1  21 -24    5.18    1.47
   1  21 -24    5.15    1.37
   1  21 -14   15.70    4.00
   1  21 -12   23.14    4.43
  -1  21 -12   16.79    3.96
   1  21 -10   71.28    4.82
  -1  21 -10   62.30    4.98
  -1  21  -8   33.01    4.63
   1  21  -8   21.41    4.28
   1  21  -8   30.18    4.38
  -1 -21  -8   33.75    9.47
   1 -21  -8   32.15    9.03
   1 -21  -6   12.67    9.06
  -1  21  -6   10.43    3.64
  -1  21  -6   -2.08    4.45
   1  21  -6   11.57    4.38
   1  21  -6   10.78    4.14
  -1 -21  -6   13.76    8.00
  -1 -21  -4  153.67   11.71
   1  21  -4  129.09    6.25
  -1  21  -4  140.11    6.29
   1 -21  -4  153.06   11.24
  -1  21  -4  118.27    5.68
   1  21  -4  140.05    5.22
   1  21  -2   74.70    3.98
   1 -21  -2   61.48    9.08
   1  21  -2   59.22    4.86
  -1  21  -2   52.23    4.09
   1  21  -2   63.09    4.49
  -1  21  -2   70.42    3.99
  -1  21  -2   52.45    4.48
   1 -21  -2   63.01    3.88
  -1 -21  -2   63.28    9.88
   1  21   0   13.45    3.47
   1 -21   0   26.02    9.05
  -1 -21   0   15.78    7.94
   1  21   0    8.52    3.43
  -1  21   0    6.28    4.82
  -1  21   0   17.21    3.35
   1 -21   0   17.47    3.04
   1  21   0   13.50    4.65
   1 -21   0   10.70    7.88
  -1 -21   0    9.90    8.89
  -1  21   0    6.28    4.28
   1  21   2   59.68    4.90
  -1  21   2   50.30    4.97
   1  21   2   43.04    4.77
  -1  21   2   53.00    3.72
   1 -21   2   61.20    9.23
  -1 -21   2   69.00    9.89
   1  21   2   53.60    3.99
  -1  21   4  143.24    4.90
  -1 -21   4  177.76   12.48
   1 -21   4  175.32   12.19
   1  21   4  141.92    4.90
   1  21   4  159.79    6.18
  -1  21   4  136.69    6.11
   1  21   6   19.95    3.30
  -1  21   6    8.40    4.53
  -1 -21   6   10.91    7.64
   1 -21   6   12.19    7.76
   1  21   6    6.22    4.32
  -1  21   6   18.72    3.22
   1  21   8   25.48    4.76
   1  21   8   51.55    4.43
  -1 -21   8   20.55    8.50
   1  21   8   23.38    3.91
  -1  21   8   40.89    4.16
   1 -21   8   25.13    8.43
   1 -21   8   35.87    3.39
  -1  21   8   25.67    3.72
  -1 -21  10   84.68    4.77
   1 -21  10   87.48    4.21
   1 -21  10   76.12    4.46
  -1  21  10   81.87    4.73
  -1 -21  10   75.82    4.20
  -1  21  12   46.46    6.04
   1  21  12   40.54    5.51
   1 -21  12   27.74    3.81
   1 -21  12   27.57    4.74
  -1 -21  12   25.05    4.34
   1  21  12   31.64    4.04
  -1 -21  12   29.32    4.05
   1 -21  14    8.88    5.08
  -1  21  14   11.01    5.34
   1  21  14   16.16    4.35
   1  21  14    6.83    5.80
  -1 -21  14    6.34    4.68
  -1  21  14   14.53    4.14
  -1 -21  14    7.08    3.81
   1 -21  14    8.63    4.44
   1 -21  16   76.75    6.06
  -1 -21  16   74.89    5.06
  -1  21  16   60.47    4.33
  -1 -21  16   70.29    5.79
   1  21  16   51.10    6.13
   1 -21  16   65.14    3.52
  -1  21  16   52.18    5.96
   1 -21  16   65.75    4.73
   1  21  16   63.96    4.58
   1  21  18    9.82    5.16
   1 -21  18    9.00    3.76
   1  21  18    2.17    3.03
   1 -21  18    9.42    4.49
   1 -21  18    3.01    4.95
  -1 -21  18    5.30    4.91
   1  21  18   -2.43    3.42
  -1  21  18    7.61    5.20
  -1 -21  18    5.08    3.90
  -1  21  20    3.70    2.76
  -1  21  20    9.49    4.42
  -1 -21  20    6.94    2.89
  -1 -21  20    9.48    3.84
   1 -21  20    4.59    2.75
   1  21  20    8.91    4.56
  -1 -21  20    4.80    4.84
   1  21  20    3.38    2.50
   1 -21  20    5.54    4.96
   1 -21  20    7.52    3.64
  -1  21  22    0.30    2.98
   1  21  22   -0.40    2.99
  -1  21  22    2.35    1.71
  -1 -21  22    7.47    2.90
   1 -21  22    8.36    2.98
   1 -21  22    1.14    3.62
  -1 -21  22    1.67    3.78
  -1  21  24    3.34    1.63
   1 -21  24    2.79    2.19
   1  21  24    3.07    1.65
  -1 -21  24    2.50    2.05
  -1  22 -23    2.66    1.72
   1  22 -23    2.61    1.65
   1  22 -13   17.44    4.01
  -1  22 -13   15.69    3.94
  -1  22 -11    3.07    4.05
   1  22 -11    2.27    4.49
  -1  22  -9   -0.43    4.12
   1  22  -9    1.68    4.47
   1 -22  -7    6.38    8.42
   1  22  -7   -5.42    5.05
  -1  22  -7    1.26    4.71
  -1 -22  -7    4.06    7.48
   1  22  -7    4.93    4.69
  -1  22  -5   46.65    5.04
   1 -22  -5   57.21    9.12
   1  22  -5   46.65    5.07
  -1 -22  -5   55.26    9.42
   1  22  -5   43.85    5.51
   1  22  -3   47.07    3.90
  -1  22  -3   50.96    3.82
   1 -22  -3   38.36    9.61
  -1 -22  -3   37.62    9.53
   1  22  -3   35.39    5.18
   1 -22  -3   38.98    3.54
  -1  22  -3   39.54    5.60
  -1  22  -3   30.79    4.09
  -1 -22  -3   38.61    3.43
   1  22  -3   19.79    4.87
  -1 -22  -1   44.85    9.72
   1  22  -1   48.02    5.42
   1 -22  -1   57.34    9.23
   1  22  -1   47.72    4.95
  -1 -22  -1   53.82    3.86
   1 -22  -1   49.85    8.87
  -1  22  -1   41.49    5.72
   1 -22  -1   57.13    4.04
  -1 -22  -1   56.20    9.83
   1  22  -1   59.45    4.22
  -1  22  -1   51.27    4.64
  -1  22  -1   61.19    4.09
  -1 -22   1   79.51   10.54
  -1  22   1   68.58    4.13
  -1  22   1   46.25    5.20
   1 -22   1   74.43    9.76
   1  22   1   71.31    5.58
   1 -22   1   79.43    4.21
   1  22   1   68.51    4.32
   1  22   1   47.11    4.99
  -1  22   1   44.31    5.80
   1 -22   3   95.20   10.60
   1  22   3   77.55    5.56
   1  22   3   64.33    4.41
  -1  22   3   47.50    5.74
  -1 -22   3   87.05    9.75
  -1  22   3   65.01    4.27
  -1 -22   5   21.59    7.87
  -1  22   5   14.10    4.94
   1  22   5   20.28    5.03
   1  22   5   42.74    3.78
  -1  22   5   38.60    3.53
   1 -22   5   29.85    8.43
   1  22   7    1.10    3.68
  -1 -22   7   -4.76    9.08
   1  22   7   -5.98    5.20
   1 -22   7   -1.38    8.64
  -1  22   7    0.99    3.40
   1  22   9   -4.44    4.27
  -1 -22   9    4.06    3.01
   1  22   9    7.24    3.59
  -1 -22   9    0.95    3.22
   1 -22   9    4.41    3.26
  -1  22   9    7.09    4.04
   1 -22   9    0.18    3.26
  -1  22  11   14.31    5.35
   1 -22  11    3.12    3.32
   1  22  11   21.26    5.68
  -1 -22  11    3.44    3.25
  -1 -22  11    3.16    3.91
   1 -22  11    0.92    3.96
   1  22  11   11.00    3.89
   1  22  13   21.94    5.67
   1 -22  13   14.46    4.45
  -1  22  13   25.86    6.11
  -1 -22  13   19.98    4.77
   1 -22  13   21.29    3.81
  -1 -22  13   19.58    3.92
  -1 -22  15   26.69    4.31
  -1 -22  15   21.83    4.86
   1  22  15   12.77    6.07
   1 -22  15   22.38    4.93
   1 -22  15   24.49    4.19
  -1  22  15   11.63    5.84
   1  22  15   30.73    4.33
  -1  22  15   30.03    4.05
  -1  22  17    4.19    5.83
   1  22  17   15.01    3.69
   1  22  17    6.14    5.85
  -1 -22  17   22.07    5.17
   1 -22  17   24.44    4.22
  -1  22  17   13.48    3.35
  -1 -22  17   25.00    4.20
   1 -22  17   23.90    4.21
   1 -22  17   19.15    5.15
   1 -22  19   43.57    3.95
   1 -22  19   41.42    3.54
  -1 -22  19   41.13    3.59
  -1 -22  19   42.38    5.06
   1 -22  19   39.34    5.07
  -1  22  19   30.28    2.89
  -1  22  19   44.44    5.03
   1  22  19   41.96    5.05
  -1 -22  19   45.03    3.98
  -1 -22  21   11.38    2.97
   1 -22  21   11.50    3.06
  -1 -22  21    6.35    3.59
   1 -22  21    7.10    3.68
  -1  22  21    4.69    3.21
   1  22  21    3.75    3.46
  -1 -22  23    2.50    2.34
  -1  22  23    1.43    1.89
   1  22  23    1.32    2.01
   1 -22  23    1.58    2.34
   1  23 -22    5.89    1.89
  -1  23 -22    7.27    1.96
   1  23 -14   -0.81    3.58
  -1  23 -12   -1.13    4.07
   1  23 -12    2.24    4.28
  -1  23 -10   -1.09    4.25
   1  23 -10    2.25    4.79
  -1  23  -8    7.39    4.30
   1  23  -8    2.99    5.08
   1  23  -6   27.35    5.60
   1  23  -6   18.36    4.86
  -1  23  -6   31.32    4.61
  -1  23  -4   74.74    4.47
   1  23  -4   70.59    4.39
  -1  23  -4   56.09    5.56
   1  23  -4   42.89    6.16
  -1  23  -4   40.79    6.10
   1 -23  -4   60.66    9.93
   1  23  -4   39.94    4.60
  -1 -23  -4   58.00   10.18
   1 -23  -2   52.74   10.23
   1  23  -2   52.90    4.19
  -1 -23  -2   57.50    9.86
   1 -23  -2   46.65    4.21
   1 -23  -2   56.32    8.99
  -1 -23  -2   50.01    3.92
   1  23  -2   45.46    6.01
  -1  23  -2   49.79    5.40
  -1  23  -2   54.00    4.16
   1  23  -2   29.47    5.47
  -1 -23  -2   48.60    9.37
  -1  23  -2   28.15    5.93
  -1 -23   0   -8.84    9.40
  -1  23   0   -4.42    5.13
  -1  23   0   -6.41    5.78
   1  23   0   -2.59    4.67
  -1 -23   0    1.71    7.16
   1  23   0   -3.14    4.96
   1  23   0   -3.13    4.07
   1 -23   0    4.84    3.79
  -1 -23   0    7.38    3.82
   1 -23   0    5.09    9.00
  -1  23   0    0.63    3.60
   1 -23   0   -2.70    8.06
   1  23   2   63.72    4.58
  -1 -23   2   79.37    9.60
   1  23   2   69.68    6.44
  -1  23   2   63.88    4.53
   1 -23   2   88.13    4.98
  -1  23   2   71.96    6.28
  -1 -23   2   85.17    4.96
   1 -23   2   82.94   10.49
  -1  23   4   39.29    3.76
  -1 -23   4   25.32    9.42
   1 -23   4   36.86    9.53
   1  23   4   42.71    3.90
  -1  23   4   16.94    5.72
   1  23   4   25.81    5.22
  -1  23   6   11.08    3.60
   1  23   6   11.73    3.69
   1  23   8   21.01    4.45
  -1  23   8   15.18    4.02
   1  23   8    2.24    4.15
  -1  23   8   -1.99    3.92
   1 -23  10   11.74    3.67
   1  23  10   24.70    4.07
  -1 -23  10   17.57    3.22
   1  23  10   18.74    4.08
  -1 -23  10   13.17    3.68
  -1  23  10   30.20    5.57
   1  23  10   34.67    5.85
  -1  23  10   12.84    4.22
   1 -23  10   17.53    3.28
   1  23  12   15.83    5.85
   1 -23  12    6.08    4.10
   1 -23  12    8.62    3.51
  -1  23  12   18.65    6.07
  -1 -23  12    4.16    4.11
  -1 -23  12   10.15    3.49
  -1  23  14    1.95    5.55
   1 -23  14    3.69    4.49
   1  23  14   21.08    4.34
  -1 -23  14    6.23    3.48
  -1  23  14   16.34    4.14
   1  23  14   -0.10    5.72
  -1 -23  14    3.25    4.44
   1 -23  14   10.09    3.62
   1 -23  16    6.60    4.45
  -1  23  16  -11.99    6.25
  -1 -23  16   -0.58    4.39
   1 -23  16    7.74    3.82
  -1  23  16   -1.23    3.40
   1  23  16  -11.62    6.25
  -1 -23  16    7.02    3.77
  -1 -23  16    8.74    4.46
   1 -23  16   -0.17    4.55
   1  23  16   -0.15    3.69
   1 -23  18    0.94    3.38
  -1 -23  18    0.40    4.11
   1  23  18    5.82    4.75
  -1  23  18    9.34    4.63
   1 -23  18    6.61    3.58
  -1 -23  18    3.41    3.46
   1 -23  18   -0.23    4.06
   1  23  18   -3.57    2.85
  -1 -23  18    7.89    3.47
   1  23  20   32.88    3.92
  -1 -23  20   27.22    3.69
  -1 -23  20   29.72    2.74
   1 -23  20   21.15    2.28
  -1  23  20   34.19    3.67
   1 -23  20   29.33    3.85
   1  23  22    9.22    2.26
   1 -23  22   11.39    2.51
  -1 -23  22   14.62    2.64
  -1  23  22    9.16    2.25
   1  24 -21   16.41    2.14
  -1  24 -21   16.41    2.17
   1  24 -13    5.62    3.78
  -1  24 -11   19.39    4.65
   1  24 -11   16.35    4.46
  -1  24  -9   43.61    4.94
   1  24  -9   52.19    5.48
   1  24  -7   34.90    4.54
   1  24  -7   29.72    4.80
  -1  24  -7   33.27    5.46
   1  24  -5    9.69    4.99
  -1  24  -5    8.36    5.01
   1  24  -5   14.56    4.56
  -1  24  -5   26.12    4.36
   1  24  -5   28.69    4.65
   1  24  -3  298.42    7.91
  -1  24  -3  261.57    8.62
  -1 -24  -3  279.03    6.58
  -1  24  -3  295.37    7.83
   1  24  -3  300.87    6.47
  -1  24  -3  306.09    6.30
   1 -24  -3  273.96    6.62
  -1 -24  -1   51.92    4.40
   1  24  -1   42.53    4.39
   1  24  -1   41.27    6.55
   1  24  -1   39.31    4.79
   1 -24  -1   45.28    4.21
  -1  24  -1   44.61    4.53
  -1  24  -1   36.59    6.31
   1  24   1   47.65    6.65
   1 -24   1   62.39    4.95
  -1  24   1   36.76    4.48
  -1  24   1   33.44    6.42
  -1 -24   1   62.72    4.88
   1  24   1   37.99    4.40
  -1  24   3  263.35    6.05
  -1 -24   3  274.46    6.77
   1  24   3  267.71    6.27
   1  24   3  262.80    8.60
   1 -24   3  276.42    6.93
  -1  24   5   12.18    3.71
   1  24   5   15.11    3.96
   1 -24   5   16.30    5.07
   1  24   7   84.54    5.58
   1  24   7   54.61    4.69
  -1  24   7   84.31    5.33
  -1  24   7   54.35    4.44
  -1  24   9   74.07    4.65
   1  24   9   91.32    5.07
  -1  24   9   88.53    5.22
   1  24   9   64.84    4.86
  -1 -24  11   16.18    3.76
  -1  24  11   17.14    4.01
   1  24  11   23.37    3.94
   1 -24  11   18.33    3.90
   1  24  11   32.07    5.56
  -1  24  11   37.92    6.20
  -1  24  13   14.15    5.81
   1 -24  13    9.33    4.13
  -1 -24  13   15.43    3.42
  -1 -24  13    7.88    4.00
   1  24  13   30.90    4.62
   1  24  13   11.04    5.62
  -1  24  13   29.33    4.45
   1 -24  13   22.88    5.54
   1  24  15   25.89    4.08
  -1  24  15   11.62    5.93
  -1 -24  15   22.71    4.38
   1 -24  15   21.68    4.26
  -1  24  15   25.08    3.95
  -1 -24  15   31.98    4.77
   1 -24  15   28.56    4.65
   1  24  15    8.26    5.91
  -1 -24  15   29.71    3.48
   1 -24  17   -0.69    3.79
   1  24  17   -2.35    3.05
   1 -24  17    3.83    3.61
  -1 -24  17    0.72    3.79
  -1  24  17   -3.77    4.94
  -1 -24  17    5.10    3.70
   1  24  17    9.92    4.99
   1 -24  19   10.30    2.67
  -1  24  19   12.96    3.67
   1 -24  19    9.14    3.38
  -1 -24  19   10.05    2.75
  -1 -24  19   10.48    3.50
   1  24  19   11.10    3.67
  -1 -24  21   17.11    1.88
  -1  24  21   15.99    2.43
   1 -24  21   19.92    2.57
   1  24  21   15.27    2.40
  -1 -24  21   22.59    2.61
   1 -24  21   19.02    1.95
   1  25 -20   24.55    2.28
  -1  25 -20   24.64    2.29
   1  25 -18    2.65    3.11
   1  25 -12   65.60    4.78
   1  25 -10   34.53    4.79
  -1  25 -10   29.88    5.02
  -1  25  -8   22.34    4.67
   1  25  -8   11.95    4.80
  -1  25  -8    9.30    5.04
   1  25  -8   26.05    4.93
  -1  25  -6    8.07    5.22
   1  25  -6   11.42    4.84
   1  25  -6   24.32    4.78
  -1  25  -6   24.17    4.63
  -1  25  -4   19.76    4.56
  -1  25  -4    6.09    5.30
   1  25  -4    8.41    4.93
   1  25  -4   17.74    4.46
   1  25  -2   68.40    5.53
   1  25  -2   70.52    4.93
   1 -25  -2   71.12    4.71
  -1  25  -2   74.79    4.81
  -1 -25  -2   81.62    4.83
  -1 -25   0   44.63    4.57
   1  25   0   32.41    4.58
  -1  25   0   33.69    4.56
   1 -25   0   44.24    4.47
   1  25   0   26.45    6.83
   1  25   2   49.64    6.27
   1 -25   2  106.22    5.35
   1  25   2   75.40    4.97
  -1 -25   2  105.13    5.36
  -1  25   2   73.74    4.89
  -1  25   4   31.35    4.01
  -1 -25   4   26.83    4.89
   1  25   4   34.03    4.16
   1 -25   4   27.02    4.62
   1  25   6   27.34    4.84
   1 -25   6   19.92    5.00
   1  25   6   10.36    4.13
  -1  25   6   27.09    5.29
  -1 -25   6   18.81    5.33
  -1  25   6    8.41    3.93
  -1  25   8   13.70    4.10
   1  25   8   29.93    4.50
   1 -25   8   31.19    5.52
  -1  25   8   29.37    4.74
   1  25   8   11.85    4.27
   1  25  10   50.56    6.09
  -1  25  10   42.67    4.69
  -1  25  10   55.33    5.96
   1  25  10   46.74    4.54
   1  25  10   56.49    4.38
   1 -25  10   57.81    6.00
   1  25  12   83.42    6.36
  -1 -25  12   90.42    6.27
  -1  25  12   84.18    6.27
   1 -25  12   71.14    4.22
  -1 -25  12   68.48    4.22
   1 -25  12   91.77    6.05
   1  25  14   50.98    6.13
  -1  25  14   73.54    4.48
   1 -25  14   55.58    4.17
  -1  25  14   51.57    6.23
  -1 -25  14   73.03    5.51
   1 -25  14   72.17    5.39
  -1 -25  14   65.17    4.28
   1  25  14   72.05    4.64
   1 -25  16   45.43    4.42
   1  25  16   31.55    3.51
  -1  25  16   27.58    5.03
  -1  25  16   32.05    3.28
  -1 -25  16   48.73    4.49
   1 -25  16   41.75    3.92
   1  25  16   27.30    5.07
  -1 -25  16   43.17    4.03
  -1  25  18    6.12    3.74
  -1 -25  18    1.64    3.10
  -1 -25  18    4.47    2.97
   1  25  18    7.30    3.81
   1 -25  18    1.30    3.05
   1 -25  18    2.93    2.91
  -1 -25  20   20.80    1.73
   1 -25  20   23.42    1.84
   1  25  20   25.17    2.63
   1 -25  20   27.32    2.45
  -1 -25  20   28.32    2.48
  -1  25  20   25.12    2.73
   1  26 -19    9.88    2.18
  -1  26 -19   10.89    2.22
  -1  26 -17   11.48    3.19
   1  26 -17   11.04    3.17
  -1  26 -15   21.19    3.98
   1  26 -15   20.68    3.91
   1  26 -13    9.03    4.54
  -1  26 -13    7.91    4.52
  -1  26 -11   19.90    4.55
   1  26 -11   19.93    4.64
   1  26  -9   10.07    4.79
  -1  26  -9    9.60    4.64
   1  26  -9   -0.08    4.52
   1  26  -7    4.35    4.50
  -1  26  -7    5.90    4.40
   1  26  -7   -5.12    5.59
   1  26  -5   16.25    5.07
  -1  26  -5   25.95    4.62
   1  26  -5   25.16    4.56
   1 -26  -3   28.27    4.10
  -1  26  -3   28.34    4.72
   1  26  -3   30.71    4.63
  -1 -26  -3   31.57    4.14
   1 -26  -1   18.15    4.16
  -1 -26  -1   22.08    4.33
  -1  26  -1    7.90    4.49
   1  26  -1   11.71    4.46
   1 -26   1   30.81    4.88
   1  26   1    8.27    4.66
  -1  26   1   14.90    4.31
  -1 -26   1   27.73    4.80
  -1 -26   3   42.46    4.89
   1 -26   3   38.88    4.88
   1  26   3   58.52    4.49
  -1  26   3   56.09    4.25
   1 -26   5   23.44    5.47
  -1  26   5   17.57    3.97
  -1 -26   5   23.20    5.15
  -1  26   5   31.16    5.24
   1  26   5   16.92    4.25
  -1  26   7   -2.01    3.91
  -1  26   7    9.99    4.54
   1  26   7   14.04    4.91
   1  26   7    0.73    4.29
  -1 -26   7   11.84    5.36
   1 -26   7    7.53    5.01
  -1  26   9   -0.46    4.31
  -1 -26   9    7.65    5.10
   1  26   9    6.28    5.09
   1  26   9    0.31    4.14
  -1  26   9   13.42    5.51
   1  26   9    8.41    3.74
   1 -26   9    7.35    5.72
  -1 -26  11   19.66    5.59
  -1  26  11    9.42    5.77
  -1  26  11    0.79    3.65
   1  26  11    8.60    5.32
   1 -26  11   15.03    5.24
  -1  26  13    5.45    5.46
   1 -26  13   13.50    4.98
  -1 -26  13    3.80    3.11
  -1 -26  13   11.56    4.68
   1 -26  13    5.62    3.17
  -1 -26  13    8.31    2.54
   1  26  13    4.72    5.10
  -1  26  13   15.45    4.04
   1  26  13   19.02    4.22
   1 -26  13    8.38    2.75
  -1 -26  15   14.25    2.41
  -1  26  15    3.49    4.84
  -1 -26  15   19.06    4.43
   1  26  15   12.61    3.44
   1 -26  15   10.75    3.14
  -1 -26  15   11.89    3.13
  -1  26  15   11.44    3.12
   1 -26  15   14.79    2.61
   1 -26  15   17.50    4.34
   1  26  15    5.29    4.84
  -1  26  17    7.61    3.85
   1  26  17    8.17    3.79
  -1 -26  17    4.81    2.66
   1 -26  17    5.01    2.13
   1 -26  17    3.67    3.06
   1  26  17    1.44    2.14
   1 -26  17    4.25    2.65
  -1 -26  17    4.51    1.97
  -1 -26  17    5.51    3.09
  -1 -26  19    9.30    1.89
  -1  26  19   10.75    2.60
  -1 -26  19    7.59    1.34
  -1 -26  19   12.83    2.05
   1 -26  19    8.54    1.51
   1 -26  19    7.65    1.82
   1  26  19   11.90    2.53
   1 -26  19   12.07    1.99
  -1  27 -18    2.91    2.14
   1  27 -18    2.96    2.14
  -1  27 -16    4.31    2.97
   1  27 -16    2.99    2.97
   1  27 -14    5.79    3.76
  -1  27 -14    4.79    3.69
   1  27 -12   15.16    4.22
  -1  27 -12   14.92    4.23
   1  27 -10   22.32    4.67
  -1  27 -10   20.76    4.44
   1  27  -8   39.79    4.90
  -1  27  -8   40.45    4.56
  -1  27  -6    4.33    4.45
   1  27  -6    2.00    4.43
   1  27  -4   30.61    4.85
  -1  27  -4   34.41    4.58
   1  27  -2    9.48    4.57
  -1  27  -2    3.03    4.47
   1 -27  -2   12.35    4.05
  -1 -27  -2   13.98    3.95
  -1 -27   0   -0.08    4.36
   1  27   0   -7.50    4.80
   1 -27   0   -1.47    4.28
  -1  27   2   19.57    3.85
  -1 -27   2    4.67    4.68
   1 -27   2    4.05    4.47
   1  27   2   18.84    4.04
  -1 -27   4   39.98    5.36
  -1  27   4   35.91    4.09
   1  27   4   33.71    4.21
   1 -27   4   33.75    5.05
   1  27   6   16.50    5.14
   1 -27   6   12.08    5.44
  -1 -27   6   14.35    5.30
  -1  27   6    3.33    3.95
  -1  27   6   13.15    4.80
   1  27   6    1.16    4.09
  -1  27   8   21.90    4.51
   1  27   8   29.34    3.97
  -1  27   8   25.55    3.82
   1  27   8   24.40    4.35
  -1 -27   8   27.91    5.52
   1  27   8   28.48    5.36
   1 -27   8   25.95    5.77
  -1  27   8   29.52    5.30
  -1  27  10   12.05    3.98
   1 -27  10   25.53    5.72
  -1  27  10   29.08    5.66
   1  27  10   13.98    3.80
   1  27  10   23.43    5.12
  -1 -27  10   25.46    5.57
   1  27  12   23.67    4.33
  -1 -27  12   11.97    4.98
   1 -27  12   13.25    5.18
  -1  27  12   21.38    4.02
  -1  27  12    7.92    5.15
   1  27  12    6.88    5.04
   1  27  14    4.24    3.27
  -1 -27  14    2.61    4.01
  -1  27  14   -4.12    4.51
   1 -27  14    1.62    4.01
   1  27  14   -2.77    4.43
  -1  27  14    2.34    3.03
   1 -27  16    3.71    3.27
   1  27  16    5.82    3.47
  -1 -27  16    4.10    3.30
   1 -27  16    4.08    2.13
  -1 -27  16    3.74    2.21
   1 -27  16    3.29    1.79
  -1  27  16    6.34    3.49
   1  27  16    1.47    2.26
  -1 -27  18    4.78    1.60
  -1 -27  18    2.70    2.08
  -1  27  18    5.08    2.48
   1  27  18    5.30    2.48
   1 -27  18    2.16    1.98
   1  28 -17   -0.57    2.10
  -1  28 -17    1.11    2.08
  -1  28 -15   10.45    2.82
   1  28 -15   10.03    2.89
  -1  28 -13   54.37    3.83
   1  28 -13   54.39    3.85
  -1  28 -11   29.49    4.08
   1  28 -11   26.52    4.24
   1  28  -9   34.23    4.54
  -1  28  -9   31.68    4.33
   1  28  -7   17.62    4.41
  -1  28  -7   18.69    4.24
  -1  28  -5   -1.83    4.30
   1  28  -5   -2.89    4.34
   1  28  -3   -4.26    4.70
  -1  28  -3    2.53    4.40
   1 -28  -1   13.04    4.13
   1  28  -1    7.32    4.53
  -1 -28  -1   13.16    3.97
  -1  28  -1    3.57    4.42
  -1 -28   1   20.33    4.40
   1  28   1   42.15    4.28
   1 -28   1   17.78    4.76
  -1  28   1   37.69    4.05
  -1 -28   3   12.87    4.86
   1  28   3   19.67    4.07
  -1  28   3   19.37    3.83
   1 -28   3   14.42    4.72
   1  28   5   11.34    4.72
  -1  28   5    0.04    3.72
  -1 -28   5    3.19    4.88
   1 -28   5    3.55    4.63
  -1  28   5    9.65    5.31
   1  28   5    2.13    3.86
   1  28   7   17.04    4.02
  -1  28   7   21.31    3.57
   1  28   7   28.34    4.46
   1 -28   7   25.57    5.57
  -1  28   7   26.72    4.66
  -1 -28   7   27.56    4.98
  -1  28   7   37.99    5.37
   1  28   7   29.60    4.84
  -1 -28   9   33.29    5.50
  -1  28   9   35.78    5.17
   1  28   9   34.29    4.84
   1 -28   9   27.89    5.15
  -1  28   9   23.74    4.08
   1  28   9   24.91    3.95
  -1 -28  11   25.38    4.75
   1 -28  11   23.24    4.99
   1  28  11   18.77    4.66
  -1  28  11   22.49    5.01
   1 -28  13   55.71    4.74
   1  28  13   51.55    3.82
   1  28  13   43.80    4.41
  -1 -28  13   53.35    4.51
  -1  28  13   47.15    3.60
  -1  28  13   40.95    4.65
   1 -28  15    6.64    3.24
  -1  28  15    4.10    2.10
  -1  28  15    5.19    3.54
  -1 -28  15    7.93    3.19
   1  28  15    3.57    2.31
   1  28  15    9.28    3.45
   1 -28  17   -0.82    2.11
  -1 -28  17   -0.72    2.17
   1  28  17    1.51    2.43
  -1  28  17    1.16    2.44
  -1  29 -16   12.47    2.05
   1  29 -16   11.94    2.09
  -1  29 -14    6.39    2.71
   1  29 -14    6.07    2.75
   1  29 -12    2.16    3.28
  -1  29 -12    4.32    3.26
  -1  29 -10   10.18    3.72
   1  29 -10   11.73    3.92
   1  29  -8    5.55    4.05
  -1  29  -8    5.17    3.93
  -1  29  -6   -3.16    4.19
   1  29  -6   -5.02    4.36
   1  29  -4   -1.51    4.48
  -1  29  -4    1.57    4.14
  -1  29  -2   -6.18    4.30
  -1 -29  -2   14.37    3.53
   1  29  -2   -6.02    4.51
   1 -29  -2   15.28    3.60
   1  29   0  104.18    4.61
  -1  29   0   98.77    4.40
   1 -29   0   75.10    4.86
  -1 -29   0   75.49    4.83
   1  29   2   23.47    3.98
  -1 -29   2   15.96    4.48
  -1  29   2   22.97    3.74
   1 -29   2   14.30    4.58
  -1  29   2   28.98    5.35
  -1 -29   4    4.87    4.59
  -1  29   4   17.93    5.36
  -1  29   4    4.69    3.63
   1  29   4    1.26    3.81
   1  29   4   13.43    4.77
   1 -29   4    3.45    4.49
  -1  29   6   -2.69    3.44
   1 -29   6    5.38    4.67
  -1  29   6   12.84    4.65
   1  29   6   -0.89    3.74
  -1  29   6    6.64    4.71
   1  29   6    7.49    4.46
  -1 -29   6    2.55    4.83
   1  29   6    7.56    4.24
  -1  29   8    2.74    3.80
   1  29   8    8.82    4.27
   1  29   8    4.77    3.74
  -1 -29   8    7.71    4.95
   1  29   8   11.20    3.31
   1 -29   8    6.67    4.73
  -1  29   8   10.59    4.54
   1  29  10   17.91    3.09
  -1 -29  10   30.13    4.79
  -1  29  10   23.08    3.28
   1 -29  10   30.59    5.04
  -1  29  10   28.68    4.39
   1  29  10   26.85    4.31
  -1  29  12    3.35    3.74
  -1 -29  12    8.55    3.99
   1  29  12   10.72    3.22
   1 -29  12    6.07    4.19
   1  29  12    3.97    3.64
  -1  29  12   11.15    3.07
  -1 -29  14    8.17    3.34
   1  29  14    7.69    2.27
  -1  29  14    3.48    3.29
  -1  29  14    7.84    2.11
   1 -29  14    7.00    3.25
   1  29  14    8.04    3.02
   1 -29  16    7.15    2.13
  -1  29  16   11.46    2.30
  -1 -29  16    8.79    2.26
   1  29  16   10.23    2.30
   1  30 -15   10.83    1.90
  -1  30 -15   11.32    1.82
   1  30 -13    2.26    1.68
   1  30 -13   -1.41    2.54
  -1  30 -13   -1.98    2.50
  -1  30 -11   -0.73    2.97
   1  30 -11   -1.63    3.07
  -1  30  -9   17.37    3.54
   1  30  -9   17.96    3.62
   1  30  -7   21.57    4.00
  -1  30  -7   26.87    3.83
   1  30  -5    7.23    3.96
  -1  30  -5    8.16    3.82
   1  30  -3   13.56    3.72
  -1  30  -3    8.13    3.68
   1  30  -1   22.42    3.71
  -1 -30  -1   13.31    3.36
  -1  30  -1   22.24    3.52
   1 -30  -1   11.36    3.44
   1  30   1    8.18    3.56
  -1  30   1    7.67    3.34
   1  30   1   16.07    5.47
  -1 -30   1   -2.58    3.87
  -1  30   1   10.51    5.05
   1 -30   1   -3.22    3.95
  -1 -30   3   -1.36    4.13
  -1  30   3   -1.24    3.26
   1  30   3   -2.42    3.57
   1  30   3    6.16    4.97
  -1  30   3    8.10    4.57
   1 -30   3   -1.96    4.32
   1  30   5    8.61    4.28
   1  30   5   13.96    3.93
  -1  30   5    2.46    3.29
  -1  30   5   13.19    4.01
   1 -30   5    5.89    4.25
  -1  30   5   11.09    4.64
  -1 -30   5    4.41    4.41
   1  30   5    1.62    3.46
   1  30   7   33.79    3.94
  -1 -30   7   33.42    4.47
  -1  30   7   38.98    4.34
   1 -30   7   28.18    4.82
   1  30   7   38.64    3.24
   1  30   7   36.20    4.11
  -1  30   7   32.13    4.03
  -1 -30   9   26.89    4.29
  -1  30   9   17.20    3.23
  -1  30   9   26.80    3.96
   1 -30   9   25.20    4.46
   1  30   9   25.32    3.80
   1  30   9   21.10    3.10
  -1  30  11    3.58    2.84
   1 -30  11   -0.46    3.63
   1  30  11   -0.45    3.25
  -1  30  11   -0.01    3.46
  -1 -30  11   -0.16    3.80
   1  30  11    3.22    3.00
  -1 -30  13    2.45    2.88
  -1  30  13    2.62    1.94
   1  30  13    3.42    2.19
   1 -30  13    1.68    3.14
  -1  30  13    1.32    2.79
   1  30  13    2.70    2.73
   1  30  15   18.59    2.04
  -1 -30  15   18.01    2.27
   1 -30  15   17.47    2.16
  -1  30  15   19.78    2.11
  -1  31 -14    0.09    1.55
   1  31 -14    0.32    1.66
  -1  31 -12    0.98    1.51
   1  31 -12   -4.12    2.29
   1  31 -12    0.26    1.64
  -1  31 -10   -2.34    2.68
   1  31 -10    1.76    2.79
   1  31 -10   11.51    2.76
  -1  31 -10   14.24    2.76
  -1  31  -8   -2.80    3.11
   1  31  -8   -3.24    3.18
  -1  31  -6    8.67    3.28
   1  31  -6    5.96    3.37
  -1  31  -4   31.25    3.29
   1  31  -4   36.04    3.38
  -1  31  -2   22.81    3.21
  -1  31  -2   22.42    4.93
   1  31  -2   20.35    3.29
   1  31   0    2.88    3.18
   1 -31   0    3.94    3.13
  -1  31   0    3.69    3.07
  -1 -31   0    4.38    3.03
  -1  31   0    7.57    4.97
   1  31   0    8.52    4.50
  -1  31   2    4.32    3.08
   1  31   2    5.12    3.15
   1 -31   2    6.17    3.66
  -1 -31   2    3.69    3.46
   1  31   2   18.42    4.78
  -1  31   2   12.00    4.40
   1 -31   4   17.41    4.05
  -1  31   4   27.48    3.61
  -1  31   4   18.08    3.03
   1  31   4   27.08    3.38
   1  31   4   16.74    3.20
  -1 -31   4   19.79    3.89
   1  31   4   28.37    4.42
  -1  31   4   26.13    4.24
  -1  31   6   31.82    3.80
   1  31   6   30.70    3.48
   1  31   6   32.87    3.71
   1 -31   6   29.89    4.28
  -1 -31   6   29.40    3.93
   1  31   6   36.30    2.87
  -1  31   6   33.24    3.60
  -1  31   8   -0.56    3.18
   1  31   8   -0.16    3.02
   1 -31   8   -2.39    3.76
  -1 -31   8   -0.21    3.73
   1  31   8   -2.32    2.83
  -1  31   8   -2.52    2.87
  -1  31  10   10.60    2.77
  -1  31  10    3.01    2.95
  -1 -31  10    4.58    3.41
   1  31  10    3.95    2.82
   1  31  10    9.76    2.90
   1 -31  10    5.37    3.21
  -1  31  12    1.88    1.74
   1 -31  12   -0.61    2.71
  -1  31  12    0.47    2.38
   1  31  12    1.45    1.96
   1  31  12    1.67    2.31
  -1 -31  12    0.43    2.85
  -1 -31  14    6.39    1.82
   1 -31  14    9.47    1.91
  -1  31  14    7.00    1.66
   1  31  14    6.32    1.56
  -1  32 -11   16.90    1.88
   1  32 -11   15.51    1.65
   1  32  -9   11.91    2.61
  -1  32  -9   11.32    2.54
   1  32  -9   14.22    2.24
  -1  32  -9    9.25    2.18
  -1  32  -7   24.79    2.53
   1  32  -7   27.85    2.59
   1  32  -7   21.94    3.21
  -1  32  -7   23.36    3.26
  -1  32  -5    5.50    3.74
   1  32  -5   13.05    2.63
  -1  32  -5   11.38    2.55
   1  32  -5    9.01    3.89
   1  32  -3   41.09    3.04
   1  32  -3   33.49    4.13
  -1  32  -3   38.04    2.93
  -1  32  -3   46.59    4.19
   1  32  -1   57.89    3.26
  -1  32  -1   61.48    4.86
   1 -32  -1   57.48    2.94
  -1  32  -1   57.44    3.08
   1  32   1   37.69    2.81
   1  32   1   55.78    4.35
  -1  32   1   40.92    2.97
   1  32   1   37.28    3.06
  -1  32   1   36.62    2.97
  -1  32   1   55.11    4.54
   1 -32   1   49.27    3.24
  -1 -32   1   48.97    3.12
   1  32   3   15.17    2.80
  -1  32   3   25.55    2.98
   1 -32   3   30.24    3.43
  -1  32   3   14.48    2.54
   1  32   3   19.55    2.77
  -1 -32   3   28.07    3.26
  -1  32   3   22.16    3.81
   1  32   3   26.90    3.98
   1  32   5    0.77    3.31
  -1 -32   5   -2.56    3.15
  -1  32   5    2.63    2.74
   1  32   5    0.92    2.57
   1 -32   5   -1.97    3.20
  -1  32   5   -3.58    3.39
   1 -32   7    9.36    3.20
   1  32   7    9.28    2.60
  -1  32   7    9.45    2.69
  -1  32   7    9.35    2.72
   1  32   7    9.76    2.57
  -1 -32   7    6.94    3.25
  -1  32   9   19.37    2.58
  -1  32   9   13.03    2.54
   1  32   9   18.84    2.61
   1 -32   9   14.12    2.94
  -1  32   9    9.10    1.71
  -1 -32   9   13.66    3.07
   1  32   9   12.50    2.35
   1  32  11   25.05    1.89
   1  32  11   25.41    2.04
  -1  32  11   22.32    1.69
   1 -32  11   30.09    2.56
  -1 -32  11   29.07    2.53
  -1  32  11   26.97    2.15
  -1 -32  13    6.30    1.49
   1 -32  13    6.89    1.59
  -1  33 -10    8.52    1.33
   1  33 -10    9.57    1.39
  -1  33  -8    6.75    2.15
  -1  33  -8   10.84    1.71
   1  33  -8    7.43    2.14
   1  33  -8   11.53    1.82
   1  33  -6   12.93    2.07
   1  33  -6   10.73    2.74
  -1  33  -6   11.81    2.04
  -1  33  -6   10.01    2.79
  -1  33  -4   43.81    2.37
   1  33  -4   44.96    3.55
   1  33  -4   45.44    2.56
  -1  33  -2   37.60    2.43
   1  33  -2   38.87    2.58
  -1  33  -2   53.87    3.93
   1  33  -2   48.23    3.67
  -1  33   0   60.27    4.01
  -1  33   0   38.26    2.49
   1  33   0   54.89    3.74
   1  33   0   43.86    2.62
  -1  33   0   23.67    1.90
   1 -33   0   42.85    2.33
   1  33   2   43.06    3.60
  -1 -33   2   46.09    2.59
   1 -33   2   46.94    2.77
  -1  33   2   45.68    3.73
   1  33   2   39.77    2.43
  -1  33   2   36.77    2.43
  -1  33   4   38.52    2.50
   1  33   4   46.16    3.25
   1 -33   4   52.61    3.00
   1  33   4   34.60    2.29
  -1  33   4   47.24    3.30
  -1 -33   4   53.02    2.91
  -1 -33   6   20.57    2.65
   1  33   6   12.49    1.96
  -1  33   6   12.39    2.38
   1 -33   6   22.12    2.73
   1  33   6   12.71    2.31
  -1  33   6   13.76    2.18
  -1  33   8   13.71    2.14
   1 -33   8   13.84    2.34
   1  33   8   13.44    2.18
  -1  33   8    8.66    1.87
   1  33   8    8.36    1.67
  -1 -33   8   15.59    2.33
  -1 -33  10   12.01    1.92
   1 -33  10   12.05    1.85
  -1  33  10    7.13    1.41
   1  34  -7    7.41    1.76
  -1  34  -7    4.47    1.58
  -1  34  -5    5.92    2.20
  -1  34  -5    5.64    1.42
   1  34  -5    8.67    2.18
   1  34  -5    5.30    1.54
   1  34  -3    6.15    2.67
  -1  34  -3    6.23    2.47
  -1  34  -3    2.63    1.46
   1  34  -3    3.23    1.70
   1  34  -1   53.30    3.06
  -1  34  -1   49.80    3.02
  -1  34   1   51.84    3.01
   1  34   1   52.92    3.14
   1 -34   3    5.57    1.70
   1  34   3    4.51    2.34
  -1 -34   3    5.76    1.55
  -1  34   3    5.84    2.35
  -1 -34   5   11.33    1.78
   1 -34   5   11.79    1.83
   1  34   5    6.71    1.76
  -1  34   5    8.03    1.90
  -1 -34   7    8.30    1.57
   1  34   7    9.68    1.63
   1 -34   7    9.20    1.65
  -1  34   7    9.75    1.54
   1  35  -4    1.37    1.54
  -1  35  -4    2.11    1.57
  -1  35  -2    5.79    1.90
   1  35  -2    5.57    1.87
   1  35   0   37.41    2.22
  -1  35   0   36.42    2.18
   1  35   2    4.35    1.57
  -1  35   2    4.11    1.60
   1  35   4    5.83    1.44
  -2   0  -2   73.47    1.28
   2   0   2   64.63    1.76
   2   0   2   65.76    1.08
   2   0   2   64.05    1.46
   2   0   2   64.68    1.57
  -2   0   2   64.13    1.60
   2   0   4   18.29    1.81
   2   0   4   18.55    1.54
  -2   0   4   18.61    1.63
   2   0   4   18.47    1.63
  -2   0   4   18.48    1.40
   2   0   6  878.51   10.66
   2   0   6  879.81    9.79
  -2   0   6  857.92   10.00
   2   0   6  866.51    9.77
  -2   0   6  896.25    9.32
   2   0   8  243.61    6.18
  -2   0   8  247.31    5.80
   2   0   8  238.70    6.13
  -2   0   8  243.40    6.36
  -2   0  10   19.56    2.36
   2   0  10   20.56    3.64
  -2   0  10   20.15    3.32
  -2   0  10   18.70    4.01
   2   0  10   17.92    3.68
  -2   0  12  177.46    5.02
  -2   0  12  178.56    6.86
   2   0  12  176.69    7.20
   2   0  12  173.92    7.27
  -2   0  12  176.68    7.73
   2   0  14  299.61   10.18
  -2   0  14  311.16   10.57
  -2   0  16   50.23    6.98
   2   0  16   49.74    7.14
  -2   0  18  222.75   11.65
   2   0  18  209.91   11.00
   2   0  18  260.24    6.07
  -2   0  18  246.40    5.92
   2   0  18  241.77    5.51
  -2   0  20   69.29    8.25
   2   0  20   73.60    4.51
  -2   0  20   75.14    3.92
  -2   0  20   73.34    4.17
   2   0  20   67.59    8.76
  -2   0  20   73.47    4.57
   2   0  20   89.67    4.95
   2   0  22  111.52    5.02
  -2   0  22  116.96    4.58
  -2   0  22  119.99    4.80
  -2   0  24   89.72    3.98
   2   0  24   90.10    4.38
   2   0  26    5.78    4.73
  -2   0  26   -7.72    5.38
   2   0  26    5.81    5.05
   2   0  28   15.25    3.62
   2   0  28    8.04    3.44
  -2   0  28    7.83    3.82
  -2   0  28    6.97    3.57
  -2  -1   3   51.13    1.89
  -2   1   3   48.93    1.42
   2  -1   3   49.63    1.54
   2   1   3   46.16    1.67
   2   1   3   45.86    2.04
  -2   1   3   46.17    1.73
   2   1   3   48.25    1.72
  -2   1   3   49.96    1.48
   2  -1   3   46.71    1.76
  -2   1   5  209.71    3.43
  -2   1   5  197.25    3.78
   2  -1   5  207.82    3.91
   2   1   5  203.40    4.22
   2  -1   5  199.43    4.47
   2   1   5  211.21    5.02
   2   1   5  212.37    4.35
   2  -1   5  208.79    4.43
  -2   1   5  204.45    4.40
  -2  -1   5  210.98    4.49
   2  -1   7  291.38    6.45
  -2   1   7  277.51    6.14
   2   1   7  286.55    5.95
  -2   1   7  283.45    5.53
   2   1   7  277.05    5.97
  -2   1   7  293.95    4.64
   2   1   7  290.50    6.88
   2  -1   7  281.29    6.15
  -2  -1   7  278.59    5.82
  -2  -1   7  280.13    6.49
   2  -1   7  291.28    6.31
  -2   1   9  139.95    4.87
   2   1   9  139.46    2.94
  -2   1   9  139.18    5.66
  -2  -1   9  136.34    5.06
   2   1   9  135.30    5.08
   2  -1   9  145.64    5.54
   2   1   9  134.46    5.33
   2  -1   9  135.67    5.51
  -2   1   9  136.43    3.70
  -2  -1   9  134.29    5.84
  -2   1  11   61.28    5.40
   2   1  11   57.72    5.19
  -2   1  11   62.83    3.02
  -2  -1  11   59.99    5.64
   2   1  11   42.28    1.92
   2  -1  11   59.97    5.26
  -2   1  11   64.34    4.51
  -2  -1  11   63.36    4.82
   2  -1  11   60.86    5.13
  -2   1  13   55.62    6.21
   2  -1  13   55.09    5.90
  -2  -1  13   57.67    3.69
   2  -1  13   62.72    5.88
  -2  -1  13   60.31    6.25
  -2  -1  13   59.24    5.31
   2   1  13   53.36    5.59
   2  -1  15   18.48    5.88
   2   1  15    8.40    5.84
  -2  -1  15   15.61    5.09
  -2  -1  15   18.52    6.37
  -2   1  15    8.72    5.88
   2  -1  17   22.29    7.23
   2   1  17   23.61    6.88
  -2  -1  17   23.83    7.29
  -2   1  17   25.61    6.60
  -2  -1  19   13.22    3.56
   2   1  19   12.35    6.37
  -2   1  19    9.44    7.30
  -2  -1  19   11.27    2.97
  -2  -1  19    9.11    6.60
  -2   1  19   10.21    2.97
  -2  -1  19   12.69    2.98
  -2   1  19    9.80    4.12
   2  -1  19   15.19    2.84
   2  -1  19    9.90    3.21
   2   1  19    8.06    3.23
   2  -1  19   16.70    3.84
   2   1  19   13.16    4.16
   2  -1  19    6.76    7.28
  -2   1  19    4.42    3.30
   2  -1  21  164.75    5.54
   2   1  21  161.91    5.95
  -2   1  21  140.75    4.79
  -2  -1  21  147.04    4.93
  -2   1  21  135.20    5.10
  -2  -1  21  142.06    4.80
   2   1  21  132.48    5.47
  -2   1  21  136.64    6.18
  -2  -1  21  165.54    6.03
   2  -1  21  136.01    5.04
  -2   1  23    8.07    3.61
  -2  -1  23   18.50    3.35
   2   1  23   29.15    5.44
  -2   1  23   20.74    4.71
   2   1  23    7.28    3.98
   2  -1  23   15.90    3.67
  -2   1  23   10.30    3.33
  -2  -1  23   26.00    5.22
   2   1  23   -0.32    5.59
   2  -1  23   -3.91    6.01
  -2  -1  23    8.88    3.51
   2   1  25   26.55    3.58
  -2  -1  25   10.79    3.13
  -2   1  25   24.26    3.26
   2  -1  25   -1.35    5.81
  -2  -1  25   -2.16    5.86
   2   1  25    5.07    5.18
  -2  -1  27    2.12    2.67
   2   1  27   14.49    4.23
  -2  -1  27   -6.22    4.80
  -2  -1  27    6.05    4.19
   2  -1  27    9.27    4.39
   2   1  27    3.51    4.39
   2  -1  27    9.17    4.07
  -2   1  27   -2.56    4.33
  -2   1  27    2.33    4.58
   2   1  29   12.95    2.75
  -2   1  29    7.87    2.66
  -2  -1  29    7.20    2.81
  -2  -1  29    2.06    2.39
   2  -1  29   13.83    2.97
   2  -1  29    3.82    2.40
   2   1  29    2.11    2.64
  -2   1  29    1.06    2.69
  -2   2  -2   16.71    1.24
  -2   2   0    7.84    0.70
   2  -2   0    8.87    0.76
  -2  -2   0    6.65    0.73
   2  -2   2   16.18    1.06
  -2   2   2   15.21    1.00
  -2   2   2   15.20    0.90
   2   2   2   15.30    0.99
   2   2   2   14.34    1.30
  -2  -2   2   15.78    1.23
  -2   2   2   15.95    0.82
   2  -2   2   13.55    0.77
  -2   2   4  121.17    3.19
   2   2   4  124.27    3.06
  -2  -2   4  126.06    3.34
  -2   2   4  121.31    2.40
   2  -2   4  128.00    2.98
   2  -2   4  118.54    2.89
   2   2   4  114.87    3.71
   2  -2   6  182.56    4.34
  -2   2   6  176.26    3.32
  -2   2   6  179.15    4.65
   2   2   6  180.36    4.48
   2  -2   6  182.21    4.57
  -2  -2   6  182.90    4.74
   2   2   6  184.79    5.43
   2   2   6  182.09    2.24
   2   2   8   26.77    1.19
  -2   2   8   29.75    3.47
   2   2   8   28.54    3.04
  -2  -2   8   26.06    3.65
   2  -2   8   25.23    3.44
  -2  -2   8   27.62    3.20
   2  -2   8   28.83    3.55
  -2   2   8   28.49    1.88
  -2  -2  10   67.47    4.70
  -2  -2  10   71.93    5.58
   2  -2  10   69.26    5.11
   2  -2  10   70.30    5.13
  -2   2  10   70.46    2.82
   2   2  10   62.52    4.73
  -2   2  10   66.27    4.92
   2  -2  12   33.45    5.35
  -2  -2  12   33.61    4.65
   2   2  12   26.32    5.06
  -2   2  12   28.42    4.88
  -2  -2  12   32.90    5.39
   2  -2  12   30.88    4.79
   2  -2  14  140.43    7.89
  -2   2  14  134.51    7.83
   2  -2  14  142.64    8.20
  -2  -2  14  142.80    8.31
   2   2  14  132.13    7.84
  -2  -2  14  141.67    7.43
   2  -2  16  122.99    8.52
   2  -2  16  115.92    8.30
  -2   2  16  116.98    8.52
   2   2  16  115.09    7.94
  -2  -2  16  118.60    8.56
  -2  -2  16  126.21    7.97
  -2   2  18  328.37   12.52
   2   2  18  407.85    7.01
  -2   2  18  396.16    6.67
  -2  -2  18  371.16    6.21
  -2   2  18  378.94    7.07
   2  -2  18  392.42    6.68
   2  -2  18  384.45    6.43
  -2  -2  18  400.04    6.90
   2  -2  18  323.03   13.46
  -2  -2  18  333.26   13.63
   2   2  18  377.62    7.01
   2   2  18  326.57   12.62
   2  -2  20   50.97    8.70
   2  -2  20   61.05    4.07
   2   2  20   55.06    4.26
  -2   2  20   56.91    3.84
  -2  -2  20   50.78    8.66
   2   2  20   59.89    7.98
  -2   2  20   52.04    4.49
  -2  -2  20   62.50    3.83
   2  -2  20   71.22    4.38
  -2  -2  20   59.46    3.76
  -2   2  20   55.65    4.10
   2   2  20   58.76    4.42
   2   2  20   44.13    6.56
   2  -2  20   60.22    3.53
  -2   2  20   56.85    7.87
  -2  -2  20   79.61    4.94
  -2  -2  22   70.76    4.31
  -2  -2  22   81.42    4.01
  -2   2  22   67.23    4.45
  -2   2  22   84.48    5.78
   2  -2  22   78.41    4.35
   2   2  22   56.51    5.19
   2   2  22   62.97    4.67
   2   2  22   88.61    5.21
   2  -2  22   66.31    3.85
  -2   2  22   69.97    4.02
  -2  -2  22   97.27    5.29
  -2   2  24   42.32    5.87
   2  -2  24   39.61    5.71
  -2  -2  24   54.55    3.94
   2   2  24   55.12    4.38
   2   2  24   84.97    5.80
  -2   2  24   66.26    4.10
   2   2  24   18.30    5.73
  -2   2  24   53.60    3.71
  -2   2  24   97.68    5.71
  -2   2  26   23.66    5.02
   2  -2  26   15.23    3.19
   2  -2  26   23.73    4.81
  -2  -2  26   23.44    2.95
  -2  -2  26   14.03    5.41
   2   2  26   23.01    4.73
   2  -2  26   18.50    5.15
   2  -2  28    6.66    3.07
  -2  -2  28    4.52    3.11
   2  -2  28    8.14    3.81
  -2  -2  28    2.81    3.57
   2   2  28   -0.29    3.68
  -2   2  28   -4.22    3.71
   2   2  28    6.71    3.54
  -2   2  28    5.85    3.34
   2   2  30   16.50    1.93
  -2  -2  30   20.30    2.07
  -2  -3  -3 2706.39   13.17
  -2  -3  -1  164.81    3.05
  -2   3  -1  153.54    3.13
   2  -3   1  145.25    2.88
  -2   3   1  148.16    2.64
   2   3   1  152.39    2.75
  -2   3   1  154.71    2.78
  -2  -3   1  155.27    3.17
  -2  -3   1  154.32    2.97
   2   3   3 2391.13   16.86
   2   3   3 2506.69   14.91
  -2   3   3 2562.57   14.02
   2   3   3 2532.14   12.57
  -2   3   3 2522.60   14.08
  -2  -3   3 2547.44   16.67
   2  -3   3 2605.30   15.88
   2  -3   5  942.19    8.83
   2   3   5  943.19    9.27
  -2   3   5  939.28    9.68
   2  -3   5  950.30    9.70
   2   3   5  924.74   11.23
   2   3   5  938.11    5.72
  -2   3   5  956.47    7.77
  -2   3   7  457.01    5.61
   2   3   7  435.24    7.30
   2  -3   7  463.25    7.60
  -2  -3   7  452.81    8.18
   2   3   7  447.51    3.82
  -2   3   7  446.50    7.67
   2   3   9   48.36    3.96
   2   3   9   39.58    1.20
  -2   3   9   47.66    2.28
   2  -3   9   45.72    4.21
  -2  -3   9   44.92    3.98
  -2   3   9   42.78    4.30
   2  -3  11  192.65    7.74
   2  -3  11  172.68    7.25
  -2  -3  11  173.40    7.73
   2   3  11  172.79    6.72
  -2   3  11  182.32    4.16
  -2  -3  11  191.87    7.29
  -2   3  11  174.25    7.23
  -2  -3  13  209.32    9.23
   2   3  13  215.15    8.22
   2  -3  13  207.58    8.62
  -2  -3  13  208.68    8.31
   2  -3  13  216.91    8.99
  -2   3  13  210.70    8.68
   2  -3  15   80.37    7.84
  -2   3  15   72.46    6.81
  -2  -3  15   82.09    8.16
   2  -3  15   77.94    7.08
   2   3  15   70.90    6.90
  -2  -3  15   79.59    6.94
  -2   3  17   45.75    7.11
   2  -3  17   50.23    7.47
   2  -3  17   60.06    7.60
  -2  -3  17   53.28    6.89
  -2  -3  17   52.43    7.90
   2   3  17   52.98    6.69
  -2  -3  19   73.58    4.31
  -2  -3  19   66.20    3.68
  -2   3  19   63.04    7.77
   2   3  19   62.23    7.96
  -2   3  19   59.18    4.91
  -2   3  19   52.12    6.25
   2  -3  19   64.55    3.71
  -2  -3  19   66.75    3.60
   2  -3  19   47.59    8.74
   2   3  19   48.42    6.53
   2  -3  19   67.41    3.48
  -2   3  19   64.38    3.93
   2   3  19   58.86    4.65
  -2  -3  19   47.20    8.76
   2  -3  19   61.20    4.13
   2  -3  19   86.66    4.59
  -2  -3  19   71.08    4.20
  -2   3  19   60.07    3.77
   2   3  19   72.80    4.25
  -2  -3  21  119.27    4.64
  -2   3  21  108.59    4.53
  -2   3  21  102.81    5.50
   2   3  21  113.31    5.44
  -2   3  21  110.77    5.12
   2  -3  21  130.22    4.58
  -2  -3  21  145.53    5.37
  -2  -3  21  130.09    4.33
   2   3  21  112.77    5.29
   2  -3  21  117.20    4.34
   2  -3  23   33.30    3.49
   2   3  23   27.95    4.34
  -2   3  23   41.13    3.51
   2   3  23   -1.77    4.68
  -2   3  23   51.54    5.38
  -2   3  23   18.63    5.52
   2   3  23   54.21    5.58
   2  -3  23   18.32    5.03
  -2   3  23   30.83    4.09
  -2  -3  23   37.82    3.94
  -2   3  25   -3.28    4.61
   2  -3  25   -4.92    5.28
   2  -3  25   -8.92    4.93
  -2  -3  25   -0.50    3.11
   2   3  25   -1.14    5.17
  -2   3  25    5.85    3.29
   2   3  25    5.27    3.70
   2   3  27   -7.55    5.08
  -2   3  27    3.62    3.75
  -2  -3  27   -0.72    3.52
   2  -3  27   -0.01    2.62
  -2  -3  27   -4.05    4.47
   2  -3  27    2.31    3.59
   2   3  27    0.70    4.07
   2  -3  27    4.99    4.23
   2   3  29   11.79    2.83
  -2   3  29   22.41    2.57
  -2  -3  29   20.06    2.75
  -2   3  29    9.27    2.86
   2  -3  29   17.63    2.07
  -2  -3  29   15.83    1.97
   2  -3  29   20.73    2.86
  -2   4  -2  125.11    3.58
   2   4   0   95.60    1.94
  -2   4   0   95.25    2.76
  -2  -4   0   76.10    2.71
   2  -4   0   73.46    2.64
  -2  -4   2  136.07    3.49
  -2   4   2  135.56    3.12
  -2   4   2  144.55    3.04
  -2  -4   2  135.32    3.62
   2   4   2  134.34    2.77
   2  -4   2  140.48    3.38
   2   4   2  146.92    3.14
   2   4   2  139.23    2.95
   2   4   2  132.34    3.30
  -2  -4   4  208.98    4.85
   2  -4   4  196.95    3.13
  -2   4   4  206.72    3.69
   2   4   4  195.85    4.12
  -2   4   4  208.76    4.32
   2  -4   4  210.30    4.54
   2   4   4  201.58    5.11
  -2   4   4  209.34    3.58
   2   4   4  211.55    2.94
   2   4   4  207.06    4.09
  -2   4   6   27.63    2.78
   2   4   6   24.85    1.04
   2   4   6   24.58    2.50
  -2  -4   6   25.22    2.97
  -2   4   6   27.83    1.69
   2  -4   6   26.23    2.04
   2  -4   6   25.40    2.59
  -2  -4   8   64.80    4.30
   2   4   8   58.07    3.95
  -2   4   8   65.72    2.39
   2  -4   8   66.09    3.86
  -2   4   8   60.68    4.11
  -2  -4  10  236.10    7.65
  -2   4  10  228.98    7.14
  -2  -4  10  229.83    7.54
   2   4  10  224.27    6.96
   2  -4  10  233.59    7.00
   2  -4  10  228.81    7.81
  -2   4  10  242.88    4.46
   2  -4  12   88.75    6.98
   2   4  12   92.71    6.11
  -2  -4  12   94.50    6.37
   2  -4  12   93.46    6.69
  -2   4  12   95.52    6.25
  -2  -4  12   86.11    7.27
   2   4  14  265.42    9.29
  -2  -4  14  270.83   10.07
  -2   4  14  268.89    9.77
  -2  -4  14  270.40   11.03
   2  -4  14  256.68   10.70
   2  -4  14  275.78   10.35
  -2  -4  16  234.51   10.46
   2   4  16  226.02    9.92
  -2   4  16  223.09    9.70
  -2  -4  16  243.48   11.58
   2  -4  16  230.18   11.18
   2  -4  16  248.81   10.84
  -2   4  18  170.89    5.24
  -2  -4  18  166.51    5.29
   2   4  18  172.80    5.38
   2  -4  18  163.63    4.43
  -2   4  18  142.80    9.02
  -2   4  18  144.77    4.46
   2  -4  18  169.12    4.56
  -2  -4  18  149.15   10.33
   2  -4  18  148.19   10.39
  -2  -4  18  165.80    4.71
  -2  -4  18  182.35    5.14
  -2  -4  18  149.82    9.54
  -2   4  18  149.23    5.07
   2  -4  18  184.61    5.07
  -2   4  18  140.14    7.85
   2  -4  18  173.38    5.32
   2   4  18  134.63    8.20
   2  -4  18  157.09   10.01
   2   4  18  181.32    9.94
   2   4  18  147.43    5.42
  -2  -4  20    4.56    7.24
  -2   4  20   11.15    3.28
   2   4  20   16.63    6.62
  -2   4  20    4.20    4.69
   2  -4  20    6.85    7.05
  -2   4  20   17.95    6.86
   2   4  20    9.75    4.54
  -2  -4  20   19.67    3.07
   2  -4  20   14.68    3.19
   2   4  20    7.76    5.48
  -2  -4  20   25.05    4.34
   2   4  20   25.50    4.22
  -2   4  20   17.64    3.74
  -2  -4  20   19.14    3.57
   2  -4  20    7.54    3.66
  -2  -4  20   14.22    3.42
   2  -4  20   18.49    3.37
   2   4  22   24.06    4.69
   2   4  22    9.61    5.07
  -2   4  22    6.06    4.20
   2  -4  22   16.56    3.40
  -2  -4  22   11.01    3.90
   2   4  22    5.79    4.53
  -2   4  22   18.94    3.39
  -2  -4  22   20.52    3.74
  -2   4  22   18.31    5.42
   2  -4  22   16.28    4.25
   2  -4  24   39.81    5.13
   2   4  24   85.13    5.35
  -2   4  24    0.61    4.60
   2   4  24   45.89    5.62
  -2  -4  24   50.47    4.02
  -2   4  24   53.19    4.22
  -2   4  24   82.09    5.75
   2   4  24   46.39    4.55
   2  -4  24   30.29    5.88
  -2  -4  26    3.99    4.94
   2   4  26   15.92    4.43
  -2  -4  26   13.84    2.87
   2  -4  26    8.16    4.83
   2  -4  26    3.49    3.32
  -2  -4  26   13.73    4.02
   2   4  26   30.50    3.36
   2  -4  26   14.58    4.04
  -2   4  26   30.57    2.98
  -2   4  26   12.43    4.39
  -2  -4  28   15.16    2.61
  -2  -4  28   14.14    3.46
  -2  -4  28    5.79    2.37
  -2   4  28   17.45    3.09
   2   4  28   21.49    3.11
   2  -4  28   17.47    2.66
   2   4  28    7.11    3.78
  -2   4  28    3.42    3.63
   2  -4  28   16.62    3.43
  -2  -4  30   10.83    1.57
  -2   4  30    8.36    1.87
  -2  -4  30   13.05    1.83
   2  -4  30   10.66    1.69
   2   4  30   13.23    1.92
  -2   5  -1  928.86   10.06
  -2  -5  -1  924.40    9.88
  -2   5   1  819.47    8.58
   2   5   1  810.86    7.69
   2   5   3 1673.09   11.71
   2   5   3 1701.84   12.42
  -2  -5   3 1693.40   14.46
   2   5   3 1598.98   14.01
  -2   5   3 1633.38   12.52
   2  -5   3 1662.06   14.04
   2   5   3 1616.34   12.46
  -2   5   3 1669.69   12.16
   2  -5   5   39.76    1.69
   2   5   5   34.42    1.56
   2   5   5   29.96    2.52
  -2   5   5   36.16    2.65
   2   5   5   31.57    2.51
  -2  -5   5   37.45    3.18
   2  -5   5   35.73    2.90
  -2   5   5   32.74    1.90
  -2   5   5   33.14    2.20
  -2  -5   7  409.51    8.44
   2   5   7  382.50    4.13
  -2   5   7  393.27    6.39
  -2   5   7  401.66    5.51
   2   5   7  382.79    6.78
   2   5   7  382.59    7.02
  -2   5   7  383.89    7.23
   2  -5   7  398.90    7.86
  -2   5   9    4.85    1.43
   2   5   9    5.07    3.23
  -2   5   9    4.09    3.59
   2  -5   9    3.30    3.13
  -2  -5   9    5.51    3.51
  -2   5   9    2.53    2.42
   2   5  11   60.64    5.22
  -2  -5  11   55.95    5.43
   2  -5  11   59.26    4.83
  -2   5  11   61.19    5.32
  -2  -5  11   62.58    5.52
   2  -5  11   58.06    5.76
  -2  -5  13    2.43    5.00
  -2   5  13    2.92    3.47
  -2  -5  13    3.92    6.05
   2   5  13    6.21    4.50
   2  -5  13    0.53    5.84
  -2   5  13    6.19    5.28
   2  -5  13    4.13    4.95
   2  -5  15  109.84    8.27
  -2   5  15  102.66    6.15
  -2  -5  15  115.72    8.38
   2  -5  15  112.74    8.52
  -2  -5  15  112.53    8.75
  -2   5  15  111.85    7.56
   2   5  15  112.32    7.12
   2   5  15   97.36    6.52
  -2  -5  17   24.08    7.11
   2   5  17   20.76    5.26
  -2   5  17   29.71    6.61
   2   5  17   30.39    6.53
   2  -5  17   30.24    7.27
  -2  -5  17   25.52    6.43
   2  -5  17   28.27    7.16
  -2   5  17   22.65    4.99
   2   5  19   13.82    5.44
   2  -5  19   18.99    3.97
  -2   5  19   19.50    6.53
  -2  -5  19   16.48    3.28
  -2   5  19    6.59    4.19
   2  -5  19   19.75    2.95
  -2  -5  19   21.58    7.36
   2   5  19    4.06    4.28
   2   5  19   18.41    6.69
  -2  -5  19   14.71    3.50
   2   5  19   16.28    3.86
  -2   5  19   14.16    3.58
   2  -5  19   13.55    3.02
  -2   5  19   10.96    3.02
   2  -5  19   17.02    6.92
  -2  -5  21  140.22    5.04
  -2   5  21  121.94    4.73
  -2   5  21  152.13    5.35
   2  -5  21  128.33    4.69
  -2  -5  21  147.91    5.70
  -2   5  21  104.60    5.73
   2   5  21  157.34    5.81
   2   5  21  131.51    5.97
   2  -5  21  129.43    5.66
   2   5  21  117.50    5.55
   2  -5  23    1.78    3.92
  -2   5  23   -2.13    4.21
  -2  -5  23    5.51    3.62
  -2  -5  23   -0.93    4.05
  -2   5  23   -0.89    4.82
   2  -5  23    4.01    3.37
   2   5  23   -1.06    4.92
   2   5  23   14.25    4.69
  -2   5  23    7.40    4.74
   2  -5  23   -3.63    5.33
  -2  -5  25    8.89    5.14
  -2   5  25    9.83    4.47
  -2  -5  25   18.55    4.08
  -2   5  25   21.20    3.63
  -2   5  25   63.51    5.24
   2   5  25   23.93    3.93
   2  -5  25   -5.82    5.05
   2   5  25   50.47    4.73
   2   5  25   24.82    4.44
   2  -5  25   23.41    4.36
  -2  -5  25   20.78    3.43
  -2  -5  27   22.40    3.06
  -2   5  27   44.69    2.61
   2  -5  27   15.08    4.47
  -2  -5  27   10.47    3.24
   2   5  27    7.29    4.64
   2   5  27   26.03    3.74
  -2   5  27   18.04    3.65
   2  -5  27   13.55    2.95
   2   5  27   42.71    2.96
   2  -5  27   23.53    3.17
  -2  -5  27   13.34    4.08
   2  -5  29   13.88    2.60
  -2  -5  29    3.53    1.47
  -2  -5  29   10.41    2.69
   2   5  29    8.34    2.77
  -2   5  29    4.59    2.86
  -2   6  -2 1182.70   12.96
  -2  -6  -2 1347.17   12.54
  -2  -6   0  391.68    6.99
   2  -6   0  382.34    7.05
  -2  -6   2 1022.26   11.74
   2  -6   2 1007.38   11.11
  -2  -6   2 1013.91   11.23
  -2  -6   4  883.08   11.28
   2   6   4  866.35    8.56
   2   6   4  855.29    9.42
   2  -6   4  850.68   10.79
  -2   6   4  863.25    9.03
   2   6   4  882.60    9.52
   2  -6   6  437.32    8.30
  -2  -6   6  434.73    8.74
   2   6   6  418.80    7.07
  -2   6   6  439.82    6.12
  -2   6   6  416.64    7.46
  -2   6   6  437.93    6.65
   2   6   6  448.97    5.39
   2   6   6  425.64    7.20
  -2   6   8  131.21    4.41
   2   6   8  128.96    4.79
   2   6   8  121.43    2.41
  -2   6   8  136.91    3.52
  -2  -6   8  125.94    5.84
  -2   6   8  133.28    5.22
   2  -6   8  131.96    5.57
   2   6   8  131.97    5.03
  -2  -6  10   38.89    5.01
  -2   6  10   33.46    2.08
   2   6  10   36.48    4.38
   2  -6  10   36.29    4.42
  -2   6  10   37.73    3.51
   2   6  10   36.88    3.87
  -2   6  10   39.15    4.73
  -2   6  12  115.70    5.47
   2   6  12  118.84    6.27
  -2  -6  12  111.47    7.20
   2   6  12  113.22    5.79
  -2   6  12  123.02    6.76
   2  -6  12  114.22    7.57
  -2   6  14  127.53    7.32
   2  -6  14  115.12    8.58
  -2  -6  14  117.81    9.10
   2   6  14  116.91    6.55
  -2  -6  14  123.77    8.46
   2   6  14  123.27    7.06
   2  -6  14  118.22    8.66
  -2   6  14  126.11    6.22
  -2  -6  16  192.26   10.45
   2  -6  16  193.06   11.15
  -2   6  16  192.19    7.89
   2   6  16  177.09    8.13
  -2   6  16  192.10    9.00
   2  -6  16  188.66   10.29
  -2  -6  16  187.30   11.20
   2   6  16  182.73    9.00
  -2  -6  18  141.69    4.42
   2  -6  18  157.91    4.26
   2   6  18  124.29    7.83
   2   6  18  139.14    5.20
   2  -6  18  136.10   10.20
   2   6  18  118.52    5.22
  -2   6  18  123.14    7.27
   2  -6  18  139.56    4.26
  -2  -6  18  129.85    9.66
  -2   6  18  140.08    5.33
  -2   6  18  137.07    4.47
  -2  -6  18  137.34   10.39
  -2   6  18  132.23    9.02
  -2  -6  18  148.64    5.54
   2  -6  18  137.76   10.04
   2  -6  18  132.24    5.07
   2   6  18  120.55    8.44
  -2  -6  20   32.81    3.69
   2  -6  20   21.53    4.81
   2  -6  20   31.31    3.67
  -2   6  20   21.35    4.73
  -2   6  20   25.33    3.46
   2   6  20   21.70    4.21
  -2   6  20   35.66    4.44
   2   6  20   40.23    4.61
  -2  -6  20   40.50    4.68
   2   6  20   29.81    3.95
   2  -6  22   30.97    3.77
   2   6  22   54.78    4.60
  -2   6  22   28.18    4.74
   2   6  22   -0.16    4.08
  -2   6  22   25.16    4.99
  -2  -6  22   23.73    4.44
   2  -6  22   29.35    4.80
  -2  -6  22   35.84    4.19
   2   6  22   31.33    5.03
  -2   6  22   57.68    4.53
   2   6  24   39.19    4.81
   2   6  24   26.50    4.44
  -2   6  24   54.37    5.19
   2  -6  24   29.12    4.27
  -2  -6  24   19.11    5.46
   2  -6  24   32.41    3.50
  -2  -6  24   32.46    3.84
  -2  -6  24   30.49    4.26
  -2   6  24   34.83    4.67
  -2   6  24   30.41    4.16
   2  -6  24   35.02    4.45
  -2  -6  24   28.13    4.21
   2   6  24   52.23    4.81
   2  -6  24   24.02    5.58
   2  -6  26   30.45    4.86
  -2   6  26   26.62    4.15
  -2  -6  26    2.03    2.76
   2   6  26    6.34    3.27
  -2  -6  26    0.50    4.49
   2   6  26    1.42    3.54
  -2  -6  26   -0.62    3.12
  -2   6  26    5.29    3.59
  -2   6  26    3.63    2.96
   2  -6  26    1.19    3.23
   2  -6  26   -3.61    3.70
  -2  -6  28   19.14    3.47
  -2   6  28    5.60    3.60
  -2   6  28   19.65    2.52
   2   6  28    7.92    3.73
   2  -6  28   19.04    3.31
  -2  -6  28    2.66    2.47
   2  -6  28   13.69    2.24
  -2   6  30    8.47    1.72
   2   6  30   11.03    1.66
  -2   7  -1  964.79   12.01
  -2  -7  -1 1009.16   12.36
   2  -7   1  892.74   11.30
  -2  -7   1  907.39   11.44
  -2   7   3  581.26    8.13
  -2   7   3  577.29    8.00
   2  -7   3  537.67    8.68
  -2  -7   3  528.10    9.10
   2  -7   5  545.28    9.55
  -2   7   5  586.67    8.51
   2   7   5  577.03    8.43
  -2   7   5  560.28    7.74
   2   7   5  592.57    7.37
   2   7   5  565.78    8.22
  -2  -7   7  100.29    5.53
  -2   7   7   97.73    4.62
   2   7   7  101.21    4.36
   2  -7   7   97.84    5.07
  -2   7   7   96.33    3.91
   2   7   7   86.59    4.50
  -2   7   7   99.02    3.42
  -2  -7   9  125.37    6.65
   2  -7   9  122.61    6.14
  -2   7   9  131.96    3.73
   2   7   9  127.01    5.27
  -2   7   9  130.69    4.83
  -2   7   9  122.43    5.90
   2   7   9  118.66    5.57
   2   7  11   33.70    4.26
  -2   7  11   34.34    3.83
  -2  -7  11   35.54    5.35
  -2   7  11   39.14    5.06
   2   7  11   33.66    4.88
   2  -7  11   36.02    4.90
  -2  -7  13   68.77    7.18
   2  -7  13   69.77    7.26
  -2   7  13   78.19    6.59
   2   7  13   77.90    5.60
   2   7  13   76.87    6.20
  -2  -7  13   62.69    8.01
  -2   7  13   75.91    5.04
  -2  -7  15   30.81    6.96
  -2  -7  15   30.08    7.55
  -2   7  15   36.50    6.38
  -2   7  15   36.68    4.84
   2   7  15   34.57    5.20
   2  -7  15   35.58    7.38
   2  -7  15   34.46    7.14
   2   7  15   32.17    6.00
   2   7  17  150.82    7.87
   2   7  17  173.56    5.20
   2   7  17  163.22    5.35
  -2  -7  17  144.52   10.10
  -2  -7  17  147.72    5.50
   2  -7  17  150.11   10.11
  -2   7  17  170.59    5.54
  -2  -7  17  154.36   11.08
   2  -7  17  148.41    5.33
   2   7  17  134.36    8.44
  -2   7  17  138.48    8.98
   2  -7  17  156.23    4.29
  -2   7  17  148.32    7.46
  -2  -7  17  171.90    4.65
   2  -7  17  145.84   10.64
   2   7  19   30.04    5.81
   2   7  19   29.08    6.84
   2  -7  19   34.58    3.54
  -2   7  19   28.73    6.97
  -2  -7  19   39.45    7.93
  -2   7  19   25.50    3.41
   2  -7  19   40.90    8.26
   2   7  19   35.21    4.68
  -2  -7  19   38.20    3.95
  -2   7  19   17.59    4.57
  -2  -7  19   34.76    7.60
   2   7  19   35.03    3.61
   2  -7  19   45.47    4.64
   2  -7  19   36.56    8.04
  -2  -7  19   32.53    4.30
  -2   7  19   30.32    4.17
   2   7  19   24.06    3.98
  -2  -7  21    9.41    3.92
   2   7  21   15.67    4.26
   2   7  21    2.33    4.59
   2  -7  21   -1.11    4.42
  -2   7  21   14.13    4.15
  -2   7  21    3.48    3.94
   2   7  21    5.03    4.22
   2  -7  21    5.67    3.43
  -2  -7  21   15.89    4.53
  -2   7  21   -1.66    5.25
   2   7  23   18.26    4.53
  -2   7  23   -4.04    4.27
  -2  -7  23    1.65    3.81
   2  -7  23   -2.81    4.85
   2  -7  23    3.38    3.86
   2  -7  23    1.25    4.62
   2   7  23   11.54    4.50
  -2  -7  23   -0.94    4.38
  -2  -7  23    2.66    3.86
   2  -7  23    1.90    3.45
  -2   7  23    7.64    4.68
   2  -7  25   19.43    3.58
  -2   7  25   39.68    4.57
  -2   7  25   14.58    3.61
   2  -7  25   22.26    3.87
   2   7  25    9.73    4.05
   2   7  25   30.42    4.57
   2  -7  25   18.92    3.08
   2  -7  25    2.34    4.07
  -2  -7  25   13.85    3.72
  -2  -7  25   18.37    3.40
  -2  -7  25    8.61    4.60
   2  -7  25   11.79    4.50
  -2   7  25   13.21    3.76
   2   7  25    1.99    3.84
   2   7  27    8.22    2.85
   2  -7  27    0.83    2.92
   2   7  27   19.11    2.65
  -2   7  27    6.90    2.72
   2   7  27   -2.88    4.82
   2  -7  27    6.40    3.63
  -2   7  27   18.36    2.31
  -2  -7  27   -2.78    3.40
  -2  -7  27    0.30    3.92
  -2   7  29   -2.31    2.59
  -2  -7  29   -0.06    2.24
   2   7  29   -1.75    2.68
  -2  -7  29    0.75    1.87
   2  -7  29    0.86    2.03
   2  -7  29   -1.12    2.24
  -2  -7  29    2.19    1.42
   2  -8  -2  137.21    5.14
  -2  -8  -2  165.12    5.86
  -2   8   0   73.28    4.19
   2  -8   0   71.85    4.38
  -2  -8   0   77.04    4.54
   2  -8   2  152.95    5.44
  -2  -8   2  159.23    5.64
   2   8   4  401.03    7.39
  -2  -8   4  396.98    8.77
  -2   8   4  433.10    7.73
   2  -8   4  385.62    8.47
  -2   8   4  443.69    7.46
  -2   8   6  335.18    6.37
  -2   8   6  335.70    7.24
  -2  -8   6  316.48    8.51
   2   8   6  343.93    7.14
   2   8   6  344.15    7.10
  -2   8   8  142.32    5.86
   2   8   8  138.25    5.39
   2   8   8  141.41    5.55
  -2   8   8  155.77    4.32
  -2  -8   8  148.92    6.94
   2  -8   8  141.80    6.44
  -2   8   8  144.25    5.02
  -2   8  10  275.56    7.07
  -2   8  10  265.61    8.11
  -2  -8  10  261.48    9.51
   2   8  10  256.33    7.64
   2   8  10  251.97    7.26
   2  -8  10  254.01    8.82
   2   8  12  253.87    7.89
   2   8  12  245.71    8.50
   2  -8  12  246.24    9.32
  -2   8  12  259.35    7.55
   2  -8  12  237.17   10.21
  -2   8  12  248.14    8.89
  -2  -8  12  248.54   10.03
   2   8  14   53.95    5.43
  -2  -8  14   45.48    7.83
   2   8  14   50.38    6.24
   2  -8  14   41.50    7.83
  -2   8  14   47.85    6.45
  -2  -8  14   53.59    7.13
   2  -8  14   52.43    7.36
  -2   8  14   56.10    5.02
  -2  -8  16    6.85    7.82
  -2  -8  16    9.75    6.28
   2   8  16   11.16    4.93
  -2   8  16   10.61    4.25
  -2   8  16    9.15    6.11
   2   8  16    9.14    5.87
   2  -8  16   10.12    6.40
   2  -8  16    8.92    7.60
   2  -8  18   67.43    9.03
  -2   8  18   56.95    7.80
  -2  -8  18   66.60    8.50
   2   8  18   60.07    5.02
  -2   8  18   66.37    3.61
   2  -8  18   63.22    8.58
   2   8  18   64.66    3.98
  -2   8  18   67.36    4.65
  -2  -8  18   74.05    4.07
   2   8  18   57.23    7.48
  -2  -8  18   70.08    9.22
  -2  -8  18   61.12    4.92
   2  -8  18   78.51    5.09
   2  -8  18   65.14    3.84
   2   8  18   61.20    6.43
   2  -8  20   38.00    3.91
  -2  -8  20   39.57    4.06
   2  -8  20   42.10    5.09
   2   8  20   38.85    4.68
  -2   8  20   39.05    4.12
  -2  -8  20   44.03    4.66
   2   8  20   28.97    4.60
   2   8  20   39.88    4.26
  -2   8  20   37.76    4.62
   2  -8  22   42.79    4.07
  -2   8  22   62.92    4.71
  -2   8  22   33.07    5.04
  -2  -8  22   36.09    5.19
   2   8  22    4.79    4.04
  -2  -8  22   46.59    4.44
  -2   8  22    1.20    3.72
   2   8  22   64.75    4.92
   2   8  22   37.24    4.71
   2  -8  22   39.50    5.16
   2  -8  22   34.12    5.38
  -2   8  24    4.62    4.17
  -2   8  24   16.64    3.78
   2  -8  24    6.11    5.07
  -2  -8  24   14.06    3.70
  -2  -8  24    5.19    5.22
   2  -8  24   15.86    3.31
   2   8  24   -0.10    4.46
   2  -8  24    2.03    5.04
  -2  -8  24    7.54    4.35
   2   8  24   24.90    4.58
   2   8  24   20.24    3.83
  -2   8  24   25.13    4.99
   2  -8  24   14.19    4.50
   2   8  26    3.74    3.16
   2  -8  26   -1.72    3.63
  -2  -8  26   -1.83    4.08
   2  -8  26    9.12    3.10
   2   8  26    5.14    2.98
   2  -8  26    1.07    4.20
  -2   8  26    6.02    3.66
  -2  -8  26   -5.30    3.97
  -2   8  26    1.32    2.87
  -2  -8  26    4.92    2.85
  -2  -8  26    7.73    3.07
  -2   8  26    1.70    2.90
  -2  -8  28    5.44    2.42
   2  -8  28    3.61    2.95
   2   8  28   -0.65    3.44
  -2  -8  28    2.26    2.35
   2  -8  28    6.33    2.62
  -2   8  28   -3.06    3.34
  -2  -8  28    1.67    2.97
   2  -8  28    3.52    2.18
  -2  -9  -3  142.38    5.93
   2  -9  -3  149.06    5.95
   2  -9  -1  256.79    7.47
  -2  -9  -1  270.13    7.62
   2  -9   1  269.58    7.44
  -2   9   1  266.31    6.88
  -2  -9   1  266.79    7.36
  -2  -9   3  170.54    6.62
   2  -9   3  154.65    5.90
  -2  -9   3  156.72    6.24
  -2   9   5  100.69    4.94
  -2   9   5  104.48    4.27
   2  -9   5   90.85    5.34
  -2  -9   5   93.38    5.72
   2   9   5  102.12    4.72
  -2   9   7  213.50    5.53
   2   9   7  210.95    6.36
   2  -9   7  190.25    7.30
  -2  -9   7  194.72    7.82
  -2   9   7  216.35    6.77
  -2  -9   9  136.36    7.61
   2   9   9  134.21    5.80
  -2   9   9  130.70    5.35
  -2   9   9  143.09    4.46
  -2   9   9  140.96    6.44
   2   9   9  132.30    6.05
   2  -9   9  129.47    6.96
  -2  -9  11  157.09    8.56
  -2   9  11  157.19    7.04
   2   9  11  156.65    6.83
  -2   9  11  164.10    6.25
   2   9  11  159.07    6.50
   2  -9  11  155.96    7.98
   2  -9  13   68.75    7.73
   2  -9  13   77.24    6.78
  -2   9  13   74.19    6.58
  -2   9  13   80.72    5.44
   2   9  13   76.66    5.82
   2   9  13   74.69    6.16
  -2  -9  13   78.17    7.42
   2  -9  15   39.30    7.91
  -2  -9  15   40.28    8.63
  -2  -9  15   36.55    7.50
   2   9  15   46.01    5.64
   2   9  15   38.55    6.39
  -2   9  15   44.23    5.04
  -2   9  15   38.89    6.66
   2  -9  15   36.47    7.66
   2  -9  17  181.05   11.56
   2   9  17  202.23    6.52
   2  -9  17  187.11   11.94
   2   9  17  194.09    8.87
  -2  -9  17  207.49    5.14
   2   9  17  184.61    9.42
   2   9  17  209.49    5.80
  -2   9  17  209.62    6.26
   2  -9  17  197.48    6.33
   2  -9  17  197.79    5.01
  -2  -9  17  186.20   11.29
  -2  -9  17  188.12   12.32
  -2   9  17  193.50    9.86
  -2   9  17  186.83    4.91
  -2  -9  17  176.24    6.10
  -2   9  19   52.43    3.68
   2  -9  19   51.98    4.71
   2  -9  19   49.12    4.12
   2   9  19   41.65    4.88
  -2  -9  19   52.44    4.01
  -2  -9  19   48.63    8.31
  -2  -9  19   49.71    5.00
   2   9  19   32.77    4.15
  -2   9  19   46.31    4.94
   2  -9  19   47.05    8.69
   2  -9  21   20.32    5.51
  -2   9  21   -0.77    3.34
   2   9  21   20.93    4.39
   2   9  21    4.36    3.63
   2  -9  21   26.55    3.87
  -2   9  21   33.14    4.58
  -2   9  21   20.20    4.71
  -2  -9  21   40.11    4.74
  -2  -9  21   30.82    4.39
   2   9  21   36.10    4.80
   2  -9  23   64.02    5.57
  -2   9  23   69.67    5.60
  -2   9  23  122.17    5.18
   2   9  23   96.34    4.56
   2   9  23   71.97    5.31
   2  -9  23   75.06    5.61
  -2  -9  23   78.85    4.69
   2  -9  23   80.31    4.39
  -2   9  23   98.62    4.39
   2   9  23  117.22    5.20
  -2  -9  23   61.95    5.60
   2  -9  25   -0.01    4.42
  -2  -9  25   -4.20    4.53
   2  -9  25    2.47    4.38
  -2   9  25   -1.20    3.52
   2   9  25    5.12    3.07
  -2  -9  25    4.64    3.20
  -2  -9  25    3.00    3.86
   2  -9  25    3.94    3.85
  -2   9  25    3.66    2.95
  -2  -9  25    0.53    4.38
   2   9  25    3.47    4.00
  -2   9  25    9.48    4.28
   2   9  25   -4.05    3.99
  -2  -9  27   16.13    2.07
   2  -9  27   -0.90    3.44
  -2  -9  27   31.77    2.97
   2  -9  27   20.56    2.21
  -2   9  27   31.48    2.34
   2  -9  27   19.75    3.09
   2  -9  27   30.54    3.31
  -2  -9  27   15.76    3.39
   2   9  27   15.51    4.06
  -2  -9  27   27.70    3.50
   2   9  27   33.11    2.63
  -2   9  27   12.52    4.28
  -2  -9  29    7.30    1.83
   2  -9  29    7.12    1.62
  -2   9  29    6.43    2.17
   2   9  29    8.33    2.26
   2 -10  -4   39.15    4.85
  -2 -10  -4   37.65    4.56
  -2 -10  -2   93.49    6.03
   2 -10  -2   96.20    6.10
   2 -10   0  590.81   11.36
  -2 -10   0  592.73   11.43
  -2  10   2   97.63    5.01
  -2 -10   2   85.97    5.66
   2 -10   2   89.06    5.33
  -2 -10   4   41.09    4.86
   2 -10   4   42.72    4.73
  -2  10   4   48.23    3.79
  -2  10   6  336.38    7.38
  -2 -10   6  356.42   10.14
  -2  10   6  331.93    8.03
   2  10   6  337.11    8.05
   2  10   8  237.93    7.27
  -2  10   8  239.53    7.61
  -2 -10   8  215.98    8.85
   2 -10   8  204.69    8.19
  -2  10   8  247.70    6.20
   2  10  10  338.24    8.69
   2 -10  10  325.97   10.78
  -2 -10  10  320.88   11.11
   2  10  10  352.51    9.19
  -2  10  10  356.69    9.39
   2  10  12   86.75    6.38
   2  10  12   91.81    6.00
   2 -10  12   81.01    6.99
  -2 -10  12   87.32    7.51
  -2  10  12   91.33    6.72
  -2 -10  14   24.16    7.44
  -2  10  14   30.65    4.67
   2 -10  14   24.43    7.23
   2  10  14   28.40    5.51
   2  10  14   30.90    5.20
  -2  10  14   33.20    5.99
  -2 -10  14   29.67    6.65
   2 -10  14   35.30    6.11
  -2  10  16   16.67    3.20
   2 -10  16    4.55    7.29
  -2  10  16   18.46    3.83
   2 -10  16    8.70    3.95
   2  10  16   12.51    5.09
   2 -10  16   10.81    3.04
  -2 -10  16    9.03    6.85
  -2 -10  16    7.80    3.62
  -2 -10  16   11.89    2.78
   2  10  16   17.23    3.70
   2  10  16   12.77    5.97
  -2  10  16   11.81    6.34
   2 -10  16    8.32    7.00
   2  10  16   16.61    3.46
  -2 -10  16    6.00    7.66
   2  10  18   25.09    6.23
  -2 -10  18   20.81    7.00
  -2 -10  18   19.64    4.48
  -2 -10  18   25.92    8.01
  -2  10  18   25.87    3.20
   2  10  18   15.49    4.81
   2 -10  18   23.35    7.61
   2 -10  18   22.79    3.55
  -2  10  18   20.05    4.32
   2 -10  18   25.25    4.58
   2 -10  18   24.51    8.30
  -2  10  18   25.85    6.32
  -2 -10  18   25.03    3.79
  -2  10  20   49.62    5.12
  -2  10  20   36.48    4.61
  -2 -10  20   53.53    4.55
  -2 -10  20   57.97    5.72
   2 -10  20   43.68    5.49
   2 -10  20   56.70    4.22
   2  10  20   43.67    4.77
   2  10  20   50.27    5.43
   2 -10  22   41.86    4.15
   2 -10  22   33.50    5.79
   2 -10  22   38.83    5.07
   2  10  22   45.17    3.82
   2  10  22   61.43    5.17
   2  10  22   31.47    4.87
  -2  10  22   56.76    4.94
  -2  10  22   29.58    5.28
  -2 -10  22   39.61    4.50
  -2 -10  22   28.20    5.45
   2 -10  24    0.56    4.35
   2 -10  24    0.11    4.36
  -2 -10  24   -2.81    4.63
  -2 -10  24   -2.28    4.56
   2  10  24    3.11    4.26
  -2  10  24    3.84    4.48
   2  10  24    3.99    3.01
  -2 -10  24    1.74    3.67
  -2  10  26    2.10    2.71
   2 -10  26    3.66    3.72
  -2 -10  26    4.25    3.08
   2 -10  26    8.75    3.08
   2  10  26   -0.87    4.38
   2 -10  26   -1.31    3.85
  -2 -10  26   15.24    3.68
   2 -10  26    6.67    3.40
  -2  10  26    1.04    3.31
   2  10  26    4.76    2.98
  -2 -10  26   -1.40    3.86
  -2 -10  28    1.85    1.91
   2 -10  28    0.35    2.13
   2  10  28    4.33    1.54
  -2 -10  28    1.55    2.32
  -2 -10  28    5.20    2.31
   2 -10  28    2.40    2.29
   2  10  28    1.80    2.95
  -2  10  28   -0.79    2.87
   2 -10  28    9.02    2.09
  -2 -11  -5  146.05    7.12
   2 -11  -5  145.78    7.05
  -2 -11  -3  284.38    8.97
   2 -11  -3  288.19    9.08
   2 -11  -1  139.72    7.22
  -2 -11  -1  146.13    7.34
   2 -11   1  149.38    7.18
  -2 -11   1  146.88    6.87
  -2 -11   3  220.77    8.19
  -2 -11   3  197.16    7.81
  -2  11   3  223.20    6.98
   2 -11   3  188.30    7.59
   2 -11   5   65.99    5.78
  -2 -11   5   63.99    6.20
  -2  11   5   77.03    4.59
  -2  11   7  265.46    6.99
  -2  11   7  248.88    7.72
   2 -11   7  208.75    8.44
   2  11   7  238.47    7.66
  -2 -11   7  221.24    9.22
  -2  11   9   73.86    5.99
   2 -11   9   67.63    6.43
  -2 -11   9   65.83    6.60
   2  11   9   72.68    5.43
   2 -11  11   36.03    6.16
  -2  11  11   43.48    5.63
   2  11  11   38.85    5.29
  -2 -11  11   33.96    6.32
   2  11  13  177.93    8.40
   2 -11  13  172.10    9.44
  -2  11  13  176.00    8.63
  -2 -11  13  173.19   10.11
   2  11  15  104.00    7.79
   2 -11  15   99.12    4.92
  -2 -11  15   92.37   10.35
  -2  11  15  107.30    8.05
  -2  11  15  111.33    4.81
  -2 -11  15   99.98    9.36
  -2 -11  15  117.89    4.24
   2  11  15  113.01    4.97
   2 -11  15   95.32    9.23
  -2 -11  15  108.14    5.20
  -2  11  17   34.38    3.32
   2  11  17   48.32    4.00
   2  11  17   46.62    4.15
  -2 -11  17   32.78    8.95
  -2 -11  17   34.25    7.82
   2 -11  17   39.12    4.17
   2 -11  17   36.52    7.87
  -2 -11  17   37.13    3.60
   2  11  17   38.11    6.65
  -2 -11  17   34.50    4.42
   2 -11  17   31.15    8.14
  -2  11  17   41.30    7.02
  -2  11  17   47.10    4.34
   2  11  17   31.63    4.32
   2 -11  17   32.69    3.76
   2  11  19   10.29    4.32
  -2 -11  19   20.61    4.62
   2  11  19   11.86    4.90
  -2  11  19   15.03    4.76
   2 -11  19   20.48    3.73
  -2 -11  19   19.17    4.26
  -2  11  21   78.54    5.65
   2 -11  21   79.58    4.67
   2  11  21   79.33    5.79
  -2 -11  21   95.67    6.30
   2 -11  21   52.51    5.82
  -2  11  21   56.72    5.41
   2 -11  21   81.43    5.06
   2  11  21   63.18    4.97
  -2 -11  21   78.31    4.95
  -2 -11  23   30.79    4.55
   2  11  23   46.82    4.55
   2  11  23   26.67    4.56
  -2 -11  23   30.21    4.13
  -2 -11  23   14.34    4.83
  -2  11  23   54.12    4.43
  -2  11  23   24.20    4.83
   2 -11  23   32.85    4.72
   2 -11  23   20.06    4.95
   2 -11  23   18.70    5.70
   2 -11  25   16.44    4.26
  -2 -11  25   20.44    4.14
   2 -11  25   21.87    4.08
   2 -11  25   34.86    3.88
   2 -11  25   24.25    4.10
  -2  11  25   19.61    3.83
   2  11  25   19.20    3.67
  -2 -11  25   19.83    4.09
  -2 -11  25    9.26    4.73
  -2  11  25    5.52    3.58
   2  11  25    4.13    3.77
   2 -11  27   46.88    2.76
   2 -11  27   56.08    2.98
   2 -11  27   58.78    3.26
   2  11  27   47.89    2.58
  -2 -11  27   55.36    2.68
  -2  11  27   46.82    2.36
  -2 -11  27   56.24    3.55
  -2  11  27   53.80    3.94
   2 -11  27   40.99    3.21
  -2 -11  27   44.16    2.67
   2  11  27   52.19    3.91
  -2 -12  -8   59.71    6.32
  -2 -12  -6  517.18   12.02
   2 -12  -6  513.82   11.97
   2 -12  -4   91.65    6.87
  -2 -12  -4   91.31    7.03
  -2 -12  -2  396.76   11.14
   2 -12  -2  381.35   10.88
  -2 -12   0  612.87   12.93
   2 -12   0  605.26   12.98
   2 -12   2  305.85    9.92
  -2 -12   2  298.60    9.99
   2 -12   4   97.01    6.79
  -2 -12   4   96.05    6.89
  -2  12   4  106.39    5.54
  -2 -12   6  370.51   11.33
   2 -12   6  369.12   11.04
   2 -12   8   48.38    6.13
  -2  12   8   59.23    5.73
  -2 -12   8   52.04    6.49
  -2  12  10   58.97    6.09
   2  12  10   52.92    5.66
   2 -12  10   42.23    6.39
  -2 -12  10   46.04    6.83
   2  12  12   52.73    5.96
   2 -12  12   46.18    6.68
  -2 -12  12   47.18    6.88
  -2  12  12   52.78    6.37
  -2 -12  14    7.01    6.41
   2 -12  14    5.67    5.50
   2 -12  14   -4.64    7.80
  -2  12  14    4.65    5.55
   2  12  14    3.45    5.09
   2  12  16   11.13    3.42
  -2 -12  16    8.74    4.44
   2  12  16   13.58    3.42
  -2 -12  16    6.31    3.14
   2 -12  16    3.90    7.69
  -2 -12  16    1.83    8.69
  -2  12  16   11.86    4.21
   2  12  16    9.77    4.25
  -2  12  16   11.81    5.77
   2 -12  16    3.57    3.43
   2  12  16   10.42    5.65
   2  12  16   13.35    3.53
   2 -12  16    3.97    8.30
  -2  12  16   15.24    3.19
  -2 -12  16    2.25    7.62
   2 -12  16    8.47    4.49
  -2  12  16    4.88    2.80
   2  12  18    9.21    3.52
   2 -12  18    2.51    4.70
  -2 -12  18   -1.81    3.70
   2 -12  18    0.95    3.58
   2  12  18   -9.42    5.37
  -2 -12  18    0.54    4.23
  -2 -12  20   11.98    4.43
   2  12  20    6.03    4.93
   2 -12  20   12.15    4.22
   2  12  20    5.63    4.43
   2 -12  20   12.42    3.92
   2 -12  20   -0.70    5.88
  -2 -12  20   12.89    5.41
  -2  12  20    6.74    4.60
  -2  12  22   11.07    4.58
   2  12  22   13.91    4.23
  -2 -12  22    8.43    5.01
  -2 -12  22   15.00    4.32
   2 -12  22   12.30    5.11
   2 -12  22    1.90    4.36
  -2 -12  22   12.94    4.47
   2 -12  22   11.06    5.25
   2  12  22   29.42    4.90
  -2  12  22   26.55    4.61
   2 -12  24   11.78    3.76
  -2 -12  24   -3.61    5.22
  -2 -12  24    5.62    3.97
   2  12  24    5.11    4.06
   2 -12  24   -0.03    4.85
   2 -12  24   24.57    4.37
  -2  12  24   15.85    3.63
   2 -12  24    2.38    4.48
   2  12  24    3.55    3.74
  -2  12  24    3.42    3.88
  -2 -12  24   12.76    3.42
  -2 -12  24   -1.56    4.39
   2  12  26   -3.34    3.61
   2 -12  26    0.59    3.39
   2  12  26    3.79    2.73
  -2 -12  26   -0.51    3.86
  -2 -12  26    5.06    3.00
  -2 -12  26    1.44    2.54
  -2  12  26    0.85    3.05
   2 -12  26    1.18    2.81
  -2 -12  26    3.47    3.07
   2 -12  26    4.25    3.01
  -2  12  26    1.01    2.41
   2 -12  26    1.73    2.86
  -2  12  28   -0.05    2.18
  -2 -12  28    6.35    1.94
   2  12  28    0.44    1.99
   2 -12  28    8.57    1.71
   2 -12  28    0.99    1.44
  -2 -13  -9  229.31    9.39
  -2 -13  -7   17.56    5.47
   2 -13  -7   19.98    5.69
  -2 -13  -5  185.27    8.81
   2 -13  -5  190.68    9.01
  -2 -13  -3  391.61   11.76
   2 -13  -3  395.05   11.82
   2 -13  -1   54.74    6.64
  -2 -13  -1   61.02    7.01
   2 -13   1   51.24    6.45
  -2 -13   1   47.19    6.22
   2 -13   3  355.41   11.27
  -2 -13   3  343.81   11.05
  -2 -13   3  301.04   10.55
   2 -13   3  289.98   10.33
  -2 -13   5  147.33    8.25
   2 -13   5  152.74    8.16
   2 -13   7   23.45    5.49
  -2 -13   7   20.33    5.64
  -2 -13   9  163.18    9.40
   2 -13   9  157.10    9.17
  -2 -13  11   18.91    6.66
   2  13  11   25.27    5.62
  -2  13  11   25.41    5.56
   2 -13  11   18.44    5.76
  -2 -13  13   22.62    6.58
   2  13  13   23.30    5.89
   2 -13  13   21.81    6.09
  -2  13  13   23.31    6.29
  -2 -13  15   12.22    3.94
   2 -13  15    8.43    4.40
  -2 -13  15    5.38    3.48
  -2  13  15    3.51    2.92
   2  13  15    8.62    3.33
  -2  13  15    9.08    3.50
  -2  13  15   13.08    3.03
   2  13  15   10.99    4.05
   2 -13  15    9.16    3.19
   2 -13  15    9.39    6.97
   2  13  15   14.27    3.42
   2  13  15   11.48    6.03
  -2 -13  15   15.70    6.94
  -2 -13  15    5.16    7.01
   2  13  15   10.59    3.27
  -2  13  15    8.35    5.63
   2 -13  15   14.25    5.93
  -2 -13  17   -1.98    8.43
   2  13  17    4.25    5.75
   2 -13  17    0.57    7.60
  -2 -13  17    1.43    3.99
  -2  13  17    7.02    4.24
   2 -13  17    2.05    6.83
   2  13  17    5.07    3.52
  -2  13  17    6.97    6.30
   2  13  17    6.57    4.22
   2  13  17    6.64    3.52
   2 -13  17    3.90    3.50
  -2 -13  17    3.27    5.15
  -2 -13  17    0.22    7.28
   2 -13  17    5.25    5.03
  -2 -13  19   15.27    5.66
   2 -13  19   14.94    5.40
  -2  13  19    1.46    5.29
   2 -13  19   14.06    3.96
   2  13  19   10.15    3.78
  -2 -13  19   13.57    4.14
   2  13  19    7.63    4.64
   2 -13  21   -1.81    5.29
   2  13  21    9.97    4.69
   2  13  21    3.14    4.35
  -2  13  21    2.26    4.31
  -2  13  21    7.04    4.48
   2 -13  21    1.15    5.17
  -2 -13  21    5.55    4.22
  -2 -13  21   -0.48    5.55
   2 -13  21   -2.32    3.80
  -2 -13  23   -0.01    4.86
  -2 -13  23   -3.00    5.63
   2 -13  23   -3.08    5.20
   2 -13  23   -1.28    4.87
   2 -13  23    9.12    3.85
  -2  13  23    9.06    3.78
  -2  13  23    2.58    4.19
  -2 -13  23    9.38    3.41
   2  13  23    3.89    3.98
   2 -13  23    6.38    3.72
   2  13  23   10.84    4.19
  -2 -13  23    2.17    3.87
  -2 -13  25   11.73    4.33
  -2  13  25    4.61    3.13
  -2  13  25   15.58    3.40
   2 -13  25    0.60    3.04
   2 -13  25   19.43    4.36
  -2 -13  25   15.08    3.94
   2  13  25   16.78    3.30
   2 -13  25   17.23    3.14
  -2 -13  25   18.07    2.91
  -2 -13  25   20.84    3.39
   2 -13  25   14.61    3.77
   2  13  25    4.70    3.27
   2  13  25    9.50    3.89
  -2  13  27   24.93    1.75
  -2 -13  27   24.53    2.34
  -2 -13  27   27.62    1.75
   2 -13  27   46.81    2.83
  -2  13  27   35.64    2.95
  -2 -13  27   34.31    2.04
   2 -13  27   30.67    2.13
   2  13  27   30.04    2.75
  -2 -13  27   35.69    3.01
   2 -13  27   23.80    2.36
   2  13  27   23.67    2.01
  -2 -14 -16   18.93    7.48
  -2 -14 -14   10.22    7.11
  -2 -14 -12   57.27    7.79
  -2 -14 -10   94.61    8.14
   2 -14 -10   84.97    7.63
   2 -14  -8   91.00    7.61
  -2 -14  -8   86.22    7.44
   2 -14  -6   91.43    7.56
  -2 -14  -6   92.49    7.66
  -2 -14  -4  254.59   10.65
   2 -14  -4  246.26   10.57
   2 -14  -2  275.93   10.56
  -2 -14  -2  278.82   10.57
   2 -14   0  845.10   16.35
  -2 -14   0  834.86   16.37
  -2 -14   2  261.39   10.34
  -2 -14   2  297.03   10.89
   2 -14   2  271.15   10.74
  -2 -14   4  214.62    9.90
   2 -14   4  203.14    9.52
   2 -14   6   82.36    7.20
  -2 -14   6   84.86    7.84
   2 -14   8  121.12    8.63
  -2 -14   8  118.29    8.57
  -2 -14  10   44.98    7.60
   2 -14  10   45.09    7.12
   2 -14  12   21.64    6.48
  -2 -14  12   15.87    6.56
   2 -14  14    4.48    3.80
  -2  14  14    6.12    3.79
   2  14  14    4.31    3.36
  -2  14  14    5.31    6.19
   2 -14  14    6.41    6.09
   2  14  14    8.17    2.87
  -2 -14  14    7.70    6.47
   2 -14  14    6.03    3.34
  -2 -14  14    8.00    4.18
   2  14  14    5.98    3.78
  -2 -14  14    7.85    3.17
  -2  14  16    5.00    6.36
   2 -14  16    3.44    4.81
  -2 -14  16    4.51    3.45
   2  14  16    6.12    3.63
  -2  14  16    3.73    3.85
  -2 -14  16    0.47    7.58
  -2  14  16    1.48    2.96
   2 -14  16   -2.92    8.71
   2 -14  16    4.14    3.44
   2  14  16    3.41    3.96
   2 -14  16   -1.16    7.91
   2  14  16    6.51    3.56
   2  14  16    6.29    3.30
  -2 -14  16    4.06    4.90
  -2 -14  16   -2.30    7.43
   2  14  18   -7.08    5.17
   2  14  18    8.14    3.63
  -2  14  18    4.17    4.58
   2 -14  18    2.67    5.64
  -2 -14  18    0.93    4.35
  -2 -14  18    0.29    5.03
   2 -14  18    3.31    4.02
   2 -14  20   -3.74    5.94
  -2 -14  20    4.66    5.44
   2  14  20    2.91    4.09
   2 -14  20    3.17    5.30
   2 -14  20   18.16    4.03
   2  14  20    3.73    4.63
  -2 -14  20    4.83    4.25
  -2  14  20   -2.55    5.09
   2 -14  20    6.43    3.80
  -2 -14  22    1.07    5.72
   2 -14  22    9.98    3.82
  -2  14  22    2.76    4.20
   2  14  22    4.77    4.40
   2 -14  22    2.14    5.24
  -2 -14  22    2.32    3.71
   2 -14  22    1.13    5.86
  -2 -14  22   -2.17    5.94
  -2 -14  22    9.81    3.40
   2 -14  22    6.79    3.64
  -2  14  22    6.13    4.09
   2  14  22    5.73    3.92
  -2 -14  24   -2.29    4.95
  -2 -14  24    1.99    2.90
   2 -14  24    1.62    4.19
  -2 -14  24    2.57    4.37
  -2  14  24    2.57    3.17
   2 -14  24    1.57    3.21
   2  14  24   -0.65    4.16
   2  14  24    2.85    3.27
  -2 -14  24   10.25    3.16
  -2  14  24    4.19    3.63
   2 -14  24    4.59    3.06
   2  14  24    1.71    3.56
   2 -14  24    0.99    4.67
   2  14  26   -1.13    2.78
  -2  14  26   -1.69    2.14
   2 -14  26   -1.51    2.21
   2 -14  26    2.49    3.01
  -2 -14  26    2.68    3.23
  -2  14  26   -0.45    2.54
  -2 -14  26    0.38    2.79
  -2 -14  26    1.00    1.98
   2  14  26   -1.51    2.33
   2 -14  26   -0.38    2.90
  -2  14  26   -1.21    2.89
  -2 -14  26   -0.32    1.90
   2 -15 -15  112.59    9.13
  -2 -15 -15  115.91    9.70
  -2 -15 -13    6.28    6.60
   2 -15 -13    7.55    7.36
  -2 -15 -11    4.55    6.56
   2 -15 -11    5.02    6.18
  -2 -15  -9  151.35    9.69
   2 -15  -9  164.36    9.77
   2 -15  -7  163.52    9.94
  -2 -15  -7  135.59    9.49
   2 -15  -5   20.99    6.77
  -2 -15  -5   20.59    6.49
  -2 -15  -3  178.07   10.03
   2 -15  -3  168.73   10.00
   2 -15  -1  362.06   12.50
  -2 -15  -1  361.78   12.14
   2 -15   1  305.13   11.43
  -2 -15   1  304.94   11.57
  -2 -15   3  136.90    8.84
   2 -15   3  151.58    9.23
   2 -15   3  115.17    8.46
  -2 -15   3  108.77    8.65
   2 -15   5   51.49    6.77
  -2 -15   5   47.51    7.30
  -2 -15   7   70.60    8.23
   2 -15   7   72.06    7.58
  -2 -15   9   72.29    8.02
   2 -15   9   71.18    7.92
  -2 -15  11   -0.58    6.27
   2 -15  11   -0.37    6.22
  -2 -15  13    3.47    3.09
  -2 -15  13    1.58    6.67
   2 -15  13    6.24    2.59
   2 -15  13    1.09    6.19
   2  15  13   -0.43    4.02
   2 -15  13    3.23    3.30
   2 -15  13    3.73    4.03
  -2 -15  13    1.96    3.13
  -2  15  13    1.84    3.73
  -2  15  15  105.48    4.86
   2  15  15  127.38    4.75
  -2 -15  15  123.01    5.16
  -2 -15  15  145.71    6.37
   2 -15  15  101.48    9.26
   2 -15  15  146.02    4.46
  -2 -15  15  145.90    4.16
   2  15  15  112.61    5.01
  -2 -15  15   93.57   10.56
   2 -15  15  126.80    5.10
   2 -15  15  103.96   10.55
   2 -15  15  141.00    6.22
   2  15  15  106.23    5.16
   2  15  15  105.68    5.64
  -2 -15  15   98.98    9.88
  -2  15  15   99.75    5.37
   2 -15  17   61.69    6.13
  -2 -15  17   56.22    4.89
   2 -15  17   52.67    4.91
  -2 -15  17   57.71    6.00
   2  15  17   43.18    5.05
   2  15  17   53.86    4.45
   2  15  17   58.03    4.32
   2 -15  17   71.65    4.22
  -2 -15  17   70.76    3.86
  -2  15  17   41.35    5.00
   2  15  19    3.96    3.59
   2 -15  19   18.36    3.87
  -2 -15  19   13.79    4.70
   2 -15  19   10.66    6.16
   2  15  19    6.70    4.81
  -2 -15  19   20.74    3.58
  -2 -15  19   15.24    6.02
   2 -15  19    8.56    5.11
  -2  15  19    3.56    5.13
  -2  15  21   23.14    4.58
  -2 -15  21   34.69    3.61
   2 -15  21   26.64    6.39
   2  15  21   25.81    4.20
   2 -15  21   33.98    3.99
  -2 -15  21   25.83    6.23
   2  15  21   20.38    4.75
   2 -15  21   33.76    3.69
  -2 -15  21   32.64    3.75
   2 -15  21   23.25    5.82
  -2  15  21   23.88    4.59
  -2 -15  21   22.72    5.29
  -2 -15  23    4.13    2.94
   2  15  23    2.98    3.76
   2 -15  23    6.23    2.94
  -2  15  23    5.11    3.69
   2 -15  23    1.39    5.09
  -2 -15  23    5.33    5.00
  -2 -15  23    0.99    4.77
   2 -15  23    3.78    5.19
   2 -15  23    4.14    3.33
  -2 -15  23    6.21    3.01
   2  15  23    6.98    3.55
  -2  15  23    3.98    3.63
   2  15  25   18.40    3.12
  -2  15  25   19.58    3.00
   2  15  25   20.86    2.71
  -2 -15  25   20.25    3.73
   2 -15  25   19.68    3.61
   2 -15  25   22.42    3.60
  -2  15  25   10.72    2.66
  -2  15  25   18.46    3.19
  -2 -15  25   22.86    3.74
   2  15  25   14.39    2.90
   2 -15  25   18.13    2.63
  -2 -15  25   18.52    2.18
   2 -15  27   10.62    1.93
  -2 -15  27    1.61    1.67
  -2 -15  27   10.39    1.96
   2  15  27    2.94    1.39
   2 -16 -14   24.73    7.79
  -2 -16 -14   22.09    6.92
  -2 -16 -12   52.09    7.79
   2 -16 -12   57.05    8.45
   2 -16 -10   94.68    9.39
  -2 -16 -10   99.37    8.97
   2 -16  -8   83.78    8.96
  -2 -16  -8   74.01    8.88
   2 -16  -6  186.99   10.41
  -2 -16  -6  185.97   10.32
   2 -16  -4  137.66    9.73
  -2 -16  -4  146.15    9.90
  -2 -16  -2   70.21    8.44
   2 -16  -2   82.38    8.93
   2 -16   0   98.44    8.87
  -2 -16   0  102.26    8.52
  -2 -16   2   60.31    8.04
   2 -16   2   45.49    7.68
  -2 -16   2   43.59    7.86
   2 -16   4  138.72    9.49
  -2 -16   4  137.71    9.05
  -2 -16   6  164.93   10.36
   2 -16   6  178.01   10.11
  -2 -16   8   69.47    8.55
   2 -16   8   69.02    8.26
   2 -16  10   46.03    7.53
  -2 -16  10   51.21    8.13
  -2 -16  12   22.63    3.64
   2 -16  12   27.54    2.85
  -2 -16  12   26.45    3.64
   2 -16  12   19.13    7.04
  -2  16  12   20.10    3.56
   2 -16  12   20.42    3.11
   2  16  12   26.11    4.16
  -2 -16  12   18.07    6.75
   2 -16  12   21.92    4.00
   2 -16  14   34.37    5.13
   2  16  14   32.66    3.43
   2  16  14   27.82    3.82
  -2  16  14   25.71    3.74
  -2 -16  14   36.62    4.93
   2  16  14   21.54    4.04
  -2  16  14   30.23    4.29
  -2 -16  14   36.95    3.07
   2 -16  14   22.93    7.03
   2 -16  14   28.52    4.12
  -2 -16  14   35.08    3.82
   2  16  14   30.22    4.90
   2 -16  14   38.48    3.36
  -2 -16  14   28.68    7.29
  -2 -16  16   48.92    4.68
  -2  16  16   29.99    3.44
   2 -16  16   42.72    5.70
  -2  16  16   38.49    3.95
  -2 -16  16   56.06    3.55
   2  16  16   36.47    5.41
   2  16  16   46.60    3.91
  -2  16  16   37.82    5.08
  -2 -16  16   41.74    5.05
   2 -16  16   51.66    3.79
   2  16  16   37.11    4.29
   2 -16  16   48.22    5.32
  -2 -16  18    1.80    4.64
   2  16  18    6.67    3.66
   2  16  18    1.56    5.02
  -2  16  18    1.02    5.17
  -2 -16  18    4.76    5.51
   2 -16  18   -0.92    5.43
   2 -16  18    6.63    6.02
  -2 -16  18    9.54    3.33
   2 -16  18    8.49    3.60
  -2 -16  20    0.69    3.16
   2 -16  20   -2.25    5.13
   2  16  20   -0.89    3.87
   2 -16  20   -0.75    3.63
   2  16  20   -2.12    4.92
  -2  16  20   -1.26    4.86
  -2 -16  20   -0.34    5.35
  -2 -16  20   -3.83    5.53
   2 -16  20   -2.08    5.59
  -2 -16  22   -0.30    5.46
  -2  16  22   -0.86    4.15
   2  16  22    1.14    3.44
  -2 -16  22   -1.55    3.01
   2 -16  22    1.67    5.68
   2 -16  22   -1.39    3.29
  -2  16  22    0.93    3.93
  -2 -16  22   -4.15    5.45
   2 -16  22   -0.95    5.54
   2  16  22    0.43    4.21
  -2  16  24   -1.96    3.07
  -2 -16  24    3.71    4.05
   2  16  24    3.58    2.66
   2  16  24    0.11    2.95
   2 -16  24    0.26    2.50
   2 -16  24    5.31    3.90
  -2 -16  24    1.57    4.27
   2 -16  24    1.05    3.98
  -2  16  24   -1.63    3.11
  -2  16  24    1.96    2.91
  -2 -16  24    1.03    2.14
   2  16  24   -2.02    3.30
   2  16  26    2.13    1.64
   2  16  26    0.92    1.85
   2 -16  26    0.00    2.41
  -2 -16  26    0.71    2.50
  -2 -16  26    6.79    2.51
  -2  16  26    0.78    1.65
  -2  16  26    1.37    1.74
   2 -16  26    6.52    2.43
   2  17 -13   13.04    3.40
  -2 -17 -13   12.29    7.95
   2 -17 -13    6.42    7.38
   2 -17 -11   10.72    7.97
   2  17 -11   17.96    3.29
  -2 -17 -11   12.32    7.35
   2 -17  -9    0.80    6.82
  -2 -17  -9   -1.12    7.36
   2 -17  -7   64.29    8.85
  -2 -17  -7   64.32    9.12
  -2 -17  -5    2.35    7.63
   2 -17  -5   -1.01    7.90
  -2 -17  -3  221.71   11.27
   2 -17  -3  230.68   11.81
  -2 -17  -1   21.42    6.94
   2 -17  -1   24.58    7.93
  -2 -17   1   16.70    7.69
  -2 -17   1   31.51    7.43
   2 -17   1   21.13    7.09
   2 -17   3  206.07   11.03
  -2 -17   3  230.66   11.17
   2 -17   3  247.27   11.64
  -2 -17   5   10.56    7.32
   2 -17   5   18.65    7.24
   2 -17   7   79.82    8.95
  -2 -17   7   62.82    8.23
   2 -17   9   -1.29    6.88
  -2 -17   9   -2.09    7.39
   2 -17  11    7.36    2.57
   2 -17  11    4.80    6.26
   2  17  11    3.82    2.99
   2 -17  11    8.35    3.77
   2 -17  11    9.85    3.33
  -2 -17  11    4.23    6.87
   2  17  11   14.40    4.10
  -2 -17  11   11.11    3.79
  -2 -17  11    8.41    3.32
  -2 -17  13   12.37    4.59
  -2  17  13   13.45    4.67
   2  17  13    7.36    3.31
  -2 -17  13    6.98    3.36
   2 -17  13    7.56    2.95
   2 -17  13    2.73    6.42
  -2 -17  13    4.34    6.92
   2  17  13   13.34    4.16
   2 -17  13   10.17    4.52
   2 -17  13    8.39    4.14
  -2 -17  15   69.68    3.52
  -2 -17  15   66.94    5.24
   2  17  15   62.77    3.92
  -2  17  15   54.01    5.59
   2  17  15   55.53    5.48
  -2  17  15   48.21    4.25
   2 -17  15   65.28    3.85
  -2 -17  15   68.74    6.01
   2  17  15   47.98    4.59
   2 -17  15   65.62    5.24
   2 -17  15   75.80    6.00
   2 -17  17   51.95    5.72
   2  17  17   41.21    4.32
   2  17  17   40.50    5.98
   2 -17  17   54.73    4.02
  -2 -17  17   71.69    6.57
  -2  17  17   36.71    5.77
  -2 -17  17   56.39    3.70
  -2 -17  17   53.46    5.55
   2 -17  17   52.44    5.07
  -2 -17  19   29.33    3.37
  -2 -17  19   26.79    5.09
   2  17  19   21.02    3.68
  -2 -17  19   18.70    5.80
   2 -17  19   25.41    5.19
   2 -17  19   21.53    5.75
   2  17  19   31.68    4.09
   2 -17  19   28.82    3.69
  -2  17  19   21.59    5.03
   2  17  19   21.24    5.62
   2 -17  21   47.83    5.42
   2  17  21   40.78    4.88
  -2  17  21   50.79    4.41
   2 -17  21   51.30    3.73
   2 -17  21   46.81    6.17
  -2 -17  21   44.27    5.24
  -2 -17  21   47.92    3.35
   2  17  21   52.69    3.99
  -2 -17  21   56.54    6.12
  -2  17  21   38.50    4.90
   2 -17  23    1.75    2.64
  -2  17  23    1.93    3.17
   2 -17  23    4.70    4.04
   2  17  23    2.17    2.79
   2  17  23   -1.17    3.58
  -2  17  23    2.19    3.31
  -2 -17  23    4.48    4.65
  -2  17  23    0.05    3.00
   2 -17  23    0.08    4.33
  -2 -17  23    2.98    2.32
  -2 -17  23    3.32    4.21
   2  17  23    1.28    2.88
  -2  17  25   -0.23    2.11
   2 -17  25    3.41    1.61
   2 -17  25   -1.03    3.19
   2 -17  25    3.78    2.70
  -2 -17  25    4.58    2.80
   2  17  25   -0.03    2.39
  -2  17  25   -0.31    1.80
  -2  17  25    1.37    1.99
   2  17  25    0.50    1.72
  -2 -17  25    0.80    2.89
  -2  18 -12    5.14    3.19
   2 -18 -12    0.58    7.88
  -2 -18 -12    1.77    7.87
   2  18 -12    4.60    3.24
   2  18 -10   59.38    4.00
   2 -18 -10   43.43    8.84
  -2 -18 -10   48.82    9.21
  -2  18 -10   56.49    3.65
  -2 -18  -8   78.77    9.86
   2 -18  -8   79.74    9.69
  -2 -18  -6   66.87    9.45
   2 -18  -6   63.79    8.61
   2 -18  -4   51.69    8.48
  -2 -18  -4   52.78    8.88
  -2 -18  -2   61.55    8.82
   2 -18  -2   64.38    8.48
  -2 -18   0   33.94    8.64
   2 -18   0   35.31    7.79
  -2 -18   2   16.60    7.23
   2 -18   2   35.38    8.36
   2 -18   2   13.66    8.08
  -2 -18   2   23.12    7.22
  -2 -18   4   27.53    7.82
   2 -18   4   26.12    7.81
   2 -18   6   36.21    7.77
  -2 -18   6   28.35    7.74
  -2 -18   8   65.33    9.38
   2 -18   8   66.60    8.65
  -2 -18  10   35.79    3.55
   2 -18  10   30.27    2.86
  -2 -18  10   26.75    7.30
   2 -18  10   36.43    3.96
   2 -18  10   13.46    7.01
   2  18  10   14.65    3.43
  -2 -18  10   37.53    3.95
   2 -18  10   35.19    3.39
   2 -18  12   -0.85    2.92
  -2 -18  12    2.01    3.68
   2 -18  12   -2.53    3.99
  -2  18  12    6.51    4.46
  -2 -18  12   -1.66    3.30
   2  18  12    4.91    4.02
   2 -18  12   -0.45    6.74
   2 -18  12    1.12    3.91
  -2 -18  12   -3.89    7.24
   2  18  12    0.31    3.28
   2 -18  14   99.73    6.05
  -2 -18  14   87.17    6.03
   2 -18  14   90.15    4.02
  -2 -18  14   91.89    4.76
   2  18  14   71.75    4.99
   2  18  14   94.66    6.24
   2  18  14   81.72    4.77
  -2  18  14   96.52    5.75
  -2  18  14   69.28    4.66
   2 -18  14   88.98    5.02
  -2  18  16   12.27    4.97
   2 -18  16   13.36    4.84
   2 -18  16   10.51    3.48
  -2 -18  16   13.93    3.10
   2 -18  16   11.85    5.61
   2  18  16    9.35    3.98
  -2  18  16   10.66    3.67
   2  18  16    7.95    5.52
  -2 -18  16   12.18    4.81
  -2 -18  16   17.39    5.29
  -2 -18  18   -2.00    5.26
  -2 -18  18   -0.98    2.98
  -2 -18  18    1.55    5.64
   2  18  18   -1.68    3.58
   2 -18  18   -0.59    5.44
   2 -18  18   -0.73    3.37
  -2  18  18   -6.84    5.56
   2 -18  18    2.04    5.99
   2  18  18    1.90    5.06
  -2 -18  20    6.75    5.52
  -2 -18  20    2.00    4.55
   2 -18  20    5.10    4.82
  -2 -18  20    3.55    2.86
  -2  18  20    3.91    4.67
   2 -18  20    3.35    3.17
   2 -18  20    4.85    5.40
   2  18  20    1.61    4.98
   2  18  20    3.10    3.51
  -2  18  20    4.08    3.89
   2 -18  22    0.94    4.98
  -2  18  22   -0.30    3.70
  -2 -18  22    1.04    4.26
  -2  18  22   -2.87    2.80
  -2 -18  22    4.80    5.29
   2  18  22   -0.07    3.82
  -2  18  22    0.49    3.24
   2 -18  22    1.77    4.58
   2 -18  22    2.19    2.69
   2  18  22   -0.20    2.81
   2  18  24   13.31    1.96
   2 -18  24    8.71    3.52
   2 -18  24   24.81    3.42
  -2  18  24    3.31    2.62
  -2  18  24   12.88    2.32
  -2 -18  24   13.03    3.83
   2 -18  24   13.37    1.86
   2  18  24    4.44    2.73
  -2 -18  24   17.71    3.07
  -2 -18  26    0.01    1.73
   2  19 -13   78.59    4.54
   2  19 -11   60.75    4.34
  -2 -19 -11   60.63    9.33
   2 -19 -11   54.37    9.52
  -2  19 -11   55.69    4.06
  -2 -19  -9   41.41    8.84
   2  19  -9   46.95    4.01
  -2  19  -9   50.84    4.14
   2  19  -9   42.20    4.07
   2 -19  -9   49.52    8.78
   2  19  -7   53.80    4.03
   2 -19  -7   47.51    9.36
  -2 -19  -7   54.81    8.92
   2 -19  -5   23.52    7.93
  -2 -19  -5   24.27    8.89
  -2 -19  -3    6.18    7.34
   2 -19  -3    5.11    8.29
   2 -19  -1  129.08   10.77
  -2 -19  -1  120.72    9.84
   2 -19   1  125.82   10.00
  -2 -19   1  125.92   10.40
   2 -19   1  105.95   10.44
  -2 -19   1  108.22   10.25
  -2 -19   3   16.79    8.26
   2 -19   3    5.70    7.93
  -2 -19   5   12.58    7.57
   2 -19   5   14.03    7.91
  -2 -19   7   28.84    8.35
   2 -19   7   32.49    7.94
  -2  19   9   52.32    3.96
  -2 -19   9   49.71    3.92
  -2 -19   9   24.34    8.87
   2 -19   9   32.01    8.72
   2 -19   9   45.11    3.90
   2 -19   9   30.98    3.66
  -2 -19   9   50.36    3.27
   2  19   9   37.43    3.80
  -2 -19  11   59.43    4.49
   2 -19  11   63.17    4.19
   2 -19  11   62.54    4.78
   2 -19  11   48.44    8.81
  -2 -19  11   67.31    4.13
   2  19  11   54.31    4.18
  -2 -19  11   50.95    8.54
   2 -19  11   60.90    3.48
   2  19  11   72.55    4.94
   2 -19  13   37.03    5.04
  -2 -19  13   37.34    3.98
   2 -19  13   37.22    3.44
  -2  19  13   45.71    5.03
   2 -19  13   43.91    4.38
   2  19  13   53.40    5.77
  -2 -19  13   41.16    5.06
   2  19  13   34.57    4.10
   2 -19  15   80.08    5.39
  -2  19  15   79.80    5.80
   2  19  15   73.28    6.06
   2 -19  15   77.05    4.02
  -2 -19  15   86.63    6.22
  -2  19  15   65.49    4.53
   2 -19  15   74.79    5.76
  -2 -19  15   78.61    4.91
   2  19  15   66.18    4.90
   2  19  17    5.12    3.73
  -2 -19  17    4.15    4.81
   2 -19  17    7.34    5.14
   2 -19  17    5.49    3.30
  -2  19  17   -0.85    5.46
   2  19  17   -0.43    5.50
   2 -19  17    9.87    5.48
  -2 -19  17    7.94    5.15
   2  19  19    2.24    3.37
   2 -19  19    9.25    3.44
   2 -19  19    3.25    5.59
   2 -19  19    1.24    4.84
  -2 -19  19    1.35    4.97
   2 -19  19    4.13    3.14
  -2 -19  19    4.89    5.61
   2  19  19    2.02    3.32
  -2  19  19    3.39    4.92
   2  19  19    6.00    5.12
   2 -19  21    5.00    2.69
   2  19  21    2.59    2.88
  -2 -19  21    3.51    4.07
  -2  19  21    0.76    4.00
   2 -19  21    6.20    4.51
  -2  19  21    1.55    3.26
   2  19  21    1.49    4.47
   2 -19  21    2.14    4.89
  -2 -19  21    3.31    5.43
  -2 -19  23    2.57    3.94
   2  19  23    0.72    3.09
   2 -19  23   11.81    3.59
  -2  19  23   -0.28    2.98
  -2  19  23    3.99    2.32
   2 -19  23    4.70    3.83
   2 -19  23    6.87    1.89
   2  19  23    4.00    1.64
  -2 -19  23    9.53    3.16
  -2  19  25    9.12    1.62
   2 -19  25    8.76    2.35
  -2 -19  25   15.60    2.04
   2  19  25    9.42    1.77
  -2 -19  25    7.63    2.39
   2  20 -14    6.64    3.75
   2  20 -12    8.29    4.05
  -2  20 -12    4.25    3.52
   2  20 -10   45.29    4.10
  -2 -20 -10   46.42    9.40
  -2  20 -10   44.98    4.51
   2 -20 -10   43.55    9.00
   2 -20  -8   23.66    9.16
  -2  20  -8   16.15    3.91
  -2 -20  -8   17.48    7.95
   2  20  -8   14.62    4.35
   2  20  -8   20.33    4.22
  -2  20  -6   31.05    3.68
  -2 -20  -6   42.88    8.45
   2 -20  -6   35.89    9.43
   2  20  -6   41.90    3.75
   2  20  -6   41.00    4.73
  -2  20  -4  101.42    4.84
  -2 -20  -4  123.93   10.94
  -2  20  -4  118.82    5.05
   2 -20  -4  118.28   10.21
   2  20  -4  118.97    5.18
   2  20  -4   98.44    4.98
   2 -20  -2   58.66    9.92
  -2 -20  -2   58.29    8.79
  -2 -20   0   -1.22    7.33
   2 -20   0    1.91    8.01
  -2 -20   0    6.54    7.51
   2 -20   2   12.93    8.64
  -2 -20   2   24.87    8.34
   2 -20   2   26.06    8.46
  -2 -20   4   84.54    9.37
   2 -20   4   99.75   10.02
   2  20   4  101.77    5.34
  -2  20   4   87.85    5.38
   2 -20   6   24.23    8.12
   2  20   6   26.99    4.21
  -2 -20   6   24.66    8.92
   2  20   6   32.70    3.18
  -2  20   6   23.59    4.01
   2 -20   8   21.27    8.61
   2 -20   8   27.05    3.45
   2 -20   8   34.01    3.14
   2  20   8   28.47    4.55
  -2 -20   8   21.23    8.89
  -2 -20   8   35.26    3.57
   2  20   8   22.97    3.78
  -2  20   8   33.30    3.70
  -2 -20  10   34.30    8.62
   2 -20  10   19.85    7.70
   2 -20  10   36.22    3.11
   2 -20  10   33.15    3.78
  -2  20  10   31.94    3.70
  -2 -20  10   33.32    3.59
   2 -20  10   39.12    3.73
   2  20  10   20.14    4.06
  -2 -20  10   40.64    4.26
   2 -20  12   11.11    3.52
   2  20  12   14.70    3.82
   2 -20  12   10.91    4.47
  -2 -20  12   12.23    3.92
   2 -20  12   12.92    3.04
  -2 -20  12   10.50    4.30
  -2  20  12   22.61    5.16
   2  20  12   21.57    5.06
   2  20  14   17.24    4.40
   2 -20  14   16.75    5.24
  -2  20  14   18.28    5.22
   2 -20  14   12.96    3.14
  -2 -20  14    8.91    4.94
   2 -20  14    7.83    4.65
   2  20  14   14.94    5.62
  -2 -20  14   12.08    3.96
  -2  20  14   13.52    4.01
  -2 -20  16   11.36    4.59
   2  20  16    6.09    5.45
  -2 -20  16   11.67    5.05
   2 -20  16   12.19    3.18
   2  20  16   11.02    4.10
  -2  20  16   10.46    3.58
  -2  20  16    7.04    5.59
   2 -20  16   15.50    5.66
   2 -20  16   10.59    4.34
   2 -20  18    2.57    2.91
  -2 -20  18    4.42    5.04
  -2 -20  18    2.07    4.60
   2  20  18    5.37    5.34
   2 -20  18    8.44    3.80
   2 -20  18    2.38    4.36
   2  20  18   -4.20    3.51
   2  20  18   -2.58    3.27
   2 -20  18    4.63    5.15
  -2  20  18   -8.70    5.66
   2 -20  20    4.35    4.49
  -2  20  20   -1.08    3.22
  -2 -20  20    1.64    5.35
  -2 -20  20    4.59    3.08
   2  20  20   -1.07    2.73
   2 -20  20   -0.65    5.32
   2  20  20    2.94    4.63
  -2 -20  20    0.92    3.93
   2 -20  20    3.68    2.61
  -2  20  20    2.77    4.65
  -2 -20  22    6.00    3.33
   2 -20  22    9.53    3.33
  -2 -20  22    2.92    4.33
   2  20  22   -0.96    3.44
  -2  20  22    1.75    2.40
   2 -20  22    0.18    3.97
  -2  20  22    0.22    3.15
  -2 -20  24   16.18    2.28
   2 -20  24    8.23    2.84
  -2 -20  24    9.86    2.78
  -2  20  24    9.70    2.04
   2  20  24    8.90    2.14
  -2  21 -13    6.57    3.68
   2  21 -13   10.64    4.15
  -2  21 -11   20.15    4.15
   2  21 -11   19.04    4.41
   2  21  -9    6.91    4.07
  -2 -21  -9   19.14    9.05
  -2  21  -9    6.34    4.25
   2 -21  -9   12.90    7.73
   2  21  -9   16.87    3.90
   2  21  -7   62.31    5.33
   2  21  -7   61.81    4.37
   2 -21  -7   58.38    9.50
  -2 -21  -7   63.47    9.90
  -2  21  -7   66.87    5.03
  -2  21  -5   21.22    4.44
  -2  21  -5    3.56    4.72
   2 -21  -5   22.07    8.71
   2  21  -5   16.99    3.90
   2  21  -5   20.23    4.66
  -2 -21  -5   19.75    8.80
   2  21  -3    7.12    4.52
   2  21  -3   15.50    3.31
  -2 -21  -3   10.71    8.82
   2 -21  -3    8.59    7.67
  -2  21  -3    5.53    3.50
   2  21  -3    7.62    3.83
  -2  21  -3    6.42    3.80
   2 -21  -3    7.41    2.80
  -2  21  -1   89.33    3.87
  -2 -21  -1   72.88    9.43
   2  21  -1   82.62    4.79
   2 -21  -1   73.46   10.44
   2  21  -1   85.29    5.55
   2 -21  -1   82.40    4.10
   2  21  -1   89.16    4.21
  -2  21  -1   73.86    4.91
  -2 -21  -1   87.85   10.47
  -2  21  -1   66.40    4.37
   2  21   1   64.53    4.83
  -2  21   1  107.94    4.20
  -2  21   1   94.67    5.46
   2  21   1  104.90    4.31
  -2 -21   1   89.73   10.16
  -2 -21   1  117.16   11.08
   2 -21   1  107.76    4.36
   2 -21   1   95.19   10.14
   2  21   1  115.95    5.97
   2 -21   1  119.94   11.26
  -2  21   1   92.89    5.22
  -2 -21   3    7.24    8.06
   2  21   3   -4.83    3.76
   2  21   3   -2.85    3.87
  -2  21   3   -4.92    3.45
   2  21   3    0.76    4.52
  -2  21   3   -1.54    4.63
   2 -21   3   13.03    8.56
   2 -21   5   28.01    7.94
  -2 -21   5   23.85    9.02
   2  21   5   31.41    4.82
   2  21   5   38.36    3.50
  -2  21   5   37.91    3.29
  -2  21   5   21.54    4.86
   2 -21   7   62.92    9.59
  -2  21   7   71.27    3.98
   2  21   7   82.73    4.34
   2  21   7   79.51    5.44
  -2 -21   7   66.25    9.57
   2 -21   7   63.83    3.67
   2  21   9   14.51    3.46
  -2 -21   9   10.89    3.56
  -2 -21   9   -2.83    8.53
   2  21   9    3.10    3.82
  -2 -21   9   11.09    2.95
  -2  21   9   13.53    3.60
   2  21   9    4.38    4.16
   2 -21   9   12.07    3.33
   2 -21   9   11.73    3.54
   2 -21   9    1.28    7.65
   2 -21  11    4.08    3.75
  -2 -21  11    8.60    4.06
   2 -21  11    8.70    3.86
   2  21  11   22.22    5.49
   2  21  11   16.68    3.91
  -2 -21  11    9.45    3.52
  -2  21  11   27.64    5.57
   2  21  13   23.48    5.81
   2  21  13   24.86    4.16
  -2  21  13   34.27    5.82
   2 -21  13   23.68    3.22
   2 -21  13   22.16    4.27
   2 -21  13   30.01    5.03
  -2 -21  13   22.88    3.80
  -2 -21  13   21.00    4.80
  -2 -21  15   18.22    4.04
   2  21  15   11.68    5.70
   2 -21  15   17.98    4.85
   2  21  15   23.84    4.37
  -2 -21  15   24.22    5.47
   2 -21  15   20.64    4.47
  -2  21  15   24.78    4.03
  -2  21  15   20.02    5.60
   2 -21  15   21.06    3.14
   2 -21  17   61.66    5.66
   2  21  17   48.28    4.31
   2 -21  17   77.75    4.85
   2  21  17   36.35    6.02
   2 -21  17   60.37    3.42
   2 -21  17   65.37    4.95
  -2  21  17   33.65    5.90
  -2 -21  17   63.06    5.65
  -2 -21  17   68.51    4.87
   2  21  19   23.54    3.01
  -2  21  19   21.17    3.28
  -2 -21  19   27.61    5.32
   2  21  19   28.13    5.16
  -2  21  19   30.28    5.08
   2 -21  19   26.11    5.04
   2 -21  19   28.03    3.51
  -2 -21  19   33.51    3.79
   2 -21  19   29.84    4.15
  -2 -21  19   28.05    4.18
   2 -21  19   26.11    2.73
  -2 -21  21   14.30    4.51
   2  21  21   11.26    3.74
   2 -21  21   22.38    3.61
   2 -21  21   11.75    4.17
  -2  21  21   11.05    3.76
  -2  21  21    9.93    2.44
  -2 -21  21   16.47    3.33
  -2  21  23   -0.30    2.25
  -2 -21  23    9.59    2.41
   2 -21  23    1.19    2.79
  -2 -21  23    2.23    3.02
   2  21  23   -0.01    2.42
   2  22 -14   -2.26    3.84
   2  22 -12   29.25    4.44
  -2  22 -12   29.44    4.17
   2  22 -10   43.90    4.64
  -2  22 -10   26.97    4.96
   2  22  -8    6.47    4.86
  -2  22  -8    8.41    4.35
   2  22  -6    6.76    4.77
   2 -22  -6    9.40    8.60
  -2 -22  -6   11.00    8.30
   2  22  -6    6.24    4.49
  -2  22  -6    8.36    3.87
   2 -22  -4   53.05    9.04
   2  22  -4   41.09    4.13
   2  22  -4   44.05    5.51
  -2 -22  -4   46.59    9.68
  -2  22  -4   39.56    4.69
   2 -22  -4   39.57    3.74
   2  22  -4   50.87    3.94
   2  22  -2   55.91    5.45
  -2 -22  -2   54.35    3.71
  -2  22  -2   63.63    4.18
   2  22  -2   57.46    3.99
  -2  22  -2   30.90    5.75
  -2  22  -2   54.53    5.07
   2 -22  -2   53.28    4.12
   2  22  -2   32.18    4.77
  -2 -22  -2   53.24    9.81
   2 -22  -2   52.71    8.99
  -2 -22  -2   63.33    9.74
  -2 -22   0   19.11    8.00
  -2  22   0   19.73    4.69
   2  22   0   25.65    3.72
  -2 -22   0   29.48    3.54
   2 -22   0   32.37    8.73
   2 -22   0   28.39    3.69
   2  22   0   19.72    5.26
  -2  22   0   23.97    3.76
   2  22   0    7.13    4.52
   2 -22   0   23.33    9.23
  -2  22   0   14.97    4.88
  -2 -22   0   28.30    8.46
  -2  22   2   43.72    3.99
  -2  22   2   52.82    5.87
   2 -22   2   53.13    9.62
   2  22   2   41.22    4.26
   2  22   2   55.81    5.05
   2 -22   2   62.22    4.13
  -2 -22   2   57.90    9.01
  -2  22   4   49.60    3.68
  -2 -22   4   42.75    9.65
   2  22   4   27.33    4.96
  -2  22   4   33.13    4.76
   2 -22   4   39.98    8.81
   2  22   4   51.07    4.09
   2 -22   6    2.74    8.54
  -2 -22   6    0.21    8.11
   2  22   6   11.01    3.67
  -2  22   6   11.94    3.37
   2  22   6    0.64    5.11
   2  22   8   49.96    4.29
  -2  22   8   25.36    3.89
   2 -22   8   39.87    3.28
   2  22   8   29.20    4.87
  -2  22   8   38.89    4.81
   2  22   8   27.59    4.32
   2 -22  10   54.18    4.01
  -2 -22  10   49.08    4.16
  -2  22  10   48.42    4.31
  -2 -22  10   44.15    3.75
   2 -22  10   52.23    4.28
   2  22  10   52.33    4.59
  -2 -22  12   30.56    3.95
   2 -22  12   26.49    4.51
   2 -22  12   29.00    3.86
   2  22  12   34.59    6.00
  -2 -22  12   29.54    4.59
   2  22  12   33.96    4.35
  -2  22  14    6.78    6.00
   2  22  14   15.79    4.45
  -2 -22  14    2.27    3.61
  -2  22  14   16.86    3.97
   2  22  14   -0.47    5.87
   2 -22  14    3.79    4.40
   2 -22  14    6.16    4.14
  -2 -22  14    3.29    4.81
  -2 -22  16    4.19    4.00
  -2 -22  16   -0.43    5.07
  -2  22  16    2.00    3.43
  -2  22  16   -6.39    5.73
   2 -22  16    7.56    4.30
   2  22  16   -3.62    5.85
   2  22  16    2.05    3.90
   2 -22  16    0.97    4.73
   2 -22  16    4.93    4.13
  -2 -22  18   11.60    3.80
   2  22  18    1.30    3.38
  -2  22  18   15.70    5.26
  -2 -22  18   11.27    3.63
   2 -22  18    9.64    3.83
   2 -22  18    5.69    4.98
  -2 -22  18    9.22    5.00
   2 -22  18    9.70    3.58
   2  22  18   13.81    5.14
  -2  22  20   10.11    3.85
   2 -22  20   10.75    3.38
  -2 -22  20    5.17    2.70
  -2 -22  20    2.35    3.97
   2 -22  20    3.10    4.01
   2  22  20    6.21    3.94
  -2 -22  20   10.31    3.31
  -2  22  20    2.21    2.33
  -2  22  22    3.81    2.61
  -2 -22  22    8.95    3.26
   2 -22  22    7.63    3.07
   2  22  22    2.52    2.76
  -2  23 -23    3.19    1.33
   2  23 -21    5.89    2.46
   2  23 -13   94.07    5.25
  -2  23 -13   90.59    4.84
  -2  23 -11   14.85    4.64
   2  23 -11   26.12    4.54
  -2  23  -9    7.38    4.45
   2  23  -9    4.35    5.07
   2  23  -7   39.01    5.16
  -2  23  -7   42.67    5.46
  -2  23  -5   76.14    5.12
   2  23  -5   85.36    6.46
  -2 -23  -5   94.48   10.57
   2 -23  -5  107.19   11.26
   2  23  -5   87.98    5.09
   2  23  -5   90.82    5.02
   2  23  -3   16.56    3.96
  -2 -23  -3   14.53    7.98
   2 -23  -3   10.02    8.48
  -2  23  -3   -0.64    5.25
  -2 -23  -3   18.50    8.88
   2 -23  -3    9.27    3.54
   2  23  -3    5.22    4.30
  -2 -23  -3   14.28    3.45
   2  23  -3    4.76    5.64
  -2  23  -3   20.92    3.91
  -2  23  -3    7.93    5.00
  -2 -23  -1   31.97    3.61
  -2  23  -1   25.72    4.53
   2  23  -1   21.26    5.28
  -2  23  -1   34.71    3.97
   2 -23  -1   34.09    9.48
   2  23  -1   31.18    4.87
  -2 -23  -1   35.81    9.41
   2  23  -1   26.94    3.96
   2 -23  -1   27.91    8.39
  -2 -23  -1   23.60    8.22
   2 -23  -1   29.84    3.99
  -2  23  -1    8.82    5.47
   2 -23   1   54.99   10.23
  -2 -23   1   60.63    4.43
   2  23   1   46.62    5.30
  -2  23   1   40.72    4.06
  -2 -23   1   58.38    9.41
   2  23   1   43.88    4.25
  -2  23   1   33.72    5.67
   2 -23   1   54.47    4.37
   2  23   1   27.00    5.14
   2  23   3    3.69    4.21
  -2  23   3    5.00    3.78
   2 -23   3   29.72    4.56
  -2 -23   3   23.96    9.33
   2 -23   3   20.47    8.25
  -2  23   3    9.69    4.71
   2  23   3   14.02    4.61
  -2  23   5  111.18    4.43
  -2 -23   5   85.91   10.34
   2  23   5   88.45    5.85
   2  23   5  112.05    4.68
   2 -23   5   83.79   10.46
  -2  23   7   64.49    4.26
   2  23   7   62.18    5.64
   2  23   7   66.19    4.58
  -2  23   7   77.57    5.35
   2  23   9   30.28    4.28
  -2  23   9   29.59    4.64
   2 -23  11   26.98    4.20
  -2  23  11   21.64    4.20
   2  23  11   39.29    5.94
  -2 -23  11   27.88    3.39
  -2  23  11   48.35    6.12
  -2 -23  11   27.65    4.20
   2  23  11   37.43    4.28
   2 -23  11   28.46    3.84
   2  23  13  135.50    5.92
   2 -23  13  125.00    4.70
  -2  23  13  132.53    6.89
  -2 -23  13  125.68    4.58
  -2 -23  13  113.84    5.35
   2 -23  13  115.27    5.45
   2  23  13  115.63    7.07
   2 -23  15   16.43    3.87
   2  23  15    6.18    5.69
  -2 -23  15   16.85    3.74
   2 -23  15   11.44    4.43
   2  23  15   21.73    4.25
  -2  23  15    5.27    6.06
  -2 -23  15   16.58    4.74
  -2  23  15   16.60    3.85
   2 -23  15   24.91    4.93
   2 -23  17   14.77    4.07
   2  23  17    4.46    3.46
  -2 -23  17    6.90    4.37
  -2 -23  17   17.78    3.60
   2 -23  17    8.16    4.36
  -2 -23  17   18.46    4.24
  -2  23  17   -5.01    5.75
   2  23  17   11.19    5.43
   2 -23  17   18.79    3.63
   2 -23  19    5.15    3.86
  -2  23  19    4.42    2.24
  -2 -23  19   10.68    3.05
  -2 -23  19    6.87    4.12
   2  23  19    9.97    4.15
  -2 -23  19   12.99    3.07
  -2  23  19   17.53    4.19
   2 -23  19    6.61    2.90
   2 -23  21    0.77    3.08
   2  23  21   -0.89    2.94
  -2 -23  21    3.02    2.94
  -2  23  21    0.98    2.76
   2  23  23   -0.28    1.39
  -2  23  23    1.17    1.33
  -2 -23  23    0.39    1.64
  -2  24 -22   15.15    1.56
   2  24 -22   12.67    1.45
   2  24 -20   18.49    2.65
   2  24 -14    9.11    3.56
   2  24 -12   22.37    4.40
  -2  24 -12   -3.32    4.23
   2  24 -10   20.87    5.03
  -2  24 -10   40.31    4.76
   2  24  -8   38.90    4.97
  -2  24  -8   44.81    4.91
  -2  24  -6   45.23    4.71
  -2  24  -6   32.26    4.76
   2  24  -6   27.38    5.68
   2  24  -6   33.87    5.31
   2  24  -6   47.22    4.76
  -2  24  -4   14.47    4.26
   2  24  -4    5.25    5.32
   2  24  -4   12.06    4.14
   2 -24  -4    0.65    3.69
   2  24  -4   -1.97    6.15
  -2  24  -4    4.54    4.36
   2 -24  -2    6.47    3.89
  -2  24  -2    8.44    4.12
   2  24  -2    4.91    4.28
  -2 -24  -2   10.25    3.73
   2  24  -2    4.92    5.93
   2  24  -2    5.58    5.31
   2  24   0   -3.20    4.27
  -2  24   0   -0.71    3.88
   2  24   0   -3.57    5.40
   2  24   0    0.24    5.06
   2 -24   0    4.98    4.23
  -2 -24   0    5.20    3.57
  -2  24   0   -3.65    5.98
  -2 -24   2   13.28    4.13
   2  24   2    2.62    6.13
   2 -24   2   19.21    4.56
   2  24   2   -1.98    4.58
  -2  24   2   -2.77    4.15
  -2  24   4   21.82    3.73
   2 -24   4   19.69    4.90
   2  24   4   23.29    3.96
  -2  24   6   30.77    3.94
   2  24   6   30.72    4.41
  -2  24   6   49.82    5.25
   2  24   6   16.69    5.82
   2 -24   6   42.40    5.29
   2  24   8   41.00    4.79
  -2  24   8   41.54    4.25
   2  24   8   69.18    5.23
  -2  24   8   70.25    5.27
   2  24  10   67.95    4.67
  -2  24  10   56.15    4.99
   2  24  10   83.49    6.33
   2  24  10   60.69    4.61
  -2  24  10   78.09    5.99
  -2 -24  12   36.04    3.47
   2 -24  12   45.38    5.63
   2  24  12   36.62    6.11
   2  24  12   32.62    4.18
   2 -24  12   26.66    4.05
  -2 -24  12   30.61    4.15
  -2  24  12   47.58    5.89
  -2 -24  14    7.09    3.13
   2 -24  14   14.98    5.04
  -2  24  14   16.59    3.89
   2  24  14    0.60    5.60
  -2 -24  14    4.38    4.02
  -2  24  14    6.04    5.96
   2  24  14   20.54    4.37
   2 -24  14    5.53    4.08
  -2 -24  16   25.41    4.35
   2 -24  16   16.93    4.18
  -2  24  16   16.51    3.37
   2  24  16   13.84    3.66
   2  24  16    5.55    5.46
  -2  24  16    8.90    5.56
  -2 -24  16   25.24    3.24
   2 -24  16   25.23    4.25
  -2 -24  16   17.50    4.09
   2  24  18   10.38    2.62
  -2 -24  18    8.99    3.75
  -2  24  18   19.20    4.41
  -2 -24  18   14.04    3.48
   2 -24  18    7.91    3.65
   2 -24  18    9.75    3.16
   2  24  18   16.62    4.50
   2  24  20   17.88    3.25
  -2 -24  20   17.73    3.11
  -2  24  20   18.45    3.09
   2 -24  20   16.27    2.99
  -2 -24  20   13.34    2.04
  -2 -24  22    6.98    1.79
  -2  24  22    5.50    1.61
   2 -24  22    6.13    1.68
   2  24  22    6.76    1.63
   2  25 -21    3.03    1.54
  -2  25 -21    2.50    1.57
   2  25 -19    5.29    2.60
  -2  25 -19    4.66    2.64
   2  25 -17   15.58    3.67
   2  25 -11    4.79    4.36
   2  25  -9    4.35    4.62
   2  25  -9   -0.67    4.97
  -2  25  -7   16.24    4.44
  -2  25  -7    2.43    5.16
   2  25  -7    7.62    4.78
   2  25  -7   22.81    4.87
  -2  25  -5   14.21    4.26
   2  25  -5   16.24    4.63
   2  25  -5    2.36    5.63
   2 -25  -3   35.61    4.23
  -2 -25  -3   41.82    3.99
   2  25  -3   30.00    6.36
   2  25  -3   37.72    4.65
   2  25  -3   36.90    5.07
  -2  25  -3   45.70    4.61
   2  25  -1   94.95    5.40
   2 -25  -1  100.56    5.35
   2  25  -1   67.75    6.55
   2  25  -1   71.79    7.27
  -2 -25  -1  103.18    4.96
  -2  25  -1   99.26    5.08
   2 -25   1   89.85    5.52
   2  25   1   65.32    5.01
   2  25   1   63.22    7.25
  -2 -25   1   92.85    5.18
  -2  25   1   66.85    4.85
   2  25   3   56.56    4.59
  -2 -25   3   49.25    5.06
  -2  25   3   57.28    4.19
  -2  25   5   12.17    3.77
   2  25   5   13.95    4.29
  -2 -25   5   16.78    4.96
   2 -25   5   11.35    4.53
   2  25   7   22.47    4.98
  -2  25   7   20.72    5.15
   2 -25   7   20.94    5.68
   2  25   7    5.09    4.35
  -2  25   7    5.13    3.93
   2  25   9   11.16    5.36
   2 -25   9   11.84    5.08
   2  25   9   12.09    4.25
   2  25   9    2.23    3.94
  -2  25   9    2.34    4.41
   2  25  11    9.45    5.37
   2 -25  11   15.60    5.58
   2  25  11    6.92    3.90
  -2  25  11   -0.90    4.00
  -2  25  11   10.94    5.91
   2  25  13   29.87    4.56
  -2 -25  13    5.41    3.63
  -2 -25  13   17.55    5.25
   2  25  13    4.92    5.41
   2 -25  13   14.03    4.90
  -2  25  13   10.54    5.89
  -2  25  13   22.96    4.10
   2 -25  13    5.86    3.60
  -2  25  15    2.60    3.25
  -2 -25  15    1.65    3.54
  -2  25  15   -1.94    5.33
   2  25  15   -3.71    5.40
  -2 -25  15    7.93    4.37
   2 -25  15    4.87    4.38
   2 -25  15    1.38    3.54
   2  25  15    5.78    3.71
   2  25  17   24.82    4.46
  -2 -25  17   18.57    3.50
   2 -25  17   16.80    3.44
   2  25  17   12.33    2.91
   2 -25  17   18.48    3.51
  -2  25  17   29.19    4.63
  -2 -25  17   23.26    3.64
  -2 -25  19    0.98    2.30
  -2 -25  19    1.03    2.61
  -2  25  19    2.32    3.17
   2  25  19    2.60    2.99
   2 -25  19   -1.34    2.18
   2 -25  19    2.31    2.11
   2 -25  19    0.97    2.57
  -2 -25  19    3.08    1.92
  -2  25  21    1.24    1.79
  -2 -25  21    2.13    1.55
   2  25  21    1.02    1.69
  -2  26 -20    5.03    1.68
   2  26 -20    4.23    1.63
   2  26 -18   14.19    2.72
  -2  26 -18   14.01    2.71
   2  26 -16   29.64    3.63
  -2  26 -16   26.57    3.65
   2  26 -14   23.51    4.38
   2  26 -12   55.07    4.95
  -2  26 -12   39.69    4.69
  -2  26 -10   88.71    5.18
   2  26 -10   99.22    5.52
   2  26 -10  105.55    5.31
   2  26  -8   -6.99    5.33
  -2  26  -8    4.47    4.61
   2  26  -8    3.55    4.59
   2  26  -6   44.36    5.90
  -2  26  -6   61.03    4.80
   2  26  -6   57.91    5.10
   2  26  -4   13.58    5.87
   2  26  -4   15.51    4.63
  -2  26  -4   21.37    4.38
   2 -26  -2    7.27    4.19
   2  26  -2   -0.49    4.79
  -2 -26  -2   10.76    3.98
  -2  26  -2    4.01    4.41
  -2  26   0   17.01    4.31
   2  26   0   15.90    6.82
   2 -26   0   24.40    4.60
  -2 -26   0   25.60    4.24
   2  26   0   11.00    4.68
  -2 -26   2   11.44    4.22
   2 -26   2    9.89    4.81
   2  26   2   29.53    4.40
  -2  26   2   25.00    3.87
   2 -26   4   32.76    5.49
  -2  26   4   36.89    4.00
  -2 -26   4   33.08    4.83
   2  26   4   38.65    4.41
  -2 -26   6   39.25    5.06
  -2  26   6   24.71    4.09
  -2  26   6   35.72    5.54
   2 -26   6   40.89    5.80
   2  26   6   53.03    5.62
   2  26   6   27.21    4.50
   2  26   8   10.57    5.17
   2 -26   8    9.39    5.49
   2  26   8    3.06    4.28
   2  26   8   -4.10    4.64
  -2 -26   8    8.33    5.06
  -2  26   8    4.64    4.76
  -2 -26  10  113.70    6.10
  -2  26  10   92.02    5.12
   2  26  10  108.64    6.23
  -2  26  10  113.96    6.43
   2  26  10   94.66    4.80
   2  26  10  106.30    4.76
   2 -26  10  113.78    6.43
  -2  26  12   40.72    5.73
   2 -26  12   43.46    5.39
   2  26  12   35.78    5.74
  -2 -26  12   47.87    5.31
   2 -26  12   36.77    3.06
   2 -26  14   15.90    4.45
  -2  26  14   15.28    3.44
   2  26  14    7.66    4.96
  -2 -26  14   11.36    2.48
   2  26  14   14.82    3.92
  -2 -26  14   19.07    4.56
  -2 -26  14   13.73    3.19
   2 -26  14   13.05    2.76
  -2  26  14    5.42    5.36
   2 -26  14   12.72    3.20
  -2 -26  16   27.26    3.16
   2 -26  16   26.50    3.91
   2 -26  16   25.62    2.59
   2  26  16   30.24    4.49
   2 -26  16   25.71    3.10
  -2 -26  16   29.37    4.02
  -2 -26  16   23.69    2.35
   2  26  16   20.07    3.07
  -2  26  16   14.51    4.53
   2  26  18    8.39    3.09
   2 -26  18    7.85    1.89
   2 -26  18    5.86    2.47
   2 -26  18    9.42    2.42
  -2 -26  18    6.62    1.64
  -2 -26  18    7.72    2.37
  -2 -26  18    8.19    2.60
  -2  26  18   12.31    3.11
   2  26  20    8.76    1.88
  -2  26  20    7.68    1.89
   2  27 -19   13.17    1.76
  -2  27 -19   14.15    1.76
   2  27 -17   38.79    2.81
  -2  27 -17   40.98    2.85
  -2  27 -15   23.24    3.45
   2  27 -15   24.64    3.46
   2  27 -13    2.27    4.02
  -2  27 -13    9.06    4.05
   2  27 -11   10.16    4.57
  -2  27 -11   15.59    4.28
  -2  27  -9   30.72    4.66
   2  27  -9   31.12    4.69
   2  27  -7    9.23    4.55
  -2  27  -7   15.78    4.34
   2  27  -5   25.25    4.72
  -2  27  -5   29.72    4.52
   2 -27  -3    4.75    3.65
   2  27  -3   -2.88    4.75
  -2  27  -3   -2.93    4.38
   2 -27  -1   31.74    4.49
  -2  27  -1   23.59    4.45
  -2 -27  -1   36.34    4.46
   2  27  -1   18.92    4.81
   2  27   1   57.45    4.62
  -2 -27   1   40.58    4.91
  -2  27   1   56.14    4.33
   2 -27   1   39.35    5.14
  -2 -27   3   13.00    4.44
   2  27   3   20.67    4.27
  -2  27   3   18.25    3.91
   2 -27   3   12.45    5.05
  -2  27   5   33.60    3.97
   2  27   5   57.63    5.49
  -2  27   5   56.72    5.48
   2 -27   5   41.27    5.15
   2  27   5   35.13    4.44
  -2 -27   5   43.63    5.47
   2 -27   7   10.43    5.64
  -2  27   7   15.39    5.13
   2  27   7    0.88    4.38
  -2 -27   7   15.59    5.21
   2  27   7   14.87    4.43
  -2  27   7   -0.23    3.68
   2  27   7   20.06    5.20
  -2  27   9   44.52    5.50
   2  27   9   45.15    4.12
   2  27   9   26.72    4.15
   2  27   9   38.50    5.13
  -2 -27   9   43.06    5.57
  -2  27   9   35.13    4.48
   2 -27   9   43.17    5.70
  -2 -27  11   16.74    5.45
   2  27  11    7.90    5.05
  -2  27  11    4.59    3.43
   2 -27  11   12.06    5.10
  -2  27  11   12.29    5.25
   2  27  13   10.75    3.88
  -2  27  13    2.73    4.76
   2 -27  13    7.23    4.67
   2  27  13    0.77    4.82
  -2  27  13   10.46    3.58
  -2 -27  13    7.39    4.42
  -2 -27  15   11.80    2.40
   2  27  15    6.05    3.96
  -2  27  15    8.94    2.59
   2 -27  15   10.89    2.06
   2  27  15    9.02    3.07
  -2  27  15    5.10    4.15
   2 -27  15   12.87    3.86
   2 -27  15   11.07    2.49
  -2 -27  15   12.77    3.82
   2  27  17   37.84    3.35
   2 -27  17   37.66    3.03
   2 -27  17   35.25    2.19
  -2 -27  17   37.47    2.30
  -2  27  17   40.25    3.39
  -2 -27  17   43.00    3.15
  -2  27  19   14.08    2.03
   2  27  19   14.86    1.92
   2  28 -18    1.74    1.60
  -2  28 -18    2.03    1.64
   2  28 -16   24.31    2.68
  -2  28 -16   24.75    2.59
   2  28 -14   14.69    3.30
  -2  28 -14   15.86    3.23
   2  28 -12   30.16    4.05
  -2  28 -12   29.32    3.85
   2  28 -10   62.54    4.62
  -2  28 -10   68.65    4.41
   2  28  -8    8.00    4.36
  -2  28  -8   10.47    4.15
   2  28  -6    5.96    4.64
  -2  28  -6    9.98    4.36
  -2  28  -4   -4.15    4.40
   2  28  -4   -4.23    4.56
   2  28  -2   19.85    4.62
  -2  28  -2   19.89    4.35
  -2 -28  -2   27.22    3.96
  -2 -28   0   30.12    4.34
   2 -28   0   27.96    4.77
  -2  28   0   48.26    4.17
   2  28   0   48.83    4.50
   2  28   2   37.89    4.25
   2 -28   2   18.30    5.02
  -2 -28   2   23.22    4.76
  -2  28   2   36.32    3.83
  -2 -28   4    5.32    4.83
   2  28   4    2.15    4.00
  -2  28   4    1.20    3.61
   2  28   4   15.54    5.50
   2 -28   4    3.50    4.99
  -2  28   4   17.88    5.63
   2  28   6   -1.33    4.09
   2  28   6   14.08    4.71
  -2  28   6    6.35    4.79
  -2  28   6    0.39    3.78
   2  28   6   13.23    4.71
   2 -28   6    3.69    4.78
  -2 -28   6    9.51    5.11
   2  28   8   20.44    3.68
  -2  28   8    9.02    4.23
  -2 -28   8   15.54    5.06
   2 -28   8   13.84    5.10
  -2  28   8   20.73    5.18
   2  28   8   18.32    4.78
   2  28   8   11.26    4.17
   2  28  10   57.17    3.90
  -2  28  10   69.76    5.37
  -2  28  10   59.28    4.24
   2 -28  10   71.37    5.71
  -2 -28  10   71.81    5.36
   2  28  10   63.12    5.17
   2 -28  12   22.33    4.82
  -2 -28  12   23.94    4.57
  -2  28  12   20.89    4.59
   2  28  12   32.57    4.09
  -2  28  12   26.50    3.70
   2  28  12   19.05    4.56
   2  28  14   10.89    3.69
  -2  28  14   13.13    2.54
   2  28  14   14.63    3.05
   2 -28  14   16.42    3.66
  -2 -28  14   16.29    3.88
  -2  28  14   11.43    4.07
   2  28  16   19.76    1.88
  -2 -28  16   26.64    3.06
  -2  28  16   28.64    3.07
   2  28  16   25.31    3.04
   2 -28  16   25.88    2.91
   2  28  18    0.41    1.68
  -2  28  18    1.66    1.75
   2  29 -17    9.04    1.62
  -2  29 -17    9.61    1.59
  -2  29 -15   15.05    2.40
   2  29 -15   15.27    2.47
   2  29 -13   37.80    3.35
  -2  29 -13   41.90    3.18
  -2  29 -13   40.64    2.55
   2  29 -11    2.81    3.60
  -2  29 -11    3.06    3.36
[truncated: 11,225,246 more chars]
