# Supplementary material for: Chameleonic Cages: Encapsulation of Anionic, Neutral, and Cationic Guest Species within [Fe4L4]8+ Tetrahedral Cages Synthesised from the tris(4‐aminophenyl)phosphate pro‐Ligand
Source: Chemistry. 2024 Oct 29;30(67):e202402547. doi: 10.1002/chem.202402547 (PMC11609896; doi:10.1002/chem.202402547)
Supplement: Supplementary file 2 — Supporting Information [file CHEM-30-e202402547-s004.cif]

data_Cu_Fe4L4
_audit_creation_date               2024-05-17
_audit_creation_method
;
Olex2 1.2
(compiled 2018.05.29 svn.r3508 for OlexSys, GUI svn.r5506)
;
_shelxl_version_number             2014/6
_publ_contact_author_address      
;
Department of Chemistry
University of Canterbury
20 Kirkwood Avenue
Ilam
Christchurch
8041
New Zealand
;
_publ_contact_author_email        'paul.kruger@canterbury.ac.nz'
_publ_contact_author_name         'P. E. Kruger'
_publ_contact_author_phone        '+64 3 364 2438'
_publ_section_title 

; Crystal structure of [Cu~0.5~][C~144~H~108~Fe~4~N~24~O~16~P~4~][BF~4~]~8.5~.0.5(H~2~O) 
(JSW-03-171-183-MT5)
; 

loop_ 
 _publ_author_name 
 _publ_author_address 

 'P. E. Kruger' # Author 1 
; 
Department of Chemistry
University of Canterbury
20 Kirkwood Avenue
Ilam
Christchurch
8041
New Zealand
; 
'J. S. Ward' # Author 2 
; 
Department of Chemistry
University of Canterbury
20 Kirkwood Avenue
Ilam
Christchurch
8041
New Zealand
; 
 
_publ_section_abstract 

; 
The crystal structure of [Cu~0.5~][C~144~H~108~Fe~4~N~24~O~16~P~4~][BF~4~]~8.5~.0.5(H~2~O) 
(JSW-03-171-183-MT5) is reported.
; 
 
_publ_section_comment 

; 
The asymmetric cell contained a twelfth of a molecule of 
[C~144~H~108~Fe~4~N~24~O~16~P~4~][BF~4~]~8~, with either a Cu^+^ (the 
[BF~4~] counteranion is outwith the cage) or water molecule encapsulated within 
the cage, as well as some unidentifiable residual electron density. 
The diffraction of the crystal collected was found to display rapid fall-off 
with no data observed beyond 1.25 \%A resolution, even with prolonged exposure 
times using Cu source radiation, therefore data was not collected beyond 1.15 \%A. 
No sensible disordered model could be formulated for the unknown residual electron 
density which would match the observed electron density, so the computer program 
SQUEEZE within PLATON was used to account for the electron density in 
this region of the unit cell.
The program identified solvent accessible voids totalling 1373.2 \%A^3^
and 329.1 electrons per unit cell were recovered. The formula weight, 
density etc. listed in the Tables do not include any correction for 
the missing solvate.
;   

_publ_section_exptl_prep 
# Brief details or a reference. Include solvent if known 
; 
The crystal was prepared from a nitromethane solution of JSW-03-171-183 
vapour diffused with benzene over several days at ambient temperature.
; 

_publ_section_references
;
Dolomanov, O.V., Bourhis, L.J., Gildea, R.J, Howard, J.A.K. & Puschmann, H.
 (2009), J. Appl. Cryst. 42, 339-341.

Sheldrick, G.M. (2015). Acta Cryst. A71, 3-8.

Sheldrick, G.M. (2015). Acta Cryst. C71, 3-8.

Spek, A.L., Acta Cryst. 2009, D65, 148-155.
;

# start Validation Reply Form
_vrf_THETM01_Cu_Fe4L4
;
PROBLEM: The value of sine(theta_max)/wavelength is less than 0.550
RESPONSE: The diffraction of the crystal collected was 
found to display rapid fall-off with no data observed 
beyond 1.25 Angstroms resolution, even with prolonged exposure 
times using Cu source radiation. This is a common problem 
for supramolecular data collections, and as a result data was not 
collected beyond 1.15 Angstroms resolution. As a consequence, 
the model is of a slightly lower quality than would be expected. 
However, the identity of the complex was clearly established 
and refined without issue.
;
_vrf_PLAT084_Cu_Fe4L4
;
PROBLEM: High wR2 Value (i.e. > 0.25) ...................       0.47 Report
RESPONSE: The diffraction of the crystal collected was 
found to display rapid fall-off with no data observed 
beyond 1.25 Angstroms resolution, even with prolonged exposure 
times using Cu source radiation. This is a common problem 
for supramolecular data collections, and as a result data was not 
collected beyond 1.15 Angstroms resolution. As a consequence, 
the model is of a slightly lower quality than would be expected. 
However, the identity of the complex was clearly established 
and refined without issue.
;
_vrf_PLAT090_Cu_Fe4L4
;
PROBLEM: Poor Data / Parameter Ratio (Zmax > 18) ........       3.27 Note  
RESPONSE: The diffraction of the crystal collected was 
found to display rapid fall-off with no data observed 
beyond 1.25 Angstroms resolution, even with prolonged exposure 
times using Cu source radiation. This is a common problem 
for supramolecular data collections, and as a result data was not 
collected beyond 1.15 Angstroms resolution. As a consequence, 
the model is of a slightly lower quality than would be expected. 
However, the identity of the complex was clearly established 
and refined without issue.
;
_vrf_PLAT082_Cu_Fe4L4
;
PROBLEM: High R1 Value ..................................       0.17 Report
RESPONSE: The diffraction of the crystal collected was 
found to display rapid fall-off with no data observed 
beyond 1.25 Angstroms resolution, even with prolonged exposure 
times using Cu source radiation. This is a common problem 
for supramolecular data collections, and as a result data was not 
collected beyond 1.15 Angstroms resolution. As a consequence, 
the model is of a slightly lower quality than would be expected. 
However, the identity of the complex was clearly established 
and refined without issue.
;
_vrf_PLAT234_Cu_Fe4L4
;
PROBLEM: Large Hirshfeld Difference C118     --C119     .       0.26 Ang.  
RESPONSE: The diffraction of the crystal collected was 
found to display rapid fall-off with no data observed 
beyond 1.25 Angstroms resolution, even with prolonged exposure 
times using Cu source radiation. This is a common problem 
for supramolecular data collections, and as a result data was not 
collected beyond 1.15 Angstroms resolution. As a consequence, 
the model is of a slightly lower quality than would be expected. 
However, the identity of the complex was clearly established 
and refined without issue.
;
_vrf_PLAT341_Cu_Fe4L4
;
PROBLEM: Low Bond Precision on  C-C Bonds ...............    0.03273 Ang.  
RESPONSE: The diffraction of the crystal collected was 
found to display rapid fall-off with no data observed 
beyond 1.25 Angstroms resolution, even with prolonged exposure 
times using Cu source radiation. This is a common problem 
for supramolecular data collections, and as a result data was not 
collected beyond 1.15 Angstroms resolution. As a consequence, 
the model is of a slightly lower quality than would be expected, 
which had a detrimental effect on the precision of the bond 
lengths. However, the identity of the complex was clearly 
established and refined without issue.
;
# end Validation Reply Form

_chemical_name_common              ?
_chemical_name_systematic          ?
_chemical_formula_moiety          
'C144 H108 Fe4 N24 O16 P4, 8.5(B F4), 0.5(Cu), 0.5(H2 O)'
_chemical_formula_sum             
 'C144 H109 B8.50 Cu0.50 F34 Fe4 N24 O16.50 P4'
_chemical_formula_weight           3556.48
_chemical_absolute_configuration   ?
_chemical_melting_point            ?
loop_
  _atom_type_symbol
  _atom_type_description
  _atom_type_scat_dispersion_real
  _atom_type_scat_dispersion_imag
  _atom_type_scat_source
 'C' 'C' 0.0181 0.0091 'International Tables Vol C Tables 4.2.6.8 and 6.1.1.4'
 'H' 'H' 0.0000 0.0000 'International Tables Vol C Tables 4.2.6.8 and 6.1.1.4'
 'B' 'B' 0.0090 0.0039 'International Tables Vol C Tables 4.2.6.8 and 6.1.1.4'
 'Cu' 'Cu' -1.9646 0.5888
 'International Tables Vol C Tables 4.2.6.8 and 6.1.1.4'
 'F' 'F' 0.0727 0.0534 'International Tables Vol C Tables 4.2.6.8 and 6.1.1.4'
 'Fe' 'Fe' -1.1336 3.1974
 'International Tables Vol C Tables 4.2.6.8 and 6.1.1.4'
 'N' 'N' 0.0311 0.0180 'International Tables Vol C Tables 4.2.6.8 and 6.1.1.4'
 'O' 'O' 0.0492 0.0322 'International Tables Vol C Tables 4.2.6.8 and 6.1.1.4'
 'P' 'P' 0.2955 0.4335 'International Tables Vol C Tables 4.2.6.8 and 6.1.1.4'

_shelx_space_group_comment
;
The symmetry employed for this shelxl refinement is uniquely defined
by the following loop, which should always be used as a source of
symmetry information in preference to the above space-group names.
They are only intended as comments.
;
_space_group_crystal_system        'cubic'
_space_group_IT_number             197
_space_group_name_H-M_alt          'I 2 3'
_space_group_name_Hall             'I 2 2 3'
loop_
  _space_group_symop_operation_xyz
 'x, y, z'
 '-x, -y, z'
 '-x, y, -z'
 'x, -y, -z'
 'z, x, y'
 'z, -x, -y'
 '-z, -x, y'
 '-z, x, -y'
 'y, z, x'
 '-y, z, -x'
 'y, -z, -x'
 '-y, -z, x'
 'x+1/2, y+1/2, z+1/2'
 '-x+1/2, -y+1/2, z+1/2'
 '-x+1/2, y+1/2, -z+1/2'
 'x+1/2, -y+1/2, -z+1/2'
 'z+1/2, x+1/2, y+1/2'
 'z+1/2, -x+1/2, -y+1/2'
 '-z+1/2, -x+1/2, y+1/2'
 '-z+1/2, x+1/2, -y+1/2'
 'y+1/2, z+1/2, x+1/2'
 '-y+1/2, z+1/2, -x+1/2'
 'y+1/2, -z+1/2, -x+1/2'
 '-y+1/2, -z+1/2, x+1/2'

_cell_length_a                     20.9262(10)
_cell_length_b                     20.9262(10)
_cell_length_c                     20.9262(10)
_cell_angle_alpha                  90
_cell_angle_beta                   90
_cell_angle_gamma                  90
_cell_volume                       9163.7(13)
_cell_formula_units_Z              2
_cell_measurement_reflns_used      4686
_cell_measurement_temperature      120.01(10)
_cell_measurement_theta_max        41.5510
_cell_measurement_theta_min        5.1130
_shelx_estimated_absorpt_T_max     ?
_shelx_estimated_absorpt_T_min     ?
_exptl_absorpt_coefficient_mu      3.704
_exptl_absorpt_correction_T_max    1.00000
_exptl_absorpt_correction_T_min    0.43717
_exptl_absorpt_correction_type     multi-scan
_exptl_absorpt_process_details
;
CrysAlisPro 1.171.38.43 (Rigaku Oxford Diffraction, 2015)
Empirical absorption correction using spherical harmonics,
 implemented in SCALE3 ABSPACK scaling algorithm.
;
_exptl_absorpt_special_details     ?
_exptl_crystal_colour              violet
_exptl_crystal_colour_primary      violet
_exptl_crystal_density_diffrn      1.289
_exptl_crystal_density_meas        ?
_exptl_crystal_density_method      ?
_exptl_crystal_description         block
_exptl_crystal_F_000               3600
loop_
  _exptl_crystal_face_index_h
  _exptl_crystal_face_index_k
  _exptl_crystal_face_index_l
  _exptl_crystal_face_perp_dist
 11 6 5 0.0529
 -10 5 -7 0.0753
 -6 -12 -1 0.0383
 -1 10 -9 0.1065
 7 -10 -5 0.0673
 -1 -8 11 0.0892
 -5 12 0 0.1167
 -6 1 12 0.1006
 6 -1 -12 0.0663
 -11 -6 -5 0.0329

_exptl_crystal_size_max            0.226
_exptl_crystal_size_mid            0.167
_exptl_crystal_size_min            0.086
loop_
  _exptl_oxdiff_crystal_face_indexfrac_h
  _exptl_oxdiff_crystal_face_indexfrac_k
  _exptl_oxdiff_crystal_face_indexfrac_l
  _exptl_oxdiff_crystal_face_x
  _exptl_oxdiff_crystal_face_y
  _exptl_oxdiff_crystal_face_z
 10.9818 6.0178 5.0133 0.8853 -0.4291 -0.0834
 -9.9912 4.9920 -7.0164 -0.6161 0.3029 -0.6888
 -5.9829 -12.0164 -1.0037 -0.6577 0.2930 0.6754
 -0.9937 10.0111 -9.0072 -0.2140 -0.3125 -0.9234
 7.0222 -9.9913 -4.9888 -0.2959 -0.6537 0.6571
 -1.0128 -8.0145 11.0044 0.3028 0.5225 0.8081
 -5.0145 11.9994 -0.0107 0.1693 0.3209 -0.8885
 -6.0257 0.9823 11.9951 0.4337 0.8813 0.1467
 6.0257 -0.9823 -11.9951 -0.4337 -0.8813 -0.1467
 -10.9818 -6.0178 -5.0133 -0.8853 0.4291 0.0834

_exptl_transmission_factor_max     ?
_exptl_transmission_factor_min     ?
_diffrn_reflns_av_R_equivalents    0.0923
_diffrn_reflns_av_unetI/netI       0.0262
_diffrn_reflns_Laue_measured_fraction_full  0.410
_diffrn_reflns_Laue_measured_fraction_max  0.973
_diffrn_reflns_limit_h_max         18
_diffrn_reflns_limit_h_min         -18
_diffrn_reflns_limit_k_max         18
_diffrn_reflns_limit_k_min         -18
_diffrn_reflns_limit_l_max         18
_diffrn_reflns_limit_l_min         -18
_diffrn_reflns_number              12837
_diffrn_reflns_point_group_measured_fraction_full  0.396
_diffrn_reflns_point_group_measured_fraction_max  0.968
_diffrn_reflns_theta_full          67.684
_diffrn_reflns_theta_max           43.256
_diffrn_reflns_theta_min           4.225
_diffrn_ambient_environment        N~2~
_diffrn_ambient_temperature        120.01(10)
_diffrn_detector                   'CCD plate'
_diffrn_detector_area_resol_mean   10.6501
_diffrn_detector_type              Atlas
_diffrn_measured_fraction_theta_full  0.410
_diffrn_measured_fraction_theta_max  0.973
_diffrn_measurement_details
;
List of Runs (angles in degrees, time in seconds):

  # Type    Start    End  Width  t~exp~   \w     \q     \k     \f   Frames
--------------------------------------------------------------------------
  1  \w     18.00 111.00   0.50   30.00    --   41.48  77.00 -30.00  186
  2  \w     59.00 113.00   0.50   30.00    --   41.48  37.00 -90.00  108
  3  \w     72.00 101.00   0.50   30.00    --   41.48 178.00 150.00   58
  4  \w      7.00  33.00   0.50   30.00    --   41.48  88.00-113.90   52
  5  \w    -28.00  55.00   0.50   30.00    --   41.48 -37.00  90.00  166
  6  \w    -22.00  72.00   0.50   30.00    --   41.48 -77.00-150.00  188
  7  \w     54.00 105.00   0.50   30.00    --   41.48  77.00  30.00  102
  8  \w    -24.00  12.00   0.50   30.00    --   41.48 -32.00 -75.00   72
  9  \w     53.00 100.00   0.50   30.00    --   41.48-133.00 177.51   94
 10  \w     42.00  80.00   0.50   30.00    --   41.48 -99.00   0.00   76
 11  \w     83.00 111.00   0.50   30.00    --   41.48 178.00-120.00   56
;
_diffrn_measurement_device         'four-circle diffractometer'
_diffrn_measurement_device_type    'SuperNova, Dual, Cu at zero, Atlas'
_diffrn_measurement_method         '\w scans'
_diffrn_orient_matrix_type        
 'CrysAlisPro convention (1999,Acta A55,543-557)'
_diffrn_orient_matrix_UB_11        0.0394290000
_diffrn_orient_matrix_UB_12        0.0306340000
_diffrn_orient_matrix_UB_13        0.0534521000
_diffrn_orient_matrix_UB_21        -0.0598119000
_diffrn_orient_matrix_UB_22        0.0017854000
_diffrn_orient_matrix_UB_23        0.0432756000
_diffrn_orient_matrix_UB_31        0.0170618000
_diffrn_orient_matrix_UB_32        -0.0668949000
_diffrn_orient_matrix_UB_33        0.0262816000
_diffrn_radiation_monochromator    mirror
_diffrn_radiation_probe            x-ray
_diffrn_radiation_type             CuK\a
_diffrn_radiation_wavelength       1.54184
_diffrn_source                     'micro-focus sealed X-ray tube'
_diffrn_source_type                'SuperNova (Cu) X-ray Source'
_reflns_Friedel_coverage           0.774
_reflns_Friedel_fraction_full      0.379
_reflns_Friedel_fraction_max       0.960
_reflns_number_gt                  921
_reflns_number_total               1105
_reflns_odcompleteness_completeness  98.99
_reflns_odcompleteness_iscentric   1
_reflns_odcompleteness_theta       20.74
_reflns_special_details
;
 Reflections were merged by SHELXL according to the crystal
 class for the calculation of statistics and refinement.
 
 Structure factors included contributions from the .fab file.
 
 _reflns_Friedel_fraction is defined as the number of unique
 Friedel pairs measured divided by the number that would be
 possible theoretically, ignoring centric projections and
 systematic absences.
;
_reflns_threshold_expression       'I > 2\s(I)'
_computing_cell_refinement         'CrysAlisPro 1.171.38.43 (Rigaku OD, 2015)'
_computing_data_collection         'CrysAlisPro 1.171.38.43 (Rigaku OD, 2015)'
_computing_data_reduction          'CrysAlisPro 1.171.38.43 (Rigaku OD, 2015)'
_computing_molecular_graphics      'Olex2 (Dolomanov et al., 2009)'
_computing_publication_material    'Olex2 (Dolomanov et al., 2009)'
_computing_structure_refinement    'ShelXL (Sheldrick, 2015)'
_computing_structure_solution      ?
_refine_diff_density_max           0.653
_refine_diff_density_min           -0.587
_refine_diff_density_rms           0.152
_refine_ls_abs_structure_details
;
 Flack x determined using 348 quotients [(I+)-(I-)]/[(I+)+(I-)]
 (Parsons, Flack and Wagner, Acta Cryst. B69 (2013) 249-259).
;
_refine_ls_abs_structure_Flack     0.02(3)
_refine_ls_extinction_coef         .
_refine_ls_extinction_method       none
_refine_ls_goodness_of_fit_ref     2.194
_refine_ls_hydrogen_treatment      constr
_refine_ls_matrix_type             full
_refine_ls_number_parameters       194
_refine_ls_number_reflns           1105
_refine_ls_number_restraints       226
_refine_ls_R_factor_all            0.1810
_refine_ls_R_factor_gt             0.1699
_refine_ls_restrained_S_all        2.028
_refine_ls_shift/su_max            0.000
_refine_ls_shift/su_mean           0.000
_refine_ls_structure_factor_coef   Fsqd
_refine_ls_weighting_details      
 'w=1/[\s^2^(Fo^2^)+(0.2000P)^2^] where P=(Fo^2^+2Fc^2^)/3'
_refine_ls_weighting_scheme        calc
_refine_ls_wR_factor_gt            0.4192
_refine_ls_wR_factor_ref           0.4454
_refine_special_details            ?
_olex2_refinement_description
;
1. Fixed Uiso
 At 1.2 times of:
  All C(H) groups
2. Shared sites
{Cu1, O301}
3. Restrained distances
 O301-H301
 0.86 with sigma of 0.01
4. Rigid bond restraints
 B211, F214, F213, F212, F215
 with sigma for 1-2 distances of 0.005 and sigma for 1-3 distances of 0.005
 B221, F222, F225, F224, F223
 with sigma for 1-2 distances of 0.005 and sigma for 1-3 distances of 0.005
 C121, C120, C119, N124, C123, C122
 with sigma for 1-2 distances of 0.005 and sigma for 1-3 distances of 0.005
 C114, C115, C116, C111, C112, C113
 with sigma for 1-2 distances of 0.005 and sigma for 1-3 distances of 0.005
 N117, C118
 with sigma for 1-2 distances of 0.005 and sigma for 1-3 distances of 0.005
5. Uiso/Uaniso restraints and constraints
B211 \\sim F214 \\sim F213 \\sim F212 \\sim F215: within 1.7A with sigma of
0.02 and sigma for terminal atoms of 0.04
B221 \\sim F222 \\sim F225 \\sim F224 \\sim F223: within 1.7A with sigma of
0.02 and sigma for terminal atoms of 0.04
C114 \\sim C115 \\sim C116 \\sim C111 \\sim C112 \\sim C113: within 1.7A with
sigma of 0.02 and sigma for terminal atoms of 0.04
C121 \\sim C120 \\sim C119 \\sim N124 \\sim C123 \\sim C122: within 1.7A with
sigma of 0.02 and sigma for terminal atoms of 0.04
Uanis(B211) \\sim Ueq, Uanis(F212) \\sim Ueq, Uanis(F213) \\sim Ueq,
Uanis(F215) \\sim Ueq, Uanis(F214) \\sim Ueq: with sigma of 0.05 and sigma for
terminal atoms of 0.1
Uanis(B221) \\sim Ueq, Uanis(F223) \\sim Ueq, Uanis(F225) \\sim Ueq,
Uanis(F224) \\sim Ueq, Uanis(F222) \\sim Ueq: with sigma of 0.05 and sigma for
terminal atoms of 0.1
Uiso(Cu1) = Uiso(O301)
6. Others
 Fixed Sof: Cu1(0.04167) O301(0.04167) H301(0.08333) B211(0.33333)
 F214(0.33333) F213(0.33333) F212(0.33333) F215(0.33333) B221(0.375)
 F222(0.375) F225(0.375) F224(0.375) F223(0.375)
 Fixed Uiso: H301(0.366)
 Fixed X: H301(0.476279)
 Fixed Y: H301(0.523721)
 Fixed Z: H301(0.476279)
7.a Free rotating group:
 B211(F214,F213,F212,F215), B221(F222,F225,F224,F223)
7.b Aromatic/amide H refined with riding coordinates:
 C115(H115), C116(H116), C112(H112), C113(H113), C118(H118), C121(H121),
 C120(H120), C123(H123), C122(H122)
7.c Fitted hexagon refined as free rotating group:
 C114(C115,C116,C111,C112,C113), C121(C120,C119,N124,C123,C122)
;
_atom_sites_solution_hydrogens     mixed
_atom_sites_solution_primary       dual
_atom_sites_solution_secondary     ?
loop_
  _atom_site_label
  _atom_site_type_symbol
  _atom_site_fract_x
  _atom_site_fract_y
  _atom_site_fract_z
  _atom_site_U_iso_or_equiv
  _atom_site_adp_type
  _atom_site_occupancy
  _atom_site_site_symmetry_order
  _atom_site_calc_flag
  _atom_site_refinement_flags_posn
  _atom_site_refinement_flags_adp
  _atom_site_refinement_flags_occupancy
  _atom_site_disorder_assembly
  _atom_site_disorder_group
 Cu1 Cu 0.5000 0.5000 0.5000 0.30(3) Uiso 0.5 12 d S T P A 1
 Fe1 Fe 0.7295(2) 0.7295(2) 0.2705(2) 0.145(4) Uani 1 3 d S T P . .
 P1 P 0.3815(8) 0.6185(8) 0.3815(8) 0.196(9) Uani 1 3 d S T P . .
 O11 O 0.4221(12) 0.6755(16) 0.3612(16) 0.209(11) Uani 1 1 d . . . . .
 O14 O 0.4277(14) 0.5723(14) 0.4277(14) 0.23(2) Uani 1 3 d S T P . .
 N117 N 0.6517(10) 0.6884(11) 0.2332(12) 0.135(7) Uani 1 1 d . U . . .
 C114 C 0.5909(9) 0.6854(10) 0.2645(11) 0.158(8) Uani 1 1 d . U . . .
 C115 C 0.5721(11) 0.6260(9) 0.2877(13) 0.179(9) Uani 1 1 d G U . . .
 H115 H 0.5987 0.5897 0.2813 0.215 Uiso 1 1 calc R . . . .
 C116 C 0.5145(12) 0.6197(9) 0.3202(13) 0.184(10) Uani 1 1 d G U . . .
 H116 H 0.5017 0.5792 0.3361 0.221 Uiso 1 1 calc R . . . .
 C111 C 0.4757(9) 0.6728(11) 0.3296(11) 0.174(9) Uani 1 1 d G U . . .
 C112 C 0.4945(9) 0.7322(9) 0.3064(12) 0.159(8) Uani 1 1 d G U . . .
 H112 H 0.4679 0.7684 0.3128 0.191 Uiso 1 1 calc R . . . .
 C113 C 0.5520(10) 0.7384(8) 0.2739(11) 0.152(8) Uani 1 1 d G U . . .
 H113 H 0.5649 0.7790 0.2580 0.182 Uiso 1 1 calc R . . . .
 C118 C 0.6577(15) 0.6698(18) 0.1779(17) 0.159(11) Uani 1 1 d . U . . .
 H118 H 0.6218 0.6538 0.1552 0.190 Uiso 1 1 calc R . . . .
 C121 C 0.7960(13) 0.6543(12) 0.0676(9) 0.184(9) Uani 1 1 d . U . . .
 H121 H 0.8073 0.6390 0.0264 0.220 Uiso 1 1 calc R . . . .
 C120 C 0.7332(12) 0.6497(12) 0.0887(10) 0.173(9) Uani 1 1 d G U . . .
 H120 H 0.7015 0.6312 0.0619 0.208 Uiso 1 1 calc R . . . .
 C119 C 0.7166(8) 0.6721(11) 0.1490(11) 0.160(8) Uani 1 1 d G U . . .
 N124 N 0.7629(10) 0.6992(9) 0.1882(8) 0.153(7) Uani 1 1 d G U . . .
 C123 C 0.8257(9) 0.7038(9) 0.1671(11) 0.161(8) Uani 1 1 d G U . . .
 H123 H 0.8573 0.7223 0.1939 0.193 Uiso 1 1 calc R . . . .
 C122 C 0.8423(10) 0.6814(12) 0.1068(12) 0.176(9) Uani 1 1 d G U . . .
 H122 H 0.8852 0.6846 0.0924 0.211 Uiso 1 1 calc R . . . .
 O301 O 0.5000 0.5000 0.5000 0.30(3) Uiso 0.5 12 d DS T P B 2
 H301 H 0.4763 0.5237 0.4763 0.366 Uiso 0.25 3 d DS T P C 2
 B211 B 0.960(3) 0.695(2) -0.012(3) 0.26(2) Uani 0.3333 1 d . U . D -1
 F214 F 1.004(4) 0.715(3) -0.058(4) 0.27(3) Uani 0.3333 1 d G U . D -1
 F213 F 0.988(3) 0.697(4) 0.049(3) 0.26(2) Uani 0.3333 1 d G U . D -1
 F212 F 0.940(3) 0.632(3) -0.025(3) 0.23(2) Uani 0.3333 1 d G U . D -1
 F215 F 0.906(3) 0.735(3) -0.013(4) 0.29(3) Uani 0.3333 1 d G U . D -1
 B221 B 0.5789(17) 0.740(2) 0.049(2) 0.24(2) Uani 0.375 1 d . U . E -1
 F222 F 0.570(2) 0.768(2) 0.109(2) 0.215(18) Uani 0.375 1 d G U . E -1
 F225 F 0.523(2) 0.747(4) 0.013(3) 0.25(2) Uani 0.375 1 d G U . E -1
 F224 F 0.592(3) 0.675(2) 0.056(3) 0.28(2) Uani 0.375 1 d G U . E -1
 F223 F 0.630(2) 0.770(3) 0.018(2) 0.25(2) Uani 0.375 1 d G U . E -1

loop_
  _atom_site_aniso_label
  _atom_site_aniso_U_11
  _atom_site_aniso_U_22
  _atom_site_aniso_U_33
  _atom_site_aniso_U_23
  _atom_site_aniso_U_13
  _atom_site_aniso_U_12
 Fe1 0.145(4) 0.145(4) 0.145(4) -0.006(3) -0.006(3) 0.006(3)
 P1 0.196(9) 0.196(9) 0.196(9) -0.048(12) 0.048(12) -0.048(12)
 O11 0.160(17) 0.24(3) 0.22(3) -0.02(2) 0.051(18) -0.033(18)
 O14 0.23(2) 0.23(2) 0.23(2) 0.03(2) -0.03(2) 0.03(2)
 N117 0.101(13) 0.165(18) 0.138(14) 0.008(14) -0.006(13) -0.018(12)
 C114 0.158(18) 0.144(14) 0.173(18) -0.032(15) 0.002(15) -0.011(12)
 C115 0.178(19) 0.153(13) 0.21(2) -0.007(17) 0.025(17) 0.005(15)
 C116 0.17(2) 0.155(14) 0.22(2) -0.005(18) 0.024(17) -0.004(14)
 C111 0.175(19) 0.158(15) 0.19(2) -0.022(17) 0.025(17) -0.006(13)
 C112 0.165(17) 0.148(12) 0.164(19) -0.037(15) 0.007(15) -0.010(14)
 C113 0.155(18) 0.153(13) 0.147(18) -0.017(15) -0.006(13) 0.000(12)
 C118 0.13(2) 0.20(3) 0.145(18) 0.00(2) 0.03(2) 0.00(2)
 C121 0.200(19) 0.17(2) 0.179(18) -0.004(17) 0.017(14) 0.005(19)
 C120 0.191(16) 0.158(18) 0.170(17) -0.017(16) 0.001(15) 0.003(18)
 C119 0.184(16) 0.138(18) 0.159(17) -0.002(15) 0.002(13) -0.009(16)
 N124 0.172(14) 0.138(15) 0.150(15) 0.011(12) 0.006(11) -0.008(13)
 C123 0.180(14) 0.145(17) 0.159(16) 0.032(14) 0.018(13) -0.017(16)
 C122 0.183(17) 0.16(2) 0.180(18) 0.010(17) 0.024(14) 0.000(17)
 B211 0.23(4) 0.28(4) 0.27(4) 0.06(4) 0.03(3) -0.08(3)
 F214 0.25(4) 0.25(5) 0.30(4) 0.13(4) 0.02(4) -0.07(4)
 F213 0.20(4) 0.31(6) 0.28(3) 0.05(4) 0.03(3) -0.10(4)
 F212 0.19(4) 0.28(4) 0.21(4) 0.08(4) 0.04(3) -0.08(3)
 F215 0.26(4) 0.31(5) 0.30(6) 0.01(5) -0.01(4) -0.05(4)
 B221 0.19(3) 0.29(4) 0.24(4) 0.03(3) -0.02(3) 0.02(3)
 F222 0.18(3) 0.25(4) 0.21(3) 0.07(3) -0.02(3) 0.03(4)
 F225 0.20(3) 0.29(5) 0.26(4) 0.01(4) -0.04(3) -0.01(4)
 F224 0.26(5) 0.29(4) 0.29(5) 0.02(4) -0.01(5) 0.04(4)
 F223 0.17(3) 0.31(5) 0.26(5) 0.01(4) 0.01(3) 0.03(4)

_geom_special_details
;
 All esds (except the esd in the dihedral angle between two l.s. planes)
 are estimated using the full covariance matrix.  The cell esds are taken
 into account individually in the estimation of esds in distances, angles
 and torsion angles; correlations between esds in cell parameters are only
 used when they are defined by crystal symmetry.  An approximate (isotropic)
 treatment of cell esds is used for estimating esds involving l.s. planes.
;
loop_
  _geom_bond_atom_site_label_1
  _geom_bond_atom_site_label_2
  _geom_bond_distance
  _geom_bond_site_symmetry_2
  _geom_bond_publ_flag
 Fe1 N117 2.00(2) 11_566 ?
 Fe1 N117 2.00(2) . ?
 Fe1 N117 2.00(2) 8_656 ?
 Fe1 N124 1.964(18) . ?
 Fe1 N124 1.96(3) 8_656 ?
 Fe1 N124 1.96(3) 11_566 ?
 P1 O11 1.52(3) . ?
 P1 O11 1.52(3) 6_566 ?
 P1 O11 1.52(3) 12_665 ?
 P1 O14 1.67(5) . ?
 O11 C111 1.30(3) . ?
 N117 C114 1.43(3) . ?
 N117 C118 1.23(4) . ?
 C114 C115 1.3900 . ?
 C114 C113 1.3900 . ?
 C115 H115 0.9500 . ?
 C115 C116 1.3900 . ?
 C116 H116 0.9500 . ?
 C116 C111 1.3900 . ?
 C111 C112 1.3900 . ?
 C112 H112 0.9500 . ?
 C112 C113 1.3900 . ?
 C113 H113 0.9500 . ?
 C118 H118 0.9500 . ?
 C118 C119 1.37(3) . ?
 C121 H121 0.9500 . ?
 C121 C120 1.3900 . ?
 C121 C122 1.3900 . ?
 C120 H120 0.9500 . ?
 C120 C119 1.3900 . ?
 C119 N124 1.3900 . ?
 N124 C123 1.3900 . ?
 C123 H123 0.9500 . ?
 C123 C122 1.3900 . ?
 C122 H122 0.9500 . ?
 O301 H301 0.85976(5) . ?
 B211 F214 1.4040 . ?
 B211 F213 1.4041 . ?
 B211 F212 1.4022 . ?
 B211 F215 1.4024 . ?
 B221 F222 1.4038 . ?
 B221 F225 1.4029 . ?
 B221 F224 1.3997 . ?
 B221 F223 1.4038 . ?

loop_
  _geom_angle_atom_site_label_1
  _geom_angle_atom_site_label_2
  _geom_angle_atom_site_label_3
  _geom_angle
  _geom_angle_site_symmetry_1
  _geom_angle_site_symmetry_3
  _geom_angle_publ_flag
 N117 Fe1 N117 97.8(9) 11_566 . ?
 N117 Fe1 N117 97.8(9) 8_656 . ?
 N117 Fe1 N117 97.8(9) 11_566 8_656 ?
 N124 Fe1 N117 88.6(16) 8_656 11_566 ?
 N124 Fe1 N117 173.2(17) 8_656 . ?
 N124 Fe1 N117 79.0(17) 11_566 11_566 ?
 N124 Fe1 N117 173.2(16) 11_566 8_656 ?
 N124 Fe1 N117 173.2(9) . 11_566 ?
 N124 Fe1 N117 88.6(8) . 8_656 ?
 N124 Fe1 N117 79.0(15) 8_656 8_656 ?
 N124 Fe1 N117 79.0(10) . . ?
 N124 Fe1 N117 88.6(14) 11_566 . ?
 N124 Fe1 N124 95.0(16) . 8_656 ?
 N124 Fe1 N124 95.0(15) . 11_566 ?
 N124 Fe1 N124 95.0(17) 8_656 11_566 ?
 O11 P1 O11 111.9(15) 6_566 12_665 ?
 O11 P1 O11 111.9(15) . 6_566 ?
 O11 P1 O11 111.9(15) . 12_665 ?
 O11 P1 O14 106.9(16) 12_665 . ?
 O11 P1 O14 106.9(16) . . ?
 O11 P1 O14 106.9(16) 6_566 . ?
 C111 O11 P1 126(3) . . ?
 C114 N117 Fe1 124.4(18) . . ?
 C118 N117 Fe1 115(2) . . ?
 C118 N117 C114 121(2) . . ?
 C115 C114 N117 116.8(17) . . ?
 C115 C114 C113 120.0 . . ?
 C113 C114 N117 123.2(17) . . ?
 C114 C115 H115 120.0 . . ?
 C116 C115 C114 120.0 . . ?
 C116 C115 H115 120.0 . . ?
 C115 C116 H116 120.0 . . ?
 C115 C116 C111 120.0 . . ?
 C111 C116 H116 120.0 . . ?
 O11 C111 C116 128(2) . . ?
 O11 C111 C112 112(2) . . ?
 C116 C111 C112 120.0 . . ?
 C111 C112 H112 120.0 . . ?
 C113 C112 C111 120.0 . . ?
 C113 C112 H112 120.0 . . ?
 C114 C113 H113 120.0 . . ?
 C112 C113 C114 120.0 . . ?
 C112 C113 H113 120.0 . . ?
 N117 C118 H118 120.1 . . ?
 N117 C118 C119 120(3) . . ?
 C119 C118 H118 120.1 . . ?
 C120 C121 H121 120.0 . . ?
 C120 C121 C122 120.0 . . ?
 C122 C121 H121 120.0 . . ?
 C121 C120 H120 120.0 . . ?
 C119 C120 C121 120.0 . . ?
 C119 C120 H120 120.0 . . ?
 C118 C119 C120 128(2) . . ?
 C118 C119 N124 112(2) . . ?
 C120 C119 N124 120.0 . . ?
 C119 N124 Fe1 113.7(12) . . ?
 C123 N124 Fe1 126.3(12) . . ?
 C123 N124 C119 120.0 . . ?
 N124 C123 H123 120.0 . . ?
 C122 C123 N124 120.0 . . ?
 C122 C123 H123 120.0 . . ?
 C121 C122 H122 120.0 . . ?
 C123 C122 C121 120.0 . . ?
 C123 C122 H122 120.0 . . ?
 F214 B211 F213 109.4 . . ?
 F212 B211 F214 109.4 . . ?
 F212 B211 F213 109.6 . . ?
 F212 B211 F215 109.4 . . ?
 F215 B211 F214 109.5 . . ?
 F215 B211 F213 109.5 . . ?
 F225 B221 F222 109.4 . . ?
 F225 B221 F223 109.4 . . ?
 F224 B221 F222 109.6 . . ?
 F224 B221 F225 109.6 . . ?
 F224 B221 F223 109.5 . . ?
 F223 B221 F222 109.4 . . ?

_smtbx_masks_special_details       ?
loop_
  _smtbx_masks_void_nr
  _smtbx_masks_void_average_x
  _smtbx_masks_void_average_y
  _smtbx_masks_void_average_z
  _smtbx_masks_void_volume
  _smtbx_masks_void_count_electrons
  _smtbx_masks_void_content
 1 0.000 0.000 0.500 156.3 19.4 ?
 2 0.000 0.500 0.500 156.3 19.4 ?
 3 0.000 0.500 0.000 156.3 19.4 ?
 4 0.500 0.500 0.000 156.3 19.4 ?
 5 0.500 0.000 0.500 156.3 19.4 ?
 6 0.500 0.000 0.000 156.3 19.4 ?

_shelx_res_file
;
TITL jsw-03-171-183-mt5_scale_a.res in I23
REM Old TITL JSW-03-171-183-MT5_scale in I23
REM SHELXT solution in I23
REM R1 0.266, Rweak 0.181, Alpha 0.040, Orientation as input
REM Flack x = -0.101 ( 0.132 ) from Parsons' quotients
REM Formula found by SHELXT: C69 N24 O12 F213 P2 Cu2
CELL 1.54184 20.9262 20.9262 20.9262 90 90 90
ZERR 2 0.001 0.001 0.001 0 0 0
LATT -2
SYMM -X,-Y,+Z
SYMM -X,+Y,-Z
SYMM +X,-Y,-Z
SYMM +Z,+X,+Y
SYMM +Z,-X,-Y
SYMM -Z,-X,+Y
SYMM -Z,+X,-Y
SYMM +Y,+Z,+X
SYMM -Y,+Z,-X
SYMM +Y,-Z,-X
SYMM -Y,-Z,+X
SFAC C H B Cu F Fe N O P
UNIT 288 218 17 1 68 8 48 33 8
DFIX 0.86 0.01 O301 H301
DELU 0.005 0.005 B211 > F215
DELU 0.005 0.005 B221 > F223
DELU 0.005 0.005 C121 > C122
DELU 0.005 0.005 C114 > C113
DELU 0.005 0.005 N117 C118
SIMU 0.02 0.04 1.7 B211 > F215
SIMU 0.02 0.04 1.7 B221 > F223
SIMU 0.02 0.04 1.7 C114 > C113
SIMU 0.02 0.04 1.7 C121 > C122
ISOR 0.05 0.1 B211 F212 F213 F215 F214
ISOR 0.05 0.1 B221 F223 F225 F224 F222
EADP Cu1 O301
EXYZ Cu1 O301

L.S. 10 0 16
PLAN  50
TEMP -153.15
BOND $H
list 4
ABIN
fmap 2 53
acta
SHEL 25 0.8
REM <olex2.extras>
REM <HklSrc "%.\\JSW-03-171-183-MT5_scale.hkl">
REM </olex2.extras>

WGHT    0.200000
FVAR       0.22449
PART 1
CU1   4    0.500000    0.500000    0.500000    10.04167    0.30111

PART 0
FE1   6    0.729512    0.729512    0.270488    10.33333    0.14543    0.14543 =
         0.14543   -0.00587   -0.00587    0.00587
P1    9    0.381513    0.618487    0.381513    10.33333    0.19592    0.19592 =
         0.19592   -0.04783    0.04783   -0.04783
O11   8    0.422069    0.675504    0.361205    11.00000    0.15979    0.24192 =
         0.22461   -0.01858    0.05059   -0.03259
O14   8    0.427675    0.572325    0.427675    10.33333    0.22594    0.22594 =
         0.22594    0.03233   -0.03233    0.03233
N117  7    0.651696    0.688418    0.233241    11.00000    0.10146    0.16472 =
         0.13828    0.00792   -0.00553   -0.01804
AFIX  66
C114  1    0.590866    0.685357    0.264525    11.00000    0.15830    0.14351 =
         0.17328   -0.03225    0.00225   -0.01112
C115  1    0.572118    0.625999    0.287704    11.00000    0.17840    0.15329 =
         0.20532   -0.00668    0.02498    0.00477
AFIX  43
H115  2    0.598650    0.589721    0.281310    11.00000   -1.20000
AFIX  65
C116  1    0.514549    0.619721    0.320239    11.00000    0.17392    0.15527 =
         0.22230   -0.00484    0.02359   -0.00417
AFIX  43
H116  2    0.501736    0.579153    0.336081    11.00000   -1.20000
AFIX  65
C111  1    0.475727    0.672801    0.329595    11.00000    0.17477    0.15802 =
         0.18955   -0.02180    0.02505   -0.00644
C112  1    0.494475    0.732159    0.306416    11.00000    0.16459    0.14832 =
         0.16379   -0.03689    0.00670   -0.01043
AFIX  43
H112  2    0.467942    0.768437    0.312811    11.00000   -1.20000
AFIX  65
C113  1    0.552043    0.738438    0.273881    11.00000    0.15464    0.15251 =
         0.14744   -0.01699   -0.00602   -0.00048
AFIX  43
H113  2    0.564856    0.779007    0.258040    11.00000   -1.20000
AFIX   0
C118  1    0.657720    0.669784    0.177880    11.00000    0.13198    0.19852 =
         0.14543    0.00061    0.02655    0.00344
AFIX  43
H118  2    0.621796    0.653824    0.155171    11.00000   -1.20000
AFIX  66
C121  1    0.795971    0.654336    0.067583    11.00000    0.20002    0.17193 =
         0.17901   -0.00448    0.01653    0.00502
AFIX  43
H121  2    0.807276    0.639010    0.026373    11.00000   -1.20000
AFIX  65
C120  1    0.733151    0.649698    0.088662    11.00000    0.19136    0.15780 =
         0.16994   -0.01750    0.00101    0.00337
AFIX  43
H120  2    0.701522    0.631203    0.061858    11.00000   -1.20000
AFIX  65
C119  1    0.716611    0.672123    0.148958    11.00000    0.18440    0.13779 =
         0.15881   -0.00242    0.00151   -0.00870
N124  7    0.762889    0.699185    0.188176    11.00000    0.17226    0.13758 =
         0.15013    0.01071    0.00568   -0.00836
C123  1    0.825709    0.703822    0.167098    11.00000    0.18031    0.14455 =
         0.15855    0.03189    0.01821   -0.01667
AFIX  43
H123  2    0.857338    0.722318    0.193902    11.00000   -1.20000
AFIX  65
C122  1    0.842251    0.681398    0.106802    11.00000    0.18303    0.16432 =
         0.17997    0.00957    0.02383   -0.00050
AFIX  43
H122  2    0.885185    0.684568    0.092395    11.00000   -1.20000
AFIX   0

PART 2
O301  8    0.500000    0.500000    0.500000    10.04167    0.30111
H301  2   10.476279   10.523721   10.476279    10.08333   10.36600

PART 0
PART -1
AFIX   6
B211  3    0.959741    0.694831   -0.011717    10.33333    0.23286    0.28069 =
         0.26500    0.05975    0.02835   -0.07550
F214  5    1.004073    0.714670   -0.058006    10.33333    0.25260    0.24694 =
         0.29957    0.13207    0.02162   -0.07425
F213  5    0.988220    0.697331    0.048984    10.33333    0.19507    0.30705 =
         0.27536    0.04894    0.02851   -0.09937
F212  5    0.940410    0.632042   -0.024898    10.33333    0.19195    0.27970 =
         0.20726    0.08318    0.03896   -0.08267
F215  5    0.906382    0.735353   -0.013079    10.33333    0.25725    0.30602 =
         0.29749    0.01027   -0.00830   -0.05010
AFIX   6

B221  3    0.578892    0.739917    0.049148    10.37500    0.19305    0.28811 =
         0.24282    0.03451   -0.02068    0.01503
F222  5    0.569873    0.767917    0.109439    10.37500    0.18157    0.24742 =
         0.21459    0.07475   -0.02426    0.02505
F225  5    0.523191    0.747367    0.012590    10.37500    0.19889    0.28543 =
         0.26404    0.00507   -0.04233   -0.00976
F224  5    0.592333    0.674807    0.056487    10.37500    0.26077    0.29070 =
         0.28923    0.01935   -0.01306    0.03633
F223  5    0.630191    0.769958    0.018067    10.37500    0.17484    0.31147 =
         0.25962    0.01039    0.00932    0.03330
AFIX   0
HKLF 4

REM  jsw-03-171-183-mt5_scale_a.res in I23
REM R1 =  0.1699 for     921 Fo > 4sig(Fo)  and  0.1810 for all    1105 data
REM    194 parameters refined using    226 restraints

END

WGHT      0.2000      0.0000

REM Highest difference peak  0.653,  deepest hole -0.587,  1-sigma level  0.152
Q1    1   1.0000  0.6723  0.0000  10.50000  0.05    0.56
Q2    1   0.5556  0.6342  0.0507  11.00000  0.05    0.52
Q3    1   0.9898  0.6610 -0.0038  11.00000  0.05    0.50
Q4    1   0.5829  0.8008  0.0586  11.00000  0.05    0.50
Q5    1   0.6023  0.7755  0.0582  11.00000  0.05    0.49
Q6    1   0.9638  0.6368 -0.0131  11.00000  0.05    0.49
Q7    1   0.9729  0.6174 -0.0412  11.00000  0.05    0.46
Q8    1   0.5058  0.5338  0.3398  11.00000  0.05    0.42
Q9    1   0.5012  0.5195  0.3384  11.00000  0.05    0.39
Q10   1   0.5000  0.6559  0.0000  10.50000  0.05    0.39
Q11   1   0.5272  0.5397  0.4391  11.00000  0.05    0.32
Q12   1   0.4242  0.4775  0.4570  11.00000  0.05    0.31
Q13   1   0.3343  0.6657  0.3343  10.33333  0.05    0.29
Q14   1   0.7415  0.6859  0.1791  11.00000  0.05    0.24
Q15   1   0.6278  0.6559  0.1732  11.00000  0.05    0.22
Q16   1   0.5793  0.6457  0.1593  11.00000  0.05    0.22
Q17   1   0.4837  0.6774  0.3155  11.00000  0.05    0.21
Q18   1   0.5955  0.5766  0.2037  11.00000  0.05    0.21
Q19   1   0.5658  0.6287  0.2573  11.00000  0.05    0.19
Q20   1   0.7241  0.6623  0.0794  11.00000  0.05    0.18
Q21   1   0.4392  0.7769  0.3592  11.00000  0.05    0.17
Q22   1   0.5000  0.8631  0.0000  10.50000  0.05    0.17
Q23   1   0.7804  0.6182  0.1525  11.00000  0.05    0.16
Q24   1   0.9142  0.6404  0.1343  11.00000  0.05    0.16
Q25   1   0.5216  0.8753  0.0195  11.00000  0.05    0.16
Q26   1   0.5905  0.7388  0.1861  11.00000  0.05    0.16
Q27   1   0.8146  0.6616  0.0835  11.00000  0.05    0.15
Q28   1   0.9140  0.6592  0.1631  11.00000  0.05    0.14
Q29   1   0.6407  0.6652  0.1029  11.00000  0.05    0.14
Q30   1   0.8019  0.7408  0.0760  11.00000  0.05    0.13
Q31   1   1.0000  0.5000 -0.0506  10.50000  0.05    0.12
Q32   1   0.6478  0.6938  0.2488  11.00000  0.05    0.12
Q33   1   0.6421  0.6826  0.0837  11.00000  0.05    0.12
Q34   1   0.7257  0.6464  0.2383  11.00000  0.05    0.12
Q35   1   0.5843  0.6575  0.2753  11.00000  0.05    0.11
Q36   1   0.8217  0.7177  0.0061  11.00000  0.05    0.11
Q37   1   0.5767  0.6369  0.2650  11.00000  0.05    0.11
Q38   1   0.6027  0.5410 -0.0061  11.00000  0.05    0.11
Q39   1   0.5578  0.5642  0.2601  11.00000  0.05    0.09
Q40   1   0.8412  0.6838  0.1199  11.00000  0.05    0.08
Q41   1   0.8559  0.7609  0.0733  11.00000  0.05    0.07
Q42   1   0.7921  0.6362 -0.0121  11.00000  0.05    0.06
Q43   1   0.8966  0.7093  0.1053  11.00000  0.05    0.06
Q44   1   0.8661  0.5770  0.0957  11.00000  0.05    0.06
Q45   1   0.4148  0.6802  0.3450  11.00000  0.05    0.05
Q46   1   0.8180  0.6411  0.1755  11.00000  0.05    0.05
Q47   1   0.4462  0.6716  0.2539  11.00000  0.05    0.04
Q48   1   0.6159  0.5423  0.2624  11.00000  0.05    0.04
Q49   1   0.6709  0.6540  0.0179  11.00000  0.05    0.01
;
_shelx_res_checksum                46980
_shelx_hkl_file
;
   0  -2   0 9894.35   38.79
   2   0   0 9877.51   36.59
   0  -2   0 9999.00   41.44
   0   0  -2 9885.13   36.55
   1  -1   2   76.25    3.75
   2  -1   1   77.79    4.01
   1  -2   1   69.22    3.68
   2   1  -1   85.30    3.51
   1  -2   1   71.85    3.11
  -1  -1  -2   73.14    3.91
   1  -2   1   60.16    2.08
  -2  -1  -1   82.21    4.47
  -2  -1  -1   83.31    4.36
  -1  -2  -1   80.75    4.08
  -1  -2  -1   97.48    3.14
   1  -1  -2  125.22    4.78
  -1   1  -2  103.14    4.37
   2   1   1  106.74    4.68
  -2   1  -1  112.21    3.51
   1  -2  -1  111.55    4.12
   1  -2  -1  106.97    3.33
  -1  -1   2   94.60    3.74
  -1  -2   1  122.17    3.54
  -2   1  -1  116.20    4.14
  -1  -1   2   93.55    4.25
   1   2   1  114.93    4.06
  -1  -2   1  109.66    4.67
   2  -1  -1  107.41    4.55
   1  -2  -1  120.09    4.07
  -2  -1   1  111.35    3.30
  -2  -2  -2 4040.80   38.70
   2  -2   2 4206.88   35.63
   2   2  -2 4024.39   28.98
   2  -2   2 4267.62   35.09
   2  -2   2 3988.79   33.37
   2  -2   2 3981.72   33.33
  -2   2   2 4305.85   37.71
  -2  -2   0 3003.27   16.48
   2   0  -2 3128.46   27.42
   2   0  -2 3517.77   21.94
   0  -2  -2 3168.87   18.25
  -2  -2   0 2896.60   23.61
   0  -2  -2 3354.25   27.99
  -2   2   0 3015.46   26.73
   0  -2   2 3050.25   20.94
  -2   0  -2 3022.86   23.80
   0  -2   2 3512.53   31.80
  -2  -2   2 4581.66   34.20
   2  -2  -2 4864.69   37.22
   1  -3   0 1054.97   14.62
   0  -1  -3 1046.69   17.13
  -3   0  -1 1079.97   17.58
  -1  -3   0 1054.58   18.01
   3   0  -1 1007.32   13.42
   1  -3   0 1092.58   17.57
  -1  -3   0 1048.81   16.09
   1  -3   0 1072.07   17.12
   0   1  -3 1044.14   13.27
   0  -1  -3 1120.64   17.71
   1  -3   0 1103.47   17.91
   1  -3   0 1106.31   16.83
  -3   0  -1 1030.45   15.90
   3  -1   2  850.41   14.64
   1  -2   3  934.83   16.60
   1   2  -3  876.68    8.90
  -1  -2  -3  991.47   18.95
   3   1  -2 1010.54   16.34
   2  -3   1  907.06   14.23
  -2  -3  -1  861.79    8.48
  -3  -1  -2  899.43   17.17
  -1   2   3  964.89   17.41
  -1  -2  -3  908.23   15.98
   2  -3   1  998.13   18.50
   3  -1   2  902.36   18.21
   0  -3   1  962.86   16.55
   1   0   3  964.99   11.41
   0  -3   1 1003.46   14.84
   0  -3   1  980.06   15.71
   3  -1   0 1028.44   16.47
   1   0  -3  961.84   12.09
  -3  -1   0  903.16   16.53
  -3  -1   0  919.14   14.75
  -3   1   0  881.91   13.89
  -1   0   3  932.37   12.38
   0  -3   1  972.08   15.21
  -1   0  -3  955.17   15.86
   0  -3  -1 1000.47   17.40
  -2  -3   1  968.84   14.64
   3   1   2  921.72   10.66
  -1   2  -3  872.20   15.11
  -3  -1   2  890.31   10.81
  -3  -1   2  898.15   17.07
   2   3   1  964.87   14.95
  -3   1  -2  922.51   12.63
   1  -2  -3  935.52   18.10
  -1  -2   3 1017.96   18.48
   3   1   2  914.53   18.12
  -2  -3   1  940.61   13.28
  -1  -2   3  871.35   13.23
   3  -1  -2  946.00   16.02
   1  -2  -3  975.14   17.91
  -2  -3   1  950.17   18.23
  -1  -2   3  872.76   17.64
   2  -3  -1  954.20   16.78
   3  -1  -2 1055.21   18.76
  -3  -2  -1  826.11   18.46
  -3   2   1  877.51   16.50
   2  -1   3  781.99   14.39
   1  -3   2  840.59   15.06
   2   1  -3  775.26    8.32
   1  -3   2  846.31   10.67
   1  -3   2  868.94   17.14
   2   1  -3  856.94   16.59
   3   2  -1  853.25   11.34
   3  -2   1  824.31   15.79
  -2  -1  -3  802.30   16.07
  -1  -3  -2  875.65   14.01
  -3   2  -1  880.80   15.66
   1  -3  -2  871.18   13.64
   3   2   1  815.93   15.97
  -1  -3   2  889.85   11.85
   3  -2  -1  976.21   17.76
  -1  -3   2  927.22   16.04
   2  -1  -3  981.51   15.65
  -1  -3   2  866.70   15.24
   1  -3  -2  918.13   17.19
  -2   1  -3  865.79   16.32
  -2  -1   3  896.67   15.99
  -3  -2   1  912.55   13.30
  -3   2  -1  835.09   12.80
  -2   1  -3  734.76    8.04
   3  -2   3 4055.12   42.76
   3   3  -2 4038.89   30.14
  -2   3   3 4088.35   43.73
  -3  -3  -2 3870.36   42.23
   2  -3   3 4125.46   42.59
   3  -3   2 4039.45   40.19
  -2  -3  -3 3818.37   33.28
  -3  -2  -3 3917.30   43.33
   3  -2   3 4107.49   40.19
   3   2  -3 3947.10   37.16
   2  -3   3 3973.17   37.92
   3   0  -3   65.27    5.05
  -3  -3   0  103.16    3.57
  -3   0  -3  103.71    5.54
   0  -3   3   56.74    3.73
   3   0   3  104.07    5.54
  -3   3   0   69.65    5.45
   3   0  -3   56.07    3.47
   0  -3  -3  102.00    5.96
   0  -3  -3   96.55    3.67
   0  -3   3   57.14    3.69
  -3  -3   0   90.57    5.10
  -3  -3   2 3956.06   24.30
   3  -3  -2 4000.16   40.01
  -3   3  -2 3594.02   33.66
  -3  -2   3 3882.89   38.63
  -3   2  -3 4164.44   31.32
   3   3   2 3896.86   39.16
   3  -2  -3 4068.62   37.89
   3   2   3 3878.84   42.88
  -2  -3   3 3510.55   31.63
   2  -3  -3 4158.69   40.89
   0  -4   0  522.16   12.94
   0  -4   0  605.77   14.79
   0   0  -4  543.24   12.54
   0  -4   0  573.60   14.36
  -4   0   0  517.38   12.78
   0   0   4  561.54    8.82
  -4   0   0  533.49   12.91
   0  -2  -4  923.08   19.00
   2  -4   0  931.82   18.34
  -4   0  -2  944.86   18.40
   0   2  -4  962.64   14.80
   0  -2   4  941.65   19.68
  -2  -4   0  916.91   17.69
   0  -2   4  907.58   12.36
   4   0  -2  937.00   14.94
   0  -2  -4  963.08   20.53
   4   1  -3  925.21   18.50
   1  -3   4  904.32   19.35
  -4  -1  -3 1111.27   21.96
  -1   3   4  925.78   20.86
  -3  -4  -1 1160.72   22.08
   3  -4   1  846.44   16.76
  -1  -3  -4 1024.49   20.90
   4  -1   3  851.97   17.44
   4   1  -3  792.88   11.20
   1   3  -4  836.05   11.79
   1  -4   1 3402.92   36.37
   1   1  -4 3398.74   24.88
  -1  -1  -4 3310.19   35.59
  -1  -4  -1 3277.86   36.38
   1  -4   1 3610.02   38.41
  -4  -1  -1 3327.14   37.28
  -4  -1  -1 3332.32   36.25
  -1  -4  -1 3534.01   41.41
   1  -1   4 3330.89   29.05
  -1   1   4 3409.81   23.56
  -4   1   1 3605.01   36.97
   1  -4   1 3543.78   30.05
  -1  -1   4 2980.61   27.87
   1  -4  -1 2898.88   27.71
  -4   1  -1 2942.86   29.13
  -4   1  -1 2836.16   28.46
   4  -1  -1 2909.93   29.34
   1  -4  -1 2953.62   31.89
  -4  -1   1 2918.57   28.48
  -1  -4   1 2875.44   29.74
   1  -4  -1 3022.27   31.64
  -1  -4   1 2975.15   29.80
  -1  -1   4 2985.17   31.82
  -1   1  -4 2969.88   30.26
  -1  -1   4 2984.61   28.87
  -1  -4   1 3003.26   33.73
   1  -1  -4 2947.56   29.93
  -1  -3   4  801.62   14.37
   1  -3  -4  926.15   21.21
  -3  -4   1  882.98   15.43
  -1   3  -4  897.93   17.53
   1  -3  -4  849.79   19.92
   3  -4  -1  908.04   19.79
   3   4   1 1001.11   17.55
   4   1   3  964.92   14.16
  -3  -4   1  838.26   15.68
  -1  -3   4  939.72   21.46
  -4   1  -3  924.15   15.35
  -1  -3   4  940.70   21.05
  -3  -4   1  860.20   15.66
  -4  -1   3  857.66   12.88
   4  -1  -3  898.75   17.64
   2  -4   2  513.35   14.84
   4  -2   2  485.79   15.56
  -4  -2  -2  435.25   15.35
   2  -2   4  501.21   13.65
  -4  -2  -2  455.03   14.89
  -2  -2  -4  452.91   14.96
  -2  -4  -2  501.46   10.69
   4   2  -2  529.53   12.35
   0  -4   2   23.74    2.63
  -4  -2   0   20.70    2.65
  -2   0   4   33.64    3.40
   0  -4   2   27.68    3.16
  -2   0  -4   22.49    3.17
  -4   2   0   26.17    2.83
   2   0  -4   27.79    2.47
  -2   0   4   23.99    2.15
  -2   0   4   33.62    2.34
   0  -4   2   26.86    2.74
   0  -4  -2   23.16    2.82
   2  -4  -2  446.85   12.64
  -2  -2   4  517.02   14.79
   4   2   2  390.15   13.71
  -2  -2   4  419.88   11.72
  -2  -4   2  508.97   10.56
  -2  -4   2  444.26   12.70
   2  -2  -4  523.14   14.96
   2  -4  -2  419.57   10.49
  -4   2  -2  423.08    9.22
  -4  -2   2  462.57   10.14
  -2   2  -4  443.98   12.98
   2  -4  -2  415.25    8.99
  -4   2  -2  425.93   10.54
  -2  -2   4  439.19   13.58
  -2  -4   2  431.42   13.57
   4  -2  -2  480.29   13.64
   3  -3   4 1580.43   30.05
  -3  -3  -4 1357.32   28.49
  -3  -4  -3 1410.37   20.80
   3  -3   4 1616.17   29.10
   3   3  -4 1442.86   25.85
   4  -3   3 1488.83   29.00
  -4  -3  -3 1357.00   28.97
   4   3  -3 1335.18   21.37
   3  -4   3 1590.89   30.40
   1  -4   3  528.96   10.63
   3   1  -4  418.14    7.58
  -1   4   3  525.60   15.83
  -4   3   1  583.97   16.35
   3  -1   4  556.73   15.47
  -3  -1  -4  553.45   15.03
   1  -4   3  564.14   14.88
  -4  -3  -1  538.18   15.44
   3   1  -4  499.50   14.47
  -1  -4  -3  623.43   15.63
   4  -3   1  476.52   14.50
  -4   3  -1  328.42    9.79
   1  -4  -3  417.66   13.48
  -4   3  -1  317.91   10.97
   3  -1  -4  368.54   11.06
   1  -4  -3  392.85   10.17
   4   3   1  397.75   13.10
  -1  -4   3  354.37   11.27
  -4  -3   1  393.87   10.93
  -3   1  -4  430.73   13.87
  -1  -4   3  343.14    8.94
  -1  -4   3  396.35   13.90
  -3  -1   4  414.52   13.35
  -3   3  -4 1876.58   30.64
   3  -4  -3 1843.30   30.58
   4   3   3 1723.48   31.44
  -3  -4   3 1728.48   29.48
  -4  -3   3 1829.14   29.40
  -4   3  -3 1729.65   24.45
   3  -3  -4 1814.06   29.86
   4  -3  -3 1754.05   29.19
  -3  -3   4 1701.08   27.17
   4  -4   4  617.29   20.89
  -4  -4  -4  611.26   21.47
  -4  -4  -4  607.18   20.81
   4  -2   4 1509.34   28.06
   4   4  -2 1325.63   16.88
  -4  -4  -2 1560.36   29.57
  -4  -4  -2 1400.79   15.18
   4  -4   2 1608.88   28.75
   2  -4   4 1801.04   32.88
  -2  -4  -4 1566.68   25.61
  -2   4   4 1532.00   30.47
   4   2  -4 1446.15   25.28
  -4  -2  -4 1577.42   29.88
   4   0  -4 1134.54   23.13
   4   0  -4 1084.76   16.77
  -4  -4   0  928.22   20.50
   4   0   4  949.34   19.56
   0  -4   4 1233.02   26.00
   0  -4  -4 1013.95   22.80
  -4   4   0 1063.49   23.20
   0  -4   4 1098.76   22.89
   0  -4   4 1002.52   16.67
   0  -4  -4  923.88   14.21
  -4   0  -4  884.35   19.18
   4   4   2 1833.14   29.59
   4  -4  -2 1943.33   32.51
  -2  -4   4 2097.33   34.53
  -4   4  -2 1755.49   21.08
  -4  -4   2 1737.79   21.30
  -2  -4   4 1801.58   29.23
  -4   2  -4 1863.20   32.88
   4  -2  -4 1932.27   28.87
   2  -4  -4 1776.42   30.95
   2  -4  -4 1859.32   32.35
  -4  -4   2 1678.61   19.42
  -4   4  -2 1805.08   28.72
  -2  -4   4 2368.86   38.19
  -4  -2   4 2084.18   33.43
  -4  -4   2 1876.24   33.16
  -4  -4   4  488.67   18.22
   4  -4  -4  495.59   17.39
  -4   4  -4  463.82   14.03
   5   0  -1  741.66   15.78
  -5   0  -1  872.71   19.56
  -5   0  -1  911.04   19.66
   1  -5   0  792.92   19.44
   1  -5   0  761.67   18.78
   1  -5   0  815.76   18.70
  -1  -5   0  935.99   21.99
   0   1  -5  762.93   16.01
   0  -1   5  747.10   14.51
   0  -1  -5  982.93   21.17
   1  -5   0  752.99   18.14
  -5   0   1  738.18   17.35
   1  -5   0  676.08   17.80
  -1  -5   0  842.23   18.79
  -3  -5   0   12.85    2.62
   0  -3   5    6.12    1.92
  -5   0  -3   12.44    2.35
   0  -3   5    7.54    2.41
   5   0  -3    7.94    2.13
   5   0  -3    4.85    1.49
  -3  -5   0   12.48    2.32
   0  -3  -5   13.98    2.92
   3  -5   0   11.36    2.85
   0  -3  -5   12.86    2.77
   3  -5   0    7.80    1.57
   0   3  -5    7.60    1.59
   0  -3   5    4.93    1.06
   0   3   5   22.84    3.70
  -1  -4  -5  266.61    6.19
   5   1  -4  388.57   13.89
  -1  -4  -5  336.26   13.44
   5  -1   4  535.00   19.41
  -4  -5  -1  350.33   14.11
   4  -5   1  395.98   13.48
   5   1  -4  321.76    8.30
  -5  -1  -4  363.36   14.23
   1  -4   5  324.11    8.71
  -1   4   5  524.83   18.00
   1   4  -5  384.64    9.37
   1  -4   5  398.09   15.80
   1  -4   5  392.25   14.80
   5  -1   4  454.51   14.33
  -1  -2  -5   54.98    5.48
   1   2  -5   24.42    2.43
   1  -2   5   41.80    4.15
   2  -5   1   34.50    4.72
   1  -2   5   40.37    2.61
   2  -5   1   20.58    3.49
  -2  -5  -1   51.76    5.01
  -5  -1  -2   56.15    5.62
   2  -5   1   28.32    4.29
  -1   2   5   22.89    1.89
   1   0   5  128.26    4.92
   0  -5  -1  119.75    7.74
   0  -5   1   67.08    5.49
   0  -5  -1  123.52    7.63
   5  -1   0   67.02    5.06
   0  -5   1   85.70    6.29
  -5   1   0   73.45    5.65
   0  -5  -1  111.59    7.15
  -1   0  -5  126.03    7.26
  -1   0   5   59.56    4.44
   1   0  -5   68.67    4.83
  -5  -1   0  118.51    7.56
  -5  -1   0  121.35    6.98
   0  -5   1   67.76    6.01
  -2  -5   1   24.22    3.88
  -1  -2   5   30.87    3.83
   2  -5  -1   40.02    4.30
  -5   1  -2   21.55    2.99
  -1  -2   5   27.63    2.91
  -1  -2   5   26.73    3.71
   2  -5  -1   42.48    4.10
   2  -5  -1   39.16    4.07
   2   5   1   39.28    2.95
  -5  -1   2   41.60    3.71
  -1   2  -5   42.43    3.97
  -2  -5   1   20.56    2.98
   5  -1  -2   32.59    3.55
   4   5   1  293.49   11.21
   1  -4  -5  497.24   17.70
  -5   1  -4  451.69   12.93
  -1   4  -5  384.37   12.87
  -4   5  -1  393.58   14.98
  -4  -5   1  472.82   13.53
  -5  -1   4  322.39    9.04
  -4  -5   1  461.62   13.64
  -4  -5   1  438.29   11.40
  -1  -4   5  419.47   16.11
   5   1   4  302.58    9.80
  -1  -4   5  458.00   17.35
   5  -1  -4  358.83   13.83
  -5  -1   4  401.89   15.89
  -4  -5   1  557.49   20.01
   1  -4  -5  504.73   17.82
   5  -1  -4  362.72   12.44
   5  -2   3  975.20   25.53
  -2  -3  -5  978.69   22.24
   3  -5   2 1100.00   25.20
   2  -3   5 1100.35   23.59
   5   2  -3 1017.46   19.94
  -3  -5  -2  973.43   23.44
  -5  -2  -3  969.27   24.42
  -2  -3  -5  993.95   24.23
   1  -5   2 7018.85   47.44
  -2  -1  -5 6999.70   61.36
  -5  -2  -1 7114.52   65.51
  -5   2   1 7169.09   58.44
  -5  -2  -1 7048.45   60.80
   2  -1   5 6978.25   49.65
   1  -5   2 7005.39   56.67
   5  -2  -1 7406.39   57.05
  -5   2  -1 7216.37   52.63
   1  -5  -2 7363.60   56.40
  -5  -2   1 7454.15   53.67
  -2  -1   5 6816.87   51.07
  -2   1  -5 7259.20   58.19
  -1  -5   2 7173.03   51.61
  -1  -5   2 7277.27   57.57
   1  -5  -2 7161.85   54.16
   2  -1  -5 7652.68   55.72
  -2  -1   5 7251.28   49.56
  -1  -5   2 7293.51   58.58
  -2  -1   5 7314.37   55.33
   3  -5  -2  873.95   20.94
  -2  -3   5  937.03   22.79
  -3  -5   2  772.15   17.69
   2  -3  -5 1059.34   27.19
  -2   3  -5  903.99   20.28
  -3  -5   2  855.97   23.06
   5   2   3  937.06   24.58
  -5  -2   3  937.47   15.16
  -2  -3   5  874.53   18.90
   3   5   2  878.16   19.09
  -2  -3   5  949.56   22.15
   5  -2  -3  932.48   20.69
   3  -5  -2  907.39   17.33
  -5   2  -3  744.03   14.01
  -3  -5   2  776.86   15.35
  -5  -2   3  964.72   23.13
   4   5  -3  156.66    6.92
   4  -5   3  261.58   13.94
   4  -5   3  274.72   14.19
  -3  -4  -5  250.79   14.12
  -5  -3  -4  208.69   12.72
  -4  -5  -3  133.89   10.42
  -4  -5  -3  204.45    7.46
   5  -3   4  209.59   12.98
   5   3  -4  210.63    9.89
  -4  -5  -3  227.76   13.91
  -3  -4  -5  213.57   10.72
   3  -4   5  236.01   13.20
  -3  -4  -5  237.86   13.76
   3  -4   5  242.22   12.81
  -5  -3  -4  234.73   13.70
  -5   3   4  247.95   12.90
  -4   5   3  215.60   11.57
  -5   3   2 1412.19   28.01
  -2   5   3 1240.36   28.39
  -5  -3  -2 1321.27   30.80
   3  -2   5 1354.56   30.03
   3   2  -5 1448.38   29.48
  -5  -3  -2 1353.06   29.50
   3  -2   5 1273.29   25.74
   2  -5   3 1384.05   27.77
   5  -3   2 1360.19   28.70
  -3  -2  -5 1291.26   27.60
  -2  -5  -3 1349.96   22.61
   0  -5   3 4179.74   46.48
  -5  -3   0 4231.41   44.77
  -5   3   0 4089.90   42.23
   0  -5   3 4097.18   39.27
   3   0  -5 4032.72   34.00
   0  -5   3 4117.05   39.38
   0  -5  -3 4262.06   44.82
   3   0  -5 4142.45   46.48
  -3   0   5 4086.11   44.06
  -3   0   5 4194.01   31.50
   0  -5  -3 4059.56   38.18
   5  -3  -2 1331.51   26.04
   3  -2  -5 1294.62   24.38
  -5   3  -2 1224.52   19.95
  -5   3  -2 1256.27   17.90
   2  -5  -3 1223.26   22.83
   2  -5  -3 1224.27   19.65
  -2  -5   3 1276.89   24.87
  -2  -5   3 1157.00   17.00
  -2  -5   3 1271.35   25.86
  -3   2  -5 1266.11   25.87
  -5  -3   2 1194.51   19.16
  -3  -2   5 1523.15   27.96
  -3   2  -5 1067.82   13.60
  -3  -2   5 1323.61   25.03
   5   3   2 1288.44   27.13
  -5  -3   4  369.97   15.66
   5   3   4  350.45   16.00
   3  -4  -5  310.42   13.76
  -4  -5   3  241.21   10.20
  -4  -5   3  307.71   14.57
   3  -4  -5  295.16   13.69
   5   3   4  253.01    7.22
  -3  -4   5  425.39   17.79
  -4   5  -3  252.01    7.17
   4  -5  -3  260.11    8.04
  -3   4  -5  343.71   14.75
   4  -5  -3  332.96   14.47
  -4   5  -3  302.03   13.03
   4   5   3  320.81   13.40
  -5   3  -4  317.00   15.29
  -3  -4   5  304.12   11.95
   5  -3  -4  354.52   14.11
   4   3  -5  884.23   22.08
   4  -3   5  770.28   22.80
   3  -5   4 1029.31   27.30
   3  -5   4  959.60   24.48
  -3  -5  -4  868.61   26.23
  -5  -4  -3  820.36   25.52
  -5  -4  -3  862.84   25.44
   5   4  -3  650.83   14.95
   5  -4   3  939.03   26.01
   3  -5   4  917.33   24.77
  -4  -3  -5  849.20   24.75
  -3   5   4  804.28   24.07
  -4  -3  -5  909.64   26.35
  -3  -5  -4  842.67   24.23
   5  -4   3  927.84   25.93
  -3  -5  -4  916.38   20.25
   5  -4   1 1344.05   26.94
  -4   1   5 1299.36   26.79
  -5   4   1 1345.87   26.19
  -4  -1  -5 1389.40   27.41
   4   1  -5 1342.07   27.49
  -1   5   4 1260.36   28.49
  -4   1   5 1131.02   14.18
  -1  -5  -4 1479.98   28.07
   1  -5   4 1264.30   18.92
   4   1  -5 1222.33   15.50
  -5  -4  -1 1386.81   28.85
  -5   4   1 1220.01   27.19
  -1  -5  -4 1347.62   21.50
   4  -1   5 1276.68   26.83
   1  -5   4 1419.06   25.96
   1  -5   4 1513.92   30.38
   5   4   1 1511.03   28.74
  -1  -5   4 1721.77   32.72
  -4  -1   5 1708.30   30.99
   1  -5  -4 1393.35   21.70
  -5   4  -1 1423.46   26.27
   4  -1  -5 1568.08   24.92
  -4   1  -5 1581.84   31.21
  -1  -5   4 1463.99   25.13
  -5   4  -1 1490.09   24.06
   5  -4  -1 1779.54   32.67
  -5  -4   1 1483.74   25.30
   1  -5  -4 1463.83   28.60
   4  -1  -5 1575.76   30.54
  -5  -4   1 1386.03   18.80
  -1  -5   4 1416.59   20.27
  -1  -5   4 1645.44   31.74
   5  -4  -3 1115.21   26.00
  -4   3  -5  816.94   15.69
  -4  -3   5 1128.48   25.48
  -5   4  -3  964.23   16.30
   5   4   3  987.56   25.44
  -5   4  -3  872.71   20.14
   4  -3  -5 1023.54   23.70
  -4   3  -5  986.55   26.33
  -5  -4   3  953.35   25.85
   4  -3  -5 1005.51   24.69
   3  -5  -4  956.99   24.73
  -3  -5   4  946.92   23.65
   4  -5   5  379.66   17.61
  -5  -4  -5  419.37   19.24
  -4  -5  -5  368.08   14.62
  -5  -5  -4  424.47   20.02
  -4  -5  -5  344.53   18.47
  -4  -5  -5  379.11   18.96
  -5  -5  -4  377.92   18.84
   5   4  -5  327.94   13.56
   5   5  -4  329.06   11.65
   4  -5   5  445.33   19.60
   4   5  -5  381.94   15.61
  -5  -4  -5  376.85   18.61
  -5  -5  -4  346.53   11.78
   2  -5   5   38.94    5.08
  -5  -5  -2   34.65    5.28
   5   2  -5   31.44    4.04
   5  -2   5   18.28    3.58
   5  -5   2   42.46    5.67
  -5  -2  -5   43.51    6.32
   2  -5   5   39.13    5.15
  -5  -5  -2   34.33    5.13
  -2  -5  -5   31.45    4.49
   2   5  -5   22.93    1.93
  -5   2   5   38.02    4.84
   5  -5   2   32.66    4.48
  -5   5   2   32.77    4.55
  -5  -2  -5   32.03    4.64
  -2   5   5   19.75    3.91
  -2  -5  -5   34.35    4.89
  -2  -5  -5   33.74    4.27
   0  -5   5  220.24   12.67
   0  -5  -5  204.93   12.01
   0  -5   5  221.13   12.65
   5   0  -5  227.87   11.79
   0  -5   5  187.14    8.38
   0   5  -5  230.33    9.53
  -5  -5   0  227.17   13.87
  -5   0   5  252.89   13.20
   0  -5  -5  166.08    6.32
  -5   5   0  200.02   11.25
  -5   0  -5  210.03   12.21
   5   0   5  196.68    9.98
   0   5   5  199.24   11.21
  -5   0  -5  193.66    9.90
   5   0  -5  191.43    7.86
   5  -5   0  251.48   13.18
  -5  -5   0  221.35   11.20
   0  -5   5  237.55   12.53
  -5   5   0  196.30    9.94
   0  -5   5  218.64   11.68
   0  -5  -5  202.67   11.21
  -5  -5   2    6.58    1.45
  -2  -5   5   14.76    3.26
   5  -2  -5   13.84    2.68
   5   2   5   11.36    1.98
  -5  -5   2   10.15    2.74
   5  -2  -5   12.88    2.91
  -2  -5   5   10.61    2.39
   5   5   2   11.41    2.42
  -5   5  -2   10.71    1.82
   2  -5  -5    7.95    2.19
   5  -5  -2   13.50    2.88
  -5  -5   2    8.40    1.77
  -2   5  -5   14.62    2.81
  -5  -5   2    8.02    1.75
  -5   2  -5    8.66    2.28
   2  -5  -5    7.73    2.44
  -5   5  -2   13.29    2.79
   2  -5  -5    4.43    0.87
  -5  -2   5   14.34    3.15
  -2  -5   5   15.52    3.18
  -5   5  -4  295.46   13.68
  -5   5  -4  326.40   16.85
  -5  -5   4  319.02   15.63
  -4  -5   5  295.92   14.93
  -4   5  -5  314.83   15.94
   5  -4  -5  289.51   13.92
  -5  -4   5  287.28   13.94
  -4   5  -5  245.08   11.12
  -5   4  -5  358.04   17.23
  -5   4  -5  260.83   10.46
   4  -5  -5  314.24   14.88
   5  -5  -4  298.11   14.49
  -6   0   0  606.43   18.20
   0  -6   0  592.90   18.00
   0  -6   0  623.38   19.28
  -6   0   0  594.59   18.33
   0  -6   0  620.18   18.14
   0  -6   0  696.03   21.37
   0  -6   0  670.37   20.42
  -6   0   0  581.22   17.30
   0   0   6  551.09   10.48
   0   0  -6  606.02   16.88
   2  -6   0  328.63    6.93
   0   2  -6  424.44   13.06
  -6   0   2  421.85   13.99
   2  -6   0  501.36   18.27
   0  -2   6  328.40   11.96
   0  -2  -6  400.37   15.93
  -6   0  -2  369.97   14.96
   2  -6   0  457.78   16.55
   0  -2   6  387.91   10.98
   0  -2   6  388.51   14.04
   2  -6   0  431.89   15.41
  -2  -6   0  402.94   14.65
   6   0  -2  385.98   12.24
  -6   0  -2  415.21   15.24
  -2  -6   0  419.22   16.60
   0  -2  -6  390.80   14.87
   2   6   0  309.35    7.28
   2  -6   0  442.30   15.10
   0  -4   6  489.03   17.38
   0   4   6  520.38   18.03
  -4  -6   0  478.68   19.37
   0  -4  -6  446.37   17.30
  -6   0  -4  411.39   14.89
   0  -4   6  463.86   17.44
   0  -4  -6  455.54   17.72
   4  -6   0  440.71   13.65
   4  -6   0  514.93   19.02
  -6   0   4  520.79   18.67
  -4   6   0  466.82   18.23
   0   4  -6  442.24   12.52
   4  -6   0  481.57   17.89
   6   0   4  521.07   21.16
  -4  -6   0  417.84   15.31
   6   0  -4  425.89   12.69
   6   0  -4  438.53   15.41
  -6   0  -4  493.25   18.90
   4   6   0  373.22   12.14
  -4  -6   0  442.17   15.90
  -6  -1  -5   36.09    4.82
   1  -5   6   49.52    5.93
   1  -5   6   47.66    5.57
  -5  -6  -1   38.75    5.27
  -5  -6  -1   46.12    6.52
  -1  -5  -6   21.49    1.79
   1  -5   6   34.09    3.10
   6  -1   5   52.49    6.70
  -6  -1  -5   46.30    6.38
   1  -5   6   56.18    6.51
   5  -6   1   44.87    5.24
  -5   6   1   57.02    6.61
  -1   5   6   55.22    6.70
   1   5  -6   43.20    3.54
   6   1  -5   31.76    2.73
   6  -1   5   42.34    4.63
   6   1  -5   41.41    5.00
  -1  -5  -6   38.16    4.93
   5  -6   1   55.92    6.62
  -1  -5  -6   41.90    5.74
  -6   1   5   57.55    6.74
  -6  -1  -3  167.75   10.70
  -1   3   6   98.67    3.46
  -1  -3  -6  169.52   10.59
   3  -6   1  176.26   11.00
  -3  -6  -1  170.60   11.42
   3  -6   1  144.86    6.63
   3  -6   1  158.55   10.30
  -6  -1  -3  172.78   10.61
  -6   1   3  177.24   10.53
   6  -1   3  186.54   11.79
  -1  -3  -6  161.94   10.35
  -3  -6  -1  156.35    9.76
   3  -6   1  173.73   10.84
   1  -3   6  162.36    9.04
   1   3  -6  130.67    6.03
   1  -3   6  114.22    4.10
  -3   6   1  166.91   10.40
   1  -6   1 1408.15   25.88
   1  -6   1 1508.21   30.23
  -1   1   6 1405.73   20.94
   1  -6   1 1390.13   29.02
   1   1  -6 1509.29   24.50
  -6  -1  -1 1538.16   30.39
   1  -1   6 1389.31   21.62
  -1  -6  -1 1532.19   29.70
   1  -6   1 1439.21   27.77
  -6   1   1 1340.84   28.23
  -1  -1  -6 1453.72   28.36
  -1  -6  -1 1527.66   32.39
  -6  -1  -1 1474.40   28.56
  -1  -6   1 1341.51   28.05
  -6   1  -1 1360.34   26.07
  -1  -6   1 1319.37   25.32
   1  -6  -1 1383.27   28.09
  -6   1  -1 1310.26   25.22
   1  -6  -1 1216.99   25.73
  -1  -6   1 1221.15   24.76
   6  -1  -1 1223.88   24.04
  -1   1  -6 1293.37   25.42
   1  -6  -1 1270.71   26.05
   1  -6  -1 1249.80   26.68
   1  -6  -1 1188.72   22.58
  -1  -1   6 1035.47   22.76
  -1  -1   6 1173.28   22.13
   1  -1  -6 1334.67   25.03
  -6   1  -1 1249.29   26.88
  -6  -1   1 1207.51   23.30
   3  -6  -1  111.21    8.28
  -6  -1   3   97.52    6.09
   1  -3  -6  107.61    8.22
   1  -3  -6  117.73    8.46
  -1  -3   6   94.19    5.75
  -3  -6   1  120.11    9.35
  -1  -3   6  101.97    7.86
  -6   1  -3  131.06    9.21
  -1   3  -6  104.00    6.74
   3  -6  -1  108.63    7.51
   1   3   6  107.71    7.05
   3  -6  -1  107.79    8.22
  -3  -6   1  117.85    7.21
  -6  -1   3  122.35    9.11
  -6   1  -3  118.71    7.24
   6   1   3   98.12    8.29
   6  -1  -3   95.72    6.37
   3   6   1   85.34    5.34
  -5  -6   1   33.19    4.04
   6   1   5   27.85    4.81
  -5  -6   1   34.98    4.19
  -1  -5   6   21.44    3.23
   1  -5  -6   41.79    5.63
  -6  -1   5   45.15    6.35
  -6  -1   5   23.18    2.48
   1   5   6   27.22    4.16
   6   1   5   21.79    2.85
  -6   1  -5   44.12    5.78
  -5   6  -1   36.02    5.47
   1  -5  -6   42.41    5.84
  -1   5  -6   31.12    3.97
  -6   1  -5   32.00    3.78
   5   6   1   22.58    3.57
   5  -6  -1   33.50    5.06
   6  -1  -5   29.76    4.34
  -5  -6   1   48.12    6.44
  -5   6  -1   15.17    2.72
  -1  -5   6   33.69    5.35
   6  -1  -5   25.53    3.48
  -1  -5   6   26.55    4.38
  -1  -5   6   32.54    4.98
   6   2  -4  384.66   13.40
   2  -4   6  497.15   19.25
  -6  -2  -4  457.69   19.17
   4  -6   2  521.14   19.56
  -4  -6  -2  474.80   20.22
  -4  -6  -2  396.72   16.57
  -6  -2  -4  400.69   17.20
   2  -4   6  480.32   18.16
  -6   2   4  539.04   19.79
  -4   6   2  516.64   20.51
  -2  -4  -6  413.02   16.43
   6  -2   4  584.17   22.71
   4  -6   2  568.67   21.19
   4  -6   2  470.30   15.70
  -2  -4  -6  429.51   18.15
  -2  -6  -2 1095.80   28.54
  -6   2   2  988.47   24.98
   2  -2   6  904.86   20.86
   2  -6   2  967.78   25.46
  -6  -2  -2 1126.95   28.17
  -2  -2  -6  971.79   25.37
  -6  -2  -2 1115.28   28.68
  -2  -6  -2  971.92   25.19
   6  -2   2  946.83   25.61
   2  -6   2  914.88   23.87
   2   0  -6  447.82   13.37
  -6  -2   0  472.34   17.80
   6  -2   0  499.69   17.39
  -2   0   6  418.21   12.09
   0  -6   2  460.55   15.37
   0  -6  -2  473.92   16.97
  -2   0  -6  536.42   18.88
  -6  -2   0  516.87   16.98
   0  -6   2  463.69   15.36
   0  -6  -2  533.54   17.54
   0  -6  -2  530.68   19.25
   0  -6   2  528.71   18.55
  -6   2   0  475.59   15.88
  -2  -6   2  591.69   19.08
  -2  -2   6  538.48   16.24
  -2  -2   6  569.53   16.52
   2  -6  -2  572.47   16.98
   2  -6  -2  554.74   14.42
  -2  -6   2  588.41   15.77
  -2  -6   2  550.85   16.37
  -6  -2   2  601.34   15.71
   2  -2  -6  579.41   18.30
   6  -2  -2  569.20   16.96
  -6   2  -2  595.38   19.63
  -2   2  -6  579.92   16.95
   2  -6  -2  603.11   18.11
  -2  -2   6  561.78   17.11
  -6   2  -2  565.98   15.73
  -6   2  -2  616.45   16.39
  -6   2  -4  336.19   10.58
  -4   6  -2  283.73    9.51
  -2  -4   6  390.77   16.34
  -6   2  -4  441.18   18.14
  -2  -4   6  319.24   11.78
   4  -6  -2  352.06   15.70
  -6  -2   4  389.10   16.53
  -4  -6   2  379.72   12.07
   6   2   4  347.17   17.30
   6  -2  -4  343.74   13.70
   4   6   2  274.01   11.60
   4  -6  -2  305.36   11.37
  -4  -6   2  438.53   18.77
   2  -4  -6  453.33   18.72
  -2   4  -6  357.26   14.23
  -4  -6   2  339.27   12.03
  -2  -4   6  392.84   16.77
  -6  -2   4  306.46    9.22
   2  -4  -6  368.99   15.87
   2   4   6  299.19   12.44
  -4   6  -2  350.94   15.20
  -3  -5  -6  654.34   23.98
   5  -6   3  842.58   27.69
  -6   3   5  701.47   23.23
  -3  -5  -6  597.85   19.44
   3  -5   6  702.34   23.77
  -5  -6  -3  690.60   24.31
  -6  -3  -5  765.36   27.05
  -3  -5  -6  683.48   24.73
   6   3  -5  580.25   18.40
   5   6  -3  484.39   11.16
   5  -6   3  789.17   26.92
   3  -5   6  711.62   24.24
  -5  -6  -3  734.66   27.38
  -5   6   3  649.11   22.95
  -6  -3  -5  647.95   23.39
  -3   6   3  934.89   26.60
   3  -3   6  908.03   24.17
   3  -6   3 1090.75   29.44
  -3  -3  -6  933.01   26.90
  -3  -6  -3 1023.15   29.21
   6  -3   3  971.94   27.67
  -3  -6  -3  992.10   26.35
   3   3  -6  972.62   27.19
  -6   3   3 1006.80   26.77
   3  -6   3  999.40   26.98
   6   3  -3  749.47   17.34
  -6  -3  -3 1044.21   29.09
   3  -3   6  875.73   25.47
  -6  -3  -3  958.22   27.47
  -6  -3  -1  610.75   21.98
   1  -6   3  460.48   16.03
   1  -6   3  524.45   19.00
   3   1  -6  507.59   19.25
  -3  -1  -6  572.73   20.09
  -6   3   1  472.93   16.79
  -1  -6  -3  541.82   16.75
   3   1  -6  425.75   10.86
  -6  -3  -1  546.60   19.05
  -1  -6  -3  646.36   22.62
   6  -3   1  514.00   18.56
   6  -3   1  492.83   18.13
   1  -6   3  423.11   12.91
  -1  -6  -3  542.89   19.11
   1  -6   3  537.63   20.26
   1  -6   3  471.06   17.88
   6  -3  -1  700.78   20.37
  -3   1  -6  675.67   20.61
   1  -6  -3  653.80   20.27
   1  -6  -3  772.48   21.15
  -6   3  -1  671.03   18.40
   3  -1  -6  605.94   20.11
   6   3   1  785.13   23.33
  -6  -3   1  602.12   17.80
   3  -1  -6  653.41   17.64
  -1  -6   3  595.03   15.93
  -1  -6   3  772.88   23.33
  -3  -1   6  658.51   19.02
  -6  -3   1  680.68   21.81
  -1  -6   3  713.56   22.64
  -1  -6   3  627.36   18.56
   1  -6  -3  674.73   19.17
  -1  -6   3  622.58   19.34
  -3  -1   6  616.65   15.42
   3   3   6  971.14   17.95
   3  -6  -3  800.54   15.26
   3  -6  -3  932.06   24.91
   3  -3  -6  974.88   25.32
   6  -3  -3 1012.99   24.75
  -6  -3   3  999.00   27.57
  -6  -3   3  882.65   16.70
  -6   3  -3 1121.18   29.10
  -3  -3   6 1017.90   23.88
  -6   3  -3  863.60   15.55
  -3  -6   3  963.90   22.72
  -3  -6   3 1046.39   27.16
  -3   3  -6  927.76   24.15
   6   3   3 1086.83   28.65
  -3  -3   6 1035.04   24.88
  -3  -3   6  951.09   23.46
   3  -3  -6 1005.11   24.44
  -6  -3   3  963.57   25.00
  -3  -6   3  901.00   16.45
  -5   6  -3  748.61   22.82
   3  -5  -6  774.27   23.63
  -5   6  -3  521.54   12.73
  -3   5  -6  777.37   23.69
  -3  -5   6  841.32   26.45
  -6   3  -5  930.61   27.84
   3  -5  -6  847.70   25.30
  -3  -5   6  713.08   22.86
  -5  -6   3  874.66   27.34
   5  -6  -3  565.29   14.45
   6  -3  -5  748.35   22.58
  -3  -5   6  859.12   25.23
   5   6   3  685.62   21.59
   5  -6  -3  747.88   23.24
  -6  -3   5  851.56   26.81
  -5  -6   3  684.56   18.07
   6  -4   4  228.30   14.15
  -4   6   4  204.18   12.72
  -4  -6  -4  277.82   11.10
   4   6  -4  181.16    9.24
   4  -6   4  270.75   15.57
  -4  -6  -4  270.90   15.21
  -4  -6  -4  286.52   16.96
   4   4  -6  232.79   13.43
  -6  -4  -4  266.08   15.82
  -4  -4  -6  263.07   15.60
  -4  -4  -6  238.37   12.19
   4  -4   6  224.93   13.44
   6   4  -4  154.84    8.24
   4  -4   6  212.38   13.19
  -4  -4  -6  299.88   16.72
  -6  -4  -4  296.56   16.53
  -6   4   4  224.59   13.01
   4  -6   4  237.17   14.24
   4  -2   6  168.53   10.99
  -6  -4  -2  262.83   14.89
   6  -4   2  236.96   13.31
  -6  -4  -2  265.26   14.36
  -6   4   2  217.36   12.20
  -2   6   4  175.33   11.82
  -2  -6  -4  245.33   13.31
   2  -6   4  210.75   12.06
   2  -6   4  245.08   14.13
  -2  -6  -4  299.70   16.25
   2  -6   4  203.59   11.98
  -4  -2  -6  270.35   14.88
   6  -4   2  256.73   13.74
  -2  -6  -4  262.55   11.82
   4   2  -6  203.91   11.75
  -4  -2  -6  248.89   12.88
  -2  -6  -4  243.60   13.10
   2  -6   4  232.04   13.59
   4   0  -6  133.01    9.60
   0  -6  -4  144.17    9.65
   0  -6   4  140.66   10.39
  -4   0  -6  133.37    9.89
   0  -6  -4  147.27   10.64
   0  -6   4  142.98   10.02
   6  -4   0  168.69   11.16
  -4   0   6  117.52    5.68
   0  -6  -4  118.07    7.09
   0  -6   4  112.46    7.03
  -6  -4   0  129.40    9.11
   0  -6   4  155.09   11.24
  -6   4   0  127.16    8.59
  -6  -4   0  151.95   11.20
   0  -6   4  134.68    9.70
   0  -6   4  126.88    8.12
   4   0  -6  122.80    6.51
  -4   0   6  145.81    9.52
  -2  -6   4  483.67   21.81
  -2  -6   4  312.37    9.65
   6  -4  -2  336.53   15.15
   6   4   2  432.21   17.68
  -4   2  -6  312.64   14.92
   2  -6  -4  292.77   14.25
  -2  -6   4  340.96   14.79
   2  -6  -4  273.14   10.10
  -6  -4   2  272.40   10.97
  -6   4  -2  365.54   12.66
  -4  -2   6  348.09   15.02
   4   2   6  252.61    6.03
   2  -6  -4  262.94   11.60
  -2  -6   4  324.93   14.05
   4  -2  -6  332.27   15.09
  -2  -6   4  378.83   16.93
  -6  -4   2  298.12   15.39
   4  -2  -6  338.19   13.69
  -4  -2   6  407.76   17.09
   4  -4  -6  144.20   10.50
  -6  -4   4  140.93   11.51
  -4  -4   6  170.11   10.83
  -4  -6   4  156.97   10.54
  -4  -4   6  213.30   13.74
  -4   4  -6  145.00   10.55
   4  -6  -4  144.45   10.42
  -6   4  -4  175.37   12.76
  -4   4  -6  105.04    6.42
   6  -4  -4  167.05   10.88
   6   4   4  207.90   12.80
   4  -4  -6  158.51   10.45
  -4  -6   4  152.62   10.84
  -5  -6  -5  213.04   10.76
   5   6  -5  165.92    9.61
  -5  -6  -5  235.78   16.16
  -6  -5  -5  173.73    9.64
   5  -6   5  255.53   16.30
  -5  -5  -6  185.85   11.33
  -6   5   5  213.23   13.94
   6   5  -5  138.87    8.69
  -6  -5  -5  220.27   15.32
  -5  -5  -6  252.76   17.38
   5   5  -6  183.56   11.39
  -5  -5  -6  214.00   15.20
  -6  -5  -5  250.14   16.79
  -5  -6  -5  246.52   16.23
  -5  -3  -6  244.00   15.19
  -6   5   3  209.35   13.24
  -5  -3  -6  214.37   13.48
   5   3  -6  174.97   11.11
   3  -6   5  226.80   13.69
   5  -3   6  311.06   16.05
  -6  -5  -3  215.41   14.03
  -3  -6  -5  216.81   11.81
  -3   6   5  287.71   15.05
  -3  -6  -5  207.02   13.02
  -3  -6  -5  234.96   15.39
  -5   3   6  176.68   11.71
  -6  -5  -3  149.17    6.23
   6  -5   3  189.52   13.33
  -6  -5  -3  224.83   15.06
   3  -6   5  240.51   14.85
   6  -5   3  195.64   13.81
  -6   5   1  361.19   15.08
   5  -1   6  357.83   15.02
  -6  -5  -1  307.77   15.39
  -5  -1  -6  289.15   13.97
   5   1  -6  231.20    7.18
  -1   6   5  395.34   17.95
   1  -6   5  389.86   18.00
  -5   1   6  351.88   15.94
   5   1  -6  341.42   15.22
   1  -6   5  237.01    8.69
   1  -6   5  367.59   16.60
  -1  -6  -5  238.85    9.26
  -6  -5  -1  333.79   17.79
  -1  -6  -5  288.58   14.07
  -5  -1  -6  314.42   16.04
   6  -5   1  324.14   14.93
  -1  -6  -5  294.77   15.61
   6  -5   1  418.26   18.90
   1  -6   5  360.81   16.52
   6   5   1  352.52   15.39
   1  -6  -5  433.75   13.34
  -5  -1   6  474.06   18.00
   1  -6  -5  463.90   17.65
  -5   1  -6  502.05   18.94
  -1  -6   5  506.54   20.48
   5   1   6  378.26   14.27
  -1  -6   5  382.30   14.49
  -1  -6   5  461.95   19.67
  -6   5  -1  378.30   13.67
  -6  -5   1  561.22   22.57
  -6  -5   1  270.99   12.89
   5  -1  -6  394.76   16.73
   6  -5  -1  531.81   20.16
  -6   5  -1  405.41   16.25
   1  -6  -5  529.09   20.50
  -6  -5   1  369.73    9.75
   5  -1  -6  374.69   13.09
  -1  -6   5  435.07   17.60
  -6   5  -3  133.04    7.22
  -3  -6   5  176.57   11.90
  -6  -5   3  118.27    4.20
  -6  -5   3  284.78   15.78
   6   5   3  178.56   11.93
   5  -3  -6  144.11    9.68
  -5   3  -6  271.42   14.60
   6  -5  -3  190.64   12.05
  -3  -6   5  156.27   10.74
   5  -3  -6  140.98   10.39
  -6   5  -3  146.08    9.55
   3  -6  -5  259.04   14.08
  -3  -6   5  239.43   16.81
  -5  -3   6  186.55   12.04
  -6   5  -5  126.54    9.15
  -5   6  -5  158.59   10.52
   5  -5  -6  180.17   12.15
  -5  -6   5  175.80   12.80
  -6  -5   5  164.78   13.14
  -6   5  -5  198.31   14.42
   6  -5  -5  172.83   11.67
   5  -6  -5  159.28   11.78
  -5   5  -6  163.08   12.94
  -5   6  -5  209.22   15.01
  -5  -6   5  138.53    9.74
  -5   5  -6  119.85    8.04
  -5  -5   6  183.48   13.25
  -6  -6  -6  403.64   16.22
  -6  -6  -6  397.06   23.13
   6   4  -6  171.12   10.94
  -6  -4  -6  210.31   14.83
   6   6  -4  162.03    7.71
  -6  -6  -4  226.22   16.35
   4  -6   6  210.39   14.44
  -6   4   6  183.68   12.65
  -6  -4  -6  236.18   16.53
  -4  -6  -6  225.65   15.89
  -4  -6  -6  205.39   12.21
  -4  -6  -6  217.42   15.25
   4  -6   6  232.44   15.64
   4   6  -6  179.48   11.92
  -6  -6  -4  224.81   16.10
   6  -6   4  245.76   16.57
   2  -6   6  159.72   11.94
   2   6  -6   83.51    4.14
   6  -6   2  196.86   13.71
  -2  -6  -6  114.79    6.10
  -6  -6  -2  172.92   13.55
   2  -6   6  153.36   11.62
  -6  -2  -6  183.26   13.31
  -6  -2  -6  147.43   10.93
  -2  -6  -6  153.20   11.72
   6  -6   2  141.32   10.77
  -6   2   6  163.35   11.68
  -6  -6  -2  180.72   12.73
  -6   6   2  146.97   10.78
   6  -2   6  133.11    9.93
   2  -6   6  154.15   11.83
  -2  -6  -6  167.53   11.18
  -2   6   6  143.43   11.11
   6   2  -6  128.15    9.28
   6   0   6  795.34   21.40
   0   6   6  884.49   26.53
  -6   6   0  851.38   24.69
  -6   0  -6  944.53   29.31
  -6   6   0  854.60   22.11
   0  -6   6 1049.27   29.54
  -6  -6   0  984.75   30.79
  -6   0  -6  804.48   22.78
   0  -6   6  977.88   28.19
   0  -6   6  741.93   18.62
   6  -6   0  929.39   25.29
   0   6  -6  913.08   20.62
   0  -6  -6  889.09   27.90
   0  -6   6  930.64   27.02
   0  -6  -6  851.95   25.66
   6   6   0  758.65   22.34
  -6  -6   0  868.34   24.62
   6   0  -6  754.05   17.01
  -6   0   6 1114.29   29.97
   6   0  -6  905.54   25.16
   6  -6   0 1061.75   29.31
  -6  -2   6  176.97   12.67
  -2  -6   6  154.78   11.71
   2  -6  -6  128.69   10.48
  -6   2  -6  138.03   11.16
   6   6   2  130.33    9.67
  -2  -6   6  114.84    8.78
   2  -6  -6  111.44    9.43
  -6  -6   2   86.67    5.76
   6  -2  -6  113.60    8.25
   6   2   6  115.90    6.94
  -2   6  -6  150.41   10.29
  -6   6  -2   95.57    6.21
  -2  -6   6  158.11   11.94
   6  -2  -6  124.36    9.62
  -2  -6   6  142.62   11.23
  -6  -6   2  108.74    6.98
  -6   6  -2  124.30    9.18
   6  -6  -2  142.57   10.45
  -6  -6   2  148.13   12.19
   6   4   6  100.04    5.76
  -4  -6   6  235.77   17.61
   6  -4  -6  147.68   10.76
   6  -6  -4  180.32   13.02
  -6  -6   4  206.76   14.25
  -6  -6   4  152.98    9.53
   4  -6  -6  199.67   13.20
  -6  -4   6  158.46   12.11
  -4   6  -6  162.32   12.30
  -6   4  -6  225.54   15.12
  -4  -6   6  137.21   10.87
  -6   6  -4  173.65   11.45
  -6  -6   6  453.52   22.73
   6  -6  -6  455.20   20.70
  -1  -7   0  415.12   16.05
   1  -7   0  518.98   19.44
   1  -7   0  437.84   16.68
   0  -1  -7  467.74   18.82
   1  -7   0  493.57   17.28
  -7   0   1  456.51   16.29
   0  -1   7  429.37   14.65
   0  -1   7  418.75   11.83
  -1  -7   0  447.76   18.15
   0  -1  -7  435.32   16.25
   1  -7   0  471.84   17.75
   1  -7   0  484.39   17.67
  -7   0  -1  425.35   16.64
   0   1  -7  469.92   15.53
  -7   0   1  496.81   17.88
  -7   0  -1  455.17   17.40
   0  -3   7   31.76    3.28
   3  -7   0   38.80    5.13
   0   3  -7   32.46    3.65
  -7   0   3   45.30    5.79
   0  -3   7   30.15    3.88
   3  -7   0   27.20    2.63
  -3  -7   0   37.72    5.40
  -7   0   3   33.34    4.43
  -7   0  -3   39.71    5.01
   7   0   3   46.72    6.42
  -7   0  -3   42.30    5.52
   3   7   0   26.89    2.60
   0  -3   7   32.13    4.48
   3  -7   0   37.40    5.47
   3  -7   0   38.69    5.38
   0  -3  -7   39.80    5.22
   7   0  -3   29.27    3.58
   0  -3  -7   38.22    5.26
  -3  -7   0   37.27    4.81
   0   5  -7  323.55   11.93
   0   5   7  361.38   16.34
  -7   0  -5  317.66   14.45
   7   0  -5  294.92   11.39
  -5   7   0  413.09   19.78
   0  -5   7  338.18   15.40
   0  -5   7  353.12   16.59
  -7   0  -5  391.30   18.48
   0  -5  -7  329.66   16.00
   5  -7   0  361.43   17.60
   0  -5  -7  367.33   17.98
   5  -7   0  331.95   13.80
   5   7   0  266.48   11.41
   0  -5   7  282.51   11.33
   0  -5   7  352.29   17.70
  -5  -7   0  336.19   15.59
   7   0   5  392.23   19.74
  -7   0   5  447.13   19.92
  -5  -7   0  378.97   19.27
   7   0  -5  336.56   15.14
  -1  -6  -7  871.93   27.95
   7   1  -6  722.27   22.18
   6  -7   1  848.56   25.40
   1   6  -7  684.86   15.35
  -6   7   1  782.79   23.72
  -7   1   6 1088.72   32.61
  -6  -7  -1  947.84   33.03
   6  -7   1 1021.44   30.90
  -7  -1  -6  741.31   23.57
  -6   7   1  825.08   26.40
   1  -6   7  872.68   28.38
  -6  -7  -1  788.80   25.61
   1  -6   7  567.92   14.68
  -7  -1  -6  920.31   30.30
   1  -6   7 1028.44   30.18
   1  -6   7  828.48   26.35
  -1   6   7  821.98   27.13
  -1  -6  -7  857.43   29.26
  -1  -4  -7   68.44    7.18
  -4  -7  -1   76.12    8.12
   1  -4   7   52.06    6.18
   1  -4   7   46.58    5.69
  -4  -7  -1   65.94    7.00
   4  -7   1   56.67    7.08
  -7  -1  -4   65.94    6.80
   4  -7   1   52.76    6.63
   1  -4   7   51.24    5.64
   1   4  -7   37.13    3.71
  -1  -4  -7   62.88    6.43
  -7   1   4   51.84    6.42
  -4   7   1   55.84    6.65
  -7  -1  -4   72.11    7.57
   4  -7   1   45.06    4.52
   7  -1   4   58.98    7.31
   4  -7   1   53.85    6.63
   2  -7   1  181.88   11.26
   1  -2   7  181.73    9.89
  -1  -2  -7  184.96   12.10
  -2  -7  -1  161.00   12.02
  -7  -1  -2  191.86   12.89
  -1   2   7  165.48    6.70
   2  -7   1  213.67   13.33
  -1  -2  -7  165.17   11.02
   7  -1   2  196.97   12.70
  -7  -1  -2  157.86   10.77
  -7   1   2  214.85   12.58
   2  -7   1  186.79   11.33
   2  -7   1  162.41   10.58
   1   2  -7  183.51    8.41
   1  -2   7  175.23    7.44
  -2  -7  -1  157.37   10.61
  -1   0  -7  327.86   14.00
  -7  -1   0  270.64   13.10
   0  -7  -1  301.39   15.22
   0  -7   1  297.57   15.40
  -1   0   7  256.06   10.63
  -1   0   7  201.11    6.80
   0  -7   1  255.45   12.80
   0  -7   1  263.97   12.74
   0  -7   1  281.51   13.69
   0  -7  -1  314.47   14.53
   0  -7   1  241.11   13.04
   1   0  -7  253.82   11.01
   0  -7  -1  325.77   15.38
  -7  -1   0  310.44   14.43
   1   0  -7  276.06   14.83
  -7   1   0  268.14   12.61
  -7   1   0  245.51   12.79
  -2  -7   1  190.87   11.84
   2  -7  -1  181.72   10.72
   7  -1  -2  196.69   10.25
   7   1   2  185.28   12.49
  -1  -2   7  187.51    9.04
  -7  -1   2  221.35   12.44
  -1   2  -7  192.24    9.98
   2  -7  -1  185.99   10.12
  -7   1  -2  218.56   12.83
   2  -7  -1  214.98   12.68
   1  -2  -7  214.52   12.76
  -7  -1   2  181.52    9.92
  -7   1  -2  202.24   10.89
  -2  -7   1  193.13   10.44
   2  -7  -1  204.33   11.96
  -1  -2   7  180.60   10.08
  -1  -4   7   70.63    6.37
  -7  -1   4  116.56    9.93
   7   1   4  140.20   11.56
   4  -7  -1   90.09    7.43
  -1  -4   7   82.86    7.74
  -4   7  -1   87.24    8.29
  -4  -7   1   97.40    9.44
  -1  -4   7   70.30    5.20
   7  -1  -4   77.88    6.50
  -7   1  -4   72.18    7.90
  -7  -1   4   90.41    6.41
   1  -4  -7   83.09    7.65
   4  -7  -1   96.55    8.72
   4   7   1   97.49    6.34
   1   4   7  127.44    8.93
   4  -7  -1   98.68    8.88
   1  -4  -7   92.70    8.43
  -1   4  -7   87.37    6.68
  -4  -7   1   88.59    7.11
  -7   1  -4   80.16    6.39
  -1  -6   7  909.08   26.69
  -6  -7   1  850.01   23.75
  -1  -6   7 1159.14   34.94
  -1  -6   7 1024.23   30.03
  -7  -1   6 1250.26   35.91
  -7   1  -6  763.32   20.91
   1  -6  -7 1288.01   39.10
  -7  -1   6  698.20   15.17
  -6  -7   1 1074.44   34.18
  -1  -6   7  789.63   21.80
   1  -6  -7  897.31   28.21
  -6   7  -1  992.20   29.30
   6  -7  -1  987.63   29.74
   1   6   7  943.46   27.83
   7  -1  -6  797.15   20.59
   6   7   1  796.53   23.26
   1  -6  -7  783.54   17.36
  -1   6  -7  921.77   23.88
  -6   7  -1  766.26   20.17
  -7   1  -6  961.22   29.86
   7  -1  -6  923.77   26.85
  -1  -6   7 1089.73   32.10
  -2  -5  -7  874.96   27.97
  -5  -7  -2 1023.64   33.07
   2  -5   7  929.17   27.66
  -7  -2  -5  965.06   30.48
   7   2  -5  786.09   20.85
   2  -5   7  924.44   28.27
   2  -5   7  917.66   28.19
  -2  -5  -7  828.15   24.99
   5  -7   2 1083.77   32.36
   7  -2   5 1015.88   33.23
   5  -7   2 1167.10   33.24
  -7   2   5 1097.90   31.17
   5  -7   2  905.13   24.76
  -7  -2  -5  848.88   26.97
  -5  -7  -2  876.82   27.33
  -5   7   2  915.71   28.60
  -3  -7  -2  598.46   23.42
  -2  -3  -7  550.06   20.44
   3  -7   2  591.67   21.73
  -7  -2  -3  562.56   21.61
  -3  -7  -2  530.20   20.39
  -3   7   2  607.86   22.72
   7  -2   3  540.30   21.98
   3  -7   2  610.84   23.43
  -7  -2  -3  531.92   20.62
   3  -7   2  600.44   21.74
  -7   2   3  600.27   21.59
   2  -3   7  548.34   18.37
  -2  -3  -7  600.95   23.43
   1  -7   2  582.42   20.56
   1  -7   2  636.96   21.62
  -1  -7  -2  526.16   19.63
   7  -2   1  569.97   21.02
  -2  -1  -7  547.60   19.70
  -1  -7  -2  545.21   18.70
   2   1  -7  657.83   23.58
  -1  -7  -2  571.87   21.57
   1  -7   2  692.69   23.16
  -2   1   7  461.00   12.03
   1  -7   2  563.60   17.28
  -7  -2  -1  584.44   22.03
   1  -7   2  602.85   19.77
  -7   2   1  738.47   23.17
  -7  -2  -1  537.02   19.73
  -2   1  -7  535.74   18.72
  -1  -7   2  460.90   16.14
  -1  -7   2  493.79   18.87
   7  -2  -1  634.38   20.46
  -7   2  -1  457.04   16.14
  -7  -2   1  556.65   20.36
   2  -1  -7  462.97   16.57
   2  -1  -7  475.70   18.71
  -2  -1   7  525.14   16.71
   1  -7  -2  535.70   19.13
  -7  -2   1  564.32   18.18
  -7   2  -1  529.88   20.71
  -1  -7   2  420.49   16.63
   1  -7  -2  516.79   17.67
   1  -7  -2  587.16   20.10
  -7   2  -1  468.38   16.45
  -2  -1   7  536.11   16.56
  -1  -7   2  501.28   20.08
   3  -7  -2  422.33   17.58
  -2  -3   7  391.97   16.37
  -2  -3   7  386.68   14.51
   2  -3  -7  400.33   17.67
   7   2   3  442.18   19.94
  -7   2  -3  353.00   13.37
  -3  -7   2  387.79   17.57
   3  -7  -2  370.78   13.13
  -7   2  -3  396.61   18.20
   7  -2  -3  400.40   15.37
  -2   3  -7  389.48   14.83
   2  -3  -7  362.93   16.40
  -3  -7   2  234.58   11.20
  -7  -2   3  408.58   13.65
   3  -7  -2  419.52   17.36
  -2  -3   7  382.70   15.12
  -7  -2   3  513.31   20.09
  -7   2  -5  615.59   15.66
  -7   2  -5  844.13   27.64
  -5  -7   2  656.33   17.48
  -7  -2   5  998.21   29.56
  -2  -5   7  933.37   28.61
   7   2   5  844.90   29.08
   2   5   7  775.46   22.49
  -5   7  -2  637.34   16.01
   5  -7  -2  825.35   26.14
   7  -2  -5  796.30   22.61
  -7  -2   5  595.08   13.04
  -2  -5   7  910.88   27.58
   5  -7  -2  684.74   18.94
  -5  -7   2  872.20   29.04
   5   7   2  651.91   19.61
   2  -5  -7  766.95   25.21
  -5   7  -2  865.29   26.97
  -2   5  -7  782.62   22.30
   2  -5  -7  852.60   27.70
  -7   3   6   18.36    4.25
  -7  -3  -6   14.47    3.53
   3  -6   7   13.77    3.93
   3  -6   7   11.01    3.02
  -6  -7  -3   16.58    4.25
   7   3  -6    8.43    2.36
   3  -6   7   11.14    3.13
  -3  -6  -7   20.50    4.72
  -3  -6  -7   13.42    3.13
  -7  -3  -6   18.37    4.50
  -6  -7  -3   19.50    4.60
   6  -7   3   24.72    5.41
  -3  -6  -7    9.41    1.63
   3   4  -7   85.83    8.89
   4  -7   3   97.98    9.86
  -7  -3  -4  101.21    9.79
  -7  -3  -4   91.36    9.22
  -3  -4  -7   80.42    8.81
  -4  -7  -3  102.80    9.87
   3  -4   7   61.83    7.12
  -3  -4  -7   93.51    8.26
   7  -3   4   91.53    9.57
   4  -7   3   93.31    9.47
   3  -4   7   66.92    7.39
  -7   3   4   86.92    8.71
   4   7  -3   56.50    4.24
  -4   7   3   73.24    8.15
  -4  -7  -3   87.63    8.44
   2  -7   3  282.09   14.12
  -7  -3  -2  261.53   15.14
   3   2  -7  312.73   16.96
  -7   3   2  316.22   15.64
   2  -7   3  317.55   17.14
  -2  -7  -3  243.88   13.97
  -7  -3  -2  270.44   16.04
  -3  -2  -7  264.27   14.94
  -2  -7  -3  275.85   15.82
   7  -3   2  269.72   14.90
   2  -7   3  312.82   16.15
  -2   7   3  263.55   14.78
   3   2  -7  217.75    7.60
   0  -7   3   56.38    6.57
  -7  -3   0   40.51    5.87
  -3   0   7   48.75    5.32
   0  -7  -3   40.26    5.63
  -3   0  -7   39.82    5.95
  -7   3   0   60.34    6.21
   0  -7   3   54.36    5.57
  -7  -3   0   36.02    4.97
   3   0  -7   50.37    6.21
   0  -7  -3   37.21    4.75
   0  -7   3   44.90    4.95
   3   0  -7   53.51    5.09
   0  -7   3   50.75    6.24
   0  -7   3   66.40    7.19
   7  -3   0   59.28    6.59
  -2  -7   3  226.06   11.78
  -7   3  -2  258.49   12.08
   2  -7  -3  248.63   12.37
  -7  -3   2  275.35   12.35
  -7  -3   2  267.34   14.91
  -7   3  -2  229.47   10.53
  -2  -7   3  217.74   10.07
   3  -2  -7  233.95   13.22
  -3  -2   7  238.50   11.42
   3  -2  -7  263.33   13.16
   2  -7  -3  265.69   13.99
  -2  -7   3  350.36   19.54
   7   3   2  252.78   14.85
   7  -3  -2  288.01   13.70
  -3  -2   7  242.44   11.47
  -3  -2   7  262.45   12.31
   2  -7  -3  237.56   11.58
  -7   3  -2  291.32   16.40
  -2  -7   3  224.74   12.48
  -3   2  -7  270.99   13.63
  -3  -4   7   65.00    7.12
   4  -7  -3   64.97    7.25
   3  -4  -7   70.34    7.11
   7   3   4  120.14   10.72
  -7   3  -4   76.27    8.44
   3  -4  -7   70.26    7.72
  -3  -4   7   62.23    6.27
  -7  -3   4   69.24    7.78
  -3   4  -7   54.57    6.53
  -4  -7   3   51.01    4.07
  -3  -4   7   72.73    7.51
   4  -7  -3   42.25    4.00
  -7  -3   4   43.04    3.60
  -4  -7   3   59.75    5.73
  -7   3  -4   47.85    3.75
   3   4   7   96.72    6.77
  -4  -7   3   76.21    8.12
  -4   7  -3   38.75    3.09
   7  -3  -4   64.77    6.80
   6   7   3   12.74    2.98
  -6   7  -3    7.35    1.69
  -7  -3   6    8.46    2.98
   3  -6  -7    9.28    2.68
   6  -7  -3    3.29    1.36
  -3  -6   7   10.61    2.75
   3  -6  -7   13.68    3.37
  -3  -6   7   17.41    4.44
  -6  -7   3   12.28    3.65
  -3   6  -7    6.78    2.45
   6  -7  -3    1.69    0.86
  -6  -7   3    9.94    2.19
  -7   3  -6   16.26    3.99
  -3  -6   7   10.66    2.92
  -6   7  -3    5.60    1.65
   7  -3  -6    7.42    2.00
   5  -7   4   71.29    8.24
   4  -5   7   47.25    6.93
  -7   4   5   72.51    8.20
  -7  -4  -5   78.80    9.54
   4  -5   7   55.72    7.42
  -5   7   4   88.69    9.95
   7   4  -5   30.61    3.99
  -4  -5  -7   65.00    7.10
  -4  -5  -7   70.07    8.67
   4   5  -7   72.86    8.34
   5  -7   4   83.04    9.86
  -4  -5  -7   71.48    8.43
   5   7  -4   28.78    3.25
  -5  -7  -4   79.66    9.69
  -5  -7  -4   68.77    8.02
  -7  -4  -5   70.06    8.82
  -7  -4  -3   82.44    9.09
  -3  -7  -4   74.82    8.15
   3  -7   4   91.33    9.39
  -7   4   3   88.63    8.57
  -4  -3  -7   85.82    9.08
   3  -7   4   91.96    8.87
   4   3  -7   93.80    9.16
  -3   7   4   83.35    9.09
   7  -4   3  109.81   10.11
   3  -7   4   93.26    9.21
  -3  -7  -4   93.06    9.72
   4  -3   7   68.75    7.54
  -7  -4  -3   92.28    9.36
  -3  -7  -4   74.02    7.92
   4   1  -7  446.44   11.14
   1  -7   4  597.40   21.78
   1  -7   4  610.53   20.67
  -1  -7  -4  541.19   17.83
  -7   4   1  611.47   20.86
   4  -1   7  461.03   17.26
  -4  -1  -7  582.21   22.31
   1  -7   4  646.81   23.16
   1  -7   4  580.75   21.42
  -4   1   7  498.64   17.67
   7  -4   1  577.07   21.34
  -1  -7  -4  580.75   22.63
  -7  -4  -1  601.48   24.32
   4   1  -7  589.38   21.77
  -7  -4  -1  565.65   21.80
   1  -7   4  581.32   20.62
  -1  -7  -4  570.76   22.33
   7  -4   1  679.61   23.66
   1  -7   4  451.27   14.05
  -4  -1   7  624.36   21.12
   4  -1  -7  545.21   20.28
  -4   1  -7  579.69   21.72
   1  -7  -4  504.43   17.02
   7   4   1  548.35   21.44
  -7   4  -1  602.69   19.13
   7  -4  -1  682.90   23.19
   4  -1  -7  529.71   16.54
  -1  -7   4  478.36   17.13
  -1  -7   4  597.15   22.22
  -4  -1   7  475.69   14.15
  -1  -7   4  558.37   20.47
   1  -7  -4  475.51   16.08
  -1  -7   4  701.53   24.99
   1  -7  -4  534.00   20.42
  -7  -4   1  567.09   22.12
  -7  -4   1  537.33   18.65
  -1  -7   4  509.48   15.91
   4  -3  -7  153.80   11.00
   7   4   3  144.50   11.41
  -3  -7   4  142.78    9.68
  -4   3  -7  109.71    9.50
   3  -7  -4  108.06    9.56
  -4  -3   7  139.99    9.87
  -7   4  -3  119.27    5.98
  -7  -4   3  108.75    9.95
   4   3   7   96.93    4.95
  -7   4  -3  196.17   14.19
   4  -3  -7  155.80   10.43
  -4  -3   7  147.49   10.59
   7  -4  -3  149.63   10.84
  -3  -7   4  110.74    5.69
  -7  -4   3   90.13    6.11
  -3  -7   4  167.69   12.09
  -3  -7   4  232.92   16.50
  -5  -7   4   44.47    5.37
  -4   5  -7   29.72    3.73
   5  -7  -4   49.79    7.09
  -4   5  -7   51.42    6.80
  -7  -4   5   55.22    8.40
  -5  -7   4   60.52    7.74
   7   4   5   78.11    8.85
  -7   4  -5   73.66    9.16
   4  -5  -7   62.03    7.43
   7  -4  -5   64.14    6.98
  -5   7  -4   64.80    7.13
  -4  -5   7   74.14    8.29
   4  -5  -7   54.19    6.71
  -5  -6  -7   27.47    5.63
  -6  -7  -5   30.67    6.18
  -6  -7  -5   32.11    6.41
  -7   5   6   38.77    6.07
  -5  -6  -7   29.54    5.91
  -7  -5  -6   25.54    5.58
   5   6  -7   33.74    5.31
   7   5  -6   12.19    2.78
   6   7  -5    9.49    2.03
  -5  -6  -7   20.69    3.89
  -7  -5  -6   27.32    5.72
  -5  -4  -7   34.89    6.06
  -7   5   4   36.11    5.62
   4  -7   5   33.62    5.75
  -4  -7  -5   42.84    7.13
   4   7  -5   21.92    3.59
  -4  -7  -5   36.85    6.08
  -7  -5  -4   37.32    6.39
   7  -5   4   29.58    5.30
   5   4  -7   34.13    5.35
  -5  -4  -7   35.37    5.89
  -4  -7  -5   36.01    4.56
   4  -7   5   39.18    6.40
  -7  -5  -4   39.03    6.38
   5  -4   7   26.22    5.40
   7  -5   2   12.30    3.65
   5  -2   7   16.55    3.59
  -5  -2  -7   17.48    3.56
  -7  -5  -2   21.81    4.40
  -2  -7  -5   16.30    2.86
  -2  -7  -5   18.81    3.32
  -5  -2  -7   22.65    4.55
  -2  -7  -5   19.60    4.07
  -7   5   2    5.04    2.18
  -2   7   5   15.83    3.78
   2  -7   5   10.46    3.35
   2  -7   5    9.18    3.12
  -7  -5  -2   25.75    5.02
   2  -7   5    5.16    1.95
  -2  -7  -5   23.31    4.42
   2  -7   5    7.68    2.67
   7  -5   2    4.03    2.24
  -5   2   7    6.35    2.41
   5   2  -7    5.07    2.21
  -7  -5   0   71.50    7.55
   0  -7  -5   57.54    5.16
  -5   0   7   32.25    3.07
  -7  -5   0   87.82    9.69
   0  -7   5   62.58    7.72
   5   0  -7   62.12    7.18
   0  -7   5   81.39    9.03
   5   0   7   70.85    7.09
  -7   5   0   55.16    6.09
   0  -7   5   46.13    4.93
  -5   0   7   59.89    6.76
   0  -7   5   71.71    7.78
   5   0  -7   45.33    4.16
  -5   0  -7   71.73    7.77
   0  -7   5   61.24    7.33
   0  -7  -5   97.21   10.32
   0  -7   5   49.65    5.16
   7  -5   0   71.91    8.07
   5  -2  -7   28.40    4.82
  -2  -7   5   35.02    5.71
  -7  -5   2   46.09    4.90
   5  -2  -7   21.77    3.61
  -5  -2   7   22.64    3.74
  -7  -5   2   48.81    6.82
   7  -5  -2   33.97    5.67
  -2  -7   5   28.60    4.85
   7   5   2   63.91    7.41
   2  -7  -5   43.75    5.88
  -7  -5   2   32.45    3.40
  -2  -7   5   32.25    5.51
  -7   5  -2   25.10    3.78
   2  -7  -5   34.99    3.82
  -5   2  -7   48.92    6.41
  -2  -7   5   28.84    4.79
  -5  -2   7   29.56    5.27
  -7  -5   4    4.87    2.87
  -5  -4   7    8.57    2.75
   5  -4  -7    7.34    2.41
  -5   4  -7    5.50    2.59
  -4  -7   5   12.68    4.50
  -7   5  -4    9.14    2.72
   7   5   4   13.53    3.64
   4  -7  -5    5.96    3.08
  -4  -7   5    4.41    2.00
  -5  -4   7    9.80    2.87
  -4  -7   5    5.80    1.85
   5  -4  -7    8.02    2.78
   7  -5  -4    7.78    2.66
   6  -7  -5   26.31    4.91
  -5  -6   7   50.75    7.12
  -6  -7   5   22.19    4.88
  -6  -7   5   16.28    3.60
  -5   6  -7   37.23    6.40
  -7   5  -6   27.90    5.89
   7  -5  -6   41.74    5.94
   5  -6  -7   25.40    4.99
  -6   7  -5   61.11    8.64
  -7  -5   6   36.64    6.80
  -5  -6   7   50.32    7.95
  -6   7  -5   36.77    5.22
  -5   6  -7   24.30    3.86
  -7  -6  -5   66.50    9.49
   7   6  -5   27.93    3.43
  -7   6   5   41.41    6.47
   5   7  -6   30.81    4.40
   5  -7   6   41.24    6.96
  -5  -7  -6   59.28    8.63
   6   5  -7   28.83    4.81
  -7  -6  -5   58.83    8.33
  -6  -5  -7   46.62    6.12
  -5  -7  -6   57.33    8.27
  -5  -7  -6   44.61    5.44
  -6  -5  -7   57.80    8.33
  -6  -5  -7   69.77    9.84
  -6   5   7   49.72    6.81
   3  -7   6  255.65   16.00
   7  -6   3  264.40   16.97
  -3  -7  -6  233.23   15.98
  -7  -6  -3  248.06   17.54
   3  -7   6  294.50   17.51
  -3  -7  -6  211.75   13.18
   3  -7   6  290.96   17.62
  -7   6   3  258.71   15.13
  -3   7   6  214.82   14.63
  -6  -3  -7  217.73   14.96
  -7  -6  -3  267.43   18.09
   6   3  -7  240.36   14.08
  -6   3   7  260.49   14.97
   7  -6   3  302.61   18.01
   6  -3   7  217.64   14.28
  -6  -3  -7  241.59   16.52
  -3  -7  -6  236.54   16.38
   7  -6   1  553.11   21.67
  -7  -6  -1  578.21   24.10
  -1  -7  -6  426.94   13.36
   6  -1   7  517.37   20.43
  -6  -1  -7  586.85   24.72
  -7  -6  -1  647.44   27.98
  -6  -1  -7  482.29   18.80
   6   1  -7  560.97   21.33
   1  -7   6  688.11   25.79
   7  -6   1  750.68   27.98
  -1  -7  -6  529.93   20.34
   1  -7   6  622.23   23.64
  -7   6   1  540.76   19.90
  -1   7   6  617.79   25.67
  -1  -7  -6  586.87   24.57
  -6   1   7  619.19   23.00
   1   7  -6  499.16   14.46
   1  -7   6  632.44   24.49
   6  -1  -7  575.68   22.07
  -1  -7   6  635.47   24.94
  -1  -7   6  645.52   24.11
   6   1   7  508.17   17.64
   1  -7  -6  612.54   24.37
  -1  -7   6  531.03   19.26
   1  -7  -6  605.53   23.51
   7   6   1  504.84   20.09
  -1  -7   6  709.88   26.64
  -1   7  -6  666.62   21.54
   6  -1  -7  518.01   16.61
  -7  -6   1  572.13   20.02
  -6  -1   7  707.73   22.09
  -7   6  -1  483.24   16.49
  -7  -6   1  700.66   28.36
  -6  -1   7  702.21   24.59
  -6   1  -7  618.66   24.61
   7  -6  -1  732.54   25.33
  -1  -7   6  576.53   21.69
   1  -7  -6  567.93   18.04
  -6  -3   7  264.56   16.35
   3  -7  -6  200.97   13.74
  -3   7  -6  284.40   16.85
  -7   6  -3  196.87    9.84
   7   6   3  191.96   13.58
  -6  -3   7  315.57   18.87
   6   3   7  164.89    9.29
  -7  -6   3  144.70    8.10
   6  -3  -7  200.56   11.96
  -3  -7   6  259.71   16.67
  -6   3  -7  231.47   15.12
   6  -3  -7  202.68   12.86
   7  -6  -3  235.44   14.42
  -7  -6   3  231.07   16.14
  -3  -7   6  216.03   13.85
  -3  -7   6  196.45   12.57
  -5   7  -6   37.66    6.62
  -6  -5   7   32.65    6.33
  -7  -6   5   42.34    7.09
  -6   5  -7   45.04    7.13
  -6  -5   7   33.32    6.28
  -5   7  -6   22.31    4.11
  -5  -7   6   33.20    5.79
  -5  -7   6   47.07    7.97
   7  -6  -5   32.19    5.50
   6  -5  -7   32.12    5.33
  -7   6  -5   47.76    7.87
  -5  -7   6   36.74    5.91
   5  -7  -6   36.60    5.94
  -7  -7  -6   36.89    7.05
  -7  -6  -7   45.17    8.32
  -7  -7  -6   41.19    7.47
  -7   6   7   25.30    5.36
   7   6  -7   15.77    3.55
  -7   7   6   30.06    6.05
  -7  -6  -7   31.02    6.51
  -6  -7  -7   38.91    7.09
   6   7  -7   10.73    2.85
  -6  -7  -7   41.25    7.55
  -7  -7  -4   58.46    8.74
   7   4  -7   40.27    5.65
  -7  -4  -7   61.41    8.69
  -4  -7  -7   51.77    7.83
  -7  -4  -7   46.27    7.05
   4  -7   7   55.30    8.28
   4   7  -7   28.34    5.09
  -7   7   4   51.77    7.32
  -4  -7  -7   44.53    6.12
  -7   4   7   39.46    6.24
  -4  -7  -7   56.61    8.27
   4  -7   7   59.83    8.55
  -7  -7  -4   53.52    7.92
  -7  -7  -2   58.30    7.86
  -2   7   7   57.03    7.66
  -7   2   7   43.21    6.43
  -7  -7  -2   62.14    8.87
  -2  -7  -7   58.01    7.99
   7  -7   2   36.55    6.00
  -7  -2  -7   65.43    8.67
  -7  -2  -7   49.18    6.82
   7   2  -7   34.70    5.38
  -7   7   2   36.42    5.55
   2  -7   7   54.57    7.92
   7  -7   2   53.79    8.17
  -2  -7  -7   73.60    8.42
   2  -7   7   54.06    7.99
   2  -7   7   52.17    7.82
   7   0   7  398.49   16.45
   0   7   7  480.84   22.56
  -7   0  -7  367.37   15.81
   0  -7  -7  524.74   25.07
  -7   0   7  411.63   20.00
  -7  -7   0  436.88   19.14
  -7  -7   0  558.41   26.62
   0  -7   7  235.73   11.12
   0  -7   7  359.66   17.91
   0   7  -7  320.02   13.00
   7   0  -7  316.40   15.86
   7   7   0  367.43   16.50
  -7   0  -7  516.65   23.54
   0  -7   7  431.01   21.27
   0  -7  -7  395.61   18.76
   7  -7   0  444.76   21.04
   7   0  -7  244.24    9.94
   0  -7   7  436.85   22.01
  -7   7   0  287.88   13.98
  -7   7   0  334.24   18.11
   7  -7   0  357.12   17.47
   7  -2  -7   63.00    6.12
   2   7   7   94.06    8.76
  -2  -7   7   98.08    9.97
   2  -7  -7  117.19   10.95
  -2  -7   7  103.51   10.79
  -2  -7   7  112.95   11.53
  -7  -7   2  136.16   12.95
  -2  -7   7   66.10    7.02
  -7   2  -7  125.18   11.38
  -7  -2   7  112.76   11.17
   7  -2  -7   83.68    8.66
   2  -7  -7  107.02   10.38
   7   2   7   84.40    6.36
   7  -7  -2  121.20   11.13
  -7   7  -2   86.67    8.79
  -2   7  -7   88.10    8.45
   7   7   2  100.40    9.37
  -7   7  -2   63.15    5.86
   7  -4  -7   42.28    6.03
  -7  -7   4   26.31    3.81
  -7   4  -7   47.90    7.76
  -4   7  -7   70.13    8.51
  -7  -4   7   72.67    8.74
   4  -7  -7   39.45    6.23
   7  -7  -4   59.03    7.37
  -7   7  -4   36.27    5.44
  -4  -7   7   34.57    5.81
  -7  -7   4   43.35    7.18
  -7   7  -4   54.18    8.60
  -4  -7   7   44.23    6.99
  -4  -7   7   48.10    7.74
  -7   6  -7   20.33    5.61
   6  -7  -7   14.75    3.91
  -7  -6   7   17.32    4.73
  -6   7  -7    6.71    1.99
  -6  -7   7   11.74    3.38
  -7   7  -6   18.09    5.24
  -7  -6   7   18.46    5.53
  -6  -7   7   17.38    5.48
  -7  -7   6   16.30    4.46
  -6   7  -7   20.45    5.24
  -6  -7   7   16.93    4.87
   7  -6  -7   12.27    3.49
   7  -7  -6   16.79    4.50
  -7  -7   6   10.07    2.98
   0  -8   0   11.90    3.04
  -8   0   0   10.49    2.81
   0  -8   0    8.75    2.63
   0  -8   0    9.66    2.77
   0   0   8   12.07    2.55
   0   0   8    9.04    1.40
  -8   0   0   10.70    2.99
  -8   0   0    8.15    2.34
   0   0  -8   11.08    2.74
   0  -8   0   14.39    3.42
   0  -2   8  108.87    7.07
  -8   0   2  103.96    8.22
   2  -8   0  125.20   11.08
   0   2  -8  105.43    7.56
  -8   0  -2  103.89    9.18
  -8   0   2  136.07   10.62
   2  -8   0  112.41    9.55
   0  -2   8   93.75    6.68
  -8   0  -2   61.49    7.64
   0  -2   8   98.36    7.66
   0  -2  -8  117.49   10.43
  -2  -8   0   98.00    8.42
   0  -2  -8   91.69    8.27
  -2  -8   0  109.39    9.77
   8   0   2  116.58   10.81
   2  -8   0  116.31    9.11
   2  -8   0  101.66    8.73
  -8   0  -4  362.86   18.06
   4   8   0  243.47    9.39
  -4  -8   0  331.61   15.96
  -4   8   0  364.73   18.96
   0  -4   8  269.89   12.92
   0   4  -8  287.37   11.76
   0  -4   8  224.27    8.00
   0  -4  -8  332.97   17.22
  -8   0   4  310.75   13.53
   8   0   4  397.40   21.29
   4  -8   0  406.32   17.61
   4  -8   0  276.09   10.42
   4  -8   0  336.46   16.78
   4  -8   0  387.84   19.69
   0  -4   8  295.41   15.39
  -8   0   4  463.77   22.05
   0  -4  -8  331.72   16.76
  -4  -8   0  331.65   18.15
  -8   0  -4  305.86   14.92
   0  -6  -8    7.77    2.99
   0   6   8    5.29    1.73
   0  -6   8    1.43    0.93
   0   6  -8    3.13    1.32
  -6  -8   0    9.21    3.31
   6  -8   0    3.31    1.75
  -6   8   0    0.84    0.71
  -6   8   0    2.61    1.10
   0  -6   8    4.89    2.24
  -8   0  -6    8.15    2.69
   0  -6   8    2.39    1.42
  -8   0   6    3.91    1.78
   0  -6  -8    7.62    2.32
   6  -8   0    3.43    1.85
   6   8   0    6.92    2.09
   8   0  -6    2.77    1.11
   0  -6   8    4.11    2.21
  -8   0   6    4.05    1.53
  -6  -8   0    5.54    1.93
  -8   0  -6    3.45    1.10
  -1   7   8   15.47    3.80
   1  -7   8   11.09    3.39
   7   8  -1   13.12    2.99
  -7  -8  -1   11.37    2.94
  -8  -1  -7   17.64    4.37
  -1  -7  -8   15.35    3.93
  -7  -8  -1   13.01    3.64
   1  -7   8    8.44    3.00
  -8   1   7    9.84    3.16
   1  -7   8   10.95    3.08
   8   1  -7    9.26    2.73
  -7  -8  -1   16.94    4.12
   7  -8   1    5.97    1.93
  -1  -7  -8   11.13    2.88
  -7   8   1   10.13    2.69
  -8  -1  -7    9.60    2.68
  -7   8   1    8.64    2.65
   7  -8   1    7.19    2.42
  -5   8   1  357.33   20.17
   1  -5   8  311.78   17.85
  -5  -8  -1  261.74   15.42
   5  -8   1  278.77   12.50
  -8  -1  -5  243.69   14.44
   1  -5   8  272.20   15.10
  -5  -8  -1  315.78   19.54
   1  -5   8  273.11   15.74
  -1  -5  -8  276.72   16.00
  -8  -1  -5  326.40   19.01
   5   8  -1  168.33    8.92
   5  -8   1  345.47   18.21
   8  -1   5  320.48   19.74
   1  -5   8  189.17    8.48
  -8   1   5  395.18   20.01
   5  -8   1  369.90   19.08
   1   5  -8  221.34    8.76
   5  -8   1  376.91   20.28
  -1  -5  -8  290.63   16.97
   1  -3   8  103.47    5.27
  -8  -1  -3  123.07   10.55
  -8   1   3  169.27   12.91
  -1  -3  -8  138.94   11.51
   1  -3   8  131.61    9.61
  -8  -1  -3  124.84   10.40
   3  -8   1  173.18   13.18
   1  -3   8  145.53    9.89
  -3  -8  -1  133.64   11.55
  -1   3   8   79.06    4.09
   1   3  -8  126.62    7.15
   3  -8   1  135.16   10.43
  -1  -3  -8  128.59   10.61
  -3  -8  -1  124.12   10.18
   3  -8   1  148.49   10.89
   8  -1   3  160.50   13.07
   3   8  -1   67.61    3.88
   1  -8   1  694.27   23.08
   1  -8   1  623.00   21.99
  -1  -8  -1  672.40   24.86
  -1  -8  -1  588.71   21.16
  -8  -1  -1  649.46   22.74
   8  -1   1  786.76   26.94
   1  -1   8  578.65   15.48
   1  -8   1  647.87   21.14
   1  -8   1  713.91   25.02
  -8  -1  -1  650.07   23.32
  -1  -1  -8  682.16   23.61
  -8   1   1  702.25   22.96
  -8   1   1  657.58   22.07
   1  -8   1  616.34   21.21
   1   1  -8  640.55   18.30
  -1   1   8  598.51   16.66
  -1  -8  -1  621.44   22.11
   1  -1  -8  688.39   26.23
   1  -8  -1  389.41   17.90
  -1  -8   1  729.36   27.26
  -1  -8   1  600.38   22.27
  -1   1  -8  540.10   18.74
  -8   1  -1  587.11   19.52
  -8  -1   1  542.00   21.22
  -1  -1   8  521.25   17.14
   1  -8  -1  482.75   18.17
  -8   1  -1  599.63   20.57
  -8  -1   1  429.49   17.40
  -1  -1   8  529.86   16.99
   1  -8  -1  595.71   22.14
  -1  -8   1  591.14   20.10
  -8  -1   1  566.23   20.51
  -8   1  -1  638.04   22.61
  -1  -1   8  451.68   13.40
   1  -1  -8  612.26   20.04
   8   1   1  622.79   24.02
  -1  -8   1  574.31   21.18
   8   1   3  209.43   15.15
   3  -8  -1  184.09   12.31
  -3  -8   1  184.08   12.69
   3  -8  -1  196.44   13.08
  -1  -3   8  194.61   10.32
   8  -1  -3  173.26   10.13
  -1  -3   8  150.22    9.05
   1  -3  -8  187.36   12.52
  -8  -1   3  167.19    9.87
  -8   1  -3  199.42   13.05
  -1  -3   8  178.60   11.34
   3  -8  -1  168.17   10.59
  -1   3  -8  158.00    9.66
   1  -3  -8  188.82   12.55
  -8   1  -3  199.28   12.04
  -8  -1   3  209.78   13.66
  -3  -8   1  176.96   10.89
   1   5   8  341.29   17.09
   5  -8  -1  355.53   18.01
  -5  -8   1  284.02   13.85
  -8  -1   5  303.10   12.12
  -1  -5   8  388.40   19.07
   1  -5  -8  326.40   17.96
  -8  -1   5  467.28   23.06
   5   8   1  246.06   11.51
   5  -8  -1  328.14   15.59
  -1  -5   8  336.47   16.18
   8   1   5  383.07   21.29
   8  -1  -5  335.92   14.40
   5  -8  -1  287.91   12.67
  -8   1  -5  380.07   19.89
  -5   8  -1  413.14   20.29
  -8   1  -5  268.45   13.06
  -5  -8   1  329.72   18.50
  -1   5  -8  282.89   12.62
   1  -5  -8  348.60   18.97
  -7   8  -1    4.19    1.39
   8  -1  -7    3.97    1.25
   7  -8  -1    6.02    2.54
  -8   1  -7   10.44    3.43
  -1  -7   8    6.44    2.80
  -1  -7   8    8.14    2.47
   1  -7  -8    4.37    1.50
  -7  -8   1    6.20    2.57
  -1   7  -8    5.26    1.79
   7  -8  -1    3.62    1.70
  -1  -7   8    5.92    1.81
  -1  -7   8    5.02    1.77
   7   8   1    5.02    1.81
  -8  -1   7    6.97    2.76
  -7   8  -1    5.54    1.65
  -7  -8   1    6.71    2.31
   1  -7  -8    7.35    2.71
   1   7   8    2.34    0.83
  -2  -6  -8  410.02   19.50
   8   2  -6  293.09   14.80
  -8   2   6  450.82   22.80
   2  -6   8  358.88   18.93
   6  -8   2  470.81   23.87
   2  -6   8  402.36   21.24
  -6  -8  -2  406.54   20.59
  -6  -8  -2  468.35   24.74
   2  -6   8  406.65   20.82
  -8  -2  -6  391.54   19.75
  -6  -8  -2  406.39   20.63
  -6   8   2  379.85   19.93
  -8  -2  -6  445.48   22.78
  -2  -6  -8  432.47   22.11
   6  -8   2  308.09   15.94
  -8   2   4  954.61   29.31
   4  -8   2  931.69   28.97
  -4  -8  -2  757.86   26.59
  -8  -2  -4  836.90   28.57
  -4  -8  -2  910.43   32.12
   4  -8   2 1023.85   33.61
   2  -4   8  747.26   23.98
   8  -2   4  933.36   32.86
   2  -4   8  755.51   27.00
  -8  -2  -4  763.80   27.14
   4  -8   2  911.92   29.26
  -4   8   2  860.70   29.92
  -2  -4  -8  803.96   28.12
  -2  -4  -8  792.58   27.16
   2  -8   2  359.01   17.17
  -2  -8  -2  367.13   17.82
  -2  -8  -2  397.86   19.58
  -8  -2  -2  417.34   20.12
   2   2  -8  406.47   20.50
   2  -8   2  403.70   18.87
  -8   2   2  447.86   20.41
   2  -8   2  440.39   21.06
   2  -8   2  331.71   16.21
   8  -2   2  432.52   20.53
  -8  -2  -2  399.97   19.17
   2  -2   8  321.43   14.15
  -2  -2  -8  402.32   19.33
   0  -8   2   28.38    4.43
   0  -8   2   25.45    3.99
  -8   2   0   31.21    4.67
  -2   0  -8   39.05    5.19
   2   0  -8   27.73    3.99
   0  -8   2   28.35    4.85
  -8   2   0   35.40    5.68
  -2   0   8   23.57    3.47
   0  -8  -2   37.24    5.03
   0  -8   2   30.56    5.15
  -2   0   8   27.37    4.01
  -8  -2   0   43.81    5.67
   0  -8  -2   38.95    5.38
   2   0  -8   32.00    5.43
  -8  -2   0   44.26    6.25
   0  -8   2   35.00    5.41
   0  -8  -2   40.41    5.77
  -2  -8   2  245.99   12.36
   2  -8  -2  221.60   13.69
   2  -8  -2  244.77   14.08
   2  -2  -8  275.80   14.69
  -8  -2   2  234.74   14.64
   2  -2  -8  247.09   14.75
  -8   2  -2  284.76   15.81
   2  -8  -2  209.87   12.07
  -2  -2   8  231.52   12.47
  -8  -2   2  242.41   13.86
  -2  -2   8  244.98   12.31
   8   2   2  310.44   17.69
  -8  -2   2  241.62   12.53
  -8   2  -2  265.02   13.15
  -2  -8   2  236.26   13.74
   8  -2  -2  282.61   14.60
  -2   2  -8  220.20   12.27
   4  -8  -2  711.00   25.34
  -4  -8   2  605.80   18.49
  -4  -8   2  735.54   27.29
   2  -4  -8  801.13   28.98
   4  -8  -2  703.23   25.41
  -2  -4   8  689.13   20.21
  -8   2  -4  808.65   27.85
  -8   2  -4  596.15   17.55
  -2   4  -8  626.50   20.52
  -8  -2   4  888.82   30.08
   4  -8  -2  594.46   18.39
  -8  -2   4  718.21   19.74
   8   2   4  882.08   32.08
  -2  -4   8  780.28   25.86
   2  -4  -8  706.47   25.08
   8  -2  -4  773.05   23.28
  -2  -6   8  289.58   17.34
  -2  -6   8  215.19   13.33
   6  -8  -2  293.05   16.66
  -6  -8   2  251.49   17.19
   6  -8  -2  232.67   12.37
   2   6   8  332.93   16.70
  -6  -8   2  167.21    9.43
  -8  -2   6  353.86   19.98
   6   8   2  257.50   13.14
  -2  -6   8  285.02   16.84
  -6   8  -2  171.53    8.95
   8  -2  -6  219.10   12.05
  -2  -6   8  271.80   16.95
  -8   2  -6  282.63   18.30
  -2   6  -8  213.07   12.70
  -6   8  -2  287.70   17.48
   2  -6  -8  272.95   17.38
   2  -6  -8  234.30   15.45
  -2  -6   8  231.43   13.69
   8   3  -7  105.32    8.98
   7  -8   3  211.01   16.62
  -8  -3  -7  153.22   12.97
  -3  -7  -8  191.07   15.68
  -8  -3  -7  190.04   15.99
  -7  -8  -3  172.88   14.45
  -8   3   7  188.30   14.43
  -3  -7  -8  174.78   14.87
  -7  -8  -3  202.10   17.15
  -7   8   3  132.43   11.52
   3  -7   8  166.22   14.40
  -3  -7  -8  155.97   12.71
   3  -7   8  124.72   12.33
   3  -7   8  161.21   13.76
  -5   8   3  307.94   18.17
  -5  -8  -3  308.21   18.13
  -8   3   5  370.82   19.83
  -8  -3  -5  319.34   18.84
  -8  -3  -5  367.63   20.94
   5  -8   3  351.21   20.16
   3   5  -8  311.16   18.85
  -5  -8  -3  359.01   21.23
  -5  -8  -3  329.53   18.35
   5  -8   3  388.60   22.20
   8  -3   5  339.54   20.66
  -3  -5  -8  349.14   19.90
  -3  -5  -8  297.58   16.22
   3  -5   8  304.38   17.13
   3  -5   8  318.52   18.12
   5  -8   3  373.66   20.67
   3  -3   8  105.38    9.52
   3  -8   3  103.13    9.70
   3  -8   3  129.79   11.31
   3  -3   8  112.63    9.07
  -3  -8  -3  116.17   11.12
  -8  -3  -3  115.42   10.75
   3  -8   3  127.72   11.46
  -3   8   3  120.01   10.67
  -3  -3  -8  119.12   11.32
   8  -3   3  112.06   10.56
  -3  -8  -3  102.49    9.69
   3   3  -8  115.63   11.20
  -3  -3  -8  104.55    9.54
  -8  -3  -3  109.91   10.62
  -8   3   3  114.91   10.29
   1  -8   3  678.33   25.84
  -8  -3  -1  763.24   29.38
  -1  -8  -3  615.70   23.05
   3   1  -8  575.21   16.95
   1  -8   3  615.19   23.82
   1  -8   3  433.78   15.54
  -8   3   1  646.70   23.86
  -8  -3  -1  637.49   23.57
  -1  -8  -3  624.54   22.26
  -3  -1  -8  619.90   23.51
   8  -3   1  661.23   25.02
   3   1  -8  628.71   25.66
  -1  -8  -3  690.72   26.40
  -3   1   8  522.91   18.59
   1  -8   3  549.27   20.73
   1  -8   3  522.93   21.00
  -8   3  -1  790.27   27.60
   8  -3  -1  793.61   25.95
   3  -1  -8  779.83   26.55
  -3   1  -8  623.18   22.61
   1  -8  -3  610.70   22.89
  -8  -3   1  632.07   21.75
  -3  -1   8  625.32   20.75
   3  -1  -8  735.33   22.74
  -8   3  -1  706.65   21.83
  -1  -8   3  687.11   25.07
  -8  -3   1  640.08   24.89
  -1  -8   3  666.92   23.28
   8   3   1  840.51   28.82
  -1  -8   3  790.23   26.64
   1  -8  -3  646.97   22.91
  -8   3  -1  686.66   21.31
  -1  -8   3  589.76   20.43
   1  -8  -3  547.86   19.47
  -1  -8   3  630.72   19.73
   3  -3  -8  123.20   10.07
  -8  -3   3  100.78   10.23
  -3   3  -8   98.12    8.63
  -8   3  -3  134.56   11.60
   3  -8  -3   97.33    8.83
   3  -8  -3   93.32    8.79
  -3  -8   3   93.62    6.75
  -8  -3   3   88.67    8.01
  -3  -3   8  104.45    8.65
   8   3   3  108.65   10.49
   3  -3  -8  108.53    9.73
  -8   3  -3  107.80    7.56
  -3  -3   8   91.70    8.15
  -3  -8   3  110.83   10.00
   8  -3  -3  111.47    9.39
   3   5   8  304.89   13.66
  -3  -5   8  341.04   17.74
  -3  -5   8  362.64   18.54
  -8  -3   5  431.94   21.63
  -8   3  -5  394.25   21.10
  -5   8  -3  197.22    7.96
  -5  -8   3  367.65   20.09
  -3   5  -8  353.03   17.04
  -5   8  -3  358.19   19.06
   5  -8  -3  358.51   17.90
   8  -3  -5  324.54   15.61
   3  -5  -8  346.42   18.24
   5  -8  -3  257.84   10.89
   3  -5  -8  320.00   17.74
   8   3   5  425.02   22.10
   7  -8  -3  111.62   11.04
  -7   8  -3  113.87   10.72
   3  -7  -8   96.06   10.57
   3  -7  -8   99.93   10.96
   8  -3  -7   93.17    8.50
  -3  -7   8   96.69    9.60
  -3  -7   8  127.71   12.71
  -3  -7   8  121.19   12.21
  -8   3  -7  119.42   12.58
  -8  -3   7  123.72   12.78
  -7  -8   3  115.18   12.37
  -3   7  -8   93.23    9.31
   3   7   8  102.49    9.35
  -4  -6  -8  457.55   24.11
  -8  -4  -6  495.78   26.08
  -6  -8  -4  446.11   23.47
   4  -6   8  388.46   21.64
  -6  -8  -4  491.31   26.11
  -8   4   6  445.79   22.16
   6  -8   4  462.31   23.87
   4  -6   8  400.13   22.09
  -4  -6  -8  356.18   18.35
   4   6  -8  390.03   21.28
  -8  -4  -6  447.76   23.62
   4   8  -4  518.45   15.89
  -4  -4  -8  824.02   31.88
   4  -4   8  662.49   26.17
  -8  -4  -4  714.14   29.22
  -8   4   4  818.89   28.03
   4  -8   4  910.22   32.68
  -8  -4  -4  765.96   29.61
   4  -8   4  867.60   31.01
   4  -8   4  841.01   30.21
  -4  -8  -4  671.95   26.81
  -4  -8  -4  789.39   31.76
  -4  -4  -8  660.69   24.72
  -4   8   4  708.44   27.48
   4   4  -8  809.61   30.20
   8  -4   4  820.60   31.73
   2  -8   4  311.09   18.50
  -2  -8  -4  346.40   19.96
  -4   2   8  245.02   13.41
  -4  -2  -8  305.83   17.62
  -2   8   4  268.33   16.61
   4  -2   8  236.13   14.52
  -8   4   2  252.86   14.79
   2  -8   4  253.25   15.42
   2  -8   4  294.82   17.16
  -2  -8  -4  306.61   17.58
   4   2  -8  253.22   15.87
   8  -4   2  292.49   16.91
  -8  -4  -2  340.64   19.64
  -2  -8  -4  262.61   13.68
  -8  -4  -2  323.47   18.36
   0  -8   4    4.30    1.47
   0  -8   4    5.22    2.45
  -8  -4   0    6.80    2.39
   4   0  -8    3.41    1.32
   0  -8   4    5.18    2.00
   4   0  -8    2.91    1.78
   8  -4   0    3.02    1.64
   0  -8  -4    2.99    1.74
  -8  -4   0    7.84    2.83
  -8   4   0    5.48    2.10
   0  -8   4    4.00    1.59
   0  -8  -4    6.39    1.97
   0  -8   4    3.28    1.33
  -4   0   8    1.52    0.69
  -4   0  -8    6.23    2.33
   2  -8  -4  184.20   11.56
  -2  -8   4  210.04   12.62
   2  -8  -4  199.64   13.32
   4  -2  -8  207.01   11.99
  -8   4  -2  276.87   17.56
  -8  -4   2  195.89   11.69
  -8   4  -2  206.06   10.46
  -2  -8   4  269.52   17.04
  -4  -2   8  196.66   12.37
  -4  -2   8  166.46    9.53
   2  -8  -4  178.16   10.58
  -2  -8   4  172.22    8.96
  -8   4  -2  233.77   12.65
  -8  -4   2  226.80   15.47
  -2  -8   4  201.89   12.85
   8   4   2  263.83   16.29
   4  -2  -8  223.69   14.89
  -4   2  -8  223.88   14.24
   8  -4  -2  234.44   14.33
   4  -4  -8  714.98   25.24
   8   4   4  771.13   30.11
   8  -4  -4  723.06   24.61
  -4  -4   8  730.91   25.22
  -4   4  -8  680.26   24.86
  -4  -4   8  754.53   25.28
   4  -4  -8  667.69   25.14
  -8  -4   4  763.93   29.50
  -4  -8   4  604.00   21.06
   4  -8  -4  651.21   24.51
  -4  -8   4  691.93   26.13
  -8   4  -4  867.97   31.72
   4  -6  -8  302.25   17.40
  -4   6  -8  202.46   10.67
   6  -8  -4  350.32   19.66
  -8  -4   6  400.53   24.02
  -8  -4   6  343.81   19.99
  -4  -6   8  343.98   19.55
  -6  -8   4  249.91   13.31
   4   6   8  295.10   13.96
   4  -6  -8  352.49   19.63
  -8   4  -6  409.66   22.64
  -6  -8   4  368.25   21.39
  -4   6  -8  325.52   18.22
  -6   8  -4  367.41   20.27
   8  -4  -6  302.32   16.36
  -4  -6   8  372.65   21.10
  -8   5   7    3.03    1.82
  -7  -8  -5    3.80    2.08
  -7   8   5    2.24    1.40
  -5  -7  -8    1.22    2.03
   8   5  -7   -0.02    0.42
  -7  -8  -5    0.58    0.93
  -8  -5  -7    4.84    2.83
  -5  -7  -8    2.98    1.71
   5   7  -8    0.84    1.17
  -8  -5  -7    0.15    1.61
  -5  -5  -8  102.80   12.22
  -8  -5  -5  125.50   12.68
  -8  -5  -5  116.72   12.44
  -5  -8  -5  110.69   11.39
   5  -8   5   98.23   11.29
  -8   5   5   96.30   10.38
   5  -8   5   98.42   11.54
   5   8  -5   53.50    5.22
  -5  -5  -8  100.80    9.85
   5   5  -8   81.04    9.20
  -5  -8  -5  109.00   11.87
  -5   8   5   86.77   10.11
   5  -8   5  105.86   12.02
   5  -5   8   84.29    9.90
  -8  -5  -3  176.88   14.94
   5  -3   8  213.11   14.39
  -5  -3  -8  191.31   14.76
  -3  -8  -5  164.79   13.55
   3  -8   5  247.94   16.69
  -3   8   5  222.27   15.47
  -8  -5  -3  185.32   15.25
  -3  -8  -5  196.44   16.06
   3  -8   5  233.62   16.39
   8  -5   3  229.22   16.26
   5   3  -8  214.15   14.89
  -8   5   3  211.01   14.10
   3  -8   5  205.89   14.18
  -5   3   8  201.06   13.25
   1  -8   5  206.82   14.20
  -1  -8  -5  149.86    9.24
  -8  -5  -1  211.53   14.71
   8  -5   1  246.23   15.72
   1  -8   5  231.79   15.84
  -1   8   5  180.05   13.46
  -5  -1  -8  201.15   14.48
  -5   1   8  194.99   12.56
   1  -8   5  114.09    6.86
  -8   5   1  179.64   11.93
   5   1  -8  178.58   12.71
   5   1  -8  103.21    5.18
   5  -1   8  149.69   11.25
  -8  -5  -1  218.29   16.09
   1  -8   5  178.34   11.55
  -1  -8  -5  277.41   18.27
   8  -5   1  201.40   13.89
   1  -8  -5  157.25   10.03
  -5  -1   8  201.08   13.10
   1  -8  -5  196.71   14.04
  -8  -5   1  191.54   12.44
  -5   1  -8  189.89   13.28
  -1  -8   5  208.87   13.64
  -8   5  -1  200.18   11.94
  -5  -1   8  136.05    7.34
  -8  -5   1  206.34   15.43
  -1  -8   5  230.23   15.31
   8   5   1  202.64   13.74
   1  -8  -5  151.38    9.51
  -1  -8   5  203.59   13.41
  -1  -8   5  146.37    9.76
   5  -1  -8  200.98   13.58
  -1  -8   5  274.97   17.42
   5  -1  -8  166.03    9.65
  -1  -8   5  159.53    9.12
   8  -5  -1  235.48   15.02
  -8  -5   3  136.94    8.15
  -8   5  -3  224.85   17.21
   3  -8  -5  182.87   13.16
  -3  -8   5  158.38   11.23
   8   5   3  150.66   12.66
  -5  -3   8  203.33   14.30
   8  -5  -3  181.64   12.74
   5  -3  -8  171.92   12.81
  -5   3  -8  183.50   12.94
  -5  -3   8  166.20   11.54
   5  -3  -8  161.25   11.15
  -8  -5   3  210.08   15.68
  -3  -8   5  217.25   16.34
  -3  -8   5  161.60   12.05
   5  -5  -8  102.94    9.88
  -5  -8   5   87.96    8.30
  -5   5  -8  102.50   10.45
  -5   8  -5   85.11    8.85
  -5  -8   5  126.55   12.53
   5  -8  -5   99.29   10.12
  -8   5  -5  142.01   13.60
  -8  -5   5  103.45   11.49
   8   5   5  137.58   12.47
  -5  -5   8  104.89   10.88
   5  -5  -8   92.78    9.50
   8  -5  -5   89.04    9.18
  -7   8  -5   20.86    5.70
   7  -8  -5   12.66    3.84
  -7  -8   5   15.55    3.30
  -7   8  -5   12.59    3.29
   5  -7  -8   21.48    4.95
  -5  -7   8   21.71    5.58
  -8  -5   7   13.17    4.42
   8  -5  -7   12.41    3.39
  -5   7  -8    9.85    3.36
  -5  -7   8   18.97    4.80
  -7  -8   5   24.21    5.75
  -5  -7   8   16.86    4.78
  -8   5  -7   20.81    5.39
  -6  -8  -6   65.56    9.54
  -6  -6  -8   75.61   10.64
  -8  -6  -6   70.51   10.48
  -6  -6  -8   55.51    7.40
  -8   6   6   45.01    7.43
  -8  -6  -6   62.07    9.42
   6   6  -8   27.42    5.43
  -6  -8  -6   69.24   10.07
  -6  -6  -8   53.83    8.34
  -8  -6  -4  207.81   17.34
   6  -4   8  177.76   13.94
  -4  -8  -6  219.06   17.21
  -8   6   4  198.48   14.47
  -8  -6  -4  215.34   17.32
   4  -8   6  225.29   17.14
  -6  -4  -8  207.54   16.33
   8  -6   4  178.58   15.34
   4  -8   6  228.67   17.13
   4   8  -6  126.72   10.06
  -6  -4  -8  166.44   13.37
  -4  -8  -6  195.85   15.38
  -4   8   6  174.84   14.57
  -6   4   8  163.39   12.45
   6   4  -8  169.37   12.90
  -4  -8  -6  188.05   15.20
   6   2  -8  215.20   14.73
  -8  -6  -2  239.30   17.39
  -6  -2  -8  234.70   16.48
  -2  -8  -6  220.23   15.99
  -8  -6  -2  239.72   17.60
  -6   2   8  228.65   14.27
   8  -6   2  299.89   18.25
  -2  -8  -6  213.01   13.90
   2  -8   6  250.84   16.62
   2  -8   6  250.00   17.05
  -8   6   2  207.61   13.66
   6  -2   8  203.23   13.64
  -2   8   6  269.96   17.69
  -2  -8  -6  134.30    8.35
   8  -6   2  220.67   15.36
  -8  -6   0  303.43   17.59
  -6   0   8  415.47   20.09
  -6   0  -8  301.81   17.88
   0  -8   6  220.87   10.84
  -8  -6   0  341.74   20.73
   8  -6   0  363.28   18.71
   0  -8  -6  318.00   18.67
   8   6   0  258.86   15.58
   0  -8   6  433.78   22.05
   0   8   6  278.04   16.88
   0  -8   6  359.44   18.31
   0  -8  -6  193.06    9.96
  -8   6   0  300.55   14.46
   0  -8   6  375.12   19.47
   6   0  -8  363.49   18.91
   6   0  -8  236.60    9.39
   0  -8   6  382.73   19.96
   6   0   8  248.10   14.03
   8  -6   0  473.30   22.55
   8  -6  -2  257.66   15.67
  -8   6  -2  208.47   11.92
  -8  -6   2  264.85   18.25
  -2  -8   6  261.70   16.88
   2  -8  -6  227.96   15.29
  -8  -6   2  184.77   11.04
   8   6   2  202.54   14.15
  -6   2  -8  244.29   16.24
  -2  -8   6  184.47   12.32
  -2  -8   6  268.92   17.47
   6  -2  -8  227.50   14.78
  -2  -8   6  233.68   14.84
   6  -2  -8  185.57   10.98
  -6  -2   8  198.29   11.82
  -6  -2   8  263.50   16.89
   6   2   8  181.34   11.55
  -2   8  -6  237.13   14.63
   2  -8  -6  141.54    7.66
  -4   8  -6  211.75   16.12
   8   6   4  162.46   13.02
   4  -8  -6  168.40   13.19
  -6  -4   8  181.08   13.66
  -4  -8   6  134.10   11.60
  -6   4  -8  205.50   15.54
  -8   6  -4  179.55   15.59
  -6  -4   8  202.95   15.51
  -4  -8   6  137.04   12.21
  -8  -6   4  190.38   15.47
   6  -4  -8  138.69   11.68
  -4  -8   6  185.79   16.53
   6  -4  -8  135.61   10.90
  -8  -6   4  112.53    8.11
   8  -6  -4  189.97   13.77
   8  -6  -6   30.56    5.70
  -6  -8   6   37.52    5.72
  -6   8  -6   38.64    7.72
   6  -8  -6   69.22    8.86
  -6   8  -6   23.60    4.79
  -6  -8   6   88.84   13.11
  -6  -6   8   36.29    6.80
  -8   6  -6   76.61   11.17
  -6  -6   8   32.22    7.06
  -8  -6   6   82.29   10.87
   6  -6  -8   49.05    7.11
  -6   6  -8   80.41   10.01
  -6  -8   6   51.25    8.11
  -7   8   7   -1.33    1.32
  -8  -7  -7    3.47    2.32
  -7  -8  -7    4.32    3.18
  -7  -7  -8    0.96    1.62
  -8   7   7    2.23    2.00
  -7  -8  -7    1.98    2.00
  -8  -7  -7    3.52    2.95
  -7  -7  -8    2.80    2.25
  -7   7   8    1.08    1.83
  -8  -7  -5   18.83    5.45
  -5  -8  -7   18.62    4.89
   5   8  -7   11.85    3.10
  -7  -5  -8   19.61    4.92
  -7   5   8   15.96    4.02
  -8   7   5   28.63    5.80
  -5  -8  -7   19.69    5.11
   7   5  -8   22.32    4.46
  -7  -5  -8   24.12    6.05
  -8  -7  -5   21.41    6.05
   5  -8   7   33.79    6.77
   5  -8   7   41.49    7.96
  -7  -5  -8   13.69    3.50
  -7  -3  -8   87.81    9.61
   8  -7   3  110.17   11.41
  -8  -7  -3  115.54   12.26
  -7  -3  -8  117.41   12.39
  -3  -8  -7  112.20   11.82
   3  -8   7  117.50   11.90
  -8  -7  -3  123.09   13.18
  -7   3   8  114.54   10.74
   7   3  -8  102.59   10.17
  -3  -8  -7   96.58    9.37
  -8   7   3  106.33   10.48
   3  -8   7  123.52   12.71
  -3   8   7  127.98   12.84
   8  -7   3  141.94   13.67
  -8   7   1   15.10    3.47
   8  -7   1   20.34    4.73
   7  -1   8   11.62    3.31
   1  -8   7   16.45    3.99
  -1  -8  -7   16.39    4.32
  -8  -7  -1   18.33    4.48
  -7  -1  -8   20.78    4.76
  -7   1   8   18.02    4.24
  -1  -8  -7   13.50    3.38
   1  -8   7   17.91    4.33
  -8  -7  -1   13.08    3.90
   1  -8   7   19.33    4.41
   7   1  -8   12.49    3.28
   8  -7   1   14.01    3.85
  -1   8   7    6.36    2.33
  -8  -7   1   29.48    4.88
  -1  -8   7   48.74    7.28
  -1  -8   7   36.82    6.00
   7   1   8   36.34    4.82
  -1  -8   7   25.66    4.07
  -8  -7   1   22.92    3.99
  -8   7  -1   33.97    4.59
  -1   8  -7   48.29    5.97
  -1  -8   7   50.82    7.76
   7  -1  -8   35.46    5.53
   1   8   7   39.42    5.99
  -7  -1   8   57.92    8.27
  -8  -7   1   37.36    6.76
   8  -7  -1   52.60    7.15
  -7   1  -8   35.01    6.26
   8   7   1   41.66    5.99
  -1  -8   7   40.28    6.38
   1  -8  -7   33.65    6.05
   7  -1  -8   26.85    3.60
   3  -8  -7  145.34   12.79
  -8  -7   3  183.69   16.48
  -7  -3   8  150.03   12.28
  -7   3  -8  150.56   13.20
   7  -3  -8  125.46   10.05
  -3  -8   7  174.57   15.32
  -7  -3   8  172.87   14.36
  -3   8  -7  161.88   12.99
   8   7   3  136.29   11.99
   7  -3  -8  144.83   12.13
  -3  -8   7  153.26   12.97
  -3  -8   7  130.04   11.18
   8  -7  -3  173.96   13.74
   8  -7  -5   53.05    7.50
   5  -8  -7   48.79    7.45
  -5  -8   7   47.34    8.38
  -5  -8   7   38.83    6.38
  -8  -7   5   29.11    4.48
  -7  -5   8   52.21    8.51
  -5   8  -7   43.75    6.29
  -5   8  -7   72.41   10.01
  -5  -8   7   35.11    6.76
  -8   7  -5   49.14    8.53
  -8  -7   5   51.60    8.36
   7  -5  -8   31.57    5.50
  -7  -5   8   67.08   10.30
  -7   5  -8   52.73    8.61
  -7   7  -8    1.42    2.42
   7  -8  -7    1.53    1.49
  -8  -7   7    0.21    0.79
   8  -7  -7    5.02    1.98
   7  -7  -8    4.53    2.63
  -7  -8   7    0.59    0.66
  -8   7  -7    1.44    0.56
  -8  -7   7    2.59    2.17
  -7  -7   8    3.32    2.27
  -7  -7   8    7.87    3.79
  -7   8  -7   11.42    4.07
  -7  -7   8    5.46    2.74
  -7  -8   7    7.35    3.90
  -7  -8   7    1.51    1.78
  -8  -8  -8   78.52   12.04
  -8  -8  -8   74.94   11.80
  -8   8   8  100.26   12.07
  -6  -8  -8   18.43    5.74
   6  -8   8   21.85    6.18
  -6  -8  -8   15.25    4.73
  -8   6   8   18.45    5.08
   8   6  -8   10.79    3.08
  -8  -8  -6   19.81    5.64
  -8  -8  -6   18.38    5.50
  -8  -6  -8   20.61    5.69
  -8   8   6   12.68    4.03
  -8  -6  -8   11.17    4.14
  -4  -8  -8   93.43    9.84
  -8  -8  -4  113.93   13.10
  -8  -8  -4  118.84   13.61
  -8  -4  -8  124.53   13.85
  -8   4   8   81.43    9.77
  -4  -8  -8  112.14   12.67
   8   4  -8   53.59    7.32
   4  -8   8   80.20   10.83
  -8   8   4   63.89    8.50
   4  -8   8   74.61   10.16
   4   8  -8   55.31    7.98
  -8  -4  -8   92.26   10.91
  -8   2   8   11.64    3.57
   8  -8   2   15.59    4.82
  -2  -8  -8   12.35    3.51
   2  -8   8   14.33    4.38
   8  -8   2   10.30    3.56
  -2  -8  -8   13.85    4.09
  -8  -2  -8   14.92    4.65
  -8  -2  -8   11.83    3.50
  -8   8   2    8.39    2.67
   2  -8   8   10.70    3.69
  -8  -8  -2   15.09    4.21
  -8  -8  -2   14.46    4.13
  -2   8   8   16.04    4.21
   2  -8   8   14.71    4.25
   8   2  -8    8.12    2.45
  -8  -8   0    4.10    2.44
   0  -8   8    2.42    1.22
  -8  -8   0    4.13    2.07
   8  -8   0    7.97    3.14
   0   8   8    2.32    1.13
   0  -8   8    3.30    1.20
   8   0  -8    3.76    1.54
  -8  -8   0    2.55    1.09
   0  -8  -8    2.27    1.54
   0  -8   8    2.69    1.55
  -8   8   0    4.28    1.63
   0  -8  -8    4.13    2.35
  -8   0   8    7.48    2.71
   8  -8   0    4.98    2.23
   8   8   0    2.55    0.99
  -8   0  -8    2.61    1.43
  -2  -8   8    3.89    2.31
   8  -8  -2    6.05    2.68
   8  -2  -8    2.17    1.42
  -2   8  -8    4.48    1.79
  -8   2  -8   12.71    4.02
  -2  -8   8    7.37    2.87
   2  -8  -8    9.29    3.69
  -2  -8   8    2.84    1.45
  -8  -8   2    8.71    3.39
  -8  -2   8    5.49    2.66
   8   8   2    6.24    2.41
  -2  -8   8    3.32    1.66
  -2  -8   8    6.20    2.78
   2   8   8    6.41    2.33
  -4  -8   8   30.49    5.93
  -8  -4   8   29.83    6.29
   4  -8  -8   42.09    7.16
  -8   4  -8   55.56    8.94
  -4  -8   8   29.15    5.68
   4   8   8   41.92    6.00
  -8  -4   8   38.95    7.19
  -8  -8   4   50.66    8.67
  -4   8  -8   38.70    6.72
   8  -4  -8   25.95    4.62
  -4  -8   8   50.12    8.55
  -8   8  -4   46.96    8.86
   8  -8  -4   40.14    6.94
  -8   8  -6   16.77    5.18
  -6  -8   8    9.84    3.70
  -8  -8   6   18.80    5.60
  -8  -8   6    8.23    2.58
  -6  -8   8   11.64    3.72
  -6   8  -8   13.33    4.28
   6  -8  -8   17.25    4.65
  -8  -6   8   22.85    6.53
   8  -8  -6    8.78    3.16
  -6  -8   8   15.03    4.94
   8  -6  -8   14.22    4.11
  -8   6  -8   17.99    5.26
  -8  -6   8   14.02    4.69
  -8  -8   8   67.21    9.51
  -8  -8   8   91.29   13.30
  -8  -8   8   96.91   14.08
   8  -8  -8   75.46   10.67
  -8   8  -8  102.79   14.19
  -9   0   1   17.86    4.12
   0  -1  -9   22.00    4.04
  -9   0  -1   25.62    4.81
  -1  -9   0   24.97    5.02
  -9   0   1   17.00    3.64
   1  -9   0   14.86    3.47
   0  -1   9   13.18    2.69
   9   0   1   32.52    5.56
  -1  -9   0   23.43    4.45
   0  -1   9   12.31    2.09
  -1  -9   0   20.25    3.89
   0  -1   9   15.83    2.95
   1  -9   0   14.12    3.08
   0   1   9   19.84    3.09
   1  -9   0   13.06    2.72
   0   1  -9   18.31    3.67
  -9   0   1   21.41    4.22
  -1  -9   0   23.57    4.27
   1  -9   0   19.38    4.17
  -9   0  -1   26.69    4.86
   0  -1  -9   26.15    4.80
   1  -9   0   13.76    3.18
   3  -9   0   86.03    8.27
  -3  -9   0  107.67    9.44
  -9   0   3   86.42    7.96
   0   3  -9   83.72    6.89
   3  -9   0  106.48   10.66
   0  -3   9   75.70    5.81
   0  -3   9   81.64    7.73
  -3  -9   0  120.60   11.26
   3  -9   0  100.25    9.80
   0  -3  -9  121.00   10.88
  -9   0  -3  122.68   10.75
  -9   0  -3  129.52   11.27
   0  -3  -9  116.33   10.18
   0  -3   9   79.36    6.93
   9   0   3  148.51   13.75
  -9   0   3  111.98   10.62
   0  -5   9  333.98   16.43
   9   0   5  569.66   29.32
  -9   0   5  338.64   14.84
   0  -5  -9  477.83   23.68
   0  -5   9  378.75   19.35
   0   5  -9  303.25   13.62
  -5  -9   0  459.41   23.43
  -5  -9   0  411.97   19.38
  -9   0  -5  502.86   24.17
   5   9   0  276.85   11.21
  -9   0  -5  374.70   17.96
   0  -5  -9  400.03   20.26
  -5   9   0  474.44   24.33
   5  -9   0  485.63   24.62
  -9   0   5  564.11   26.37
   5  -9   0  375.09   18.79
   0  -5   9  381.71   18.86
   5  -9   0  391.22   20.17
  -9   0  -7  119.00   10.10
  -7   9   0  125.48    9.69
   0  -7   9  172.86   14.33
   0  -7  -9  212.06   17.64
   0  -7   9  141.02   11.78
  -7  -9   0  237.49   17.39
   0  -7  -9  165.39   13.83
   0  -7   9  176.18   14.65
  -9   0  -7  207.01   16.73
  -7  -9   0  195.70   16.54
   7  -9   0  152.08   12.29
  -9   0   7  221.43   17.34
  -7   9   0  162.86   13.88
   7   9   0  111.75    8.79
   7  -9   0  192.24   15.02
   1  -8   9   83.21   10.26
  -8   9   1   64.10    7.44
   1  -8   9   80.70   10.07
  -1  -8  -9   80.08   11.05
  -8  -9  -1   60.40    8.48
   1  -8   9   91.66   10.80
  -9  -1  -8   72.75   11.05
  -9  -1  -8   46.95    6.57
  -9   1   8   92.39   11.06
  -8  -9  -1   79.46   10.95
   8  -9   1  106.29   12.35
  -1  -8  -9   59.39    8.18
   8   9  -1   55.70    6.65
  -6  -9  -1   50.58    7.67
  -1  -6  -9   51.03    8.01
  -9  -1  -6   51.34    7.45
   6  -9   1   51.44    7.36
  -9  -1  -6   38.23    5.76
  -9   1   6   69.04    9.64
  -9   1   6   36.31    4.79
   1  -6   9   45.97    6.87
  -6  -9  -1   50.31    8.00
  -1  -6  -9   42.23    6.53
   6   9  -1   27.86    3.83
   9  -1   6   65.27    9.73
  -6   9   1   53.97    8.10
   1  -6   9   50.42    7.41
   6  -9   1   55.35    7.97
   1  -6   9   49.83    7.33
   1   4  -9  325.38   11.92
  -4  -9  -1  381.68   19.38
   9  -1   4  527.94   26.06
   4  -9   1  394.40   19.19
   1  -4   9  345.76   16.43
  -9  -1  -4  437.94   21.93
  -9  -1  -4  381.23   19.37
  -9   1   4  364.50   17.00
  -1  -4  -9  368.81   19.23
   4  -9   1  437.18   20.95
   4  -9   1  488.52   24.60
  -4  -9  -1  437.68   23.05
  -9   1   4  540.39   25.18
   1  -4   9  335.89   17.47
  -4   9   1  455.54   23.70
  -1  -4  -9  419.32   21.37
   1   2  -9   61.91    5.56
   2  -9   1   86.01    8.94
  -1  -2  -9  108.19   10.56
  -2  -9  -1   83.04    8.60
  -1   2   9   71.67    5.28
  -9   1   2   70.82    7.73
   1  -2   9   78.54    6.73
   1  -2   9   70.15    5.91
  -9  -1  -2   90.04    9.00
   1  -2   9   81.86    7.78
  -2  -9  -1  102.48   10.39
  -9   1   2   89.99    9.16
   2  -9   1   77.38    8.24
   9  -1   2  120.38   11.91
  -9  -1  -2  107.17   10.67
  -1  -2  -9   95.39    9.22
   2  -9   1   75.79    8.38
   2  -9   1   94.99   10.77
  -1   0  -9  197.08   12.84
  -9   1   0  229.67   14.54
  -1   0   9  134.32    5.72
   0  -9   1  217.84   13.52
  -9   1   0  235.62   14.12
   0  -9   1  186.56   12.65
   0  -9   1  232.69   13.99
  -1   0   9  179.71   10.20
   1   0  -9  254.41   17.21
   0  -9  -1  186.40   12.63
   0  -9   1  235.61   15.12
   1   0  -9  209.94   12.13
  -9   1   0  219.77   13.80
   0  -9   1  199.98   12.88
  -9  -1   0  204.77   14.21
   0  -9  -1  193.84   13.63
   0  -9  -1  169.68   11.84
  -9  -1   0  197.90   13.26
   0  -9  -1  209.67   14.33
   2  -9  -1  115.98   10.43
  -9   1  -2  117.58   10.45
  -9  -1   2  109.79   10.58
  -9  -1   2   83.34    8.03
  -1   2  -9   98.21    8.14
   2  -9  -1  118.42   10.95
  -1  -2   9   81.60    6.97
  -2  -9   1  120.19    9.82
  -9   1  -2  117.73   10.29
  -1  -2   9   81.83    7.86
   2  -9  -1   93.45    8.86
   9   1   2  144.40   13.14
  -2  -9   1  112.79   10.41
  -9  -1   2  116.74   10.37
   1  -2  -9  124.11   11.35
   2  -9  -1  100.07    8.39
  -1  -2   9   62.49    5.67
   1  -2  -9  109.43    9.87
   4  -9  -1  359.14   18.91
  -1  -4   9  310.59   14.66
   1  -4  -9  401.11   19.95
   1  -4  -9  441.70   21.77
  -9  -1   4  469.37   23.37
  -1   4  -9  318.01   14.90
   4  -9  -1  401.57   21.15
  -1  -4   9  304.32   12.46
  -4  -9   1  356.07   16.64
   9   1   4  475.51   25.30
  -1  -4   9  360.96   18.21
  -9   1  -4  362.30   16.54
   4  -9  -1  333.42   16.22
  -4  -9   1  384.55   20.33
  -9   1  -4  454.43   21.98
  -9  -1   4  321.57   14.76
   9  -1  -4  313.89   14.77
   6  -9  -1   35.04    6.38
  -9  -1   6   41.89    6.83
   9  -1  -6   22.86    3.69
  -6   9  -1   20.05    3.36
  -6  -9   1   24.08    4.19
  -1   6  -9   23.49    3.81
   1  -6  -9   30.64    6.77
   1  -6  -9   29.65    5.71
  -6  -9   1   32.40    6.34
  -9   1  -6   24.09    3.88
   6  -9  -1   24.75    4.55
   9   1   6   44.19    8.52
  -6   9  -1   38.08    6.94
  -9   1  -6   36.47    6.44
  -1  -6   9   27.11    4.35
  -1  -6   9   35.17    6.10
   6   9   1   15.07    2.94
  -1  -6   9   25.78    4.75
  -1  -6   9   34.74    6.49
  -1  -8   9  123.94   13.22
  -1  -8   9  118.33   12.47
   8  -9  -1   85.88    8.71
  -8   9  -1   67.80    6.73
  -1  -8   9   88.29    9.64
   8  -9  -1   93.59    9.81
   8   9   1   65.46    7.38
  -9   1  -8  135.79   14.11
   1  -8  -9   94.91   10.52
   1   8   9   74.43    8.82
  -8  -9   1  118.54   12.95
  -9  -1   8  160.20   15.34
   8  -9  -1  130.50   12.37
   1  -8  -9  110.61   12.39
   2  -7   9  177.19   15.00
  -9   2   7  171.84   14.23
  -7  -9  -2  185.71   15.58
  -2  -7  -9  192.87   16.53
  -7  -9  -2  204.96   17.65
  -9  -2  -7  210.36   17.10
  -7   9   2  180.52   15.55
   2  -7   9  166.91   14.51
   7  -9   2  155.39   14.46
   7   9  -2  110.57    8.91
   7  -9   2  194.34   16.49
  -2  -7  -9  172.41   14.15
   2  -7   9  152.71   13.40
  -9  -2  -7  155.04   12.84
  -7   9   2  138.54   11.30
   2  -5   9   97.92    9.89
   2  -5   9  108.23   10.77
   9  -2   5  156.87   14.67
   5  -9   2  123.36   11.91
  -9  -2  -5  141.12   12.88
   5  -9   2  146.62   14.02
  -9   2   5  136.25   12.46
  -9  -2  -5  125.63   11.67
   5   9  -2   72.48    5.62
  -5   9   2  130.24   13.25
  -2  -5  -9  118.25   10.88
  -5  -9  -2  150.03   14.10
   2  -5   9   96.54    9.51
   5  -9   2  121.81   11.58
  -5  -9  -2  128.59   12.29
  -2  -5  -9  148.12   13.19
  -3   9   2   14.29    3.52
  -2  -3  -9   17.56    3.96
  -3  -9  -2   15.66    3.61
   9  -2   3   15.01    3.98
   2  -3   9   13.10    2.90
  -3  -9  -2   18.84    4.03
   3  -9   2   18.92    4.32
  -9  -2  -3   19.11    4.44
   3  -9   2   20.07    4.40
   3  -9   2   15.37    3.59
  -9  -2  -3   19.04    4.43
  -2  -3  -9   17.94    4.03
  -9   2   3   16.62    4.06
   2   3  -9   15.49    3.79
   1  -9   2  197.33   12.89
   2   1  -9  247.01   16.95
   9  -2   1  241.25   16.67
  -9  -2  -1  202.27   14.76
  -1  -9  -2  186.96   12.92
  -2  -1  -9  196.47   13.27
  -9   2   1  220.56   13.84
  -1  -9  -2  224.59   15.84
   1  -9   2  232.48   15.30
  -2   1   9  155.43    8.21
   1  -9   2  248.14   15.57
  -1  -9  -2  199.13   13.89
  -9  -2  -1  194.87   13.62
   1  -9   2  177.52   11.19
   1  -9   2  194.99   13.39
  -9   2   1  220.86   15.06
   1  -9  -2  180.86   13.30
  -1  -9   2  166.73   11.27
   1  -9  -2  164.04   11.56
   1  -9  -2  156.85   11.75
  -9  -2   1  170.48   12.03
  -2   1  -9  159.57   11.37
  -9  -2   1  174.04   13.24
  -2  -1   9  132.01    7.33
  -9   2  -1  184.21   13.30
   9   2   1  217.37   16.06
  -9   2  -1  168.57   11.32
  -2  -1   9  172.88   10.98
  -1  -9   2  162.47   11.88
   2  -1  -9  199.05   14.59
  -9   2  -1  164.06   11.34
  -1  -9   2  180.72   13.48
   2  -1  -9  178.92   11.99
  -2  -1   9  177.96   11.01
  -1  -9   2  178.34   12.82
   9   2   3   22.63    4.88
  -2  -3   9   20.95    4.05
   3  -9  -2   21.08    4.50
  -9   2  -3   14.21    3.17
  -9   2  -3   21.27    4.98
  -9  -2   3   20.28    4.55
  -2   3  -9   16.92    3.47
  -3  -9   2   11.25    2.84
   3  -9  -2   16.61    3.08
  -2  -3   9   22.12    3.91
  -2  -3   9   14.60    2.82
  -9  -2   3   19.76    3.71
   3  -9  -2   16.07    3.37
   2  -3  -9   15.59    3.74
  -3  -9   2   11.67    3.04
  -9  -2   3   23.48    5.08
   2  -3  -9   10.30    2.16
   9  -2  -3   21.55    3.90
  -9   2  -5  167.88   13.94
   5  -9  -2  104.32   10.30
  -9  -2   5  140.34   13.71
   9   2   5  160.40   14.80
  -5  -9   2   66.39    6.56
   9  -2  -5  100.12    8.73
  -9   2  -5  101.76    7.64
  -5  -9   2  131.69   12.05
  -2  -5   9   97.92    8.73
  -5   9  -2   66.44    5.40
   2  -5  -9  161.89   14.09
   2  -5  -9  123.02   10.94
   5  -9  -2   78.36    7.14
  -2  -5   9  126.02   11.51
  -5   9  -2  127.79   12.28
  -2   5  -9   88.95    8.37
   7  -9  -2  127.72    9.55
   2  -7  -9  233.21   16.97
  -2  -7   9  230.55   18.47
  -9  -2   7  269.23   19.06
  -2  -7   9  206.73   16.11
   2   7   9  170.43   12.27
  -7  -9   2  253.73   19.04
  -2  -7   9  160.85   13.27
  -9   2  -7  266.60   18.49
   7   9   2  141.82   10.43
   2  -7  -9  181.36   14.08
  -2  -7   9  141.17   11.21
  -7   9  -2  177.17   14.40
  -2   7  -9  176.58   12.20
   9  -2  -7  131.99    9.76
   7  -9  -2  233.24   16.21
   3  -8   9   68.48   10.20
  -3  -8  -9   76.76   10.91
  -8  -9  -3   78.63   11.45
  -9   3   8   82.09   10.01
   3  -8   9   63.82    9.15
  -8  -9  -3   70.00   10.26
  -8   9   3   55.03    7.70
  -9  -3  -8   71.59   10.20
  -3  -8  -9   57.90    8.38
   9   3  -8   51.45    7.03
   3  -8   9   63.38    9.05
  -9  -3  -8   55.87    8.45
   3   8  -9   57.86    8.55
   8  -9   3   88.12   11.44
  -8  -9  -3   66.48    9.76
  -6  -9  -3   35.18    6.48
   3  -6   9   22.14    4.86
  -9   3   6   38.27    6.94
  -9  -3  -6   47.13    7.95
   3  -6   9   22.75    5.35
   6  -9   3   31.57    6.43
   3  -6   9   18.53    4.52
  -6  -9  -3   47.02    7.97
  -6   9   3   31.19    6.15
  -9  -3  -6   33.03    6.04
  -3  -6  -9   38.06    6.22
  -3  -6  -9   46.23    7.66
   3   6  -9   25.46    5.56
   6  -9   3   36.06    6.89
  -4  -9  -3   84.28   10.37
  -3  -4  -9   86.26    9.87
   3   4  -9   77.42   10.01
   3  -4   9   69.94    8.13
  -4   9   3  102.77   11.75
   3  -4   9   76.17    8.47
  -9  -3  -4   92.72   11.28
  -9   3   4   84.87    9.28
   9  -3   4   81.96   10.11
   4  -9   3   96.43   11.10
   4  -9   3   82.00    9.56
  -3  -4  -9   78.88    9.32
  -9  -3  -4   77.94    9.59
   4  -9   3   79.65    9.43
  -4  -9  -3   78.73    9.57
  -3  -2  -9   70.38    8.50
  -2  -9  -3   66.37    7.88
   3   2  -9   39.50    4.33
  -9  -3  -2   69.96    8.39
  -9  -3  -2   78.46    9.54
   2  -9   3   67.08    8.53
  -9   3   2   62.02    7.91
  -2  -9  -3   60.67    7.07
   9  -3   2   64.27    8.43
  -2  -9  -3   81.75    9.52
   2  -9   3   66.38    8.84
   3   2  -9   56.63    8.04
   2  -9   3   46.68    6.46
   0  -9   3  513.88   23.40
   0  -9  -3  493.73   21.66
  -9  -3   0  541.55   22.65
   3   0  -9  427.77   18.61
   0  -9   3  392.24   19.88
  -3   0   9  369.11   16.62
   3   0  -9  434.24   21.90
   0  -9  -3  492.61   20.75
   0  -9   3  325.92   15.30
  -9   3   0  408.17   18.62
  -9   3   0  473.58   22.66
  -9  -3   0  592.98   26.12
  -3   0  -9  532.23   22.21
   0  -9  -3  536.15   23.04
   0  -9   3  447.51   21.74
   0  -9   3  336.43   16.46
   2  -9  -3   93.15    9.23
  -2  -9   3   69.47    6.62
  -2  -9   3  103.99   10.81
   3  -2  -9   94.36    9.01
   9  -3  -2   98.34    9.22
   2  -9  -3   82.38    7.89
  -3   2  -9  101.40    9.42
  -9  -3   2  103.41    9.08
  -2  -9   3   79.05    8.18
  -9   3  -2  120.47   11.92
  -9  -3   2  103.16   10.75
  -3  -2   9   82.19    7.76
   2  -9  -3   90.69    8.82
  -9   3  -2   91.83    8.07
   9   3   2  128.53   12.19
  -3  -2   9   71.36    7.23
   3  -2  -9   91.34    9.46
  -4  -9   3   38.49    4.37
   4  -9  -3   66.12    8.37
  -9   3  -4   77.20    9.62
  -4  -9   3   51.09    7.04
   3  -4  -9   65.81    8.16
  -3  -4   9   52.59    6.66
  -9   3  -4   38.25    4.22
  -3   4  -9   58.26    6.98
   9   3   4   69.10    9.39
  -3  -4   9   57.90    6.65
  -9  -3   4   76.29    9.85
   3  -4  -9   52.61    7.10
   9  -3  -4   64.98    7.65
  -6   9  -3   23.46    5.34
   9  -3  -6   14.25    3.30
   3  -6  -9   33.23    6.03
  -3   6  -9   12.08    3.19
  -9  -3   6   20.14    5.30
  -6  -9   3   28.80    5.56
  -3  -6   9   14.69    3.70
   3  -6  -9   23.57    4.70
   6  -9  -3   16.44    4.17
  -9   3  -6   45.53    7.64
   3  -8  -9   68.32    9.81
  -3  -8   9   88.04   10.99
   8  -9  -3   88.26   10.78
   3   8   9   52.40    7.16
  -3  -8   9   62.45    8.20
  -9  -3   8   90.68   11.89
  -3  -8   9   82.96   10.48
  -3  -8   9   66.21    8.89
  -9   3  -8   74.51   10.51
  -8  -9   3   70.52   10.33
  -8   9  -3   64.11    9.03
  -3   8  -9   51.60    7.39
   9  -3  -8   52.87    6.46
   4  -7   9  341.02   21.60
  -9  -4  -7  384.20   24.64
  -7  -9  -4  351.77   23.30
  -7   9   4  311.29   19.21
  -9  -4  -7  335.93   21.57
  -9   4   7  400.34   22.72
   4  -7   9  317.93   20.70
   4  -7   9  378.75   23.84
  -7  -9  -4  391.66   25.37
   4   7  -9  369.54   22.87
  -4  -7  -9  310.30   18.89
   7  -9   4  417.89   25.05
  -7  -9  -4  362.11   23.29
  -4  -7  -9  363.33   23.61
   5  -9   4  278.90   18.75
  -4  -5  -9  274.83   19.07
   4  -5   9  223.87   15.99
  -4  -5  -9  252.20   16.96
  -5  -9  -4  262.71   18.61
  -9  -4  -5  279.97   19.62
  -9  -4  -5  263.26   18.92
   5  -9   4  295.60   20.25
   9  -4   5  275.90   20.03
  -5  -9  -4  295.35   20.32
  -9   4   5  301.45   19.39
   4   5  -9  263.50   18.65
  -5   9   4  262.95   18.54
   5  -9   4  306.07   21.06
   3  -9   4  165.84   13.70
   4   3  -9  164.76   14.81
   4  -3   9  135.57   11.36
  -3  -9  -4  182.32   14.90
  -9  -4  -3  177.82   14.78
   3  -9   4  167.92   14.46
  -9   4   3  153.02   12.47
  -9  -4  -3  185.79   15.40
   9  -4   3  159.25   14.07
  -4  -3  -9  190.13   15.20
   3  -9   4  149.30   13.03
  -3  -9  -4  187.40   15.42
  -3   9   4  172.88   14.62
  -9   4   1  610.95   24.10
   4   1  -9  424.85   13.06
  -1  -9  -4  464.34   19.31
  -1  -9  -4  527.89   23.27
  -4  -1  -9  547.60   24.35
  -9  -4  -1  586.68   25.49
   1  -9   4  625.84   25.84
   1  -9   4  721.37   28.58
   9  -4   1  614.96   25.71
   1  -9   4  560.06   23.50
   1  -9   4  391.56   14.54
   4   1  -9  633.49   26.61
  -9  -4  -1  606.33   27.48
   1  -9   4  570.67   22.47
  -4   1   9  503.80   19.78
   1  -9  -4  493.12   22.44
   4  -1  -9  498.68   18.32
  -9  -4   1  576.00   25.96
   1  -9  -4  400.38   17.05
  -9  -4   1  550.21   22.72
  -4   1  -9  520.71   24.45
  -1  -9   4  616.51   26.14
  -1  -9   4  662.70   26.93
  -4  -1   9  593.48   22.66
  -1  -9   4  539.05   23.40
   9   4   1  540.27   24.66
   1  -9  -4  446.50   19.23
  -9   4  -1  676.75   28.51
  -9   4  -1  522.32   19.74
   4  -1  -9  565.32   24.38
  -9   4  -1  554.98   21.02
  -1  -9   4  436.77   18.59
   9  -4  -1  663.19   25.71
  -1  -9   4  447.28   17.01
   3  -9  -4  124.59   11.22
   4  -3  -9   92.26    8.95
  -9   4  -3   74.51    6.33
  -3  -9   4  128.84   14.20
  -3  -9   4   75.87    8.33
  -9   4  -3  122.32   12.69
  -9  -4   3  128.36   12.53
  -9  -4   3   97.43    8.12
   9   4   3  145.80   13.08
  -3  -9   4   56.92    5.20
   4  -3  -9   91.61    9.79
  -4   3  -9  116.07   10.67
  -4  -3   9  115.92   10.42
   9  -4  -3  124.36   11.21
   5  -9  -4  222.13   15.65
  -9   4  -5  285.61   20.05
  -9  -4   5  254.44   19.26
   4  -5  -9  237.07   16.42
  -4  -5   9  215.31   14.62
   9   4   5  267.25   19.03
  -5   9  -4  226.95   16.18
  -5  -9   4  203.33   15.28
  -4   5  -9  204.58   14.11
   4  -5  -9  208.93   15.22
   9  -4  -5  201.96   13.55
   7  -9  -4  350.08   19.77
   4  -7  -9  362.98   22.06
  -4  -7   9  382.65   23.14
  -4   7  -9  376.06   20.88
  -9  -4   7  443.92   27.63
  -4  -7   9  392.47   23.23
  -7  -9   4  401.06   24.42
  -9   4  -7  466.40   26.34
  -7   9  -4  322.55   18.96
   9  -4  -7  289.94   16.55
  -4  -7   9  356.06   21.22
   5   8  -9   29.90    5.95
   5  -8   9   61.50   10.23
  -8  -9  -5   38.97    8.07
  -9   5   8   48.18    7.97
  -8   9   5   36.93    6.73
  -9  -5  -8   37.97    7.81
  -9  -5  -8   36.62    7.63
   9   5  -8   32.34    5.36
  -5  -8  -9   41.30    8.05
  -8  -9  -5   41.55    8.44
  -5  -6  -9   26.55    5.18
  -9  -5  -6   40.34    7.74
  -6  -9  -5   32.28    6.93
  -6  -9  -5   42.55    8.12
   6  -9   5   65.68    9.75
  -9   5   6   57.58    8.22
  -6  -9  -5   37.61    7.24
  -9  -5  -6   32.61    6.84
   5   6  -9   46.23    7.29
  -5  -6  -9   42.19    7.81
   5  -6   9   37.98    6.84
   5  -4   9   55.68    7.70
   4  -9   5   57.51    8.15
   9  -5   4   68.58    9.79
  -5  -4  -9   61.75    9.12
  -4  -9  -5   58.73    8.65
   4  -9   5   74.41    9.99
  -9  -5  -4   69.08   10.01
   4  -9   5   67.02    9.35
  -9   5   4   61.00    8.48
  -4   9   5   92.64   11.29
   5   4  -9   60.18    8.55
  -9  -5  -4   61.63    9.04
  -4  -9  -5   71.29   10.30
  -5   4   9   57.30    7.31
  -5  -4  -9   50.69    7.32
  -2   9   5   14.87    3.92
  -2  -9  -5   16.51    4.23
  -9  -5  -2   18.80    4.91
  -9   5   2   25.27    4.58
   5  -2   9   12.76    3.37
   2  -9   5   29.65    5.64
  -2  -9  -5   18.32    4.56
   2  -9   5   27.10    5.59
  -2  -9  -5   11.00    2.62
   9  -5   2   24.01    5.28
  -5   2   9   20.58    3.98
   5   2  -9   24.40    4.89
  -5  -2  -9   17.25    4.32
   2  -9   5   24.87    4.82
  -9  -5  -2   17.48    4.62
   0  -9  -5   47.50    7.06
   5   0   9   46.50    6.09
   0  -9  -5   31.13    4.67
  -5   0  -9   54.33    7.77
  -5   0   9   90.21    8.90
   9   5   0   53.20    7.64
   0  -9   5   55.47    5.83
   5   0  -9   57.92    4.92
  -9  -5   0   60.39    8.10
  -9  -5   0   58.62    9.17
   0  -9   5   86.40    9.19
   5   0  -9   86.10    9.42
  -9   5   0   81.60    8.42
   0  -9   5  101.19   10.69
   0  -9   5   88.81    9.45
   9  -5   0   87.60    9.51
   9  -5   0  106.13   10.34
   0  -9   5   83.37    8.04
  -2  -9   5   52.46    7.71
   5  -2  -9   36.14    4.94
   2  -9  -5   36.31    5.72
  -2  -9   5   38.03    5.63
  -9  -5   2   36.53    5.49
  -9   5  -2   43.11    5.76
   2  -9  -5   25.01    3.99
  -2  -9   5   40.33    6.09
   2  -9  -5   29.00    4.75
   5  -2  -9   44.59    6.62
  -9  -5   2   41.23    6.96
  -9   5  -2   34.74    4.44
  -5   2  -9   38.31    6.19
   9   5   2   53.25    7.77
  -9   5  -2   54.41    8.24
  -2  -9   5   33.01    5.00
  -5  -2   9   59.44    7.89
  -2  -9   5   26.62    3.50
   9  -5  -2   65.90    8.31
   5  -4  -9   81.42    8.87
  -4  -9   5   68.51    7.49
  -5  -4   9   88.85    9.82
  -9   5  -4  107.45   12.23
  -4  -9   5  108.31   12.87
  -9  -5   4  109.36   12.09
  -5   4  -9  102.25   10.43
   9   5   4   99.62   11.63
   9  -5  -4   83.68    9.14
   5  -4  -9   85.57    9.87
   4  -9  -5  101.35   10.46
  -4  -9   5   78.63    9.19
  -5  -4   9   76.04    8.50
  -9   5  -6   42.26    7.94
   5  -6  -9   30.79    5.85
   6  -9  -5   25.56    5.29
  -5  -6   9   40.28    7.07
  -5   6  -9   31.97    6.26
  -5  -6   9   36.13    7.08
  -6  -9   5   20.65    3.94
   5  -6  -9   32.17    6.20
  -9  -5   6   31.20    6.96
  -6  -9   5   31.97    6.55
  -6   9  -5   37.82    6.72
   9  -5  -6   33.94    5.91
   8  -9  -5   41.47    7.32
   5  -8  -9   36.41    7.12
  -5  -8   9   37.73    7.35
  -9  -5   8   54.43   10.06
  -9  -5   8   42.47    8.81
  -8   9  -5   48.90    9.68
  -8  -9   5   39.76    8.10
  -5  -8   9   38.20    7.48
  -5  -8   9   40.02    7.84
  -9   5  -8   45.25    8.70
  -5   8  -9   49.78    8.36
   9  -5  -8   25.99    5.05
   6   7  -9   10.79    3.44
  -9  -6  -7   16.64    4.99
  -7  -9  -6   18.65    5.45
  -6  -7  -9   17.79    5.16
   7  -9   6   15.97    5.80
  -9   6   7   13.22    4.27
  -7  -9  -6   18.57    5.23
  -9  -6  -7   21.11    6.06
  -7   9   6   14.91    4.51
  -6  -5  -9   89.00   12.02
   6  -5   9   63.82    8.77
  -9  -6  -5   83.85   11.54
  -9   6   5   72.12    9.20
   5  -9   6   79.89   10.64
  -5  -9  -6   68.25    9.79
   5  -9   6   90.94   11.98
  -6  -5  -9   61.46    8.09
  -9  -6  -5   78.89   11.22
  -6   5   9   64.26    8.33
   6   5  -9   72.05    9.22
  -5  -9  -6   68.74   10.13
   3  -9   6  353.94   21.84
  -9  -6  -3  394.58   24.09
   6   3  -9  327.03   19.44
  -6  -3  -9  364.53   21.96
  -3  -9  -6  334.63   21.15
   3  -9   6  381.82   22.70
  -9  -6  -3  379.10   23.34
  -3  -9  -6  222.56   12.59
  -9   6   3  341.41   19.34
   9  -6   3  355.61   21.88
  -6   3   9  343.84   18.22
   6  -3   9  266.89   17.11
  -3   9   6  334.54   20.88
  -1  -9  -6  339.89   20.43
  -1  -9  -6  215.01   11.67
  -9  -6  -1  371.26   22.04
  -9   6   1  206.80   13.36
   6  -1   9  198.30   13.46
   6   1  -9  288.50   18.61
   9  -6   1  288.61   18.20
  -9  -6  -1  386.32   23.67
   1  -9   6  252.68   17.11
   1  -9   6  314.18   20.33
  -6   1   9  306.05   17.09
  -6  -1  -9  344.65   20.55
  -1   9   6  233.84   16.76
   9  -6   1  370.20   20.61
   6  -1  -9  204.01   10.53
   1  -9  -6  173.18   10.82
  -9  -6   1  210.22   14.41
  -1  -9   6  306.58   17.76
   1  -9  -6  237.53   16.52
   6  -1  -9  312.75   18.53
   6   1   9  307.33   16.86
  -1  -9   6  343.58   20.59
   1  -9  -6  172.80   10.85
  -6   1  -9  261.37   17.40
  -6  -1   9  257.65   16.28
  -1  -9   6  186.48   11.50
  -1  -9   6  409.05   23.15
  -9  -6   1  287.17   20.68
   9   6   1  316.95   18.54
  -1  -9   6  298.08   18.69
  -9   6  -1  287.23   15.45
   9  -6  -1  328.50   19.93
   3  -9  -6  327.98   19.12
  -3  -9   6  360.05   19.50
  -3  -9   6  473.16   25.64
  -6  -3   9  300.51   15.82
  -6  -3   9  402.64   21.61
  -3  -9   6  310.03   17.65
  -6   3  -9  367.56   21.14
   6  -3  -9  328.08   16.48
   6  -3  -9  340.69   18.86
  -9  -6   3  381.98   23.57
   9   6   3  363.12   21.56
  -9   6  -3  541.94   28.81
   9  -6  -3  370.98   19.90
   5  -9  -6   58.83    8.21
  -9  -6   5   32.91    4.70
  -5   9  -6   56.60    9.18
  -9   6  -5   59.56    9.68
  -5  -9   6   35.83    5.70
  -5  -9   6   58.74    9.97
  -9  -6   5   73.28   10.41
  -6   5  -9   70.02    9.43
  -6  -5   9   52.60    7.89
   6  -5  -9   41.57    6.92
   6  -5  -9   39.64    6.63
  -5  -9   6   45.27    7.76
  -5   9  -6   46.38    6.98
   9  -6  -5   63.17    8.35
  -9   6  -7   11.01    4.36
   9  -6  -7    6.47    2.56
  -7  -9   6    6.89    2.70
   7  -9  -6    8.69    3.35
   6  -7  -9    6.36    2.35
  -6  -7   9    7.67    3.51
  -9  -6   7    7.98    3.86
  -7   9  -6    9.12    3.83
  -7  -9   6    3.37    2.30
  -6  -7   9    7.93    3.26
  -6   7  -9   12.91    4.45
  -6  -7   9    4.25    2.42
  -7  -9   6    9.56    5.20
  -7   9  -6    3.44    1.93
  -8   9   7   11.46    4.34
  -9  -7  -8   35.43    7.94
  -9  -7  -8   46.31    9.14
  -8  -9  -7   44.80    9.53
  -7  -8  -9   33.61    7.61
  -9   7   8   20.52    5.27
  -7   8   9   19.14    5.30
  -8  -9  -7   44.81    9.34
  -6  -9  -7   12.42    4.52
  -6  -9  -7   17.10    5.21
  -9  -7  -6   19.29    5.62
   6  -9   7   21.01    5.99
  -7   6   9   20.56    4.74
  -9   7   6   16.62    4.78
   7   6  -9   11.29    3.61
  -9  -7  -6   16.09    5.25
  -7  -6  -9   14.31    5.38
  -6  -9  -7   14.14    4.68
  -9  -7  -4   45.92    8.96
  -7  -4  -9   86.28   11.50
  -4  -9  -7   75.77   10.59
  -7   4   9   79.15    9.51
  -9  -7  -4   79.06   11.15
   4  -9   7  125.95   13.89
   4  -9   7  125.22   13.57
   7   4  -9   94.95   10.44
   9  -7   4   79.22   10.63
  -9   7   4   96.32   10.64
   4   9  -7   57.16    7.23
   7  -2   9  195.66   14.68
  -2  -9  -7  171.33   16.02
  -7  -2  -9  189.27   16.29
   9  -7   2  167.31   14.65
   2  -9   7  205.32   16.85
  -9  -7  -2  181.50   16.57
  -9   7   2  160.32   12.84
   2  -9   7  198.65   15.94
  -9  -7  -2  192.34   16.99
   7   2  -9  170.44   14.14
  -7   2   9  170.83   13.29
   9  -7   2  207.58   16.65
  -2   9   7  212.95   16.43
   9  -7   0  439.31   22.65
  -9  -7   0  471.18   23.38
   0  -9   7  437.34   22.55
   7   0   9  365.54   18.07
   0  -9  -7  446.44   23.63
   0   9  -7  386.92   16.42
  -7   0  -9  514.55   28.12
  -9   7   0  354.15   17.01
   9  -7   0  564.13   26.72
   0  -9   7  525.34   25.65
  -7   0   9  456.59   22.03
   7   0  -9  432.43   21.99
  -9  -7   0  504.41   27.56
   0  -9   7  436.07   21.91
   9   7   0  380.45   19.86
   0  -9  -7  392.33   18.92
   0   9   7  435.56   22.89
   2  -9  -7  272.90   18.24
   7   2   9  168.57   11.31
  -7  -2   9  278.02   19.19
  -2  -9   7  223.26   15.91
  -7   2  -9  315.25   20.92
  -2   9  -7  230.27   15.28
  -2  -9   7  153.92   11.45
  -9  -7   2  340.26   22.59
   9   7   2  194.14   14.73
  -2  -9   7  213.15   15.25
   7  -2  -9  151.63    9.93
  -2  -9   7  273.35   19.21
  -2  -9   7  268.88   18.16
   7  -2  -9  201.77   14.54
  -9   7  -2  182.45   11.75
   2   9   7  182.76   14.07
   9  -7  -2  278.14   18.23
   7  -4  -9   41.81    6.09
   4  -9  -7   71.01    9.31
  -4  -9   7   49.00    7.25
  -7  -4   9   94.56   11.53
  -4  -9   7   70.59   10.53
  -9   7  -4   72.28   10.81
  -4  -9   7   50.83    7.82
  -9  -7   4   92.08   11.79
   9   7   4   51.70    7.87
  -7   4  -9   92.96   11.18
  -7  -4   9   64.39    8.27
  -4   9  -7   90.54   10.90
   9  -7  -4   79.83    9.76
   9  -7  -6   11.39    4.00
  -6  -9   7   10.77    3.46
   7  -6  -9   12.56    3.84
   6  -9  -7   10.08    3.82
  -9  -7   6    6.62    2.49
  -9   7  -6   22.05    6.32
  -7   6  -9   15.88    4.76
  -7  -6   9    7.61    3.54
  -6  -9   7   19.85    6.16
  -7  -6   9    9.48    3.96
  -6  -9   7   17.76    5.37
  -9  -7   6   11.02    4.22
  -6   9  -7   12.81    4.60
  -6   9  -7    5.52    2.40
  -9  -7   8    8.93    4.58
   8  -9  -7    8.78    3.44
  -8  -9   7    3.46    1.75
   7  -8  -9    6.41    2.84
  -7  -8   9    8.22    3.55
  -9  -7   8    2.21    1.07
  -8   9  -7   16.61    5.74
  -8  -9   7    6.45    3.07
  -7  -8   9    7.47    3.64
  -7   8  -9    5.80    3.49
  -8  -9   7   11.79    5.95
  -7  -8   9    5.08    3.23
  -9  -7   8   12.63    5.34
  -9   7  -8   13.93    4.93
   9  -7  -8    7.08    3.06
  -7  -9  -8   14.63    4.78
   7  -9   8   18.93    6.25
  -9   8   7   13.71    4.39
  -9  -8  -7   20.98    5.92
  -9  -8  -7   17.88    5.96
  -8  -7  -9   17.87    5.66
  -7  -9  -8   18.64    5.70
  -8   7   9    9.39    3.67
  -7   9   8   12.88    4.99
  -5  -9  -8   31.31    7.21
   5  -9   8   38.35    7.59
   5  -9   8   38.13    8.28
  -9   8   5   25.02    5.69
  -9  -8  -5   36.24    8.05
  -9  -8  -5   32.95    7.35
  -8   5   9   18.73    4.60
  -8  -5  -9   36.61    8.08
   8   5  -9   23.02    4.86
   9  -8   3   13.18    4.31
  -8  -3  -9   12.30    4.27
  -3  -9  -8    9.98    4.08
  -8   3   9   12.80    3.69
  -9   8   3    8.03    2.89
   3  -9   8    7.83    3.22
  -9  -8  -3   10.20    3.77
  -9  -8  -3   13.73    4.80
   3  -9   8   10.84    3.98
   9  -8   3    6.26    2.97
   8   3  -9    7.55    2.90
   9  -8   1   23.92    5.90
   1  -9   8   14.47    4.06
  -1  -9  -8   22.08    5.57
  -8  -1  -9   22.30    5.45
   9  -8   1   10.79    3.57
   1  -9   8   17.62    4.49
   8   1  -9   10.25    3.09
   9   8  -1   14.50    3.69
  -8   1   9   15.41    4.28
  -9   8   1   14.12    3.60
   1  -9   8   20.50    4.99
  -9  -8  -1   24.20    5.96
  -9  -8  -1   16.81    4.32
  -1   9   8   19.02    4.76
   1   9   8   12.40    3.94
  -9  -8   1   17.26    5.05
   9  -8  -1   24.33    5.62
  -1   9  -8   11.96    2.97
   9   8   1    9.50    3.09
  -1  -9   8   15.07    4.33
   1  -9  -8   17.73    4.69
  -1  -9   8   13.41    3.77
   8  -1  -9    8.79    2.75
  -8  -1   9   16.52    4.57
  -8   1  -9   14.42    4.16
  -9   8  -1    4.11    1.41
  -1  -9   8    8.94    3.29
   9  -8  -1   12.54    3.54
   3   9   8   12.93    3.56
  -3  -9   8   22.41    5.58
   9  -8  -3   16.59    4.44
   8  -3  -9    8.13    2.30
  -8   3  -9   15.81    4.95
  -3  -9   8   12.87    4.11
   3  -9  -8   14.09    4.39
  -8  -3   9   18.11    4.97
  -9   8  -3   19.14    5.60
   9   8   3   14.88    3.79
  -3   9  -8   16.88    4.55
  -9  -8   3   16.86    5.04
  -3  -9   8   10.40    3.30
  -3  -9   8   13.99    3.95
   9  -8  -5   23.03    5.58
  -5   9  -8   18.03    5.41
   8  -5  -9    4.96    2.14
  -5  -9   8   12.52    4.16
   5  -9  -8   19.12    5.13
  -5  -9   8   12.00    4.22
  -8  -5   9   14.76    4.33
  -9   8  -5   16.67    5.97
  -5  -9   8   15.73    5.55
  -8   5  -9   31.82    6.99
  -9  -8   5   35.94    8.12
  -8  -5   9   25.86    6.76
   7  -9  -8   10.98    4.10
  -7  -9   8   10.53    3.87
  -7   9  -8   14.94    5.26
  -8  -7   9    6.38    3.05
  -9   8  -7    9.57    4.64
  -8  -7   9    4.60    2.85
  -8   7  -9   19.31    5.72
   9  -8  -7   10.37    3.84
  -9  -8   7    8.60    4.28
   8  -7  -9    4.44    2.07
  -7  -9   8   13.26    4.67
  -9  -8   7   12.57    4.96
  -8  -7   9   10.60    4.81
  -7  -9   8    8.90    4.20
  -9  -8  -9   -0.23    2.17
  -8  -9  -9    4.25    2.41
   8  -9   9   10.33    4.74
  -9  -8  -9    4.31    2.80
  -9   8   9    3.69    2.58
  -9   9   8    3.66    2.28
  -9  -9  -8    1.95    2.87
  -8   9   9    2.45    2.24
  -9  -9  -8    0.66    0.92
  -9  -9  -6   47.79    9.63
  -9  -6  -9   55.08   10.44
  -9   9   6   28.06    6.78
   6  -9   9   39.79    8.88
  -6  -9  -9   41.02    8.58
  -9  -6  -9   29.49    6.65
  -9   6   9   28.53    6.46
  -9  -9  -6   46.97    9.52
  -9  -9  -4   64.78   10.78
  -9  -4  -9   43.21    7.64
  -9  -4  -9   67.57   10.70
  -4  -9  -9   62.60   10.57
   4  -9   9   76.50   11.44
  -9   4   9   60.83    9.16
  -9   9   4   55.15    8.27
   4  -9   9   64.05   10.26
   9   4  -9   35.61    6.09
   4   9  -9   36.23    6.81
  -9  -9  -4   56.01    9.76
   9  -9   2   13.98    4.61
   2  -9   9   12.25    4.21
   2  -9   9   15.57    4.52
  -9  -9  -2   11.53    3.75
  -9  -9  -2   12.80    4.46
  -2  -9  -9   14.85    5.01
  -9  -9  -2   14.91    4.60
   2  -9   9   12.41    4.13
   9   9  -2    7.77    2.45
  -9   2   9   14.22    4.09
  -9   9   2   10.25    3.06
  -2  -9  -9   10.59    3.34
   9   2  -9    8.26    2.90
  -9  -2  -9   17.42    5.11
  -9   0   9   75.81   10.52
   0  -9   9   72.18   10.02
  -9  -9   0   63.04    9.90
   0  -9   9   59.24    8.59
  -9   0  -9   76.34   10.65
   0  -9   9   69.91    9.67
  -9   9   0   41.45    5.68
   0  -9  -9   65.98   10.10
   9   9   0   46.33    6.58
   0   9   9   52.06    7.94
   9  -9   0   76.89   10.65
   9  -9  -2   19.09    4.47
   9  -9  -2   30.76    6.23
  -2  -9   9   23.98    5.71
  -9   2  -9   38.47    7.72
   2  -9  -9   28.26    6.28
  -2  -9   9   24.88    5.87
  -2  -9   9   19.21    4.73
  -9  -9   2   34.88    7.60
  -9  -2   9   31.02    6.79
   9   9   2   24.76    4.97
   2   9   9   23.36    4.99
  -4  -9   9   61.03    9.58
  -4  -9   9   39.11    7.27
  -9  -9   4   69.88   11.19
  -9  -4   9   61.07    9.82
  -4  -9   9   64.29   10.42
  -9   9  -4   73.51   12.08
  -4   9  -9   55.19    8.40
  -9   4  -9   84.96   11.68
   4  -9  -9   59.63    9.31
  -9  -4   9   75.48   12.36
  -4  -9   9   41.90    7.59
   9  -9  -4   61.70    9.38
   9  -4  -9   28.35    5.07
   9  -9  -6   15.51    4.68
   9  -6  -9   10.82    3.82
  -6  -9   9   12.35    4.35
   6  -9  -9   21.52    5.59
  -6  -9   9   16.02    5.30
  -6   9  -9   19.80    5.80
  -9  -6   9   11.04    4.21
  -9   6  -9   31.41    7.82
  -9   9  -6   25.52    7.15
  -9  -9   6   21.13    6.40
  -6  -9   9   10.24    4.43
  -9  -6   9   21.55    6.53
  -9   9  -8   -2.29    1.45
   9  -9  -8   -1.04    1.74
   9  -8  -9   -0.85    1.32
   8  -9  -9    0.77    1.40
  -8  -9   9    2.63    2.41
  -9  -8   9   -4.02    2.50
  -9  -8   9    3.95    3.43
  -8   9  -9    2.83    2.44
  -9   8  -9    0.99    0.31
  -9  -9   8   -4.26    3.24
  -9  -9   8    3.98    2.67
  -8  -9   9    3.43    3.05
  -9  -8   9   -0.60    1.92
  -8  -9   9    0.54    0.71
   0 -10   0    3.39    0.87
   0 -10   0    2.71    1.29
   0   0 -10    5.52    1.93
 -10   0   0    8.12    2.55
   0 -10   0    6.81    2.52
   0 -10   0    5.14    1.76
   0   0  10    4.26    1.42
 -10   0   0    6.26    2.31
   0   0 -10    8.39    3.24
  10   0   2  154.64   14.56
   2 -10   0  127.31   11.42
   0  -2  10  117.21    8.61
  -2 -10   0  112.68   10.17
   0   2 -10  122.83    9.59
 -10   0   2  164.47   13.43
   0   2  10   84.63    6.64
   2 -10   0   99.79   10.07
   2 -10   0  121.61   10.24
   0  -2  10   98.87    9.44
   0  -2  10  106.50    7.72
 -10   0  -2  144.66   13.16
   2 -10   0  165.41   14.71
  -2 -10   0  110.75   10.26
  -2 -10   0  119.47   11.56
 -10   0   2  137.14   12.63
 -10   0  -2  131.44   11.92
   0  -2 -10  136.81   12.71
   0  -2 -10  123.57   11.21
 -10   0   2  127.58   10.61
   4 -10   0   36.95    5.99
 -10   0   4   40.05    5.68
  -4 -10   0   38.53    6.04
 -10   0   4   58.71    8.49
   0   4 -10   31.53    4.33
   0  -4 -10   36.92    6.29
 -10   0  -4   47.92    7.33
   4 -10   0   43.97    6.44
   0  -4  10   37.66    5.80
 -10   0  -4   39.12    6.19
   4 -10   0   51.71    8.33
   0  -4  10   31.57    4.93
  -4 -10   0   42.69    7.12
   0  -4 -10   38.94    6.30
  10   0   4   57.18    9.06
  -4  10   0   52.61    8.04
  -6  10   0    6.30    3.02
  -6 -10   0    9.85    3.67
   6 -10   0    8.97    3.30
   0  -6  10    5.72    2.92
  -6 -10   0    6.37    2.45
   0  -6 -10    8.93    3.65
   0  -6  10    5.54    2.33
  10   0   6   12.22    3.60
   0  -6  10    2.69    1.17
   0  -6 -10    5.98    2.54
   6 -10   0    5.76    2.38
 -10   0  -6   10.76    3.90
 -10   0   6    9.46    3.44
 -10   0  -6    5.26    2.40
  -6  10   0    4.92    2.15
 -10   0   8   51.03    8.62
   0  -8  10   47.23    8.39
   0  -8 -10   39.61    8.18
   0  -8  10   41.08    7.24
  -8  10   0   21.55    4.15
  -8 -10   0   44.02    8.25
   8 -10   0   31.84    5.77
   0  -8  10   32.42    6.24
   0  -8 -10   30.21    6.19
 -10   0  -8   37.04    7.02
   8 -10   0   45.13    8.04
  -8  10   0   33.58    7.07
   1  -9  10   97.07   12.31
  -1  -9 -10  101.27   13.92
   9 -10   1   72.73    9.76
 -10  -1  -9   98.14   12.80
 -10   1   9   99.68   12.53
   1  -9  10   93.59   11.96
  -9 -10  -1   75.78   11.40
   1  -9  10   84.34   10.87
  -1  -9 -10   68.36    9.66
  -9  10   1   65.49    7.93
   9 -10   1  115.07   13.65
   7 -10   1   14.95    4.61
 -10   1   7   16.74    4.81
   1  -7  10    8.61    3.49
  -7 -10  -1    1.33    0.57
  -1  -7 -10    5.52    3.36
   1  -7  10    6.40    2.62
   1  -7  10    5.19    2.57
 -10  -1  -7    2.59    1.46
  -7 -10  -1    4.54    3.10
 -10  -1  -7    2.39    1.41
   7 -10   1   10.54    3.42
  -1  -7 -10    5.93    2.64
  -7  10   1    2.26    1.05
  -7  10   1   10.99    4.01
  -5 -10  -1  144.26   12.83
 -10  -1  -5  163.98   14.71
   1  -5  10  139.43   13.12
  -5  10   1  168.29   15.77
  -1  -5 -10  154.16   14.07
  10  -1   5  170.79   16.58
  -5 -10  -1  172.25   15.52
 -10   1   5  118.40    9.81
 -10  -1  -5  130.24   11.95
   1  -5  10  127.27   11.73
  -1  -5 -10  146.23   13.09
   5 -10   1  181.19   16.69
   1  -5  10  116.30   10.20
   5 -10   1  144.02   12.31
 -10   1   5  207.06   17.07
   5 -10   1  155.58   13.47
   3 -10   1   43.45    6.75
  -3 -10  -1   44.26    6.51
   1  -3  10   50.68    6.68
   3 -10   1   49.68    7.02
  -3 -10  -1   61.20    8.55
   3 -10   1   56.29    8.44
 -10   1   3   46.19    6.58
 -10   1   3   65.35    8.64
 -10  -1  -3   55.82    7.93
  -1  -3 -10   51.68    7.37
  10  -1   3   68.67    9.99
  -1  -3 -10   60.54    8.49
 -10  -1  -3   59.49    8.24
   1  -3  10   55.99    6.29
   1 -10   1  352.61   19.38
  -1 -10  -1  230.89   15.69
  -1  -1 -10  260.25   16.05
 -10  -1  -1  254.03   16.04
 -10   1   1  378.06   19.95
 -10  -1  -1  285.26   18.62
   1   1 -10  421.97   24.10
  -1 -10  -1  280.46   17.43
 -10   1   1  415.91   21.12
   1 -10   1  282.43   15.25
  -1 -10  -1  252.57   15.89
  -1 -10  -1  255.66   17.10
   1 -10   1  357.76   18.69
   1  -1  10  220.48   13.14
  -1  -1 -10  313.30   20.01
   1 -10   1  372.35   20.74
 -10   1   1  347.59   19.30
  -1   1  10  227.61   11.63
  10  -1   1  346.58   21.58
   1 -10   1  301.38   17.36
   1   1 -10  304.06   14.58
  -1 -10   1  213.70   14.03
   1 -10  -1  221.13   14.79
  -1   1 -10  225.39   14.01
  -1  -1  10  237.17   13.42
 -10   1  -1  230.99   15.31
  -1 -10   1  219.03   15.12
  -1 -10   1  198.31   13.94
  -1  -1  10  250.00   13.64
  -1 -10   1  254.10   16.89
   1 -10  -1  255.58   17.37
 -10  -1   1  248.49   15.55
   1 -10  -1  190.99   13.56
 -10  -1   1  237.67   16.17
  10   1   1  276.14   19.12
   1  -1 -10  275.60   19.24
 -10   1  -1  236.83   15.93
   3 -10  -1   34.69    5.83
  -3 -10   1   23.74    4.62
  -1  -3  10   24.02    4.02
  -1   3 -10   33.34    4.83
 -10  -1   3   48.25    7.20
   1  -3 -10   19.61    4.37
   3 -10  -1   35.22    5.16
  -3 -10   1   21.46    4.65
   3 -10  -1   44.67    7.17
  -1  -3  10   17.89    3.39
 -10   1  -3   24.14    4.76
  -1  -3  10   19.32    3.96
  10   1   3   37.83    7.21
 -10  -1   3   37.21    5.42
 -10  -1   3   51.06    7.96
   1  -3 -10   22.58    4.92
 -10   1  -3   30.96    6.00
   5 -10  -1  114.10   11.02
 -10  -1   5  170.72   15.58
  10   1   5  177.23   16.79
  -1  -5  10   97.59    8.97
  -5 -10   1   90.58    8.78
  -1   5 -10   87.24    7.79
 -10   1  -5   94.68    8.75
  -1  -5  10  114.29   10.90
   5 -10  -1   95.79    8.94
  -5 -10   1  125.12   12.78
   1  -5 -10  115.77   11.76
   1  -5 -10  133.03   13.22
  -5  10  -1  146.32   14.12
 -10   1  -5  132.27   12.98
 -10   1  -7   21.82    5.74
   7 -10  -1   17.30    4.27
  -1  -7  10   20.76    5.55
   1  -7 -10   13.13    4.52
   1  -7 -10   14.63    4.46
  -1  -7  10   21.94    5.03
 -10  -1   7   19.78    4.86
  -1  -7  10   21.31    4.49
   7 -10  -1   10.79    2.93
  -7 -10   1    7.13    3.10
  -7  10  -1   10.95    2.50
  -7  10  -1   25.72    5.90
 -10   1  -9   76.20   11.07
   1  -9 -10   54.75    9.16
  -1  -9  10   51.93    8.30
 -10  -1   9   78.56   11.09
  -1  -9  10   68.79   10.28
  -9 -10   1   63.06   10.20
   9 -10  -1   87.43   11.40
  -1  -9  10   57.38    9.25
  -8 -10  -2   34.49    7.06
  -2  -8 -10   42.85    8.09
 -10  -2  -8   50.05    8.72
   2  -8  10   37.88    7.13
 -10   2   8   44.51    7.76
   2  -8  10   36.93    6.76
   2  -8  10   47.71    7.91
  -2  -8 -10   40.52    7.30
  -8  10   2   36.43    6.03
 -10  -2  -8   34.31    6.27
   8 -10   2   34.10    6.72
  -8 -10  -2   48.71    8.98
   8 -10   2   50.33    8.70
   2  -6  10  202.25   15.36
  -6 -10  -2  357.07   24.06
  -2  -6 -10  297.22   20.50
 -10  -2  -6  298.59   20.49
 -10   2   6  313.00   21.71
   2  -6  10  228.67   16.66
   6 -10   2  220.92   17.23
   2  -6  10  159.64   13.30
  -6 -10  -2  305.28   21.53
  10  -2   6  253.39   20.33
 -10  -2  -6  242.44   17.02
  -2  -6 -10  248.66   17.16
  -6  10   2  258.71   19.66
   6 -10   2  255.23   18.98
  -4 -10  -2   83.88    9.89
  -2  -4 -10   93.91   10.45
   2  -4  10   59.64    7.83
 -10   2   4   70.52    8.31
   2  -4  10   63.95    7.55
 -10  -2  -4   89.48   10.24
 -10   2   4  106.37   11.66
   4 -10   2   82.07    9.76
 -10  -2  -4   90.46   10.63
   2  -4  10   65.64    8.15
  -2  -4 -10   82.45    9.47
   4 -10   2  103.83   12.31
  10  -2   4   95.85   11.96
  -4 -10  -2  100.65   11.58
   2   4 -10   93.48   11.54
   4 -10   2   89.32   10.16
  -4  10   2   92.00   11.37
  -2  -2 -10   29.29    5.53
   2 -10   2   16.18    4.04
  -2  -2 -10   30.14    5.48
 -10  -2  -2   29.71    5.89
 -10  -2  -2   31.17    6.07
 -10   2   2   19.46    4.51
   2 -10   2   24.40    5.59
  10  -2   2   23.81    5.04
   2 -10   2   17.42    4.00
  -2 -10  -2   21.83    4.49
  -2 -10  -2   21.90    4.43
  -2 -10  -2   27.32    5.63
 -10   2   2   24.31    4.83
   2   2 -10   23.37    5.07
 -10  -2   0    8.52    2.86
  -2   0  10    7.72    2.14
   0 -10   2   10.66    3.21
   0 -10  -2    6.74    2.71
   2   0 -10    7.84    2.52
  -2   0  10    9.14    2.48
   0 -10   2    9.43    3.33
   0 -10   2    7.61    2.94
 -10   2   0    4.27    1.45
   0 -10   2    8.76    3.12
   0 -10   2    4.45    1.70
 -10   2   0    5.20    2.37
 -10  -2   0    5.88    2.42
   0 -10  -2    7.68    2.78
 -10   2   0    5.13    2.35
   0 -10  -2    6.18    2.43
   2   0 -10   10.87    3.90
  -2   0 -10    6.26    2.19
  -2  -2  10   10.31    2.63
  -2 -10   2   14.15    3.12
  -2   2 -10   24.79    4.30
   2 -10  -2   24.07    4.62
  10   2   2   23.38    5.39
 -10   2  -2   25.53    5.30
   2  -2 -10   16.99    3.82
 -10  -2   2   28.34    4.83
   2 -10  -2   18.59    3.87
  -2 -10   2   17.55    3.79
  -2 -10   2   17.78    4.21
  -2  -2  10    9.68    2.26
 -10  -2   2   29.88    5.67
  -2 -10   2   18.02    4.72
  -2  -2  10   17.35    3.67
 -10   2  -2   20.12    4.30
   2 -10  -2   27.92    5.33
   2  -2 -10   22.20    5.00
  -4 -10   2   83.13    7.92
 -10   2  -4  102.32   11.38
   2  -4 -10  154.15   14.97
  -4 -10   2  101.86   10.79
  -2   4 -10   86.77    9.09
 -10  -2   4  116.00   11.66
   4 -10  -2   70.63    7.00
  -2  -4  10  101.95   10.22
 -10   2  -4   83.64    7.88
  10  -2  -4   71.93    8.38
   4 -10  -2  104.79   11.23
 -10  -2   4  115.81   12.72
  10   2   4  151.08   15.17
   4 -10  -2  103.33   10.69
   2  -4 -10  105.96   11.10
  -2  -4  10   90.53    8.11
  -2  -4  10   87.95    8.51
   6 -10  -2  204.91   15.73
  -2   6 -10  167.93   12.20
  -2  -6  10  190.58   15.53
 -10   2  -6  239.44   18.09
 -10  -2   6  286.06   20.81
  10   2   6  332.06   22.97
  -2  -6  10  201.85   15.74
  -6 -10   2  192.31   16.11
  -2  -6  10  174.90   13.38
  -2  -6  10  169.60   13.16
   2  -6 -10  221.49   17.63
   2  -6 -10  169.27   14.47
  -6  10  -2  244.20   19.68
  10  -2  -6  154.49   11.25
   2  -8 -10   50.50    8.56
  -2  -8  10   56.50    9.05
 -10  -2   8   72.47   10.68
  -2  -8  10   43.39    7.40
   8 -10  -2   64.44    9.05
 -10   2  -8   69.03   10.54
   2  -8 -10   44.25    7.60
  -8  10  -2   49.48    8.42
  -2  -8  10   45.17    7.27
  -8 -10   2   52.81    9.05
   3  -9  10   68.38   10.22
  -3  -9 -10   69.33   11.13
 -10  -3  -9   76.74   11.59
  -9 -10  -3   60.06   10.58
  -9 -10  -3   73.28   11.61
   3  -9  10   72.37   10.76
  -9  10   3   50.69    7.71
   3  -9  10   54.94    9.29
   9 -10   3   86.62   12.42
   3   9 -10   47.49    8.23
   9 -10   3   66.46   10.71
 -10   3   9   67.32    9.46
   7 -10   3   13.26    4.79
   3  -7  10   11.59    3.82
  -7 -10  -3    5.62    2.73
  -3  -7 -10    8.18    3.39
 -10  -3  -7    9.23    3.65
   3  -7  10   11.57    3.73
   7 -10   3   11.00    3.99
 -10  -3  -7    4.54    2.08
  -7 -10  -3    5.57    2.57
   3   7 -10    9.47    3.89
 -10   3   7    6.51    3.08
  -3  -7 -10    3.41    1.26
  -7  10   3   11.22    3.31
   3  -7  10   12.43    4.11
  -7  10   3   11.92    4.41
   3  -5  10   38.98    6.42
  10  -3   5   47.79    8.33
 -10  -3  -5   49.22    8.22
  -5 -10  -3   26.46    6.74
   5 -10   3   62.70    9.39
   3   5 -10   59.76    9.46
 -10   3   5   67.54    9.10
  -5  10   3   50.57    8.18
   3  -5  10   51.64    7.61
   5 -10   3   65.45   10.20
  -3  -5 -10   44.61    7.53
  -3  -5 -10   40.62    6.79
   3  -5  10   44.79    7.02
  -5 -10  -3   46.35    8.13
 -10  -3  -5   46.42    7.97
   5 -10   3   60.84    9.11
  -3  -3 -10  326.68   20.06
  -3 -10  -3  279.99   18.11
   3  -3  10  222.67   15.01
 -10  -3  -3  320.64   20.54
 -10  -3  -3  310.97   19.90
  -3 -10  -3  329.61   21.19
 -10   3   3  353.73   21.05
   3 -10   3  358.78   22.45
  -3 -10  -3  244.81   15.48
  10  -3   3  306.30   20.54
   3   3 -10  433.18   28.22
  -3  -3 -10  312.04   19.68
  -3  10   3  325.12   21.57
   3 -10   3  334.89   20.33
   3 -10   3  277.45   17.71
  -1 -10  -3  212.55   14.87
  -3  -1 -10  243.67   16.42
   3   1 -10  239.56   13.32
  10  -3   1  295.91   19.08
   1 -10   3  273.82   17.80
  -3   1  10  229.23   13.70
 -10  -3  -1  245.27   16.86
  -1 -10  -3  232.24   16.57
   1 -10   3  195.58   11.74
 -10  -3  -1  285.29   19.47
  -1 -10  -3  198.95   13.84
 -10   3   1  288.97   19.32
   1 -10   3  302.18   18.98
   3   1 -10  303.96   20.90
   1 -10   3  231.14   15.59
 -10   3   1  273.64   16.62
   1 -10   3  243.37   15.58
  -1 -10   3  247.91   14.37
   1 -10  -3  238.42   15.77
   3  -1 -10  303.79   16.75
  -3   1 -10  251.27   15.78
 -10  -3   1  281.68   18.39
   3  -1 -10  274.15   18.81
 -10   3  -1  286.94   15.98
 -10  -3   1  274.12   16.75
   1 -10  -3  214.24   14.00
 -10   3  -1  350.65   20.67
  10   3   1  300.60   19.85
   1 -10  -3  246.50   16.33
  -1 -10   3  227.12   14.16
  -1 -10   3  307.44   18.96
 -10   3  -1  262.74   15.30
  -1 -10   3  287.10   17.84
  -3  -1  10  267.76   15.09
  -3 -10   3  122.52    9.14
 -10   3  -3  196.46   15.83
   3  -3 -10  178.36   14.00
 -10   3  -3  145.88   10.64
 -10  -3   3  150.81   12.50
  -3   3 -10  174.93   13.85
  -3 -10   3  223.07   19.06
  -3 -10   3  151.18   12.68
  10  -3  -3  176.76   13.22
   3 -10  -3  168.42   13.99
  -3  -3  10  190.14   13.43
  10   3   3  239.12   18.60
   3  -3 -10  174.51   14.33
  -3  -3  10  154.08   11.84
   3 -10  -3  175.95   13.77
 -10  -3   3  193.61   16.02
   3  -5 -10   30.38    6.02
   5 -10  -3   32.98    5.94
  -3  -5  10   25.13    4.56
 -10  -3   5   43.31    8.26
  -5 -10   3   21.64    5.10
  10   3   5   35.04    7.03
  -3   5 -10   29.67    5.33
 -10   3  -5   29.70    6.38
   3  -5 -10   24.87    5.40
  -5  10  -3   37.64    6.95
  10  -3  -5   32.50    5.44
  -3  -7  10    7.37    2.86
  10  -3  -7    5.74    1.99
   7 -10  -3    7.42    2.57
  -3  -7  10   11.30    4.26
   3  -7 -10    4.67    2.65
 -10  -3   7   12.60    3.89
 -10   3  -7   10.13    3.48
  -3   7 -10    6.23    2.28
   3  -7 -10    2.70    1.61
  -7 -10   3    9.79    3.58
  -3  -7  10    7.47    2.67
 -10  -3   7    9.68    3.29
  -7  10  -3    9.01    3.58
   3  -9 -10   49.86    8.73
 -10   3  -9   69.34   11.35
 -10  -3   9   66.29   10.83
  -3  -9  10   42.20    7.83
  -9 -10   3   52.32    9.32
  -3  -9  10   50.11    8.91
   9 -10  -3   57.05    9.15
   8 -10   4    6.98    3.41
 -10  -4  -8    6.59    3.60
   4  -8  10    9.69    3.62
  -4  -8 -10    9.18    4.56
   4  -8  10    2.61    2.24
  -8 -10  -4    6.06    2.89
 -10   4   8    8.45    3.35
  -4  -8 -10    0.64    0.57
 -10  -4  -8    3.79    2.46
  -8  10   4    4.32    2.33
   4   8 -10    4.33    1.99
   8 -10   4    4.08    2.61
  -8 -10  -4    0.39    0.74
   4  -8  10    6.57    3.19
  -4  -6 -10   48.80    8.29
 -10   4   6   29.62    6.13
  -6 -10  -4   43.64    7.95
   4  -6  10   29.79    5.94
 -10  -4  -6   46.89    8.45
   6 -10   4   30.61    6.76
   4  -6  10   42.07    7.97
   6 -10   4   29.87    6.73
  -4  -6 -10   37.42    6.53
 -10  -4  -6   45.70    7.99
  -6 -10  -4   51.10    8.77
  -6  10   4   39.55    7.54
   4   6 -10   23.04    5.99
  -4  10   4    1.61    2.16
   4 -10   4    3.42    1.85
   4  -4  10    1.50    1.34
  -4 -10  -4   -2.14    2.46
   4 -10   4   -0.46    0.82
  -4  -4 -10    4.75    2.53
  -4 -10  -4    1.76    0.97
 -10  -4  -4    2.07    2.05
  10  -4   4    7.52    3.37
 -10   4   4    0.65    0.53
 -10  -4  -4   -0.18    0.92
   4 -10   4    3.24    2.46
   4   4 -10    5.68    3.08
  -4  -4 -10    2.97    1.78
   2 -10   4   15.74    4.39
   4   2 -10   23.16    6.01
  -2  10   4   15.52    4.49
   2 -10   4   16.90    4.47
  -2 -10  -4   13.08    4.40
   4  -2  10    9.17    2.97
  -2 -10  -4   18.18    4.59
  10  -4   2   20.37    5.31
 -10   4   2   11.40    3.51
 -10  -4  -2   10.81    3.61
  -2 -10  -4    8.69    2.71
 -10  -4  -2   15.57    4.72
   2 -10   4   18.53    4.72
  -4   2  10   13.60    3.11
  -4  -2 -10   13.00    4.16
   0 -10  -4    9.27    3.05
   0 -10   4    1.75    1.18
  -4   0 -10   10.12    3.18
  10   4   0    6.29    2.30
   4   0 -10    0.29    0.82
   0 -10  -4    7.69    2.45
 -10   4   0    5.18    3.01
 -10  -4   0   13.09    3.81
   0 -10   4    7.38    3.41
 -10   4   0    1.54    0.98
   0 -10   4    2.75    1.33
   0 -10  -4    6.95    2.59
   0 -10   4    3.70    1.77
  10  -4   0    1.90    0.41
 -10  -4   0   15.45    4.84
   0 -10   4    3.28    1.88
  -4   0  10    8.84    2.92
   4   0 -10    4.89    2.85
  10  -4  -2   11.92    3.65
  -2 -10   4    7.03    2.33
   2 -10  -4    8.31    3.42
 -10  -4   2    4.59    2.01
   4  -2 -10    8.65    2.56
 -10   4  -2    9.61    3.39
  10   4   2   10.05    4.14
  -4   2 -10    2.69    0.97
   2 -10  -4    3.44    2.14
  -4  -2  10    3.63    1.29
  -2 -10   4    9.85    3.35
  -2 -10   4    8.65    2.76
 -10   4  -2   10.40    2.84
  -2 -10   4   14.47    4.51
 -10  -4   2    9.88    3.64
   4  -2 -10   15.93    4.62
   2 -10  -4    2.96    1.74
  10  -4  -4    3.76    1.94
   4 -10  -4    8.57    3.21
  -4 -10   4   14.06    4.79
   4  -4 -10   11.91    3.68
  10   4   4    8.30    3.29
  -4 -10   4   10.15    3.19
 -10  -4   4    9.46    3.71
  -4  -4  10    5.54    2.42
   4  -4 -10    9.62    3.38
  -4   4 -10    9.57    3.12
 -10   4  -4   15.05    4.53
  -6  10  -4   25.78    5.99
  10  -4  -6   18.54    4.36
   4  -6 -10   15.01    4.34
  -4   6 -10   29.02    5.71
   6 -10  -4   28.39    5.74
 -10   4  -6   19.64    5.24
 -10  -4   6   37.68    7.88
  -4  -6  10   18.14    4.83
   4  -6 -10   13.76    4.23
  -6 -10   4   16.59    4.65
  10  -4  -8    4.25    1.74
   8 -10  -4    6.62    2.90
  -4  -8  10   11.07    4.11
   4  -8 -10   10.91    4.15
 -10  -4   8   10.90    4.50
 -10   4  -8   13.00    4.56
  -4  -8  10    4.59    2.56
  -8 -10   4    8.24    3.66
  -4   8 -10    5.52    2.18
  -4  -8  10    9.39    3.57
  -8  10  -4    5.93    2.80
  -9 -10  -5   14.20    5.62
  -5  -9 -10   12.61    4.58
  -9 -10  -5    7.97    3.01
   5  -9  10   17.05    5.71
   9 -10   5   17.15    6.05
  -9 -10  -5   10.65    4.38
 -10  -5  -9    9.13    3.73
 -10   5   9   10.86    4.28
  -9  10   5    9.21    3.42
 -10  -5  -9   17.88    5.85
 -10  -5  -7   21.91    5.73
   7 -10   5   22.52    6.08
   5  -7  10   20.23    5.21
  -7 -10  -5   20.91    6.06
 -10   5   7   25.68    5.98
  -5  -7 -10   24.92    6.41
   5  -7  10   22.98    6.46
  -7 -10  -5   25.36    6.21
 -10  -5  -7   25.06    6.12
  -5  -7 -10   20.21    4.90
   5   7 -10   12.47    4.29
  -7  10   5   16.72    4.51
  -5  -5 -10  221.66   18.21
   5  -5  10  173.70   14.81
 -10  -5  -5  231.91   19.74
  -5 -10  -5  203.24   17.80
 -10   5   5  221.44   16.78
   5   5 -10  196.95   17.06
 -10  -5  -5  217.28   18.95
   5 -10   5  223.56   18.44
   5 -10   5  247.70   20.30
  10  -5   5  184.06   16.94
  -5  -5 -10  188.00   15.69
  -5  10   5  203.91   17.16
  -5 -10  -5  229.21   19.65
   5 -10   5  210.55   17.76
   5  -3  10  397.64   20.43
  -5  -3 -10  581.34   28.86
  -3 -10  -5  556.29   28.29
 -10  -5  -3  558.68   28.89
  -3 -10  -5  545.91   28.39
  -3 -10  -5  382.34   19.41
 -10   5   3  512.33   24.05
   3 -10   5  575.47   28.93
   3 -10   5  576.28   27.93
  -5   3  10  421.72   19.81
  -3  10   5  569.74   29.88
  10  -5   3  539.49   28.21
 -10  -5  -3  554.39   29.31
   5   3 -10  482.82   26.71
   3 -10   5  493.27   24.51
  -1 -10  -5  308.75   18.95
   5  -1  10  286.32   17.76
 -10  -5  -1  373.74   22.11
  -5  -1 -10  350.96   21.30
   5   1 -10  355.56   21.41
 -10   5   1  355.18   19.65
   1 -10   5  391.57   22.84
  -1 -10  -5  253.73   14.91
   1 -10   5  342.35   21.01
  10  -5   1  334.53   20.86
  -5   1  10  301.52   17.01
  -1  10   5  341.59   21.18
   1 -10   5  317.00   17.96
 -10  -5  -1  380.66   23.13
   5  -1 -10  227.73   12.05
   1 -10  -5  287.83   18.22
  10  -5  -1  366.48   20.49
 -10  -5   1  302.99   18.05
 -10   5  -1  308.23   17.19
  -1 -10   5  328.66   20.46
  -5   1 -10  325.36   19.88
  -1 -10   5  359.14   21.15
  -1 -10   5  208.29   12.96
   1 -10  -5  242.60   14.82
 -10  -5   1  396.39   25.14
  -1 -10   5  348.32   20.54
  10   5   1  353.06   21.52
   1 -10  -5  226.75   14.04
 -10   5  -1  392.14   24.16
   5  -1 -10  330.07   21.13
 -10   5  -1  258.54   14.24
  -5  -1  10  305.80   17.39
  -1 -10   5  238.09   13.21
   3 -10  -5  411.55   21.56
   5  -3 -10  360.84   18.58
  -3 -10   5  464.24   25.49
 -10   5  -3  541.53   28.85
  -3 -10   5  314.86   18.10
  -5  -3  10  460.13   24.20
  -5   3 -10  395.94   21.56
  10   5   3  467.49   26.05
 -10  -5   3  449.85   25.68
   5  -3 -10  413.85   22.74
  10  -5  -3  474.56   23.61
   5 -10  -5  137.63   12.99
   5  -5 -10  103.88   10.95
   5  -5 -10  117.77   12.11
 -10   5  -5  168.87   16.57
 -10  -5   5  172.31   17.01
  -5 -10   5  111.30   12.46
  -5 -10   5  198.33   20.14
  -5   5 -10  143.85   13.43
  10  -5  -5  120.69   11.86
  10   5   5  164.63   16.29
  -5  10  -5  129.33   12.80
  10  -5  -7    3.34    1.96
   7 -10  -5    4.36    2.46
   5  -7 -10    5.40    2.68
  -5  -7  10    2.45    1.72
 -10  -5   7   10.62    4.08
  -7  10  -5    5.30    3.07
 -10   5  -7   11.73    4.22
  -7 -10   5    0.38    0.75
  -5  -7  10    7.86    3.34
  -5  -7  10    4.92    3.06
  -7  10  -5    4.49    2.19
  -5  -9  10    5.02    2.83
  10  -5  -9    3.49    1.92
   9 -10  -5    7.81    3.39
  -5  -9  10    7.23    3.86
   5  -9 -10    1.86    1.32
 -10   5  -9    6.28    2.35
  -9 -10   5    7.31    3.79
  -5   9 -10    7.68    3.48
  -5  -9  10    4.26    2.63
  -9  10  -5    7.33    3.19
  -5  -9  10    5.07    3.16
 -10  -5   9   12.22    4.80
   8 -10   6   17.19    6.03
  -8 -10  -6    5.91    3.24
  -6  -8 -10   13.99    5.42
   6  -8  10   17.84    6.37
  -8 -10  -6   17.22    5.84
 -10   6   8   15.32    4.83
 -10  -6  -8   13.88    5.26
 -10  -6  -8    9.24    4.04
  -8  10   6   14.27    4.42
  -6   8  10   12.73    4.51
  -6  -6 -10   18.62    4.67
   6  -6  10   23.88    5.52
  -6 -10  -6   24.82    6.50
   6 -10   6   27.70    6.90
 -10   6   6   30.55    6.80
  -6 -10  -6   26.41    6.97
  -6  -6 -10   25.37    5.95
 -10  -6  -6   28.84    7.17
   6   6 -10   18.97    4.84
 -10  -6  -6   26.47    6.94
  -6   6  10   24.87    5.60
  -6  -4 -10  116.87   13.76
 -10  -6  -4  103.70   13.04
  -4 -10  -6   96.09   12.33
  -4 -10  -6   55.71    6.97
  -4 -10  -6   98.91   12.20
   4 -10   6  112.33   13.03
 -10   6   4   91.03   10.64
  10  -6   4   91.17   11.67
  -6   4  10   85.44    9.27
   6  -4  10   71.43    9.51
   4 -10   6  103.11   12.31
  -6  -4 -10   82.22   10.08
   6   4 -10   91.68   11.13
 -10  -6  -4  105.17   13.10
  -4  10   6   81.61   10.68
  -2  10   6   73.43   10.46
  -6  -2 -10  112.30   12.68
   6  -2  10   53.98    7.77
 -10  -6  -2  107.95   12.42
  -2 -10  -6   99.24   11.39
   2 -10   6  110.04   12.52
 -10   6   2   82.76    9.29
 -10  -6  -2  114.97   13.27
   2 -10   6   96.64   11.70
  -2 -10  -6   66.19    7.20
   6   2 -10   97.72   11.70
  10  -6   2   95.20   11.51
  -6   2  10   97.34    9.81
   0  10   6    6.78    2.54
  10  -6   0   14.55    4.12
   6   0  10    5.88    2.37
   0 -10  -6    8.03    2.57
  10  -6   0    9.13    3.30
   0 -10  -6    3.05    1.06
   0 -10  -6    7.47    2.48
 -10  -6   0    8.09    3.30
   0 -10   6   13.72    4.05
 -10   6   0   10.19    3.05
 -10  -6   0   10.41    3.64
  10   6   0    7.89    2.97
   0 -10   6   12.71    4.13
  -6   0  10   11.98    3.42
  -6   0 -10   13.12    4.26
   6   0 -10   11.22    3.41
   6  -2 -10   67.00    6.76
   2 -10  -6   58.91    8.37
   6   2  10   82.91    8.55
 -10   6  -2   86.08    8.54
  -6   2 -10   61.85    8.75
  -2 -10   6  112.59   12.67
  -2 -10   6   59.21    7.18
 -10  -6   2   87.86   12.27
  -2 -10   6   91.93   10.82
 -10   6  -2  134.16   14.73
  10   6   2  103.12   11.65
   6  -2 -10  100.70   11.05
  10  -6  -2  102.60   11.49
  -6  -2  10   87.02   10.59
   6  -4 -10  101.23   10.10
   4 -10  -6   99.99   11.05
 -10   6  -4  154.61   16.18
  -6  -4  10  134.03   13.94
  -4 -10   6  140.96   14.94
  -6   4 -10  114.18   12.72
  -4 -10   6   91.74    9.45
  -4 -10   6   91.77   10.64
 -10  -6   4  123.70   14.27
   6  -4 -10   98.45   10.60
  10   6   4  134.34   13.91
  10  -6  -4  121.72   12.24
  -4  10  -6  131.09   13.66
   6 -10  -6   30.80    6.03
 -10   6  -6   46.54    9.07
   6  -6 -10   35.72    6.98
  -6 -10   6   21.08    4.41
 -10  -6   6   47.75    9.17
  -6  10  -6   46.34    9.42
  -6  -6  10   33.92    6.65
  -6 -10   6   40.88    8.93
  -6   6 -10   33.88    6.72
  -6  -6  10   35.63    7.91
  -6 -10   6   29.75    6.46
  -6  10  -6   31.45    6.39
  10  -6  -6   33.52    6.20
  -8  10  -6   15.83    5.64
   8 -10  -6   10.98    3.83
   6  -8 -10    9.04    3.61
 -10   6  -8   17.05    5.64
  -8 -10   6   16.65    6.90
  -6  -8  10   11.76    4.55
 -10  -6   8   13.43    5.55
  -6  -8  10    9.64    4.10
  -6   8 -10   11.86    4.17
  10  -6  -8    7.14    2.90
  -6  -8  10   13.38    4.75
 -10  -6   8   16.78    5.84
  -8 -10   6   10.48    4.36
  -9 -10  -7    4.02    3.44
  -9 -10  -7    3.70    3.28
  -7  -9 -10    1.15    1.29
  -9 -10  -7    4.80    3.14
 -10  -7  -9    3.92    2.09
   7  -9  10    6.73    4.37
  -9  10   7    0.04    1.47
 -10  -7  -9    2.52    1.11
   9 -10   7    3.03    3.10
  -7  -9 -10    5.39    3.56
 -10   7   9    4.31    2.84
  -7   9  10    3.65    2.82
 -10  -7  -7    4.59    3.06
  -7 -10  -7    1.26    0.42
  -7 -10  -7    3.46    2.70
   7 -10   7   -3.37    3.02
  -7  -7 -10    4.53    3.17
 -10  -7  -7    0.57    0.71
 -10   7   7    1.47    1.72
   7   7 -10    0.30    0.36
  -7   7  10    2.88    1.63
  -7  10   7    3.03    2.03
 -10   7   5  118.53   13.13
 -10  -7  -5  140.91   16.56
  -7  -5 -10  136.23   15.79
  -5 -10  -7  124.03   14.89
  -5 -10  -7  126.89   14.55
 -10  -7  -5  130.95   15.61
   5 -10   7  156.07   16.92
  -7   5  10  118.02   12.08
  -7  -5 -10   89.42   10.54
   5 -10   7  131.03   14.97
   7   5 -10  111.70   12.48
   7  -3  10  179.81   14.73
 -10  -7  -3  182.08   17.59
  -7  -3 -10  201.78   17.51
 -10   7   3  185.60   14.70
   3 -10   7  240.51   18.92
  -3 -10  -7  162.94   16.43
   3 -10   7  216.14   17.97
 -10  -7  -3  207.71   19.00
  10  -7   3  205.01   18.36
  -7   3  10  196.62   14.93
   7   3 -10  198.99   16.49
  -3  10   7  201.28   16.70
  -1  10   7    5.25    2.27
  10  -7   1    5.79    2.56
   7  -1  10    4.84    2.07
 -10  -7  -1    3.40    2.30
   1 -10   7    0.21    1.07
  -1 -10  -7    3.55    2.45
   1 -10   7   -1.80    1.90
 -10  -7  -1    3.48    2.46
  10  -7   1    1.56    2.09
 -10   7   1    2.49    1.18
  10   7  -1    2.70    1.24
  -7   1  10    0.78    0.20
   7   1 -10    6.26    3.02
   1  10   7   10.18    3.41
  10  -7  -1   13.88    4.19
  -1 -10   7   10.79    3.43
   7   1  10    3.75    1.66
   1 -10  -7   10.69    3.76
  -1 -10   7   14.78    4.64
  -1 -10   7   17.43    4.80
 -10   7  -1    9.64    2.88
  -1  10  -7   10.21    2.96
 -10  -7   1   11.64    4.25
  -7   1 -10   13.31    4.35
  -7  -1  10   13.96    4.50
  10  -7  -1    9.08    3.20
  10   7   1    5.09    2.14
  -1 -10   7    8.67    2.98
   7  -1 -10   13.70    4.26
   7  -3 -10  132.02   10.40
  -3 -10   7  179.51   14.74
  -3 -10   7  237.35   19.58
   3 -10  -7  193.99   16.01
  -7  -3  10  233.17   18.46
 -10  -7   3  264.25   22.41
  -3  10  -7  215.05   16.36
  -3 -10   7  177.68   15.32
 -10   7  -3  244.40   20.08
  10   7   3  187.50   16.44
   7  -3 -10  174.48   14.46
  -3 -10   7  121.76   11.17
  -7   3 -10  223.48   18.15
  10  -7  -3  225.62   17.39
   7  -5 -10  104.45   10.83
   5 -10  -7   96.86   11.74
  -5 -10   7  105.57   12.30
  -5 -10   7  101.33   10.94
 -10   7  -5  173.74   17.71
  -5 -10   7  165.84   17.14
  -5  10  -7  137.02   14.96
  -7  -5  10  137.67   16.15
  -7   5 -10  108.50   13.41
 -10  -7   5  106.53   14.24
  -5  10  -7   94.73   10.48
  10  -7  -5  114.39   12.03
 -10   7  -7    9.86    4.76
  10  -7  -7    4.58    2.21
  -7 -10   7    2.13    1.65
   7 -10  -7    4.40    2.12
   7  -7 -10    4.16    2.78
  -7 -10   7    1.98    1.59
  -7  -7  10    4.65    2.88
  -7  -7  10    4.61    2.91
  -7  -7  10    6.32    3.43
 -10  -7   7    9.25    4.25
  -7 -10   7    5.48    3.08
  -7  10  -7    7.03    3.57
  -7   7 -10    7.68    3.53
  -9 -10   7    4.90    3.91
  10  -7  -9    4.66    2.46
   9 -10  -7    2.89    2.05
   7  -9 -10    5.22    3.24
  -7  -9  10    8.33    3.94
 -10   7  -9    5.44    3.92
  -9  10  -7    8.69    4.50
  -9 -10   7   11.70    4.96
  -7  -9  10    7.47    4.02
 -10  -7   9    0.92    1.49
  -7  -9  10    0.81    1.49
  -7   9 -10    6.41    3.40
   8 -10   8   17.37    6.38
 -10  -8  -8   19.08    6.30
  -8 -10  -8   20.32    6.08
   8  -8  10   32.12    9.02
 -10  -8  -8   20.88    6.30
  -8 -10  -8   20.95    6.81
 -10   8   8   15.98    5.22
  -8  -8 -10   24.37    6.71
  -8   8  10   20.36    5.72
  -8  10   8   12.20    4.75
 -10  -8  -6   51.43    9.85
  -8  -6 -10   53.60    9.99
  -6 -10  -8   47.19    9.41
   6 -10   8   49.81   10.55
  -8   6  10   40.91    7.58
 -10  -8  -6   46.49    9.23
 -10   8   6   35.99    7.56
   8   6 -10   22.42    5.31
  -8   4  10   22.53    5.29
 -10   8   4   27.69    6.14
   8   4 -10   25.81    5.63
  -4 -10  -8   22.11    6.07
   4 -10   8   34.16    7.29
   4 -10   8   28.17    6.56
 -10  -8  -4   24.03    6.39
 -10  -8  -4   27.02    7.52
  -8  -4 -10   24.22    6.35
  10  -8   2   20.01    5.49
  -8  -2 -10   23.61    5.64
  -2 -10  -8   25.89    6.28
   2 -10   8   19.01    5.31
 -10  -8  -2   26.31    6.24
   2 -10   8   14.99    4.58
 -10  -8  -2   21.12    5.78
  10  -8   2   14.92    4.70
  10   8  -2   11.69    3.45
 -10   8   2   13.68    3.66
  -8   2  10   18.55    4.94
   8   2 -10   12.37    3.95
  -2  10   8   15.21    4.66
  10  -8   0   29.09    6.45
 -10  -8   0   14.14    4.16
  -8   0  10   27.00    6.17
   0 -10   8   24.74    5.55
   0 -10  -8   18.47    5.18
   8   0  10   10.91    3.30
  10   8   0    7.76    2.64
   0 -10   8   24.83    5.82
  -8   0 -10   19.52    5.42
 -10   8   0   10.89    3.33
 -10  -8   0   15.50    4.66
  10  -8   0   21.35    5.47
   0 -10   8   21.24    5.01
   8   0 -10   18.30    4.48
   0  10   8   12.01    3.93
   2  10   8   11.17    3.73
  10  -8  -2   11.80    3.87
  -2 -10   8    9.82    3.73
   2 -10  -8   11.99    3.78
  -2  10  -8    8.84    3.00
  -8  -2  10   16.29    4.97
  10   8   2   15.54    4.04
  -2 -10   8   12.17    3.84
  10  -8  -2    9.69    3.40
  -2 -10   8   12.48    4.00
   8  -2 -10    7.91    3.08
  -8   2 -10   12.17    4.11
 -10   8  -2   13.29    4.44
 -10  -8   2   11.36    4.42
   8  -4 -10   21.77    4.60
   4 -10  -8   49.87    8.39
  -4 -10   8   36.35    7.05
  -4  10  -8   48.41    8.15
  -8  -4  10   58.80    9.54
  -4 -10   8   53.25    9.60
  -8   4 -10   53.88    9.58
 -10  -8   4   55.35   10.06
  -4 -10   8   29.48    6.32
  -4 -10   8   24.86    5.44
 -10   8  -4   47.23    9.12
   4  10   8   27.98    5.65
  10  -8  -4   53.17    8.49
   8  -6 -10   37.80    6.96
  -6  10  -8   63.53   11.34
 -10   8  -6   72.87   12.59
   6 -10  -8   43.09    8.12
  -6 -10   8   60.04   10.96
  -8  -6  10   59.62   11.17
 -10  -8   6   51.96   10.31
  -8   6 -10   54.50    9.95
  -6 -10   8   43.70    7.93
  -6 -10   8   42.63    8.50
  10  -8  -6   49.06    8.36
  10  -8  -8   22.70    5.90
   8 -10  -8   22.75    6.31
   8  -8 -10   24.41    6.13
  -8  10  -8   27.65    7.95
  -8  -8  10   21.22    6.55
 -10  -8   8   21.09    7.84
  -8   8 -10   33.57    8.38
  -8 -10   8   25.00    7.60
  -8  -8  10    8.22    5.00
  -8 -10   8   25.64    7.11
 -10  -8   8   34.88    9.37
  -8  -8  10   27.01    7.55
 -10   8  -8   40.31    9.39
  -9  10   9    3.95    2.76
 -10  -9  -9    4.61    3.55
  -9 -10  -9    7.19    4.62
  -9  -9 -10    2.26    2.78
   9 -10   9    8.02    4.66
   9  -9  10   12.83    6.74
 -10   9   9    4.85    3.16
  -9   9  10    2.29    1.88
 -10  -9  -9    3.38    2.64
 -10  -9  -7    3.45    2.92
 -10   9   7   -1.04    0.50
  -9  -7 -10   -4.12    3.03
  -7 -10  -9    2.98    2.06
   7 -10   9    5.26    4.26
 -10  -9  -7    0.79    2.39
  -9   7  10   -0.74    1.84
  -7  10   9    3.25    2.73
   5 -10   9   24.83    7.09
  -5 -10  -9   35.63    8.48
   5 -10   9   21.30    6.47
 -10  -9  -5   31.37    7.75
  -9  -5 -10   35.24    8.17
  -9   5  10   18.64    5.31
 -10   9   5   17.87    5.14
 -10  -9  -5   29.20    7.30
   9   5 -10   12.65    3.70
  -9  -3 -10   27.04    6.85
  -3 -10  -9   23.16    6.78
 -10  -9  -3   15.92    4.64
   3 -10   9   21.60    6.10
   3 -10   9   19.15    5.67
 -10  -9  -3   19.13    6.03
  10   9  -3   19.62    4.42
  -9   3  10   18.59    4.85
 -10   9   3   13.56    4.19
   9   3 -10   17.71    4.72
   3  10  -9    9.30    3.12
  10  -9   1    3.30    2.18
   1 -10   9   -0.61    1.38
  -1 -10  -9    0.58    0.49
 -10  -9  -1    4.34    2.82
  10   9  -1    0.82    0.20
   1 -10   9    0.34    0.65
 -10  -9  -1   -0.57    1.15
  -9   1  10    5.15    2.66
 -10   9   1    2.54    1.75
   9   1 -10    1.45    1.44
  -9  -1 -10    4.72    2.58
   1 -10   9    1.14    1.52
  -1  10   9    0.46    0.59
  10  -9  -1    2.16    1.98
  -1 -10   9    2.91    1.42
  -1 -10   9    4.96    2.35
   1 -10  -9    4.15    2.29
  -1 -10   9    4.83    2.53
  10   9   1    1.62    1.49
  -9  -1  10    3.08    2.36
 -10  -9   1    2.43    1.91
  -9   1 -10    3.41    2.35
   1  10   9    1.67    1.22
   3  10   9   14.09    4.39
 -10   9  -3   23.27    6.86
  -3 -10   9   23.76    6.21
   3 -10  -9   29.95    6.56
 -10  -9   3   32.24    7.34
  -3 -10   9   18.74    5.50
  10   9   3   13.53    3.84
  -9  -3  10   22.63    6.43
  10  -9  -3   24.23    5.99
  -9   3 -10   38.64    8.05
  -5  10  -9   21.74    5.98
 -10   9  -5   24.92    7.20
  10  -9  -5   21.69    5.94
   9  -5 -10   11.81    3.49
  -9   5 -10   25.44    7.30
  -5 -10   9   15.39    4.82
   5 -10  -9   18.17    5.10
  -5 -10   9   11.47    4.04
  -5 -10   9   12.27    4.32
 -10  -9   5   16.13    5.60
  -5 -10   9   20.20    6.10
  -9  -5  10   25.40    7.06
  10  -9  -7    0.48    1.46
  -7 -10   9   -0.85    1.51
 -10  -9   7    4.89    3.73
   7 -10  -9    2.30    1.69
 -10   9  -7    1.94    0.76
  -9  -7  10   -3.34    3.42
  -7  10  -9    5.44    3.26
  -9   7 -10    3.50    2.83
   9  -7 -10    0.66    1.30
  -9  -7  10   -0.27    0.86
  -7 -10   9   -2.19    2.11
 -10  -9   7    4.34    3.92
  -7 -10   9    1.82    2.26
  10  -9  -9    1.01    1.06
   9 -10  -9    4.37    2.84
   9  -9 -10   -0.33    1.14
  -9 -10   9   -2.20    3.14
 -10  -9   9    6.56    5.46
  -9 -10   9   -2.92    2.60
  -9  10  -9    2.21    1.67
 -10   9  -9    3.61    3.55
 -10  -9   9   -2.72    4.54
  -9  -9  10    0.54    1.14
  -9  -9  10    0.18    2.53
  -9   9 -10    7.30    4.10
  10 -10  10   -0.31    1.57
 -10  10  10   -2.37    2.11
 -10 -10  -8   14.27    5.82
  -8 -10 -10   16.18    6.37
 -10 -10  -8   14.74    5.59
 -10 -10  -8   10.04    5.00
  10 -10   8   18.74    8.03
 -10  -8 -10   13.58    5.96
   8 -10  10   14.04    7.25
 -10   8  10   11.98    4.69
 -10  10   8   12.80    4.79
  -8  10  10    8.27    4.25
 -10  -6 -10  110.46   15.42
  -6 -10 -10  119.04   16.66
 -10 -10  -6   91.63   14.23
   6 -10  10   84.77   14.65
  10 -10   6   84.24   14.97
 -10  10   6   67.11   10.50
 -10   6  10   73.15   11.60
 -10 -10  -6  100.92   15.05
 -10 -10  -6  112.67   16.18
 -10 -10  -4   13.44    4.99
  -4 -10 -10   21.60    6.76
 -10 -10  -4   22.05    6.75
   4 -10  10   10.74    4.48
 -10 -10  -4   17.12    5.95
   4 -10  10   18.67    5.95
 -10   4  10   18.62    5.13
 -10  10   4   12.62    4.18
 -10  -4 -10   18.64    6.27
   2 -10  10    0.91    0.77
  10 -10   2    1.78    1.14
 -10  -2 -10    8.72    3.89
  -2 -10 -10    6.23    3.35
 -10 -10  -2    3.85    2.16
  10 -10   2   -1.15    1.62
   2 -10  10   -0.16    0.36
 -10   2  10    4.32    2.51
 -10  10   2    0.27    0.91
  10 -10   0   15.37    5.25
 -10   0 -10   15.40    5.07
   0 -10  10    9.50    3.91
   0 -10 -10   16.84    5.12
   0 -10  10    9.52    3.49
 -10   0  10   15.43    4.89
 -10 -10   0   15.50    5.13
   0 -10  10   10.55    3.81
  10 -10  -2    3.18    2.15
 -10 -10   2    0.10    1.36
  -2 -10  10    2.65    1.92
   2 -10 -10    3.03    1.27
  -2 -10  10   -0.87    1.97
 -10  -2  10    1.80    1.58
 -10   2 -10    4.05    2.52
 -10   4 -10   23.54    6.45
  10 -10  -4   13.82    4.47
  -4 -10  10   15.81    5.22
  -4 -10  10   19.86    5.78
   4 -10 -10   11.29    4.60
 -10 -10   4   19.11    6.21
 -10  -4  10   19.16    6.51
 -10  10  -4   21.99    6.52
   6 -10 -10   89.17   12.78
  -6 -10  10   63.32   10.73
 -10  10  -6  103.79   15.62
  -6 -10  10   64.92   11.71
  -6  10 -10   93.30   13.21
  -6 -10  10   65.10   11.04
 -10   6 -10  125.41   16.97
 -10  -6  10   90.35   14.43
 -10 -10   6   97.00   14.53
  10 -10  -6   79.99   11.78
  10 -10  -8   17.48    5.53
  10  -8 -10   14.06    4.81
  -8  10 -10   27.93    7.62
   8 -10 -10   13.30    4.79
 -10   8 -10   26.04    7.94
 -10 -10   8    7.26    5.16
 -10  -8  10   21.52    7.72
  -8 -10  10   13.46    6.63
  -8 -10  10    4.72    4.70
 -10 -10   8   18.32    6.78
 -10  10  -8   21.08    6.96
  10 -10 -10    4.02    3.30
 -10  10 -10    2.04    1.96
 -10 -10  10    1.65    4.00
   0   1 -11   46.26    6.09
   1 -11   0   48.51    7.13
  -1 -11   0   42.70    6.76
   1 -11   0   43.60    6.78
  -1 -11   0   44.70    6.99
   0  -1  11   35.31    5.06
   0   1  11   32.12    4.93
 -11   0  -1   49.34    7.68
   1 -11   0   58.27    8.76
  -1 -11   0   47.58    7.31
 -11   0  -1   46.57    7.41
   0  -1  11   38.35    5.24
 -11   0   1   64.69    8.88
  11   0   1   61.15    9.11
   0  -1 -11   59.82    9.29
   0   1 -11   67.79   10.05
 -11   0   1   34.78    6.61
   0  -1 -11   41.90    6.48
  -1 -11   0   39.40    6.77
   3 -11   0    6.76    3.06
  -3 -11   0   10.69    3.10
   0  -3 -11   18.39    4.61
 -11   0  -3   17.40    4.43
   0  -3  11    6.45    2.43
 -11   0   3   10.50    3.86
   3 -11   0    7.31    3.22
  -3 -11   0   17.66    4.61
   3 -11   0    4.81    2.27
  -3 -11   0   10.67    3.35
 -11   0  -3   14.05    3.96
  11   0   3   20.09    5.69
 -11   0   3    7.63    3.37
 -11   0   3    7.03    2.54
   0  -3 -11   13.64    3.57
  -5 -11   0  159.98   13.24
   0  -5  11  165.14   14.59
   0  -5 -11  220.20   18.42
 -11   0   5  262.60   20.06
  -5 -11   0  215.15   18.22
   5 -11   0  156.39   12.71
   0  -5  11  169.58   14.24
   5 -11   0  218.79   18.82
 -11   0  -5  240.69   18.92
   0  -5  11  158.05   12.86
  11   0   5  272.83   22.75
   0  -5 -11  187.68   15.62
 -11   0  -5  179.13   14.10
  -5  11   0  232.31   19.67
   5 -11   0  218.79   17.19
   0  -7  11   11.39    3.51
  -7 -11   0   14.15    4.52
   7 -11   0   17.28    4.70
   0  -7 -11   14.79    4.96
   0  -7  11   11.47    3.84
   7 -11   0    8.78    2.95
 -11   0   7   21.04    5.78
   0  -7  11    9.42    3.19
  -7  11   0    6.99    2.36
   0  -7 -11   12.44    4.14
 -11   0  -7   14.70    4.66
  -7  11   0   11.97    4.26
   0  -9  11   88.46   12.04
   0  -9 -11  102.59   13.61
 -11   0  -9  113.73   15.41
   0  -9  11   99.45   12.63
  -9 -11   0  102.83   13.71
   0  -9  11   81.36   11.18
   0  -9 -11   79.85   11.12
 -11   0   9  112.32   13.59
   9 -11   0  112.18   13.95
  10 -11   1   26.49    7.28
 -11  -1 -10   27.19    6.74
   1 -10  11   18.39    5.28
 -11   1  10   24.98    6.59
   1 -10  11   28.72    7.15
 -10 -11  -1   20.27    6.14
  -1 -10 -11   20.07    5.98
   1 -10  11   19.98    5.64
   8 -11   1    9.68    3.65
   8 -11   1   16.95    5.39
   1  -8  11   12.33    4.16
  -1  -8 -11   22.18    6.10
   1  -8  11   12.03    4.24
   1  -8  11    9.88    3.50
  -8 -11  -1   21.93    6.13
 -11   1   8   18.69    5.39
  -8  11   1    9.19    3.02
  -1  -8 -11   18.84    5.07
   6 -11   1   17.47    4.55
   1  -6  11   12.93    3.64
   1  -6  11   10.52    3.57
  -6 -11  -1   10.98    3.60
  -1  -6 -11   12.38    4.49
 -11  -1  -6   11.02    3.36
  -6 -11  -1   15.74    4.72
   1  -6  11   12.65    3.58
   6 -11   1   11.60    3.56
 -11   1   6   25.44    6.01
  11  -1   6   19.82    6.01
  -1  -6 -11   11.69    3.83
 -11  -1  -6   15.67    4.83
  -6  11   1   17.44    5.16
  -4 -11  -1   52.13    7.71
 -11   1   4   39.64    6.06
 -11   1   4   65.28    9.45
  -4 -11  -1   59.63    9.03
   1  -4  11   37.11    6.20
 -11  -1  -4   59.17    8.59
   4 -11   1   57.00    9.53
   1  -4  11   37.25    5.63
 -11  -1  -4   66.82    9.60
  11  -1   4   67.32   10.45
   4 -11   1   53.38    8.34
  -1  -4 -11   53.95    8.10
   4 -11   1   45.07    6.88
  -4  11   1   58.92    9.52
  -1  -4 -11   59.62    8.56
  -1  -2 -11   37.05    6.05
  -2 -11  -1   29.60    5.37
 -11   1   2   13.43    4.33
   2 -11   1    6.04    2.10
  -2 -11  -1   30.72    5.64
   1  -2  11   19.04    4.00
 -11   1   2    7.81    2.71
   2 -11   1    6.14    2.47
  -2 -11  -1   33.81    6.49
 -11  -1  -2   43.50    7.38
 -11  -1  -2   41.56    7.01
   2 -11   1   16.99    4.88
  -2 -11  -1   28.90    6.23
  11  -1   2   21.55    5.34
  -1  -2 -11   45.58    7.74
 -11   1   2    9.03    3.31
   2 -11   1    8.79    2.81
   1   2 -11    9.91    3.45
   0 -11   1   62.27    8.12
   0 -11  -1   66.77    8.59
  -1   0 -11   54.99    7.17
  -1   0  11   58.84    6.92
   0 -11   1   56.61    7.80
   0 -11   1   59.00    7.69
  -1   0  11   53.34    6.51
   1   0  11   45.60    5.94
   0 -11  -1   62.38    8.68
   0 -11   1   69.06    8.97
 -11   1   0   67.34    8.85
 -11  -1   0   68.75    9.13
 -11  -1   0   60.24    7.98
   0 -11  -1   49.42    7.00
   1   0 -11   90.35   12.03
  -1   0 -11   76.36   10.41
 -11   1   0   67.80    8.61
   2 -11  -1   12.15    3.31
  -2 -11   1    8.68    2.69
  -2 -11   1   15.98    4.37
   1  -2 -11   16.08    4.21
 -11  -1   2   15.09    3.76
  -1  -2  11    9.11    2.99
  -2 -11   1   14.70    3.88
   2 -11  -1   14.41    4.05
  -2 -11   1   12.06    3.43
 -11   1  -2   21.73    5.39
 -11   1  -2   18.57    4.67
  -1  -2  11    7.52    2.61
 -11  -1   2   17.46    4.82
  -1   2 -11   16.70    3.86
   1  -2 -11   12.45    3.15
   2 -11  -1   13.16    3.72
   4 -11  -1   39.77    6.77
  -4 -11   1   40.43    6.07
  -1   4 -11   27.14    4.55
   1  -4 -11   46.99    7.81
 -11  -1   4   48.19    8.16
  -4 -11   1   48.24    7.76
 -11   1  -4   44.32    6.55
   4 -11  -1   43.17    8.03
  -1  -4  11   27.83    4.60
  11   1   4   57.51    9.52
 -11  -1   4   37.25    7.56
 -11   1  -4   56.00    8.58
   4 -11  -1   25.10    4.61
   1  -4 -11   47.96    7.67
  -1  -4  11   38.29    6.22
  -4  11  -1   43.99    7.81
  -6  11  -1   18.60    5.55
   6 -11  -1   15.98    4.51
 -11   1  -6   17.31    4.99
  -1  -6  11   15.00    4.65
   1  -6 -11   13.03    4.81
  11   1   6   14.56    5.24
  -1  -6  11   12.50    3.73
  -1  -6  11   11.15    3.11
  -6 -11   1   12.58    4.38
 -11  -1   6   17.64    5.44
   1  -6 -11   11.43    3.88
   6 -11  -1    7.79    2.65
   8 -11  -1   11.29    3.87
  -1  -8  11   18.11    5.11
   1  -8 -11   26.08    6.47
  -8 -11   1   25.50    6.30
  -1  -8  11   21.21    5.39
   1  -8 -11   23.07    5.63
 -11  -1   8   17.24    5.23
  -8  11  -1   16.34    4.96
  -1  -8  11   16.63    4.46
 -11   1  -8   38.53    7.67
  10 -11  -1   29.89    7.08
  -1 -10  11   25.00    6.47
   1 -10 -11   11.41    4.24
  -1 -10  11   28.42    6.62
  -1 -10  11   18.78    5.56
 -11  -1  10   32.13    7.56
 -10 -11   1   19.41    6.39
 -11   1 -10   29.50    7.95
  -9  11   2   33.76    6.05
   2  -9  11   57.65    9.53
 -11   2   9   66.88   10.43
   2   9 -11   41.38    8.17
  -2  -9 -11  110.62   15.29
 -11  -2  -9   95.49   13.20
   2  -9  11   43.34    7.78
   2  -9  11   71.04   10.98
  -9 -11  -2  101.90   14.47
  -2  -9 -11   62.16    9.03
   9 -11   2   48.74    8.75
   9 -11   2   65.08   10.63
  -7 -11  -2  209.16   18.55
  -2  -7 -11  226.31   19.93
 -11   2   7  247.33   20.15
  -2  -7 -11  188.85   16.26
 -11  -2  -7  249.41   20.44
 -11  -2  -7  175.09   14.94
   2  -7  11  169.80   16.03
  -7 -11  -2  232.47   20.07
   7 -11   2  171.10   16.06
  -7  11   2  120.77   11.35
   2  -7  11  138.10   13.29
   2   7 -11  202.98   18.42
  -7  11   2  192.29   17.96
   2  -7  11  165.05   15.09
   7 -11   2  234.26   19.76
  -5 -11  -2  127.66   12.72
   2  -5  11  116.22   12.22
 -11  -2  -5  156.69   14.99
 -11   2   5  172.81   16.38
 -11  -2  -5  137.66   13.75
   5 -11   2  115.66   12.31
   2  -5  11  121.58   12.36
 -11   2   5   95.01    9.71
   5 -11   2  159.15   16.94
   2  -5  11  108.73   10.86
  -5 -11  -2  152.85   15.76
  11  -2   5  180.31   18.39
  -2  -5 -11  125.74   12.98
   2   5 -11  139.14   15.25
  -5  11   2  180.52   18.54
  -2  -5 -11  154.48   15.02
   5 -11   2  122.92   12.70
  -2  -3 -11   57.95    8.35
  -3 -11  -2   46.60    7.26
 -11   2   3   70.36    9.59
   3 -11   2   55.95    8.19
   2  -3  11   42.12    6.50
   3 -11   2   62.14    9.39
  -3 -11  -2   46.70    7.07
  11  -2   3   87.27   11.47
 -11   2   3   51.98    7.58
 -11  -2  -3   65.00    9.57
  -2  -3 -11   57.60    8.74
   2   3 -11   67.46   10.44
  -3 -11  -2   67.49    9.67
 -11  -2  -3   61.70    8.91
  -3  11   2   57.33    9.15
   3 -11   2   54.19    8.13
   1 -11   2   34.25    5.83
  -2  -1 -11   45.47    7.07
  -1 -11  -2   37.35    6.24
   1 -11   2   33.35    5.80
   2   1 -11   33.52    5.12
 -11   2   1   43.49    7.04
 -11   2   1   51.83    7.75
  -1 -11  -2   45.93    7.65
 -11  -2  -1   55.29    9.01
   1 -11   2   38.56    6.26
 -11  -2  -1   49.76    7.93
   1 -11   2   41.69    7.31
  -1 -11  -2   34.15    5.86
  -2   1  11   39.35    5.78
  11  -2   1   58.27    8.70
 -11   2   1   38.81    6.56
  -2  -1 -11   45.09    7.44
   2   1 -11   48.01    8.11
  -1 -11  -2   38.41    7.03
  -1 -11   2   29.25    5.13
 -11   2  -1   41.15    7.41
  -2   1 -11   30.58    5.55
   2  -1 -11   34.48    5.91
   1 -11  -2   20.11    4.31
  -1 -11   2   32.83    5.78
   1 -11  -2   16.77    4.35
  -1 -11   2   32.25    5.60
  -2  -1  11   33.91    5.34
   1 -11  -2   23.05    5.38
  -1 -11   2   38.47    6.68
 -11   2  -1   39.01    6.43
 -11  -2   1   32.10    6.55
  11   2   1   37.18    7.29
 -11  -2   1   30.56    5.91
  -2  -1  11   24.59    4.42
   2  -1 -11   36.24    6.52
  -3 -11   2   27.85    4.80
  -2  -3  11   26.05    4.77
   2  -3 -11   39.77    7.25
  -2   3 -11   20.75    4.20
   3 -11  -2   25.81    5.29
  -3 -11   2   38.14    7.47
 -11  -2   3   22.81    4.82
  -2  -3  11   24.69    4.88
 -11   2  -3   37.64    6.31
  -3 -11   2   28.44    5.51
  -2  -3  11   19.18    3.41
   3 -11  -2   25.31    5.84
  11   2   3   34.03    7.54
 -11  -2   3   30.36    6.73
   2  -3 -11   35.68    6.63
 -11   2  -3   45.00    7.48
   5 -11  -2  145.88   13.66
   2  -5 -11  189.23   16.81
  -2   5 -11  115.94   10.29
 -11  -2   5  201.92   17.36
  11   2   5  254.21   22.29
  -2  -5  11  136.25   13.03
  -5 -11   2  153.33   14.28
  -2  -5  11   98.49    9.58
 -11  -2   5  195.45   18.43
 -11   2  -5  216.37   18.24
   2  -5 -11  151.54   14.35
  -5  11  -2  159.40   15.77
   2  -7 -11  212.25   18.55
  -2  -7  11  237.78   21.17
 -11  -2   7  229.79   20.19
  -2  -7  11  170.93   14.72
  -7 -11   2  200.34   17.67
  -2  -7  11  135.90   12.42
   2  -7 -11  173.58   15.10
  -7  11  -2  209.54   18.91
 -11   2  -7  266.72   21.60
   7 -11  -2  195.56   17.05
  -2  -9  11   73.46   11.48
   2  -9 -11   73.05   11.21
 -11  -2   9  115.17   15.03
  -9 -11   2   81.90   12.32
  -2  -9  11   56.27    8.91
 -11   2  -9  102.50   14.08
   9 -11  -2   88.57   11.50
 -11  -3 -10   42.16    9.24
   3 -10  11   26.43    6.92
 -10  11   3   26.01    5.93
  -3 -10 -11   27.31    8.43
 -11   3  10   40.09    8.54
   3 -10  11   40.01    8.97
 -10 -11  -3   36.20    8.87
  10 -11   3   26.16    6.95
   3  10 -11   19.33    5.30
   8 -11   3   20.72    6.13
   3  -8  11   21.72    5.54
 -11  -3  -8   35.55    7.63
  -8 -11  -3   18.38    5.75
  -3  -8 -11   27.45    7.31
   8 -11   3   17.17    5.37
 -11  -3  -8   20.55    5.48
  -8 -11  -3   27.37    6.98
   3  -8  11   17.05    4.90
 -11   3   8   21.82    6.14
  -3  -8 -11   22.22    5.60
   3  -8  11   21.94    5.77
  -8  11   3   20.78    4.82
   3   8 -11   12.05    4.52
   3  -6  11   40.00    7.24
  -6 -11  -3   50.27    8.99
 -11  -3  -6   61.64    9.79
 -11  -3  -6   44.06    7.92
 -11   3   6   47.79    8.77
   6 -11   3   46.90    8.15
   3  -6  11   40.70    7.64
   3  -6  11   27.31    5.61
  11  -3   6   44.25    8.59
  -6 -11  -3   52.26    9.29
  -3  -6 -11   40.82    7.28
 -11   3   6   32.01    5.71
   3   6 -11   47.81    8.87
  -6  11   3   43.60    8.22
   6 -11   3   51.86    8.92
  -3  -6 -11   49.81    8.61
  -4  11   3    9.25    4.04
 -11  -3  -4    0.05    0.65
   4 -11   3    8.94    3.17
   3  -4  11    5.62    2.43
  -4 -11  -3    0.12    0.95
   4 -11   3    5.91    2.65
   3  -4  11    5.11    2.25
  -3  -4 -11    3.47    2.14
  -4 -11  -3    1.09    1.39
   4 -11   3   11.44    4.03
 -11  -3  -4    4.15    2.64
 -11   3   4   11.51    3.92
  11  -3   4    5.74    3.82
 -11   3   4    6.68    2.76
  -3  -4 -11    4.44    2.38
   3   4 -11   12.24    4.68
  -2  11   3    4.28    2.42
   2 -11   3    5.39    2.43
   2 -11   3   10.98    3.89
  -2 -11  -3    6.89    2.67
 -11   3   2    9.78    3.39
   2 -11   3    8.05    3.12
  -2 -11  -3   11.11    4.17
 -11  -3  -2    9.87    3.73
  -3  -2 -11   11.96    3.93
 -11  -3  -2    6.73    2.77
  11  -3   2   13.34    4.37
 -11   3   2    6.59    2.57
  -2 -11  -3    7.37    2.90
   3   2 -11   12.98    4.84
  -3   2  11    7.32    2.74
  -3  -2 -11    9.33    3.95
   0 -11   3  136.38   13.12
   0 -11  -3  147.10   12.82
  -3   0 -11  160.01   13.36
   3   0 -11  129.28   10.68
 -11  -3   0  166.22   14.07
 -11   3   0  151.89   13.28
 -11   3   0  161.88   15.00
   0 -11  -3  112.14   10.50
   0 -11   3  102.53    9.35
   0 -11   3  129.76   12.57
  -3   0  11  125.55   10.93
   0 -11  -3  154.69   13.63
 -11  -3   0  189.70   16.63
  11  -3   0  159.74   15.03
  11   3   0  184.66   16.23
 -11   3   0  133.09   12.10
   3   0 -11  168.69   15.70
   0 -11   3  126.43   11.66
  -2 -11   3   17.81    3.81
 -11   3  -2   23.86    4.85
  -3   2 -11   12.27    3.27
   2 -11  -3   13.47    4.08
   3  -2 -11   20.33    4.58
   2 -11  -3    7.61    2.65
 -11   3  -2   24.74    5.47
  -2 -11   3   23.25    5.54
   2 -11  -3   11.17    3.67
  -2 -11   3   19.84    4.54
  -2 -11   3   15.37    3.80
 -11  -3   2   14.43    3.97
  11   3   2   32.44    7.12
  -3  -2  11   15.39    3.73
 -11  -3   2   14.39    4.43
   3  -2 -11   24.50    5.64
  11  -3  -4    2.82    1.94
  -3   4 -11    0.59    0.65
   4 -11  -3   -1.01    1.75
   3  -4 -11    4.59    2.52
  -4 -11   3    3.75    2.79
  -3  -4  11    2.91    1.80
  -4 -11   3   -0.19    1.18
 -11  -3   4   -3.28    2.36
  -3  -4  11    3.91    1.94
  11   3   4    3.25    2.11
   3  -4 -11    1.81    2.23
 -11   3  -4    2.39    1.90
   6 -11  -3   26.88    5.67
  11   3   6   41.10    8.40
   3  -6 -11   29.64    6.56
  -3  -6  11   21.22    4.85
 -11   3  -6   41.40    7.82
  -3  -6  11   27.56    6.16
  -6 -11   3   23.16    5.67
   3  -6 -11   26.26    5.88
  -3   6 -11   20.57    4.59
  -6  11  -3   42.41    8.37
 -11  -3   6   33.46    7.94
  11  -3  -6   22.63    4.62
   3  -8 -11   33.42    7.59
   8 -11  -3   29.90    6.55
 -11   3  -8   43.21    8.62
  -3  -8  11   24.36    6.07
  -3  -8  11   17.11    4.65
 -11  -3   8   32.08    7.22
  -8 -11   3   29.34    6.88
   3  -8 -11   27.33    6.27
 -11  -3   8   33.27    8.17
  -8  11  -3   18.29    5.61
   3 -10 -11   39.25    8.47
  -3 -10  11   34.56    8.44
 -11  -3  10   44.25    8.87
 -10 -11   3   47.26    9.75
  -3 -10  11   27.32    6.68
 -11  -3  10   39.25    9.74
 -10  11  -3   43.94    9.62
 -11   3 -10   47.57    9.84
  10 -11  -3   37.64    8.13
 -11  -4  -9   74.96   12.41
   4  -9  11   53.35   10.03
  -9 -11  -4   54.39   10.83
  -4  -9 -11   61.52   10.99
 -11  -4  -9   31.43    6.80
 -11   4   9   55.98    9.70
   9 -11   4   39.24    8.61
   4  -9  11   48.87    8.98
  -9  11   4   31.02    6.45
  -9 -11  -4   66.02   11.42
   4   9 -11   30.61    6.99
   4  -7  11  168.72   15.73
  -7 -11  -4  227.68   21.37
 -11  -4  -7  223.17   19.88
  -4  -7 -11  228.45   20.18
  -7 -11  -4  239.55   21.58
 -11  -4  -7  191.86   17.68
  -4  -7 -11  181.98   16.11
 -11   4   7  203.22   17.94
   7 -11   4  178.33   17.65
   4  -7  11  211.00   19.57
   4   7 -11  168.38   17.13
  -7  11   4  162.47   14.64
   7 -11   4  194.88   18.17
  -4  -7 -11  215.94   19.56
  -4  -5 -11   39.90    7.57
   5 -11   4   31.47    7.01
  -5 -11  -4   37.47    7.78
   4  -5  11   22.12    5.23
 -11  -4  -5   38.68    7.81
 -11   4   5   40.93    8.14
   4  -5  11   37.37    7.36
  -5 -11  -4   36.69    7.67
   5 -11   4   35.37    7.95
  11  -4   5   43.76    8.45
   5 -11   4   30.39    6.42
  -4  -5 -11   31.24    6.27
 -11  -4  -5   36.98    7.61
   4   5 -11   37.05    7.88
  -5  11   4   31.94    7.22
  -4  -3 -11  184.09   16.33
  -3 -11  -4  143.96   13.82
   4  -3  11  117.19   11.52
 -11  -4  -3  181.59   16.80
  -3 -11  -4  183.42   17.17
 -11  -4  -3  184.07   17.33
   3 -11   4  192.55   16.74
   3 -11   4  197.94   17.69
  -4   3  11  152.80   12.56
  -3 -11  -4  125.08   12.14
  11  -4   3  195.12   17.70
   4   3 -11  190.58   17.38
 -11   4   3  198.57   16.54
  -4  -3 -11  165.60   15.46
  -3  11   4  174.64   16.80
   3 -11   4  161.74   14.80
  -1 -11  -4  236.58   17.16
  -4  -1 -11  270.94   18.88
 -11  -4  -1  275.39   19.71
 -11   4   1  242.14   16.84
  -1 -11  -4  227.67   17.20
   1 -11   4  274.02   19.37
 -11  -4  -1  305.69   22.14
  -1 -11  -4  221.89   15.67
   1 -11   4  245.17   18.26
 -11   4   1  265.33   20.33
  11  -4   1  254.19   19.59
   4   1 -11  257.24   20.13
  -4   1  11  205.53   14.60
   1 -11   4  200.14   14.94
   1 -11  -4  180.70   13.34
   1 -11  -4  219.99   16.16
   4  -1 -11  163.48   11.50
  -4   1 -11  241.15   16.92
 -11  -4   1  252.35   17.64
 -11   4  -1  199.17   14.31
  -1 -11   4  210.64   16.71
 -11   4  -1  264.55   20.09
  -1 -11   4  205.31   16.07
   1 -11  -4  186.06   14.42
 -11  -4   1  279.55   20.56
  -1 -11   4  134.66   10.87
 -11   4  -1  182.32   13.47
  11   4   1  276.64   20.19
   4  -1 -11  220.26   17.33
  -4  -1  11  206.44   14.71
  -1 -11   4  155.78   11.32
   3 -11  -4  103.37   11.14
   4  -3 -11  114.15   11.14
 -11   4  -3  162.47   15.71
  -4   3 -11  105.84   11.21
  -4  -3  11  128.33   12.46
  -3 -11   4  137.74   14.19
  -3 -11   4  111.88   11.60
  11   4   3  142.47   15.39
  -3 -11   4   95.52   10.29
   3 -11  -4   99.70   11.16
 -11  -4   3  121.54   14.04
   4  -3 -11  120.44   12.84
  11  -4  -3  120.28   11.68
  -5  11  -4   23.07    5.83
  11  -4  -5   24.06    5.26
   4  -5 -11   31.46    6.49
   5 -11  -4   28.52    5.79
  -5 -11   4   28.02    6.11
  -5 -11   4   41.75    8.82
  -4  -5  11   17.37    4.20
  11   4   5   33.87    7.58
 -11  -4   5   30.51    7.21
   4  -5 -11   29.11    6.00
  -4   5 -11   22.07    4.93
 -11   4  -5   42.13    8.01
   7 -11  -4  186.71   16.19
 -11  -4   7  244.68   22.31
   4  -7 -11  183.98   17.31
  -4  -7  11  199.13   19.54
  -7 -11   4  176.14   16.96
  -4   7 -11  168.52   14.74
  -4  -7  11  147.72   14.16
  -4  -7  11  155.91   15.24
 -11   4  -7  245.35   21.45
   4  -7 -11  168.67   15.70
  -7  11  -4  166.18   15.91
  11  -4  -7  137.23   12.26
   4  -9 -11   74.23   11.46
  -4  -9  11   80.62   13.01
  -4  -9  11   44.83    8.60
  -9 -11   4   74.32   12.08
 -11   4  -9  117.93   15.69
 -11  -4   9   89.10   13.91
  -9  11  -4   88.09   13.56
   9 -11  -4   62.64    9.78
  -5 -10 -11    4.34    3.23
 -10 -11  -5    3.88    3.26
 -10  11   5    6.34    3.00
   5 -10  11   17.59    5.87
  10 -11   5   10.50    4.97
 -10 -11  -5    9.10    4.74
 -11   5  10    7.01    3.29
 -11  -5 -10    4.52    2.98
 -11  -5  -8    7.02    3.64
  -8 -11  -5   12.12    4.74
  -5  -8 -11   15.43    5.72
   8 -11   5   18.00    5.87
  -8 -11  -5   10.24    4.10
   5  -8  11   18.59    5.66
 -11   5   8   13.81    4.57
  -8  11   5   10.59    3.62
   5   8 -11    8.91    3.56
 -11  -5  -8   11.06    4.30
 -11  -5  -6   36.90    7.76
   5  -6  11   24.56    6.02
  -6 -11  -5   33.82    7.76
 -11   5   6   42.27    7.76
  -5  -6 -11   35.54    7.32
   6 -11   5   30.62    7.30
  -6 -11  -5   36.44    8.12
   5  -6  11   43.54    8.99
  -5  -6 -11   28.97    5.97
   5   6 -11   34.15    7.38
 -11  -5  -6   31.33    7.11
   6 -11   5   46.39    8.83
  -6  11   5   32.41    7.56
  -5  -4 -11  174.23   16.76
   5  -4  11  107.97   11.74
  -4 -11  -5  159.59   15.86
 -11  -5  -4  172.09   16.94
  -5  -4 -11  149.30   14.65
 -11   5   4  171.04   16.55
   4 -11   5  155.72   15.68
 -11  -5  -4  168.76   17.05
   4 -11   5  158.04   16.33
  -5   4  11  128.00   11.86
  -4 -11  -5  118.08   11.64
  11  -5   4  168.68   17.21
  -4 -11  -5  169.76   16.87
   5   4 -11  170.55   16.94
  -4  11   5  143.57   15.19
   4 -11   5  131.50   13.54
  -2  11   5    9.33    3.51
   2 -11   5    5.62    2.42
 -11  -5  -2   14.55    4.49
   5  -2  11    5.20    2.10
  -2 -11  -5    7.89    2.71
  -2 -11  -5   12.73    3.96
   2 -11   5    9.13    3.85
 -11   5   2    6.73    2.62
 -11  -5  -2   13.20    4.20
  11  -5   2    8.65    3.73
  -5   2  11    7.01    2.96
   5   2 -11    9.00    3.56
  -5  -2 -11   13.27    4.48
   2 -11   5    6.88    2.71
   0 -11   5    5.64    2.50
 -11  -5   0   21.15    5.04
  -5   0 -11   21.34    5.16
   0 -11  -5   16.63    4.58
   5   0  11   18.09    4.05
   0 -11   5   11.82    3.73
   0 -11  -5   13.66    3.38
 -11   5   0    8.47    3.60
   0 -11   5   10.67    3.70
   0 -11  -5   12.21    3.20
   0 -11   5    7.98    3.04
  11  -5   0    7.66    2.96
  11   5   0   22.10    5.32
  -5   0  11    9.58    3.28
 -11  -5   0   23.62    5.94
 -11   5   0    3.74    1.93
 -11   5   0    7.23    2.63
   5   0 -11    3.08    1.04
   5  -2 -11   18.13    3.79
 -11   5  -2   35.24    7.35
   2 -11  -5   27.66    5.76
  -5   2 -11   28.95    6.05
   2 -11  -5   18.14    3.92
  -2 -11   5   31.15    6.47
  -5  -2  11   28.35    6.18
   2 -11  -5   20.22    4.44
  -2 -11   5   28.88    6.12
  -2 -11   5   18.22    4.23
 -11  -5   2   31.08    7.00
   5  -2 -11   32.72    6.41
  11   5   2   38.89    7.73
  11  -5  -2   36.32    6.51
   4 -11  -5  153.21   14.01
   5  -4 -11  161.87   13.96
 -11   5  -4  235.85   19.92
  -5   4 -11  147.81   13.94
  -5  -4  11  166.67   15.41
 -11  -5   4  194.36   18.15
  -4 -11   5  197.57   18.35
  -4 -11   5  135.89   12.85
  11   5   4  232.95   20.40
   5  -4 -11  175.85   15.59
  11  -5  -4  169.05   15.27
   6 -11  -5   31.53    6.31
   5  -6 -11   28.28    6.47
  -6 -11   5   46.54   10.55
  -5   6 -11   36.66    7.06
 -11  -5   6   44.17    9.08
  -5  -6  11   34.75    7.71
  -6 -11   5   25.42    5.95
   5  -6 -11   27.39    6.01
 -11   5  -6   47.97    9.28
  -6  11  -5   31.60    7.19
  11  -5  -6   26.63    5.60
  11  -5  -8   11.88    3.85
   8 -11  -5   18.35    5.13
  -5   8 -11   17.73    4.88
  -5  -8  11    9.19    3.49
   5  -8 -11   16.28    5.27
  -5  -8  11   20.09    6.31
  -8 -11   5   20.27    7.81
  -8  11  -5   25.65    7.11
 -11   5  -8   20.81    6.37
  -8 -11   5   14.30    5.38
  -5  -8  11   11.66    4.19
 -11  -5   8   31.12    8.03
  -8  11  -5   12.78    4.33
 -11   5 -10    9.63    5.03
  10 -11  -5    8.20    3.78
  -5 -10  11   10.33    5.08
   5 -10 -11    8.73    4.14
  -5 -10  11    4.59    2.79
 -10  11  -5   13.40    5.58
 -10 -11   5   11.00    4.49
 -11  -5  10   19.31    6.88
  -9 -11  -6    7.62    4.03
  -6  -9 -11   11.83    4.89
 -11  -6  -9    8.27    4.08
   6  -9  11   24.44    7.72
   9 -11   6   22.50    7.22
  -9 -11  -6    9.93    4.56
 -11   6   9   20.91    5.82
 -11  -6  -9   11.00    4.57
  -9  11   6   15.50    5.29
  -6   9  11   17.55    5.61
 -11  -6  -7   75.69   11.99
 -11  -6  -7   86.64   13.48
  -7 -11  -6   65.60   11.59
  -7  11   6   59.54    9.49
   7 -11   6   84.67   13.12
 -11   6   7   75.17   10.47
   6  -7  11   79.16   13.10
  -6   7  11   56.80    9.46
  -7 -11  -6   80.12   12.68
   6   7 -11   48.74    8.65
  -6  -7 -11   80.35   12.40
  -6  -5 -11  120.94   14.50
   6  -5  11   52.72    8.28
 -11  -6  -5  125.74   15.38
  -5 -11  -6   78.03   12.30
  -5 -11  -6  106.86   13.53
 -11  -6  -5  116.12   14.96
   5 -11   6   99.49   12.78
 -11   6   5   85.26   10.83
   5 -11   6  111.48   14.45
  -6   5  11   83.94    9.82
  -5  11   6   74.91   11.45
   6   5 -11   91.59   11.95
  -6  -5 -11   86.34   11.09
   6  -3  11  119.59   12.10
  -6  -3 -11  249.88   20.95
 -11  -6  -3  227.68   19.55
  -3 -11  -6  198.37   17.64
 -11   6   3  222.14   18.19
   3 -11   6  243.20   20.07
 -11  -6  -3  231.15   20.23
  -6   3  11  173.94   14.07
   6   3 -11  214.86   18.61
  -3  11   6  163.40   16.06
  11  -6   3  189.59   17.88
   3 -11   6  202.20   17.78
  -6   1  11   58.92    8.25
   6  -1  11   33.56    5.81
  -1 -11  -6   53.79    8.44
 -11  -6  -1   68.08   10.17
  -6  -1 -11   61.13    9.32
 -11   6   1   47.88    7.35
  -1 -11  -6   50.09    7.80
   1 -11   6   55.12    9.18
   1 -11   6   44.38    7.72
  11  -6   1   56.70    9.27
  11   6  -1   42.29    7.49
   6   1 -11   52.31    9.18
  -1  11   6   41.32    7.55
   1 -11   6   34.19    5.78
 -11  -6  -1   67.31   10.64
   1 -11  -6   35.03    6.70
   6   1  11   47.15    7.14
  -6   1 -11   48.43    8.24
 -11   6  -1   50.69    7.29
  -1 -11   6   63.83    9.11
  -1 -11   6   48.56    7.71
  -6  -1  11   45.72    7.55
 -11  -6   1   55.43    9.59
 -11   6  -1   72.34   11.29
  11   6   1   55.61    8.80
  11  -6  -1   48.37    8.03
   6  -1 -11   66.94   10.01
  11  -6  -1   53.09    8.11
   6  -3 -11  127.03   10.69
   3 -11  -6  149.37   13.96
  -6   3 -11  153.29   15.14
 -11   6  -3  242.37   20.91
  -6  -3  11  212.92   17.33
  -3 -11   6  116.72   11.28
 -11  -6   3  194.99   18.80
  -3 -11   6  166.93   15.08
  11   6   3  232.36   19.78
  -3 -11   6  221.31   19.06
   6  -3 -11  189.20   16.44
  11  -6  -3  234.58   18.45
  -6   5 -11   64.93    9.72
   5 -11  -6   68.37    9.88
   6  -5 -11   70.83    9.30
 -11   6  -5  115.82   15.00
  -5 -11   6   93.80   13.05
  -5 -11   6   54.88    8.71
 -11  -6   5   81.34   12.32
  11   6   5   98.86   12.83
   6  -5 -11   69.01    9.65
  -5  11  -6   85.20   11.96
  -5  11  -6   60.63    9.06
  11  -6  -5   69.96    9.71
   7 -11  -6   67.25   10.19
   6  -7 -11   68.89   10.57
  -6  -7  11   81.70   12.81
  -7 -11   6   81.81   13.49
  -6   7 -11   72.75   10.92
 -11  -6   7   98.11   14.51
  -6  -7  11   77.30   12.23
  -7  11  -6   89.38   13.37
 -11   6  -7   63.97   11.73
  -7  11  -6   47.39    7.80
  11  -6  -7   60.49    8.87
  -7 -11   6   66.95   11.10
  -9  11  -6   21.36    7.16
   9 -11  -6    9.63    4.42
   6  -9 -11   16.38    5.64
  -6  -9  11   20.37    6.79
  -6   9 -11   10.53    4.19
 -11   6  -9   21.36    6.47
  -6  -9  11   12.60    4.46
  -9 -11   6   13.00    6.14
  -9 -11   6   16.62    5.89
 -11  -6   9   17.00    6.21
 -10 -11  -7   18.99    7.11
  -7 -10 -11   13.83    5.85
   7 -10  11   29.75    9.66
  10 -11   7   22.02    8.00
 -10 -11  -7   22.20    7.53
 -11   7  10   21.13    6.14
 -10  11   7   16.94    5.69
  -7  10  11   13.78    5.52
 -11  -7 -10   25.39    7.30
  -8 -11  -7   13.94    5.43
  -7  -8 -11   23.44    7.16
  -8 -11  -7   17.24    5.63
   8 -11   7   24.68    8.27
   7  -8  11   24.96    8.47
 -11  -7  -8   12.19    5.25
 -11  -7  -8   20.75    6.71
 -11   7   8   22.23    6.22
  -7   8  11   11.04    3.99
  -8  11   7   13.06    4.59
 -11  -7  -6   13.58    5.57
  -6 -11  -7   13.64    5.35
   6 -11   7   19.68    6.09
  -7  -6 -11   19.35    5.88
  -6 -11  -7   11.48    4.48
 -11  -7  -6   16.38    5.70
 -11   7   6   15.65    4.80
  -7   6  11   10.44    3.60
   7   6 -11   10.31    3.84
   7  -4  11   59.24    8.55
 -11  -7  -4   96.97   14.13
  -7  -4 -11   97.83   13.50
  -4 -11  -7   97.04   14.38
 -11  -7  -4   84.66   13.09
   4 -11   7   67.83   10.80
 -11   7   4   49.31    8.01
  -7   4  11   50.51    8.03
   4 -11   7   57.08   10.00
  11  -7   4   42.36    8.51
   7   4 -11   57.72    9.56
  -7  -4 -11   66.62    9.80
  -4  11   7   75.07   11.24
   7  -2  11   41.41    7.19
  -2 -11  -7   38.59    7.73
   2 -11   7   47.24    8.12
  -7  -2 -11   40.98    8.06
  -7   2  11   31.58    6.30
   7   2 -11   55.33    9.42
 -11   7   2   49.89    8.14
 -11  -7  -2   45.59    8.90
  11  -7   2   24.97    6.34
 -11  -7  -2   20.92    6.18
   2 -11   7   61.02    9.85
  -2  11   7   50.82    9.06
 -11  -7   0  180.03   15.77
   7   0  11  138.42   12.26
   0 -11  -7  154.76   14.95
 -11   7   0  185.10   14.95
  -7   0 -11  180.45   16.75
   0 -11   7  253.86   20.45
  -7   0  11  194.20   15.79
 -11  -7   0  218.81   20.02
  11   7   0  160.85   14.94
   0 -11   7  197.84   16.47
  11  -7   0  182.03   16.33
   7   0 -11  210.16   18.05
   0  11   7  163.10   15.67
  11  -7   0  231.60   18.65
 -11   7  -2   27.96    7.02
   2  11   7   27.21    5.72
   2 -11  -7   34.37    6.73
   7  -2 -11   22.18    5.45
  -7   2 -11   42.48    9.04
  -7  -2  11   42.30    7.99
 -11  -7   2   49.74    9.40
  -2  11  -7   31.72    6.41
  -2 -11   7   19.45    5.02
  11   7   2   32.17    6.84
  11  -7  -2   27.94    6.11
  -2 -11   7   19.27    5.47
  11  -7  -2   42.48    7.85
   7  -4 -11   37.40    6.00
  -4 -11   7   73.24   11.54
   4 -11  -7   88.71   10.96
  11   7   4   98.65   12.59
 -11   7  -4   85.16   12.91
  -7  -4  11   76.72   11.15
  -4 -11   7   38.17    6.76
  -7   4 -11  100.45   12.49
 -11  -7   4  137.98   17.54
  -4  11  -7   78.12   10.76
  -4 -11   7   54.41    8.81
   7  -4 -11   60.79    9.30
  11  -7  -4   83.65   11.18
  -6  11  -7    7.97    3.04
  -7   6 -11   19.10    6.01
  11  -7  -6   16.83    4.65
 -11   7  -6   18.28    5.99
   6 -11  -7   15.56    4.88
  -6  11  -7   17.98    5.67
   7  -6 -11    7.93    3.31
  -6 -11   7   14.99    5.77
  -7  -6  11   18.96    6.32
  -6 -11   7   10.52    3.97
 -11  -7   6   22.22    6.53
  11  -7  -8   10.51    3.97
   8 -11  -7    8.16    3.74
   7  -8 -11   10.93    4.34
  -7   8 -11   14.24    5.21
  -7  -8  11   12.58    5.94
  -8 -11   7   10.33    4.57
 -11   7  -8   14.29    5.90
  -8 -11   7   14.04    5.93
 -11  -7   8    7.84    5.00
  -8  11  -7   18.88    6.49
 -11  -7   8   16.80    6.31
  -7  -8  11   12.71    5.26
  10 -11  -7   11.82    4.50
   7 -10 -11   17.40    6.22
  -7 -10  11    9.36    5.21
 -11   7 -10   24.69    7.27
  -7  10 -11   19.49    6.14
 -10  11  -7   34.93    9.35
  -7 -10  11   13.82    5.56
 -10 -11   7    9.51    5.04
 -11  -7  10   26.85    8.42
 -10 -11   7   16.96    7.46
  -9 -11  -8    5.50    3.73
  -8  -9 -11    1.26    1.76
  -8  -9 -11    3.09    2.49
 -11  -8  -9    3.66    3.35
   9 -11   8    9.21    4.52
 -11  -8  -9    3.63    3.36
   8  -9  11    5.58    3.71
 -11   8   9    5.15    3.27
  -9  11   8    2.65    1.17
  -9 -11  -8    0.71    1.83
  -8   9  11    5.92    3.53
  -7 -11  -8    3.33    3.00
   7 -11   8    1.50    1.25
  -8  -7 -11    4.19    2.85
 -11  -8  -7    5.28    3.16
 -11  -8  -7    3.83    3.25
 -11   8   7    1.91    1.20
  -8   7  11    1.56    1.06
  -7  11   8    3.83    3.04
  -5 -11  -8   10.21    4.62
   5 -11   8    5.35    3.43
 -11  -8  -5    6.11    3.61
 -11   8   5    3.82    1.98
 -11  -8  -5   11.83    5.57
  -8   5  11    4.58    2.69
  -8  -5 -11    4.74    2.02
   8   5 -11    3.40    2.63
   5 -11   8    8.58    4.03
 -11  -8  -3   24.73    6.98
  -3 -11  -8   12.42    4.11
   3 -11   8   10.68    4.67
   3 -11   8    7.80    3.24
 -11  -8  -3   17.15    5.68
  11  -8   3   16.37    5.49
 -11   8   3    7.55    2.91
  -8   3  11   15.64    4.63
   8   3 -11    3.46    1.99
  -3  11   8   12.15    4.60
  -8  -3 -11   19.90    5.89
  11  -8   1    5.99    3.20
   8  -1  11    2.30    1.06
  -8  -1 -11    2.32    1.38
  -1 -11  -8   -0.35    1.41
 -11  -8  -1    3.93    2.72
   1 -11   8    6.16    2.95
   1 -11   8    6.29    2.54
 -11  -8  -1    2.24    1.65
 -11   8   1    5.73    2.38
  11  -8   1    0.37    0.78
  11   8  -1    1.28    1.13
  -8   1  11    4.15    2.02
   8   1 -11    3.60    2.00
  -1  11   8    2.52    1.55
   1  11   8    1.57    1.71
  11  -8  -1    4.51    2.63
   1 -11  -8    1.44    0.58
  11   8   1    3.62    2.26
  -1 -11   8    4.10    2.70
  -8   1 -11    0.20    1.67
  -1 -11   8    4.92    2.73
 -11  -8   1   -0.85    2.35
 -11   8  -1    7.49    3.96
  11  -8  -1    2.33    1.52
   8  -1 -11    2.56    1.57
  -8  -1  11    4.99    3.39
   3  11   8   12.66    4.05
  11  -8  -3    8.50    3.88
   3 -11  -8   10.96    4.08
  -3 -11   8   14.43    5.28
  11   8   3   13.44    4.25
 -11   8  -3   19.88    6.15
  -8  -3  11    7.46    3.41
  -3 -11   8   14.84    5.04
  -3  11  -8    9.64    3.44
 -11  -8   3   12.19    4.84
   8  -3 -11   15.04    4.67
  -8   3 -11   10.15    4.18
  -8   5 -11    6.21    3.89
  11  -8  -5    0.30    1.70
  -5 -11   8    1.41    1.59
   5 -11  -8    2.07    1.94
  -5 -11   8    1.48    0.62
  -5 -11   8    1.23    2.18
 -11   8  -5    1.07    1.74
  -5 -11   8    3.41    2.07
 -11  -8   5    0.86    0.55
  -5  11  -8    2.64    1.59
  -8  -5  11   -1.83    1.78
 -11   8  -7    0.29    2.31
  11  -8  -7    0.39    1.08
  -8   7 -11    1.68    1.71
   8  -7 -11    1.99    0.92
   7 -11  -8    1.84    2.43
  -8  -7  11    3.35    2.92
  -7 -11   8    2.66    2.82
  -7  11  -8   -2.81    2.41
  -7 -11   8    1.20    1.78
 -11  -8   7   -5.27    4.03
  -8  -7  11    1.23    1.53
  11  -8  -9    1.27    1.87
  -9  11  -8    4.53    3.11
   9 -11  -8    1.43    1.87
   8  -9 -11    4.23    3.09
  -8  -9  11    0.27    0.71
  -8   9 -11    0.02    0.74
  -9 -11   8    3.39    3.40
  -9 -11   8    2.72    2.67
  -8  -9  11    4.62    3.26
 -11  -8   9    8.40    5.08
 -11   8  -9   10.82    5.55
 -10 -11  -9    7.80    4.88
  -9 -10 -11    3.44    2.98
 -11  -9 -10    4.53    3.07
  11  -9  10   17.64    8.79
  10 -11   9   14.08    7.24
   9 -10  11   12.09    6.32
 -11   9  10    6.25    4.08
 -10  11   9    5.99    3.26
  -9  10  11    9.13    4.28
 -11  -9  -8    5.05    3.45
  -9  -8 -11    4.22    3.61
  -8 -11  -9    6.47    3.84
 -11  -9  -8    2.52    2.38
   9  -8  11    5.30    3.81
   8 -11   9    3.92    3.53
 -11   9   8    1.74    0.38
  -9   8  11    6.56    3.30
  -8  11   9    6.52    3.74
  -6 -11  -9   13.35    5.35
   6 -11   9   12.72    5.42
 -11  -9  -6    9.35    4.48
 -11  -9  -6   10.48    5.11
  -9  -6 -11   13.35    5.02
 -11   9   6   10.06    3.79
  -9   6  11   14.39    4.57
 -11  -9  -4    9.82    4.68
  -4 -11  -9   15.54    6.32
   4 -11   9   13.64    5.40
 -11  -9  -4   10.29    4.42
   4 -11   9   18.78    6.08
 -11   9   4   11.44    4.00
  -9   4  11   12.21    4.13
   9   4 -11    9.82    3.64
  -9  -4 -11   10.17    4.49
  -9  -2 -11   44.16    9.09
  -2 -11  -9   33.44    7.40
 -11  -9  -2   27.39    7.11
   2 -11   9   24.53    6.35
   2 -11   9   18.10    5.36
 -11  -9  -2   36.86    8.28
 -11   9   2   12.13    3.61
  -9   2  11   17.34    4.91
  11   9  -2   14.60    4.17
   9   2 -11   16.53    4.87
   0 -11  -9   45.96    8.51
  -9   0 -11   64.22   10.58
  -9   0  11   62.28   10.15
   0 -11   9   71.10   11.19
   0 -11   9   52.86    9.00
  11   9   0   37.42    6.77
   9   0 -11   47.54    8.22
   0  11   9   44.00    7.72
 -11  -9   0   60.94   10.99
  11  -9   0   60.12    9.76
  11  -9  -2   15.30    4.94
  -2 -11   9   11.34    4.24
   2 -11  -9   12.87    4.36
  -2 -11   9   13.66    4.46
  -9   2 -11   18.06    5.80
  11   9   2   17.84    4.97
 -11  -9   2   14.37    5.49
  -9  -2  11   16.21    5.25
 -11   9  -2   22.74    6.66
   2  11   9   23.51    5.64
  11  -9  -4   20.41    5.81
  -4 -11   9    8.35    4.02
 -11   9  -4   18.69    6.47
   4 -11  -9   17.32    5.32
  -4 -11   9   14.79    5.39
  -4 -11   9   12.66    4.92
  -9  -4  11   13.96    5.03
 -11  -9   4   22.97    6.80
  -9   4 -11   23.87    6.77
  -6  11  -9    4.13    2.18
  -9   6 -11    5.83    3.45
  11  -9  -6    5.88    3.80
  -6 -11   9    2.62    2.52
   6 -11  -9    4.84    2.87
  -6 -11   9    8.77    4.74
 -11   9  -6    7.85    3.60
  -6 -11   9    3.73    2.67
 -11  -9   6   12.77    5.56
  -9  -6  11    9.28    4.55
  11  -9  -8    4.06    2.32
   9  -8 -11    3.08    1.81
   8 -11  -9    1.95    2.21
  -9   8 -11    2.45    1.88
 -11  -9   8   -0.62    1.79
  -9  -8  11    0.70    2.20
  -8 -11   9   -4.00    3.09
 -11  -9   8   -0.02    1.71
  -8 -11   9   -1.85    3.01
 -11   9  -8    6.48    4.33
  -9  -8  11   -0.38    0.18
  -8  11  -9    1.78    1.92
 -10 -11   9   28.79    8.57
  10 -11  -9    4.03    3.13
   9 -10 -11    5.54    3.83
  -9  10 -11   10.64    5.32
 -11   9 -10   12.42    5.73
 -10  11  -9   10.53    4.98
 -10 -11   9    4.82    4.93
  -9 -10  11    9.21    5.22
 -11  -9  10   12.42    7.19
  -9 -11 -10   -4.76    4.31
 -11 -10  -9    8.62    4.56
 -10  -9 -11    1.57    2.16
   9 -11  10   -5.68    5.14
  10  -9  11   -3.25    3.99
  11 -10   9    3.95    4.87
 -11  10   9   -1.00    0.38
 -10   9  11    0.63    1.24
 -11 -10  -9    1.12    2.38
  -9  11  10    2.63    2.09
  -7 -11 -10   -4.10    3.65
 -11 -10  -7    1.90    1.81
 -11 -10  -7    4.24    3.92
 -11 -10  -7   -2.76    3.20
 -10  -7 -11    6.25    4.30
   7 -11  10   -3.00    3.38
 -11  10   7    3.22    2.84
 -10   7  11    4.93    2.36
  -7  11  10    0.60    1.22
  11 -10   7    3.58    3.24
  -5 -11 -10   -0.34    2.29
 -11 -10  -5    3.04    3.21
 -11 -10  -5   -0.94    0.35
   5 -11  10   -0.05    1.22
 -11 -10  -5    1.46    0.76
 -10   5  11   -0.72    0.89
 -11  10   5    1.59    1.84
 -10  -5 -11   -2.55    3.55
 -10  -3 -11   -0.25    0.76
  -3 -11 -10    3.02    2.57
   3 -11  10    3.87    3.00
   3 -11  10    4.31    3.12
 -11 -10  -3    3.18    3.44
 -10   3  11    3.16    2.12
 -11  10   3    4.74    2.51
  11 -10   1   20.62    6.05
 -10  -1 -11   15.03    5.26
  -1 -11 -10    9.81    4.15
   1 -11  10   24.82    6.52
  11 -10   1    9.62    3.59
   1 -11  10   20.54    5.60
 -11 -10  -1   13.15    4.84
 -10   1  11   19.47    5.53
  11 -10  -1   17.11    5.57
  -1 -11  10    9.04    3.45
   1 -11 -10   11.78    4.51
 -10   1 -11   15.61    5.52
  -1 -11  10    9.46    3.60
 -10  -1  11   22.01    5.97
 -11 -10   1   12.68    4.84
 -11  10  -3   14.00    5.49
  11 -10  -3    5.96    3.39
  -3 -11  10    4.61    3.24
   3 -11 -10    6.70    3.40
 -10  -3  11   10.83    4.57
 -11 -10   3   10.82    4.59
 -10   3 -11   12.16    4.57
  -3 -11  10    6.01    3.23
 -10   5 -11    1.86    2.49
  11 -10  -5   -1.37    1.09
  -5 -11  10    5.66    3.97
 -11 -10   5   -0.04    1.31
   5 -11 -10    1.46    0.99
  -5 -11  10    2.04    2.06
 -10  -5  11    2.21    2.20
 -11  10  -5   -3.68    2.96
  11 -10  -7    1.31    2.00
 -11  10  -7    5.36    2.65
 -10   7 -11    5.23    4.04
  -7 -11  10    0.00    1.01
   7 -11 -10    1.11    1.67
  -7 -11  10    1.23    2.22
 -11 -10   7    0.41    2.49
  -7 -11  10    4.08    3.22
 -11 -10   7    5.51    3.35
  -7  11 -10    3.96    3.02
 -10  -7  11    3.32    3.71
  11 -10  -9   -0.46    2.03
   9 -11 -10    3.60    2.93
 -10   9 -11    2.02    2.42
  -9 -11  10    0.01    3.04
  -9  11 -10    2.81    2.76
 -11  10  -9    3.67    3.35
  -9 -11  10    7.24    4.39
 -11 -10   9    1.31    2.11
 -10  -9  11    0.74    3.20
 -11 -11 -10    0.24    2.12
   8 -11  11   25.61    9.25
  -8 -11 -11   23.62    8.26
 -11 -11  -8   16.37    7.64
 -11 -11  -8   23.55    7.67
  11 -11   8   22.38    9.02
 -11   8  11   16.17    5.84
 -11  -8 -11   22.68    7.36
 -11  11   8   14.40    5.86
  -8  11  11   19.38    6.87
  -6 -11 -11   32.72    9.06
 -11 -11  -6   22.34    8.25
  11 -11   6   41.15   10.84
 -11 -11  -6   33.50    9.10
  -6  11  11   41.25    9.71
 -11   6  11   32.01    7.54
 -11  -6 -11   39.42    9.29
   6 -11  11   31.21    9.41
 -11  11   6   22.71    6.64
  -4 -11 -11   23.00    8.09
 -11   4  11   35.47    7.67
 -11  11   4   24.70    5.97
   4 -11  11   37.70    9.38
   4 -11  11   26.85    6.97
  11 -11   4   31.12    8.25
 -11 -11  -4   35.22    9.30
 -11  -4 -11   26.32    7.48
  -2 -11 -11   45.71    9.86
 -11  -2 -11   48.04    9.78
 -11   2  11   40.44    8.58
 -11 -11  -2   50.27   10.92
   2 -11  11   51.41   10.13
  11 -11   2   42.37    8.87
   2 -11  11   30.90    7.66
   0 -11 -11   45.96    9.14
 -11   0  11   37.79    7.95
   0 -11  11   32.73    7.50
 -11 -11   0   54.06   10.31
   0 -11  11   22.85    6.16
  11 -11   0   40.58    8.48
   2 -11 -11   50.54    9.72
  -2 -11  11   33.81    7.98
 -11   2 -11   48.90   11.17
 -11  -2  11   68.09   11.93
 -11 -11   2   51.38   10.66
  -2 -11  11   35.64    8.15
 -11  11  -2   52.42   10.83
  11 -11  -2   61.24   10.67
  11 -11  -4   24.28    6.84
  -4 -11  11   19.05    6.65
   4 -11 -11   23.46    6.69
 -11  11  -4   34.14    8.57
  -4 -11  11   22.05    6.27
 -11 -11   4   20.86    6.67
 -11  -4  11   27.22    8.11
 -11   4 -11   24.54    7.53
  11 -11  -6   24.34    7.12
  -6 -11  11   13.52    6.80
   6 -11 -11   30.94    7.98
 -11 -11   6   35.24   12.88
 -11   6 -11   54.74   12.13
 -11  11  -6   39.02   10.02
  -6 -11  11   25.05    7.74
 -11 -11   6   25.59    8.49
 -11  -6  11   30.18    9.09
  11 -11  -8    9.40    4.94
   8 -11 -11   13.10    5.86
 -11 -11   8   15.30    7.75
  -8 -11  11    8.85    5.94
 -11  -8  11   13.11    7.85
 -11 -11   8    2.46    6.59
 -11  11  -8   26.60    8.68
   0 -12   0  341.23   20.13
   0 -12   0  328.78   19.69
   0   0  12  285.91   15.46
   0 -12   0  389.15   23.45
   0   0  12  349.19   18.29
 -12   0   0  413.76   23.85
  12   0   0  497.91   28.57
 -12   0   0  435.50   24.23
   0   0 -12  496.81   29.36
   0   0 -12  386.13   20.21
   2 -12   0  155.51   14.15
  -2 -12   0  135.11   12.70
  -2 -12   0  127.09   12.86
  -2 -12   0  139.16   13.73
   0  -2  12  128.82   11.46
 -12   0  -2  168.02   15.69
   2 -12   0  182.44   16.87
  -2 -12   0  140.90   13.59
 -12   0  -2  153.03   14.28
   0  -2 -12  164.31   15.99
  12   0   2  190.42   17.99
 -12   0   2  183.40   16.45
 -12   0   2  165.18   13.69
   0   2 -12  195.18   18.30
  -4  12   0    6.93    3.98
   4 -12   0    6.61    2.75
 -12   0  -4    4.20    2.34
  -4 -12   0    5.37    2.54
   0  -4 -12    6.92    3.09
   4 -12   0    3.68    1.88
   0  -4  12    4.92    2.53
   4 -12   0    7.26    3.26
  -4 -12   0    5.88    3.18
 -12   0   4    9.17    3.96
  -4 -12   0    4.19    2.19
 -12   0  -4    4.06    2.44
  12   0   4    7.76    3.05
 -12   0   4    4.16    2.70
   0  -4 -12    7.39    3.46
  -6  12   0   31.43    7.52
 -12   0  -6   28.91    6.47
   0  -6  12   20.60    5.11
   6 -12   0   30.40    6.50
   0  -6  12   31.78    7.01
   0  -6 -12   24.91    6.56
  -6 -12   0   20.11    5.54
   6 -12   0   16.57    4.20
   0  -6  12   19.37    4.36
 -12   0   6   40.41    8.31
  12   0   6   35.36    7.93
   0  -6 -12   21.22    5.48
   0  -8  12   98.41   12.46
   0  -8  12   95.61   13.22
   0  -8 -12  106.98   14.41
 -12   0  -8  122.39   14.90
  -8 -12   0  103.79   14.00
   0  -8  12   61.10    9.17
 -12   0   8  120.78   14.60
   0  -8 -12   82.30   10.99
  -8  12   0   94.87   13.77
   8 -12   0   86.19   12.33
  10 -12   0   -2.09    2.29
   0 -10  12   -4.69    2.91
   0 -10 -12    3.07    2.16
   0 -10  12    3.86    1.71
 -12   0 -10    5.22    1.90
   0 -10  12   -0.76    1.31
 -12   0  10   -2.46    2.41
 -10 -12   0    1.50    1.89
  11 -12   1    0.37    0.45
 -12  -1 -11   -2.81    2.28
  -1 -11 -12    2.22    1.91
   1 -11  12    2.61    2.21
 -11 -12  -1    1.84    1.98
 -12   1  11   -1.25    1.69
   1 -11  12    2.00    2.04
   1  11 -12    0.51    0.42
   9 -12   1   15.41    5.30
   1  -9  12   14.95    4.91
  -1  -9 -12   11.13    4.55
  -9 -12  -1   12.36    4.77
 -12  -1  -9   19.69    6.15
   1  -9  12   16.37    5.23
   1  -9  12   10.95    3.89
 -12   1   9   18.45    5.96
  -1  -9 -12   10.61    4.11
   1  -7  12   35.00    7.28
  -1  -7 -12   31.46    7.37
 -12   1   7   51.33    9.30
   1  -7  12   33.04    6.95
   7 -12   1   28.21    5.96
  -7 -12  -1   26.92    6.89
   1  -7  12   22.77    5.24
 -12  -1  -7   35.93    8.00
  -1  -7 -12   30.25    6.85
  -7  12   1    9.92    2.79
  -7  12   1   37.34    8.16
   7 -12   1   36.32    7.72
  -5 -12  -1  232.91   18.27
   1  -5  12  310.23   21.65
  -1  -5 -12  299.37   22.83
 -12   1   5  431.90   26.74
  -5 -12  -1  281.79   22.29
   5 -12   1  279.66   19.01
  12  -1   5  410.02   29.35
 -12  -1  -5  258.93   19.30
   1  -5  12  260.45   18.24
   5 -12   1  386.68   27.23
 -12  -1  -5  303.11   21.94
  -1  -5 -12  275.26   20.68
   1   5 -12  373.26   26.92
  -5  12   1  419.05   30.37
   5 -12   1  324.81   21.56
  -3 -12  -1  152.49   14.08
 -12   1   3  244.22   19.51
   3 -12   1  156.26   13.63
   1  -3  12  124.34   11.62
 -12  -1  -3  192.37   17.22
   3 -12   1  190.49   17.58
  -3 -12  -1  147.50   14.08
 -12   1   3  187.50   17.31
  12  -1   3  205.89   19.41
  -3 -12  -1  172.47   16.11
  -1  -3 -12  172.79   16.26
   1   3 -12  221.30   20.28
 -12  -1  -3  192.50   17.11
  -3  12   1  176.40   17.26
  -1  -3 -12  173.16   15.20
 -12   1   3  156.23   13.36
   3 -12   1  145.12   14.01
  -1  -1 -12  368.14   20.99
   1 -12   1  324.13   19.99
  -1 -12  -1  358.21   21.33
  -1 -12  -1  316.73   19.11
   1 -12   1  303.51   19.25
  -1 -12  -1  370.82   22.36
   1  -1  12  275.94   16.96
 -12  -1  -1  513.10   29.65
   1 -12   1  394.85   24.68
 -12  -1  -1  436.13   24.62
  -1 -12  -1  372.30   22.14
  -1   1  12  322.46   18.34
 -12   1   1  355.96   21.75
  12  -1   1  485.17   28.78
   1   1 -12  499.10   30.92
  -1  -1 -12  498.29   29.17
 -12   1   1  369.02   21.91
  -1 -12   1  335.35   19.88
   1 -12  -1  337.32   20.91
  -1   1 -12  334.59   19.18
   1  -1 -12  373.85   21.53
   1 -12  -1  303.58   18.82
  -1 -12   1  335.40   20.42
  -1 -12   1  370.28   21.70
  -1  -1  12  281.61   16.33
   1   1  12  301.16   16.01
  -1  -1  12  348.47   18.65
   1 -12  -1  429.67   26.56
  -1 -12   1  345.67   21.09
 -12   1  -1  439.37   24.51
 -12  -1   1  416.45   25.22
 -12  -1   1  358.19   20.76
  12   1   1  546.32   30.72
   1  -1 -12  455.34   27.25
  -1   1 -12  454.02   27.81
 -12   1  -1  437.59   24.64
   3 -12  -1  164.85   14.60
  -3 -12   1  133.99   12.08
  -3 -12   1  146.68   13.78
  -3 -12   1  157.31   14.63
   1  -3 -12  181.48   16.32
  -3 -12   1  196.52   18.79
  -1  -3  12  144.31   12.73
 -12   1  -3  168.95   14.70
   3 -12  -1  191.76   17.68
 -12  -1   3  193.52   17.75
 -12  -1   3  152.57   12.96
  12   1   3  269.48   22.27
 -12   1  -3  208.59   18.02
   1  -3 -12  181.33   16.79
   5 -12  -1  320.97   21.28
   1  -5 -12  326.20   24.10
 -12  -1   5  428.90   26.58
  -5 -12   1  303.64   22.23
  -1  -5  12  282.05   18.98
 -12   1  -5  360.58   24.22
  12   1   5  413.28   30.03
   1  -5 -12  306.88   22.36
 -12  -1   5  408.15   28.17
  -5  12  -1  394.77   27.50
  -1  -7  12   53.32    9.47
   1  -7 -12   51.34    9.91
 -12  -1   7   68.07   11.20
  -1  -7  12   39.97    7.36
  -7 -12   1   45.79    8.54
 -12   1  -7   58.81   10.24
  -1  -7  12   40.00    7.03
   1  -7 -12   43.51    8.06
  -7  12  -1   61.94   10.45
   7 -12  -1   54.64    8.85
   9 -12  -1    8.49    3.65
  -1  -9  12    9.87    4.36
   1  -9 -12   11.63    4.87
  -1  -9  12    7.33    3.12
  -1  -9  12    8.14    3.33
 -12  -1   9   10.20    4.50
  -9 -12   1   13.98    5.61
 -12   1  -9    4.57    2.26
   1  -9 -12    4.18    2.69
  11 -12  -1   -1.61    2.41
  -1 -11  12    1.02    0.92
   1 -11 -12    2.48    2.65
  -1 -11  12    6.11    3.72
 -12  -1  11    1.08    1.75
 -11 -12   1    5.46    3.29
 -12   1 -11    6.32    3.34
  10 -12   2   13.16    4.71
   2 -10  12    6.44    3.13
 -12  -2 -10    7.21    3.77
  -2 -10 -12    5.03    2.86
   2 -10  12    5.87    3.15
 -10 -12  -2    7.96    3.96
   2 -10  12    4.31    2.61
 -12   2  10   15.07    5.32
   2  10 -12    2.70    0.80
   2  -8  12    9.05    3.71
   8 -12   2    8.09    3.93
   2  -8  12    9.42    3.69
  -2  -8 -12   15.25    5.29
 -12  -2  -8   15.77    5.27
   2  -8  12    9.65    3.96
   8 -12   2    7.18    3.12
  -8 -12  -2   14.36    5.11
 -12   2   8   11.74    4.66
  -8  12   2    8.12    2.98
  -2  -8 -12   14.54    4.88
   2   8 -12    9.99    4.83
   6 -12   2    3.42    2.15
   2  -6  12    7.46    2.98
  -6 -12  -2    7.59    3.04
  -2  -6 -12   10.13    4.10
   6 -12   2    8.65    3.67
  -6 -12  -2    7.69    3.04
 -12  -2  -6   12.20    4.40
 -12   2   6    5.90    2.81
  12  -2   6    5.98    3.11
   2  -6  12    2.14    1.06
  -2  -6 -12    5.11    2.25
   2   6 -12    2.34    1.42
   2  -6  12    2.59    1.41
 -12  -2  -6   10.32    5.01
  -6  12   2    9.59    3.90
  -4  12   2   27.18    6.95
 -12   2   4   31.70    6.73
   4 -12   2   28.12    6.18
 -12   2   4   25.48    5.28
  -4 -12  -2   14.52    4.63
   2  -4  12   10.22    3.45
   2  -4  12   17.17    4.57
   4 -12   2   27.68    6.14
  -4 -12  -2   19.79    5.21
   4 -12   2   33.94    7.35
  -4 -12  -2   13.32    4.02
 -12  -2  -4   16.93    4.86
  12  -2   4   32.17    7.96
 -12  -2  -4   17.62    5.47
  -2  -4 -12   20.95    5.45
   2   4 -12   36.58    7.93
  -2  -4 -12   17.78    4.80
   2 -12   2   22.20    5.32
 -12   2   2   28.78    6.16
  -2 -12  -2   21.27    5.16
  -2 -12  -2   18.59    4.94
   2 -12   2   20.79    5.19
  -2 -12  -2   15.73    4.95
   2  -2  12   17.31    4.15
  -2  -2 -12   19.81    4.97
   2 -12   2   29.10    6.85
 -12   2   2   27.67    6.14
  -2 -12  -2   14.70    4.09
 -12  -2  -2   17.58    5.12
  12  -2   2   28.24    7.02
 -12   2   2   22.51    5.54
   2   2 -12   27.93    6.96
  -2  -2 -12   26.85    6.39
  -2   2  12   19.43    4.51
 -12  -2  -2   18.83    5.03
   0 -12   2   86.95    9.86
 -12   2   0  111.70   12.51
   0 -12  -2   80.09    9.91
  -2   0 -12   90.83   10.27
   2   0 -12   91.68    9.71
   0 -12   2   88.99   10.62
   0 -12  -2   74.16    9.19
   0 -12   2   73.89    8.43
 -12  -2   0   91.14   10.72
   2   0  12   63.05    7.85
  -2   0  12   93.84    9.91
   0 -12  -2   89.40   11.11
   0 -12   2  100.11   11.52
 -12  -2   0   94.97   12.11
 -12   2   0  101.19   11.06
  12  -2   0  129.47   14.21
  12   2   0  113.84   13.48
   2   0 -12  118.24   13.71
  -2   0 -12  104.13   12.74
  -2   2 -12   26.75    5.22
  -2 -12   2   16.76    4.09
   2 -12  -2   25.66    5.63
   2  -2 -12   28.65    6.17
   2 -12  -2   20.29    4.73
   2 -12  -2   23.35    5.71
  -2 -12   2   24.05    5.66
  -2  -2  12   23.71    5.04
  -2  -2  12   23.83    4.64
 -12   2  -2   28.53    6.46
  -2 -12   2   21.75    4.84
  -2 -12   2   24.35    5.71
  12   2   2   36.45    7.99
 -12  -2   2   30.91    6.58
 -12   2  -2   32.42    6.50
   2  -2 -12   29.80    6.63
 -12  -2   2   24.59    5.32
  -4  12  -2   26.92    6.40
  -2   4 -12   13.12    3.47
   4 -12  -2   15.65    4.59
   2  -4 -12   22.60    6.02
  -4 -12   2   17.79    5.17
  -2  -4  12   19.94    4.92
   4 -12  -2   18.75    5.49
  12   2   4   19.44    5.71
  -4 -12   2   15.23    4.31
 -12   2  -4   25.99    6.38
 -12  -2   4   21.14    6.07
   2  -4 -12   18.39    5.24
  -6  12  -2    2.94    2.09
   6 -12  -2    4.56    2.68
 -12   2  -6    2.40    2.57
  -2  -6  12    3.87    1.28
   2  -6 -12   -1.47    1.81
  -2  -6  12    2.00    1.71
 -12  -2   6    1.11    0.81
  -2  -6  12    3.51    2.33
  -6 -12   2    5.18    2.66
  12   2   6    2.24    2.74
 -12  -2   6    4.31    2.78
   2  -6 -12    2.73    2.51
 -12   2  -8   11.06    4.97
   8 -12  -2    7.77    3.32
  -2  -8  12    8.67    3.85
   2  -8 -12    1.45    1.40
 -12  -2   8   14.94    5.20
  -2  -8  12    3.77    2.11
  -8 -12   2    2.66    1.81
   2  -8 -12    6.02    3.17
 -12  -2   8   11.72    5.14
  -8  12  -2   10.10    4.17
  10 -12  -2   13.13    5.11
  -2 -10  12   11.44    5.09
   2 -10 -12    7.21    4.03
 -12  -2  10    6.99    3.87
  -2 -10  12    8.67    3.92
 -10 -12   2   10.67    4.71
 -12   2 -10   15.58    6.01
 -12  -2  10    9.44    3.89
 -12  -3 -11   -4.69    3.43
 -11 -12  -3    2.98    3.02
  -3 -11 -12   -4.80    3.34
   3 -11  12    5.01    2.68
   3 -11  12   -0.90    1.57
 -12   3  11    3.91    2.58
   9 -12   3   10.22    4.55
 -12  -3  -9   22.26    6.24
   3  -9  12    6.75    3.21
  -3  -9 -12   18.73    5.98
   9 -12   3    6.11    2.96
   3  -9  12    9.80    3.66
  -9 -12  -3   14.87    5.18
   3  -9  12   12.05    4.88
 -12   3   9    6.50    3.31
  -9  12   3    2.96    1.57
   3   9 -12    4.18    3.01
   7 -12   3    9.03    3.91
   3  -7  12   -0.07    1.49
   3  -7  12    7.37    3.54
  -7 -12  -3    0.89    1.68
 -12  -3  -7   10.15    4.34
  -3  -7 -12    5.46    2.70
  -7 -12  -3   10.88    4.46
   7 -12   3    8.56    3.91
 -12  -3  -7    5.98    2.78
 -12   3   7   11.32    4.10
  -3  -7 -12    4.90    3.15
   3   7 -12    7.96    3.81
  -7  12   3    5.33    2.12
  -7  12   3    4.09    2.70
  -5 -12  -3   48.01    8.47
   3  -5  12   45.62    7.56
 -12  -3  -5   72.31   11.19
  -5 -12  -3   66.78   10.96
 -12  -3  -5   59.01    9.79
   5 -12   3   65.96   10.18
   3  -5  12   53.96    8.95
 -12   3   5   50.57    7.58
   5 -12   3   85.86   13.01
  12  -3   5   74.89   11.95
  -3  -5 -12   51.71    8.41
   3   5 -12   79.56   12.35
 -12   3   5   86.09   11.90
  -5  12   3   67.67   11.25
   5 -12   3   74.28   10.86
  -3  -5 -12   65.75   10.23
  -3  -3 -12   91.01   11.65
  -3 -12  -3   69.05   10.06
   3  -3  12   61.30    9.10
 -12  -3  -3  116.93   14.43
  -3 -12  -3   90.34   12.16
 -12   3   3   95.90   11.47
   3 -12   3   94.77   11.84
   3  -3  12   57.49    8.44
   3 -12   3  100.25   13.10
  -3 -12  -3   70.10    9.51
  -3   3  12   69.36    8.73
  12  -3   3  107.14   14.12
 -12   3   3  111.65   12.79
   3   3 -12  118.76   15.22
  -3  -3 -12   87.09   11.88
 -12  -3  -3   81.75   11.62
  -3  12   3   83.36   12.40
   3 -12   3   93.15   11.47
  -3  -1 -12   92.63   11.23
  -1 -12  -3   72.72    9.66
 -12   3   1   97.03   11.68
 -12  -3  -1   89.04   11.19
 -12   3   1  108.14   12.19
   1 -12   3   82.62   10.15
  -1 -12  -3   68.63    8.92
   1 -12   3  102.41   11.91
 -12  -3  -1  103.46   13.12
  -3   1  12   65.23    8.31
   1 -12   3   97.22   12.04
  -1 -12  -3   82.88   10.36
  12  -3   1   95.72   12.60
   3   1 -12  113.65   13.85
  -3  -1 -12   96.78   12.52
 -12   3   1   90.14   10.57
   1 -12   3   79.56    9.75
   1 -12  -3   57.74    8.52
 -12   3  -1   71.13   10.11
  -3   1 -12   62.16    8.58
   3  -1 -12   56.36    7.67
 -12  -3   1   54.45    8.30
   1 -12  -3   51.93    7.64
 -12   3  -1   50.49    7.49
   1 -12  -3   56.56    8.66
  -1 -12   3   56.87    8.42
 -12  -3   1   78.56   11.41
  12   3   1   91.65   12.50
  -3  -1  12   68.70    8.83
  -1 -12   3   55.71    8.51
   3  -1 -12   72.31   10.65
  -1 -12   3   43.33    6.64
  -1 -12   3   51.39    7.26
   3 -12  -3   30.67    6.30
   3  -3 -12   50.07    8.23
  -3   3 -12   37.83    6.40
  -3  -3  12   50.97    7.64
  -3 -12   3   40.23    7.63
   3 -12  -3   36.20    7.41
  -3 -12   3   34.23    6.64
 -12  -3   3   46.75    8.77
  12   3   3   56.99    9.92
   3  -3 -12   50.04    8.71
  -3 -12   3   32.42    6.26
 -12   3  -3   51.27    9.00
   5 -12  -3   41.23    7.39
   3  -5 -12   43.91    8.25
  -3   5 -12   30.38    5.66
  -5 -12   3   55.07   10.72
  -5 -12   3   34.34    7.01
 -12  -3   5   55.19    9.95
   3  -5 -12   43.33    7.87
 -12   3  -5   59.61   10.14
  12   3   5   50.52   10.17
  -5  12  -3   45.38    8.67
   7 -12  -3   -1.77    1.60
  -3  -7  12    0.70    1.87
   3  -7 -12   -2.78    2.34
 -12   3  -7   -1.10    1.82
  -3  -7  12    1.29    1.55
  -7 -12   3    1.59    1.64
 -12  -3   7   -0.22    0.58
   3  -7 -12    0.13    0.16
  -7  12  -3    1.27    1.07
 -12   3  -9    3.96    2.38
   9 -12  -3   10.69    3.76
  -3  -9  12    5.33    2.49
   3  -9 -12    4.90    3.22
  -3  -9  12    0.61    0.69
  -9 -12   3    2.19    1.06
 -12  -3   9    8.68    4.20
  11 -12  -3    2.51    2.05
  -3 -11  12    0.65    1.49
   3 -11 -12   -0.98    0.84
 -11  12  -3    5.43    3.13
  -3 -11  12    0.23    2.20
 -11 -12   3   -2.60    3.42
 -12   3 -11    4.76    2.83
 -12  -3  11    3.21    3.17
  -4 -10 -12   -1.31    3.69
   4 -10  12    0.36    0.75
 -10 -12  -4    0.79    0.91
 -12   4  10    1.03    0.75
 -10  12   4   -3.12    2.38
 -12  -4 -10    0.40    0.49
   8 -12   4    3.86    3.00
 -12  -4  -8    4.38    2.82
   4  -8  12    0.98    1.11
  -8 -12  -4    5.60    3.70
  -4  -8 -12    6.48    4.60
   4  -8  12    2.11    2.38
   8 -12   4    2.70    1.98
 -12  -4  -8    2.42    2.22
  -8 -12  -4    0.13    1.87
 -12   4   8    0.30    0.98
  -8  12   4   -0.61    1.34
   4   8 -12    2.21    2.39
   6 -12   4    3.70    2.68
   4  -6  12    0.87    0.74
 -12  -4  -6    4.29    3.06
  -6 -12  -4    3.25    1.98
 -12   4   6   10.25    4.02
  -4  -6 -12    5.71    3.54
   6 -12   4    5.61    3.06
   4  -6  12    1.43    1.01
  -6 -12  -4    8.27    4.07
 -12  -4  -6    1.97    1.61
  -4  -6 -12    6.74    3.25
 -12   4   6    2.10    1.11
   4   6 -12    4.48    2.70
  -6  12   4    7.81    3.61
  -4  -4 -12  119.74   14.01
  -4 -12  -4  104.25   12.87
   4  -4  12   58.66    8.44
 -12  -4  -4  119.14   14.29
  -4 -12  -4  121.14   14.95
 -12   4   4   99.67   12.76
   4 -12   4   92.36   12.39
 -12  -4  -4  125.68   14.83
   4  -4  12   82.20   11.34
   4 -12   4  101.12   13.55
  -4 -12  -4   86.63   10.87
  -4   4  12   76.90    9.62
  12  -4   4  108.73   14.76
 -12   4   4   75.05   10.53
   4   4 -12   90.94   13.02
  -4  -4 -12  114.71   13.44
  -4  12   4   93.47   13.02
   4 -12   4   82.65   11.43
  -2  12   4   25.14    6.71
   2 -12   4   17.27    4.76
  -2 -12  -4   12.03    4.01
   4  -2  12   19.14    4.99
 -12  -4  -2   14.28    4.64
  -2 -12  -4   13.67    4.45
   2 -12   4   19.04    5.49
   2 -12   4   17.73    4.98
  -2 -12  -4    9.74    3.24
 -12   4   2   25.12    5.88
 -12   4   2   17.59    4.95
 -12  -4  -2   14.70    4.93
  12  -4   2   16.79    5.60
  -4  -2 -12    8.35    3.69
  -4   2  12   11.62    3.57
   4   2 -12   20.51    5.99
  -4  -2 -12   13.90    4.82
   0 -12   4    1.00    0.89
   0 -12  -4    2.31    1.77
 -12  -4   0    0.23    0.46
   0 -12   4    2.56    1.70
   0 -12  -4    0.18    0.90
   0 -12  -4    2.83    1.87
 -12   4   0    1.76    1.48
   0 -12   4    3.02    1.77
 -12  -4   0    1.59    1.98
  12  -4   0   -1.20    2.20
  12   4   0    3.93    2.44
  -4   0  12    2.18    1.47
 -12   4   0    0.41    0.82
   4   0 -12    2.98    2.90
 -12   4   0    5.75    3.28
  -4   0 -12    1.34    1.64
  -4   2 -12   16.23    4.35
   2 -12  -4   17.32    4.41
   4  -2 -12    5.23    2.14
  -2 -12   4   10.98    3.92
 -12   4  -2   13.07    4.68
   2 -12  -4   18.96    4.86
  -2 -12   4   11.22    3.75
  -2 -12   4    6.38    2.51
  -4  -2  12   15.29    4.40
  12   4   2    6.92    3.70
 -12  -4   2   27.22    6.85
   4  -2 -12   10.89    3.98
   4 -12  -4   45.79    7.64
   4  -4 -12   57.77    9.00
  -4   4 -12   50.77    7.82
  -4 -12   4   71.96   10.99
  -4 -12   4   55.31    8.70
  -4 -12   4   55.37    8.78
 -12  -4   4   61.79   11.27
   4  -4 -12   68.42    9.95
  12  -4  -4   54.94    8.39
 -12   4  -4   89.28   12.54
  -6  12  -4   -0.36    1.70
  12  -4  -6   -0.19    1.19
   6 -12  -4   -0.17    1.61
   4  -6 -12    0.33    0.83
  -6 -12   4   -5.89    4.54
 -12   4  -6    8.08    3.89
  -4  -6  12    2.46    2.14
  -6 -12   4    3.38    2.50
  -4   6 -12    2.71    2.18
 -12  -4   6    1.74    2.36
  -4  -6  12    2.16    2.20
   4  -6 -12    2.55    2.34
   8 -12  -4    7.54    3.65
 -12   4  -8    9.57    4.01
  -4  -8  12    1.99    0.94
   4  -8 -12    3.71    2.39
  -4  -8  12    3.43    2.47
  -8 -12   4   11.93    5.63
  -8 -12   4    7.19    3.67
 -12  -4   8    5.69    3.14
  -8  12  -4    1.93    1.96
 -12   4 -10    5.22    2.63
  10 -12  -4   -1.96    1.71
 -10  12  -4    2.77    2.38
  -4 -10  12   -4.78    3.42
   4 -10 -12    1.24    2.03
  -4 -10  12    2.78    1.71
 -10 -12   4    5.33    3.64
 -12  -4  10    1.24    1.14
  -5 -11 -12    7.62    5.13
   5 -11  12    4.88    4.43
 -11 -12  -5    8.04    4.63
 -12   5  11    5.22    3.40
  11 -12   5    1.07    1.13
 -11  12   5    0.18    0.87
 -12  -5 -11   12.75    6.04
  -9 -12  -5    6.41    5.05
  -5  -9 -12    8.61    4.44
   9 -12   5   12.90    5.36
  -9 -12  -5    6.68    3.76
   5  -9  12   14.67    5.64
 -12   5   9    5.14    2.75
 -12  -5  -9    4.06    3.07
  -9  12   5    6.06    3.12
 -12  -5  -9    7.39    4.31
   5  -7  12   52.60    8.97
 -12  -5  -7   90.12   13.35
  -7 -12  -5   91.08   14.54
  -7 -12  -5   96.83   14.90
 -12  -5  -7   71.91   11.85
 -12   5   7   91.23   13.41
   7 -12   5   75.84   12.05
   5  -7  12   82.07   13.30
  -5   7  12   69.09   10.16
  -7  12   5   54.88    8.92
   5   7 -12   57.83   10.20
  -5  -7 -12   86.85   13.26
  -5  -5 -12  166.89   17.43
   5  -5  12  100.01   11.77
  -5 -12  -5  141.77   15.90
 -12  -5  -5  173.61   18.15
  -5 -12  -5  173.81   18.30
 -12   5   5  164.93   17.01
 -12  -5  -5  170.12   18.72
   5 -12   5  159.59   16.93
   5  -5  12  161.61   18.02
  -5 -12  -5   98.51   11.08
   5 -12   5  177.64   18.58
  -5   5  12  121.49   12.77
  12  -5   5  147.56   16.99
   5   5 -12  150.62   16.92
  -5  -5 -12  127.15   14.01
  -5  12   5  143.47   16.45
   5 -12   5  143.93   15.61
  -5  -3 -12  394.80   25.50
   5  -3  12  279.56   18.63
  -3 -12  -5  337.13   23.66
 -12  -5  -3  415.73   26.97
   3 -12   5  441.31   26.83
 -12  -5  -3  408.42   27.88
  -5   3  12  308.88   19.38
   3 -12   5  431.42   27.26
  -3 -12  -5  243.25   16.48
 -12   5   3  446.02   26.02
  12  -5   3  400.96   28.28
   5   3 -12  455.92   29.98
 -12   5   3  409.97   25.64
  -5  -3 -12  370.45   24.52
  -3  12   5  459.83   30.65
   3 -12   5  359.95   22.10
  -1 -12  -5  102.38   12.34
  -5  -1 -12  128.85   14.05
   5  -1  12  104.14   11.56
 -12  -5  -1  125.58   13.93
  -1 -12  -5   89.40   10.18
   1 -12   5  165.69   16.93
 -12  -5  -1  134.17   15.42
  -1 -12  -5   86.80    9.96
 -12   5   1  150.12   15.69
 -12   5   1  130.95   12.74
 -12   5   1  106.39   11.18
  12  -5   1  109.94   13.76
  12   5  -1  135.89   14.72
   1 -12   5  135.29   14.58
   5   1 -12  149.94   16.42
  -5   1  12  103.00   11.02
  -1  12   5  147.30   15.74
   1 -12   5  114.11   11.79
   1 -12  -5   88.00   10.75
  -5   1 -12  107.07   12.39
 -12   5  -1   82.92    9.69
  -1 -12   5   98.62   12.04
 -12   5  -1  111.58   13.89
   1 -12  -5   67.01    8.44
  -5  -1  12   87.79   10.30
   1 -12  -5   75.71    9.32
 -12  -5   1  141.13   16.07
  -1 -12   5   82.25   10.20
  12   5   1  104.41   13.12
  12  -5  -1  110.66   13.22
   5  -1 -12  105.54   13.10
   3 -12  -5  313.09   20.82
   5  -3 -12  271.14   17.32
 -12   5  -3  431.93   27.94
  -5   3 -12  347.43   22.77
  -3 -12   5  390.06   26.16
  -5  -3  12  400.16   23.94
  -3 -12   5  238.19   17.04
 -12  -5   3  460.36   30.01
  -3 -12   5  335.01   22.75
  12   5   3  408.19   27.85
   5  -3 -12  368.59   24.56
  12  -5  -3  392.17   23.22
   5 -12  -5  104.38   12.37
   5  -5 -12  107.93   12.47
  -5   5 -12   96.87   12.69
  -5 -12   5  146.08   17.00
  -5 -12   5   89.70   11.51
 -12  -5   5  143.39   17.05
  12   5   5  142.33   16.98
   5  -5 -12  101.90   11.92
  -5  12  -5  110.16   13.49
 -12   5  -5  152.52   17.20
  12  -5  -5  100.41   11.44
   7 -12  -5   37.56    7.54
   5  -7 -12   42.31    8.43
  -5  -7  12   58.15   11.42
  -7  12  -5   53.26   10.51
  -5   7 -12   29.45    6.38
  -7 -12   5   74.87   14.82
  -7 -12   5   45.40    8.96
  -5  -7  12   34.46    7.21
 -12  -5   7   61.31   12.19
  -5  -7  12   42.33    8.77
 -12   5  -7   70.98   12.42
  -7  12  -5   36.56    7.52
  12  -5  -7   31.81    6.17
   9 -12  -5   10.00    4.32
 -12   5  -9   13.80    5.10
  -5  -9  12    9.26    4.56
   5  -9 -12    5.32    3.14
  -9 -12   5    4.53    3.40
  -5  -9  12    7.65    3.63
  -9 -12   5   13.73    5.53
 -12  -5   9    8.75    4.98
  -9  12  -5   13.01    4.79
  11 -12  -5   -1.93    2.13
  -5 -11  12    2.69    3.82
  -5 -11  12    3.91    2.01
   5 -11 -12    0.88    1.66
 -11 -12   5    8.62    6.06
 -11 -12   5    0.33    0.53
 -12  -5  11    4.55    3.21
 -11  12  -5    8.28    4.21
 -12   5 -11    6.51    3.99
 -10 -12  -6    4.87    3.72
  -6 -10 -12    9.54    4.71
   6 -10  12    6.67    4.03
  10 -12   6    6.36    3.91
 -10 -12  -6    9.16    4.56
 -12   6  10    2.58    2.25
 -12  -6 -10    8.65    4.95
 -10  12   6    1.18    1.17
  -6  10  12    4.35    3.12
  -8 -12  -6    8.15    4.67
  -8 -12  -6    4.21    3.19
  -6  -8 -12    9.68    4.58
   8 -12   6    8.41    4.35
 -12  -6  -8    7.50    4.16
   6  -8  12    4.53    2.81
 -12   6   8    6.91    3.73
 -12  -6  -8    5.66    3.53
  -8  12   6    0.71    2.24
  -6   8  12    7.75    3.95
   6  -6  12    8.20    3.42
 -12  -6  -6    8.00    4.06
  -6 -12  -6   16.52    5.87
  -6 -12  -6   11.52    4.84
   6  -6  12   14.64    5.61
   6 -12   6   15.73    5.49
  -6  -6 -12   16.04    5.14
 -12   6   6   16.18    5.68
   6   6 -12   13.77    4.88
 -12  -6  -6   15.61    5.51
  -6   6  12    9.32    3.44
  -6  -6 -12    7.84    3.49
  -6  -4 -12   69.90   11.22
 -12  -6  -4   74.89   11.84
  -4 -12  -6   67.56   10.94
   6  -4  12   27.03    5.89
 -12   6   4   49.97    8.95
   4 -12   6   52.75    9.77
 -12  -6  -4   73.45   11.96
   4 -12   6   59.94   10.69
  -6   4  12   43.94    7.57
  12  -6   4   44.59    8.94
   6   4 -12   48.19    9.42
  -6  -4 -12   59.20    9.38
  -4  12   6   31.20    6.99
  -2  12   6   24.69    6.83
   6  -2  12   20.28    4.92
  -2 -12  -6   21.84    5.53
   2 -12   6   37.58    8.11
   2 -12   6   29.15    6.93
 -12   6   2   25.93    5.83
 -12  -6  -2   29.06    7.14
  12  -6   2   24.61    6.55
  -6   2  12   19.69    4.64
  -6  -2 -12   29.07    6.95
   6   2 -12   34.74    8.00
 -12   6   2   30.05    7.17
 -12  -6  -2   28.87    6.86
   0 -12  -6   45.07    8.05
 -12  -6   0   39.71    7.73
   6   0  12   28.61    5.54
  -6   0 -12   48.66    8.78
 -12   6   0   68.65    9.17
 -12  -6   0   52.63    9.89
   0 -12   6   84.34   11.35
  -6   0  12   72.22    9.44
   0 -12   6   71.48   10.34
 -12   6   0   86.74   12.21
  12  -6   0   75.43   11.03
  12   6   0   43.94    8.38
   6   0 -12   85.72   11.95
   0  12   6   44.75    8.54
  12  -6  -2   24.99    5.89
   2 -12  -6   13.76    4.01
   6   2  12   18.51    4.35
  -6   2 -12   23.69    5.93
  -2 -12   6   26.81    6.40
  -2 -12   6   23.35    5.77
  12   6   2   27.95    6.59
 -12  -6   2   32.77    7.75
  12  -6  -2   21.37    5.44
   6  -2 -12   27.50    6.52
  -6  -2  12   31.59    7.09
 -12   6  -2   24.32    6.71
   4 -12  -6   36.68    7.38
 -12   6  -4   69.03   11.38
  -6  -4  12   56.48    9.75
  -4 -12   6   26.69    5.88
 -12  -6   4   52.28   10.26
  -4 -12   6   41.37    7.82
  -6   4 -12   25.19    6.58
  12   6   4   73.02   11.26
  -4 -12   6   58.50   10.57
   6  -4 -12   42.17    7.40
  12  -6  -4   54.85    8.71
  -6  12  -6   17.39    5.21
  12  -6  -6   12.13    4.15
   6 -12  -6   13.91    4.36
   6  -6 -12   10.67    4.07
  -6  12  -6   29.24    7.71
  -6 -12   6   11.75    4.38
  -6 -12   6    9.53    4.42
 -12  -6   6   20.52    6.58
  -6  -6  12   16.86    6.01
  -6   6 -12   16.45    5.25
 -12   6  -6   25.22    7.20
   8 -12  -6   -5.04    2.93
   6  -8 -12    2.11    0.63
  -8 -12   6    2.46    2.81
 -12   6  -8    2.62    2.70
  -8  12  -6   -1.03    0.34
  -6  -8  12   -1.05    1.24
  -8 -12   6   -1.35    2.29
 -12  -6   8   -0.92    2.17
  10 -12  -6    7.79    3.66
 -12   6 -10    8.29    4.71
  -6 -10  12   -0.05    0.34
   6 -10 -12    5.16    3.24
 -10 -12   6   12.07    6.61
  -6 -10  12    1.32    1.39
 -10 -12   6    1.45    1.82
 -12  -6  10    6.77    4.09
 -10  12  -6    8.16    4.87
  11 -12   7    7.28    5.81
 -11 -12  -7    6.16    5.64
  -7 -11 -12   14.22    6.95
   7 -11  12   15.75    7.28
 -11 -12  -7    9.05    5.75
 -12  -7 -11    9.44    4.59
 -11  12   7    5.11    3.36
 -12   7  11   11.46    5.06
  -7  11  12    5.48    2.65
  -9 -12  -7    3.96    3.95
  -7  -9 -12   -2.19    3.35
   9 -12   7    1.24    0.97
   7  -9  12    0.02    0.79
  -9 -12  -7    4.32    3.69
 -12  -7  -9    1.09    2.34
 -12  -7  -9   -1.24    2.18
 -12   7   9    0.87    1.48
  -9  12   7    4.53    3.07
  -7   9  12    1.66    1.21
  -7 -12  -7   25.23    8.61
  -7  -7 -12   24.68    6.97
   7 -12   7   34.20    8.62
   7  -7  12   35.13    9.77
 -12  -7  -7   19.76    6.44
  -7 -12  -7   28.49    7.66
 -12  -7  -7   26.76    7.76
 -12   7   7   24.77    6.51
  -7   7  12   25.78    6.65
  -7  12   7   24.67    7.00
  -7  -5 -12   58.54   10.26
 -12  -7  -5   74.95   12.89
  -5 -12  -7   56.25   10.83
 -12  -7  -5   60.88   11.79
 -12   7   5   38.11    7.72
   5 -12   7   43.12    8.76
  -7   5  12   42.70    7.72
   5 -12   7   41.00    9.15
  -7  -5 -12   45.13    8.37
   7   5 -12   31.69    7.47
   7  -3  12   44.15    7.56
 -12  -7  -3   59.15   10.93
  -7  -3 -12   57.65   10.67
  -3 -12  -7   36.68    7.66
 -12   7   3   31.87    6.87
   3 -12   7   39.15    8.46
 -12  -7  -3   44.69    9.57
  -7   3  12   35.00    6.57
   3 -12   7   43.12    8.56
  12  -7   3   31.43    7.39
   7   3 -12   37.82    8.04
  -7  -3 -12   34.42    7.14
  -3  12   7   43.99    8.22
  -1  12   7   24.03    6.92
  -7  -1 -12   22.79    6.12
   7  -1  12   16.55    4.19
  -1 -12  -7   18.85    5.37
  -7   1  12   28.36    5.97
   1 -12   7   27.79    6.78
 -12   7   1   19.09    4.78
 -12  -7  -1   18.69    5.50
 -12  -7  -1   18.15    5.61
   1 -12   7   31.48    7.32
  12  -7   1   28.48    6.85
  12   7  -1   21.19    5.90
 -12   7   1   26.20    6.77
   7   1 -12   32.36    7.50
   1  12   7   13.34    4.41
  12  -7  -1   18.57    5.24
   1 -12  -7   15.29    4.83
  -7   1 -12   18.95    5.48
  -1 -12   7   16.07    4.59
  -7  -1  12   17.21    5.12
  12   7   1    7.50    3.41
 -12  -7   1   16.39    5.30
  12  -7  -1   14.67    4.57
 -12   7  -1   26.36    6.82
   7  -1 -12   20.44    6.00
   3 -12  -7   44.03    7.94
 -12   7  -3   49.53    9.90
  -7   3 -12   47.71    8.81
  -3 -12   7   42.01    8.73
  -7  -3  12   31.33    7.47
 -12  -7   3   56.15   11.15
  -3 -12   7   37.09    7.58
  -3  12  -7   32.06    7.09
  12   7   3   46.15    8.88
   7  -3 -12   32.60    6.82
  12  -7  -3   33.86    7.07
   5 -12  -7   37.42    7.63
  -5  12  -7   20.75    5.54
 -12   7  -5   55.93   11.07
  -7   5 -12   41.11    8.51
  -5 -12   7   52.51   10.76
  -5  12  -7   36.69    8.12
 -12  -7   5   53.66   10.97
  -5 -12   7   29.51    7.40
  -5 -12   7   21.13    5.50
  -7  -5  12   36.18    8.90
  12  -7  -5   34.06    7.28
  -7  12  -7   31.22    8.29
  12  -7  -7   24.92    6.15
   7 -12  -7   22.78    6.22
   7  -7 -12   21.41    5.85
  -7  -7  12   23.71    8.10
  -7 -12   7   33.16    9.06
  -7 -12   7   18.87    6.01
 -12   7  -7   41.68    9.72
 -12  -7   7   28.73    8.61
  -7  -7  12   28.25    8.22
  -7   7 -12   21.96    6.33
   9 -12  -7    4.65    3.23
   7  -9 -12   -1.25    1.81
  -7  -9  12    0.10    0.64
  -9  12  -7    8.50    5.20
 -12   7  -9   -1.30    2.13
  -7  -9  12    3.03    2.92
  -9 -12   7    1.24    1.82
  -9 -12   7   -1.28    2.66
 -12  -7   9    7.18    4.38
 -12   7 -11    9.76    5.50
  11 -12  -7    6.44    4.54
 -11  12  -7   11.26    5.37
  -7 -11  12    0.00    3.77
   7 -11 -12    1.81    3.12
 -11 -12   7    1.76    4.50
  -7 -11  12    6.57    3.98
 -11 -12   7    4.34    4.73
 -12  -7  11    8.39    5.38
 -10 -12  -8    3.83    3.81
  -8 -10 -12   14.97    6.66
 -10 -12  -8    9.51    5.11
   8 -10  12   11.87    6.56
  10 -12   8    4.81    3.99
 -12  -8 -10   15.71    6.41
 -12   8  10   11.70    5.37
 -10  12   8    7.43    4.06
  -8  10  12    9.77    4.78
  -8 -12  -8   26.00    8.03
  -8  -8 -12   23.74    6.96
   8 -12   8   12.65    5.99
   8  -8  12   17.00    7.46
 -12  -8  -8   22.12    7.65
 -12  -8  -8   28.49    7.80
 -12   8   8   10.74    4.26
  -8   8  12   13.19    5.01
  -8  12   8   11.79    4.77
  -6 -12  -8    8.08    2.59
   6 -12   8    6.58    4.10
 -12  -8  -6    1.43    1.61
  -8  -6 -12    6.30    3.00
 -12  -8  -6    5.52    3.22
 -12   8   6    0.46    0.68
  -8   6  12    3.50    2.41
  -4 -12  -8    9.17    4.11
   4 -12   8   10.03    3.80
 -12  -8  -4   16.89    5.86
 -12  -8  -4   10.59    5.35
   4 -12   8    4.56    2.80
 -12   8   4   16.77    5.64
  -8  -4 -12   14.30    5.57
  -8   4  12   14.11    4.42
   8   4 -12    7.17    3.47
  -8  -4 -12    7.43    3.44
   8  -2  12    9.33    3.58
  -2 -12  -8   20.61    5.83
   2 -12   8   11.63    4.54
 -12  -8  -2   18.72    5.64
   2 -12   8   13.06    4.75
 -12  -8  -2   21.33    6.59
 -12   8   2   10.35    3.58
  12  -8   2   13.57    4.97
  12   8  -2    5.94    2.60
  -8   2  12   16.12    4.69
   8   2 -12   17.14    5.61
  -2  12   8    8.69    3.93
  -8  -2 -12   17.67    5.43
  12  -8   0   34.64    7.42
   0 -12  -8   34.76    7.76
  -8   0 -12   43.94    8.92
 -12   8   0   27.19    7.05
   0 -12   8   33.20    7.21
   0 -12   8   34.46    7.38
  12   8   0   31.76    7.01
 -12  -8   0   38.05    8.39
  -8   0  12   26.94    6.60
  12  -8   0   24.21    6.30
   8   0 -12   26.40    6.96
   0  12   8   33.20    7.26
   2  12   8   14.25    4.60
  12  -8  -2   16.50    5.04
   2 -12  -8    8.93    3.64
  -8   2 -12   11.35    4.53
 -12   8  -2   15.95    5.31
  -2 -12   8   12.06    4.09
  -8  -2  12   11.82    4.14
  12   8   2   12.34    4.29
 -12  -8   2   10.53    4.68
  12  -8  -2    7.21    3.26
   8  -2 -12   11.09    4.10
   4  12   8    7.27    3.49
  -4  12  -8    9.00    3.63
  12  -8  -4   15.37    5.13
   4 -12  -8    8.54    3.91
  -4 -12   8   15.57    5.90
  -8  -4  12   14.25    4.98
  -4 -12   8   15.32    5.26
  12   8   4    8.94    3.65
  -4  12  -8   14.45    4.91
 -12   8  -4   20.05    6.57
 -12  -8   4   15.02    5.76
  -8   4 -12   11.55    4.42
  12  -8  -6    0.10    0.93
 -12   8  -6    1.99    1.33
   6 -12  -8    0.56    0.53
  -6 -12   8    4.13    3.89
  -6  12  -8    2.21    2.51
  -6 -12   8    0.58    0.83
 -12  -8   6    3.89    3.21
  -8   6 -12   -0.53    1.00
  -8   8 -12    8.81    4.52
  12  -8  -8    6.93    4.12
   8 -12  -8    7.58    3.21
   8  -8 -12    4.64    2.41
  -8  -8  12    8.17    6.09
  -8  12  -8   11.19    4.89
  -8 -12   8    8.14    4.90
 -12   8  -8    9.57    4.97
  -8 -12   8    4.39    4.04
 -12  -8   8    6.94    4.37
  -8  -8  12    6.62    4.66
 -10  12  -8   10.59    5.30
  10 -12  -8    3.60    3.03
   8 -10 -12    2.48    3.06
 -12   8 -10    2.76    2.91
 -10 -12   8    2.38    4.60
  -8 -10  12    2.06    2.89
 -10 -12   8    2.76    3.65
 -12  -8  10    3.68    3.16
 -11 -12  -9   -1.77    2.35
 -12  -9  -9   -0.08    1.15
  -9 -12  -9   -1.19    2.15
  -9  -9 -12    2.96    2.66
  -9  -9 -12   -2.13    2.51
 -12  -9  -9   -1.00    3.13
   9 -12   9   -1.74    3.34
   9  -9  12    1.01    1.55
 -12   9   9    1.87    1.92
  -9   9  12   -0.05    1.30
  -9  12   9    0.96    1.39
  -7 -12  -9   -1.29    2.73
   7 -12   9    0.36    0.36
 -12  -9  -7   -1.83    1.72
 -12  -9  -7    3.36    4.03
 -12   9   7   -0.51    1.56
  -9   7  12   -0.19    0.86
  -9  -7 -12    0.47    1.63
  -7  12   9   -2.94    1.39
  -5 -12  -9   15.84    5.53
   5 -12   9   17.36    6.30
 -12  -9  -5    8.36    4.69
 -12  -9  -5   13.16    5.93
  -9  -5 -12   15.28    5.96
 -12   9   5   14.29    4.80
  -9   5  12   17.75    5.30
   9   5 -12   10.08    4.09
  -3 -12  -9    6.86    3.51
 -12  -9  -3    2.93    1.94
   3 -12   9   10.27    4.52
 -12  -9  -3   11.00    4.95
   3 -12   9    8.79    3.93
 -12   9   3    3.56    2.12
  12   9  -3    2.92    2.00
  -9   3  12    4.78    2.63
   9   3 -12    5.11    3.04
  -9  -3 -12    7.92    3.51
  -9  -1 -12   12.12    4.51
  -1 -12  -9    9.05    3.49
   1 -12   9   19.21    5.94
   1 -12   9   16.02    5.02
 -12  -9  -1   11.69    4.68
  -9   1  12   14.07    4.96
  12   9  -1    6.68    3.26
   9   1 -12   13.23    4.87
  -1  12   9    8.50    3.87
  12  -9  -1   13.53    4.75
  -1 -12   9    9.44    3.89
   1 -12  -9    8.39    3.31
  -9   1 -12   17.48    5.77
 -12   9  -1   18.68    6.10
  -9  -1  12   14.71    5.38
 -12  -9   1   14.42    5.81
  12   9   1    9.35    3.96
   9  -1 -12   13.82    4.74
   1  12   9   14.30    5.11
  12  -9  -3   10.91    4.81
 -12   9  -3   10.79    4.69
   3 -12  -9    7.71    3.50
  -9  -3  12    4.28    2.84
  -9   3 -12    6.58    3.98
  -3 -12   9    5.38    3.56
  12   9   3   10.69    4.05
 -12  -9   3   12.20    5.23
  12  -9  -5   24.07    6.58
   5 -12  -9   23.20    6.28
  -5 -12   9   21.93    6.93
 -12   9  -5   32.21    9.05
  -5 -12   9   22.96    6.66
 -12  -9   5   30.05    8.39
  -9  -5  12   17.78    6.55
  -9   5 -12   32.37    8.35
  12  -9  -7    1.05    1.91
   7 -12  -9    0.10    1.34
  -9  -7  12   -3.47    2.90
  -7 -12   9   -2.61    2.46
 -12  -9   7   -2.33    2.64
  -7 -12   9    4.82    3.40
 -12  -9   7   -2.73    3.04
  -9  -7  12    4.22    3.59
 -12   9  -7    2.50    2.50
  -7  12  -9   -0.58    0.54
  -9   7 -12   -0.98    2.39
  -9   9 -12   -1.62    1.46
   9 -12  -9   -0.20    0.47
  -9 -12   9    0.19    2.17
 -12   9  -9   -9.79    5.29
  -9 -12   9    0.67    3.31
 -12  -9   9   -4.84    4.85
  -9  -9  12   -3.48    3.24
  -9  12  -9   -1.77    2.22
  -8 -12 -10    6.55    4.60
 -12 -10  -8    9.76    6.22
 -12 -10  -8   13.52    6.15
 -10  -8 -12   11.31    5.18
   8 -12  10   18.65    7.89
 -12 -10  -8    6.35    3.99
  10  -8  12   10.18    5.54
  12 -10   8   15.34    7.96
 -12  10   8    4.60    2.78
 -10   8  12   13.19    5.31
  -8  12  10    8.26    4.27
  -6 -12 -10   15.06    6.32
 -12 -10  -6   18.49    7.93
 -12 -10  -6   11.35    5.88
   6 -12  10    4.30    4.10
 -12 -10  -6    8.91    5.14
 -10  -6 -12    7.59    3.11
 -12  10   6    6.55    3.71
 -10   6  12    8.61    4.08
 -12 -10  -4   -1.73    3.13
  -4 -12 -10    6.47    3.74
 -12 -10  -4    3.48    2.01
   4 -12  10    6.56    3.64
 -12  10   4   -1.25    1.40
 -10   4  12    2.38    0.92
 -10  -4 -12    7.75    3.96
   4 -12  10    2.05    1.85
 -10  -2 -12    5.59    3.32
  -2 -12 -10    6.85    3.63
   2 -12  10    8.54    4.06
   2 -12  10    3.09    2.66
 -12 -10  -2    6.30    3.86
 -10   2  12   -0.02    0.48
  12 -10   0   -4.73    3.27
 -10   0 -12    7.67    3.75
   0 -12 -10    7.74    4.26
   0 -12  10    1.53    1.30
   0 -12  10    2.95    2.43
 -10   0  12   -0.57    0.60
 -12 -10   0    4.05    2.86
 -12  10   0    0.93    0.32
   0  12  10   -1.79    2.92
  12 -10  -2    0.71    1.58
   2 -12 -10    4.81    3.14
 -10   2 -12    4.00    1.93
  -2 -12  10    3.02    2.07
 -10  -2  12    8.84    4.57
 -12 -10   2    6.25    3.90
 -12  10  -2    4.27    2.73
  12 -10  -4    8.34    3.93
   4 -12 -10    1.64    2.17
  -4 -12  10    3.35    2.85
 -12 -10   4   -0.47    2.33
 -10   4 -12    8.44    4.66
 -10  -4  12    0.28    1.72
 -12  10  -4    4.48    3.51
  12 -10  -6    8.92    4.77
   6 -12 -10    8.95    4.35
 -12  10  -6   18.38    6.76
  -6 -12  10    9.09    4.42
 -12 -10   6   12.87    5.90
 -10  -6  12    9.80    5.25
 -10   6 -12   15.14    6.60
 -10   8 -12   11.03    5.43
  12 -10  -8    4.91    4.99
   8 -12 -10    4.44    3.52
  -8 -12  10    8.93    4.62
 -12 -10   8    0.01    4.34
  -8 -12  10    4.77    4.27
 -12  10  -8   13.62    5.99
 -12 -10   8    7.76    5.60
 -10  -8  12   10.06    7.26
 -12 -11  -9    8.54    5.07
  -7 -12 -11    2.67    3.38
 -12 -11  -7    0.13    0.31
   7 -12  11   -1.77    2.38
  12 -11   7    1.92    2.36
 -12 -11  -7    0.86    2.20
 -11  -7 -12    4.97    3.06
 -12  11   7    3.24    3.02
 -11   7  12    0.69    1.31
  -7  12  11    4.81    3.03
  12 -11   5   -0.13    2.23
  -5 -12 -11    1.76    2.36
 -12 -11  -5   -1.02    1.64
 -11  -5 -12    5.11    4.06
 -11   5  12   -2.69    2.26
 -12  11   5    1.13    0.66
   5 -12  11    0.52    0.79
  -3 -12 -11    1.92    1.97
   3 -12  11    6.34    3.60
 -12 -11  -3    4.97    3.10
   3 -12  11    6.93    3.38
 -11   3  12    4.27    2.52
  12 -11   3    9.86    5.35
 -11  -3 -12    6.71    3.28
 -11  -1 -12   13.14    5.12
  -1 -12 -11    9.22    4.25
   1 -12  11    5.81    3.22
   1 -12  11    9.52    4.16
 -12 -11  -1   11.95    5.48
 -11   1  12    9.00    3.61
  12 -11  -1    9.24    4.16
 -12  11  -1   14.23    5.51
   1 -12 -11   13.68    5.33
 -11   1 -12   15.70    5.79
  -1 -12  11   12.05    4.96
 -12 -11   1    9.88    5.06
 -11  -1  12   10.90    4.52
  12 -11  -3   10.43    4.57
   3 -12 -11    2.66    1.87
 -12  11  -3   12.01    5.37
 -11   3 -12    6.75    3.96
  -3 -12  11    9.10    4.26
 -12 -11   3    6.30    3.88
 -11  -3  12    9.63    4.20
 -11  -3  12    8.78    3.70
  12 -11  -5    2.69    2.97
   5 -12 -11    3.46    2.45
 -12  11  -5   -1.10    2.20
  -5 -12  11   -0.83    2.56
 -12 -11   5    3.52    2.39
 -11  -5  12    0.33    1.22
 -11   5 -12    6.40    4.23
 -12  11  -7    4.50    3.47
  12 -11  -7    5.66    4.80
   7 -12 -11   -0.71    1.43
 -12 -11   7    0.60    3.60
  -7 -12  11    1.30    3.05
 -12 -11   7    3.87    4.01
 -11  -7  12    0.00    4.62
 -11   7 -12    3.49    2.80
  -6 -12 -12    2.11    1.15
   6 -12  12    6.84    4.90
  12 -12   6    0.01    2.67
 -12 -12  -6    3.93    3.22
 -12  -6 -12    9.54    4.78
 -12   6  12    6.79    4.22
 -12  12   6    1.42    2.21
  -6  12  12    5.95    4.06
  -4 -12 -12    6.26    4.00
   4 -12  12    7.00    4.38
 -12 -12  -4    7.80    4.41
 -12   4  12    5.64    3.14
 -12  -4 -12   10.94    4.93
 -12  -2 -12    0.30    2.29
  -2 -12 -12    2.67    1.80
   2 -12  12    3.69    3.36
   2 -12  12   -1.10    0.88
 -12 -12  -2    2.79    1.90
 -12   2  12   -0.66    1.86
  12 -12   0    1.07    0.62
 -12   0 -12   -1.15    2.03
   0 -12 -12    0.93    1.79
   0 -12  12    0.19    1.42
 -12   0  12    1.71    1.44
 -12 -12   0   -1.47    1.88
  12 -12  -2    2.58    2.31
 -12  12  -2    0.63    1.13
   2 -12 -12   -0.89    2.93
 -12   2 -12    9.22    4.84
 -12  -2  12    3.96    2.94
  -2 -12  12    3.12    3.61
 -12 -12   2    2.20    2.86
  12 -12  -4    1.19    1.53
   4 -12 -12    1.57    1.14
  -4 -12  12    0.24    1.69
 -12 -12   4    0.90    0.58
 -12  12  -4    1.43    1.72
  12 -12  -6    4.22    4.01
   6 -12 -12    4.48    3.70
 -12  12  -6    6.85    4.37
 -12 -12   6    0.10    2.63
  -6 -12  12   -1.73    1.96
 -12 -12   6    1.54    3.00
 -12  -6  12    1.17    2.75
 -12   6 -12    8.47    5.72
   1 -13   0    0.86    1.50
  -1 -13   0   -1.39    1.73
 -13   0  -1    3.04    2.41
   1 -13   0   -0.20    0.36
  -1 -13   0    2.48    2.15
 -13   0   1    2.93    1.77
   0  -1  13   -0.15    0.77
  -1 -13   0    4.71    2.53
   1 -13   0    6.36    3.12
  -1 -13   0    1.86    1.75
  13   0   1   -1.70    2.08
 -13   0  -1    3.98    2.08
 -13   0   1    5.26    2.78
   0  -1 -13   -3.78    3.19
   0   1 -13    6.60    3.90
   0   1  13    3.27    1.90
  -3  13   0    3.91    3.22
   3 -13   0    1.46    1.67
 -13   0  -3    2.14    2.34
  -3 -13   0    0.41    1.07
   0  -3 -13    1.39    1.34
  -3 -13   0    0.26    0.52
 -13   0   3   -1.58    2.00
   0  -3  13    0.44    1.04
  -3 -13   0   -1.12    1.41
   3 -13   0    3.90    2.28
  -3 -13   0    1.56    1.83
 -13   0  -3   -0.54    1.10
  13   0   3    0.79    0.58
 -13   0   3    4.17    2.90
   0  -3 -13    0.03    2.13
   0   3 -13    4.33    3.48
   0  -5  13  223.09   19.27
   0  -5 -13  277.33   22.72
  -5 -13   0  265.69   21.47
 -13   0   5  346.99   24.86
   5 -13   0  189.06   14.74
   0  -5  13  216.95   17.30
 -13   0  -5  325.06   24.85
  -5 -13   0  225.97   18.12
  13   0   5  400.41   31.31
 -13   0   5  327.65   25.85
   0  -5 -13  275.13   21.61
  -5  13   0  346.29   27.62
   5 -13   0  255.64   20.36
   0  -7  13   42.18    8.72
   0  -7 -13   65.31   11.95
 -13   0   7   65.04   11.42
 -13   0  -7   58.42   10.47
   0  -7  13   36.67    7.57
  -7 -13   0   54.79    9.85
   0  -7 -13   49.73    9.12
  -7  13   0   50.44    9.93
   7 -13   0   41.11    8.39
   9 -13   0   17.70    5.58
   0  -9  13    7.12    3.80
   0  -9 -13   17.95    6.14
   0  -9  13   12.95    4.68
 -13   0  -9   30.74    8.24
  -9 -13   0   19.64    6.64
 -13   0   9   17.27    6.29
   0  -9 -13   14.03    4.68
  11 -13   0    4.99    2.76
   0 -11 -13    4.05    3.23
 -13   0 -11    9.95    4.44
   0 -11  13    2.84    3.02
 -13   0  11   10.39    4.69
 -11 -13   0    6.26    3.67
 -13  -1 -12    7.62    4.84
   1 -12  13    5.09    3.33
  -1 -12 -13    0.90    0.75
 -12 -13  -1   -0.12    0.84
   1 -12  13    2.12    3.16
 -13   1  12    4.65    3.43
  10 -13   1    5.22    3.09
   1 -10  13    3.36    2.11
  -1 -10 -13    2.03    1.73
 -13  -1 -10    6.39    3.55
   1 -10  13    5.03    2.95
 -10 -13  -1    8.04    4.26
 -13   1  10    3.84    2.54
   1  10 -13    4.95    3.65
   8 -13   1    6.62    3.34
   1  -8  13    0.19    0.95
  -1  -8 -13    2.34    2.49
   1  -8  13    1.64    1.58
 -13  -1  -8    2.87    2.69
  -8 -13  -1    5.14    2.90
 -13   1   8    4.63    3.26
  -1  -8 -13    1.34    1.75
   1   8 -13    2.88    2.31
   6 -13   1    5.02    2.93
   1  -6  13    2.12    1.28
  -1  -6 -13    3.87    2.27
   6 -13   1    3.81    2.23
   1  -6  13    4.17    2.58
  -6 -13  -1    6.77    3.57
 -13   1   6    2.39    1.00
  13  -1   6   15.17    7.08
 -13  -1  -6    3.29    2.58
  -1  -6 -13    6.70    3.13
   1   6 -13    6.87    3.59
  -6  13   1    2.10    2.57
  -4  13   1   21.62    6.47
   4 -13   1   19.58    5.41
  -4 -13  -1    9.76    3.14
   1  -4  13   21.45    5.40
  -1  -4 -13   15.51    4.64
  -4 -13  -1   18.81    5.76
   4 -13   1   14.87    4.16
   1  -4  13   18.08    4.63
  -4 -13  -1   21.74    5.88
   4 -13   1   27.54    6.97
 -13   1   4   31.25    7.16
  -4 -13  -1   13.82    4.20
 -13  -1  -4   15.91    4.79
  13  -1   4   33.73    8.36
 -13   1   4   18.91    5.89
  -1  -4 -13   18.92    5.54
   1   4 -13   26.86    7.28
 -13  -1  -4   18.26    5.17
 -13  -1  -2   10.11    3.45
   2 -13   1    5.92    2.68
  -2 -13  -1    8.86    3.65
  -1  -2 -13    6.51    2.46
  -2 -13  -1    7.54    2.96
  -2 -13  -1    8.87    3.60
   1  -2  13    6.67    2.49
  -2 -13  -1    9.14    3.66
   2 -13   1    8.12    3.98
 -13   1   2    4.45    2.65
 -13  -1  -2   13.51    4.65
  13  -1   2    9.07    4.31
 -13   1   2    7.07    2.60
  -1  -2 -13   14.09    4.64
   1   2 -13   17.39    6.10
  -1   2  13    9.13    3.29
   0 -13  -1   31.69    6.36
   0 -13   1   18.04    4.74
   0 -13   1   15.99    4.64
   0 -13   1   19.19    5.63
   1   0 -13   13.90    4.05
   0 -13  -1   25.23    5.49
   1   0  13   23.53    4.64
 -13  -1   0   34.12    6.78
 -13  -1   0   33.57    7.41
   0 -13  -1   26.31    6.17
 -13   1   0   21.34    5.56
  13   1   0   42.78    8.41
  13  -1   0   22.89    6.06
 -13   1   0   16.81    4.61
  -1   0  13   17.06    4.29
   1   0 -13   23.94    6.57
  -1   0 -13   41.93    8.59
  -1   0 -13   32.99    6.12
 -13  -1   2    8.09    3.44
   2 -13  -1    5.16    2.38
  -2 -13   1    3.00    2.02
   1  -2 -13   -1.28    1.58
 -13   1  -2    5.37    3.39
  -1  -2  13    3.66    1.91
  -2 -13   1    0.29    1.35
   2 -13  -1   10.92    3.84
  -2 -13   1    1.60    0.37
  13   1   2   10.75    4.80
 -13   1  -2    3.49    2.27
  -2 -13   1    3.98    2.05
 -13  -1   2    8.50    3.70
   1  -2 -13    6.20    3.26
  -1   2 -13   12.46    4.49
  -4  13  -1   19.27    6.04
   4 -13  -1   13.40    4.00
 -13   1  -4   17.88    5.33
   1  -4 -13   15.68    5.22
  -4 -13   1   14.29    5.03
  -1  -4  13   10.17    3.43
  -4 -13   1   12.98    4.39
   4 -13  -1   17.33    5.44
  -4 -13   1   13.25    4.21
  13   1   4   20.17    6.46
 -13  -1   4   18.47    5.56
   1  -4 -13   14.40    4.37
  -6  13  -1   10.41    4.65
 -13   1  -6    4.13    2.45
   6 -13  -1    6.83    3.57
  -1  -6  13    3.91    2.75
   1  -6 -13    5.06    3.41
  -1  -6  13    6.11    3.20
 -13  -1   6   -4.32    3.26
  -6 -13   1    3.83    2.17
  13   1   6   14.38    5.26
 -13  -1   6    0.75    1.49
   1  -6 -13    1.66    2.19
   8 -13  -1    3.77    2.94
  -1  -8  13    9.59    4.04
   1  -8 -13    2.13    2.42
  -1  -8  13    2.53    2.17
 -13  -1   8    2.00    0.98
  -8 -13   1    4.48    2.98
   1  -8 -13   -1.85    1.68
 -13  -1   8    8.08    4.31
 -13   1  -8    6.91    3.22
  -8  13  -1    1.10    1.90
  10 -13  -1    5.82    3.98
  -1 -10  13    4.33    3.24
   1 -10 -13    2.99    1.98
 -13   1 -10    2.88    2.02
 -13  -1  10   -0.73    2.12
 -10 -13   1    3.65    2.97
 -13  -1  10    5.64    4.23
 -12  13  -1    3.17    3.00
  12 -13  -1    8.73    4.07
   1 -12 -13    3.21    2.62
 -13   1 -12    6.85    4.69
 -13  -1  12    2.78    2.89
  -1 -12  13    4.23    3.00
 -12 -13   1    4.24    3.79
 -13  -1  12   11.62    5.62
 -13  -2 -11   15.67    6.08
 -11 -13  -2   19.85    7.06
  -2 -11 -13   10.26    4.39
   2 -11  13   11.95    5.22
 -13   2  11   12.10    4.82
   2  -9  13   38.03    8.15
  -2  -9 -13   89.23   15.00
 -13  -2  -9   95.70   14.20
 -13   2   9   76.99   12.26
  -9 -13  -2   80.87   13.05
   2  -9  13   66.74   11.36
   2   9 -13   52.92   10.60
   9 -13   2   72.34   11.75
   7 -13   2   36.63    8.14
  -2  -7 -13   51.05   10.06
   2  -7  13   22.43    6.03
 -13  -2  -7   62.20   11.10
   2  -7  13   33.65    7.83
   7 -13   2   26.54    6.13
 -13   2   7   37.80    7.91
  -2  -7 -13   37.43    7.70
  -7 -13  -2   55.32   10.97
  -7  13   2   13.97    3.86
   2   7 -13   25.11    7.01
  -7  13   2   42.39    9.36
  -5 -13  -2   84.61   11.66
   2  -5  13   71.14   10.17
  -2  -5 -13  119.04   15.16
 -13  -2  -5   96.14   14.81
 -13   2   5   95.20   13.34
  -5 -13  -2  108.52   14.05
   5 -13   2   48.10    8.40
 -13  -2  -5   99.84   12.92
   2  -5  13   72.00    9.95
   5 -13   2   78.80   12.52
  -5 -13  -2   87.82   11.09
  13  -2   5  107.74   15.25
  -2  -5 -13  110.03   13.45
   2   5 -13   76.43   12.62
  -5  13   2  101.60   14.58
   5 -13   2   69.57   10.63
  -3  13   2    5.47    2.51
   3 -13   2    8.44    3.29
 -13   2   3    7.30    3.16
  -3 -13  -2    6.21    2.98
   2  -3  13    4.27    2.39
  -2  -3 -13    8.02    3.25
   3 -13   2    3.14    1.94
  -3 -13  -2    3.53    1.83
   2  -3  13    8.62    3.39
   3 -13   2    7.17    3.26
 -13   2   3    5.51    2.72
  -3 -13  -2    4.71    2.16
 -13  -2  -3    6.15    3.17
  13  -2   3    7.96    3.25
 -13  -2  -3    7.51    3.35
 -13   2   3    7.17    3.32
  -2  -3 -13    5.93    3.25
   2   3 -13   -0.22    1.50
  -3 -13  -2    7.02    3.20
  -2   3  13    9.15    3.34
 -13   2   1    6.58    2.86
   1 -13   2    3.32    0.98
  -1 -13  -2    3.44    1.87
   1 -13   2    4.13    2.08
  -1 -13  -2    4.72    2.52
   2  -1  13    4.73    2.58
  -2  -1 -13    5.24    2.34
   1 -13   2    6.65    3.54
  -1 -13  -2    3.96    2.24
  13  -2   1    9.95    4.26
 -13  -2  -1    7.40    3.28
  13   2  -1    2.49    1.74
 -13   2   1    4.33    2.59
  -2   1  13    4.19    2.05
 -13  -2  -1    4.04    2.43
   2   1 -13    7.89    3.99
  -2  -1 -13    5.86    3.52
  -1 -13   2    5.66    2.39
   1 -13  -2    3.41    1.94
   2  -1 -13    4.35    2.60
   1 -13  -2    2.70    1.78
  -1 -13   2    3.44    2.24
  -1 -13   2    2.31    0.64
   1 -13  -2    4.11    2.88
  -1 -13   2    3.12    1.93
  -2   1 -13   -0.43    1.25
  13   2   1    3.01    1.48
 -13   2  -1    4.85    2.69
  13  -2  -1    5.41    2.99
 -13   2  -1    2.72    2.08
 -13  -2   1    3.99    3.11
  -2  -1  13    0.74    0.81
   2  -1 -13    4.54    2.48
 -13  -2   1    3.64    2.64
  -2   1 -13    1.03    1.21
   3 -13  -2    2.55    2.01
   2  -3 -13    0.64    0.44
  -3 -13   2    0.55    1.11
  -2  -3  13    1.54    1.52
 -13   2  -3    4.67    3.14
  -3 -13   2    5.22    2.85
   3 -13  -2    1.46    0.93
  -3 -13   2    0.39    1.29
  13   2   3    1.56    2.48
 -13  -2   3    0.15    0.70
   2  -3 -13   -0.79    1.36
   5 -13  -2   68.24   10.04
   2  -5 -13   85.43   12.24
  -5 -13   2   95.93   14.34
  -5 -13   2   75.47   10.94
  -2  -5  13   51.33    8.12
  -5 -13   2   74.28   10.36
 -13  -2   5  117.09   15.42
 -13   2  -5  109.08   13.87
   2  -5 -13   80.19   11.31
  -5  13  -2   75.48   12.08
 -13   2  -7   31.24    8.03
   7 -13  -2   26.00    6.34
  -2  -7  13   23.09    6.90
   2  -7 -13   29.56    7.49
  -7 -13   2   24.80    6.54
 -13  -2   7   35.53    9.06
   2  -7 -13   20.30    5.42
  -7  13  -2   26.47    7.46
   2  -9 -13   63.83   11.56
  -2  -9  13   73.09   12.59
 -13   2  -9   95.23   14.45
  -9 -13   2   69.09   11.79
 -13  -2   9   69.29   12.65
   9 -13  -2   65.43   11.13
  11 -13  -2   14.91    5.48
  -2 -11  13    8.89    4.88
   2 -11 -13   19.10    6.60
 -11  13  -2   20.61    6.85
 -13   2 -11   25.19    8.02
  -2 -11  13    5.39    4.47
 -11 -13   2   12.46    5.88
 -13  -2  11   18.74    6.96
  -3 -12 -13    7.75    4.81
   3 -12  13    2.07    1.74
 -12 -13  -3    3.78    3.18
 -13   3  12    2.65    2.32
 -13  -3 -12    0.20    1.05
 -13  -3 -10    1.60    1.86
  -3 -10 -13    9.63    5.47
   3 -10  13    9.84    4.44
 -10 -13  -3    3.35    2.22
 -13   3  10   15.81    5.94
   8 -13   3    9.21    4.41
   3  -8  13    4.69    2.25
 -13  -3  -8    7.75    4.22
  -3  -8 -13    9.37    4.18
   3  -8  13    8.05    3.97
  -8 -13  -3    9.30    4.31
   8 -13   3   11.08    4.62
 -13   3   8   10.40    4.12
  -3  -8 -13    3.47    2.38
  -8  13   3    4.03    2.48
   3   8 -13    8.76    4.40
   6 -13   3   13.45    4.95
   3  -6  13    6.18    2.75
  -6 -13  -3   11.90    4.15
  -3  -6 -13   12.45    5.19
 -13  -3  -6   13.98    5.43
   6 -13   3   10.91    4.17
  -6 -13  -3   15.39    4.97
 -13  -3  -6    9.90    4.02
  -6 -13  -3    8.37    3.26
 -13   3   6   14.84    5.07
  -3  -6 -13   11.70    4.13
   3  -6  13    8.76    3.57
   3   6 -13   15.25    5.67
  -6  13   3   11.74    4.75
  -4 -13  -3   54.47    9.37
   3  -4  13   39.27    7.51
 -13   3   4   34.50    6.67
 -13  -3  -4   68.30   11.15
 -13   3   4   52.74    9.40
  -4 -13  -3   57.87   10.33
   4 -13   3   43.54    8.30
 -13  -3  -4   63.74   10.87
   3  -4  13   43.28    7.98
   4 -13   3   56.91   10.56
  -4 -13  -3   47.78    8.47
  -3   4  13   35.74    6.67
  13  -3   4   58.07   11.22
  -3  -4 -13   59.77    9.88
   3   4 -13   58.28   11.43
  -4  13   3   73.50   13.04
   4 -13   3   42.34    8.28
  -3  -4 -13   66.53   10.66
  -3  -2 -13  106.66   12.70
  -2 -13  -3   95.80   12.13
 -13   3   2  131.48   14.24
   3  -2  13   83.80   10.15
 -13  -3  -2  119.86   14.27
 -13   3   2  138.83   14.75
  -2 -13  -3   82.56   10.34
   2 -13   3  114.94   13.24
   3  -2  13   99.72   11.38
 -13  -3  -2  128.51   15.67
   2 -13   3  123.90   14.44
  -3   2  13   92.87   10.43
  -2 -13  -3   82.31   10.94
 -13   3   2  109.05   12.45
  13  -3   2  135.63   16.60
   3   2 -13  144.17   17.02
  -3  -2 -13  128.64   15.37
  -2  13   3  140.92   16.33
   2 -13   3  101.20   11.66
 -13   3   0  100.33   13.26
   0 -13  -3   91.12   11.45
  -3   0 -13   94.18   11.50
 -13  -3   0  137.79   15.49
   0 -13   3   70.05   10.05
   0 -13  -3   78.48    9.75
  -3   0  13   84.51   10.16
 -13  -3   0  128.15   15.39
   0 -13  -3   91.97   11.86
   0 -13   3   88.19   11.87
 -13   3   0   77.52   10.04
  13  -3   0   98.85   13.17
  13   3   0  116.70   14.12
   3   0 -13  108.72   14.58
  -3   0 -13  119.09   14.38
   0 -13   3   71.69    9.21
   2 -13  -3  102.75   12.23
  -3   2 -13  107.89   12.03
   3  -2 -13   89.09   10.21
  -2 -13   3  100.45   12.78
  -2 -13   3   70.67    9.12
   2 -13  -3  106.52   13.35
  -2 -13   3   90.33   11.54
 -13  -3   2  135.65   15.84
  13   3   2  140.91   17.12
   3  -2 -13  120.00   14.53
 -13   3  -2  124.08   14.79
   4 -13  -3   47.48    8.25
   3  -4 -13   44.12    8.16
  -4 -13   3   55.42    9.93
  -4 -13   3   36.72    7.24
  -4 -13   3   41.89    7.94
 -13  -3   4   75.06   12.35
  13   3   4   93.39   14.42
   3  -4 -13   51.70    9.13
 -13   3  -4   64.47   10.90
  -4  13  -3   43.15    8.57
  -6  13  -3   20.82    6.57
   6 -13  -3   15.92    5.05
   3  -6 -13   17.62    5.65
  -3  -6  13   10.19    4.52
 -13   3  -6   20.12    5.94
  -6 -13   3   23.94    7.80
  -6 -13   3   10.64    4.02
  13   3   6   28.45    8.20
 -13  -3   6   14.70    5.57
   3  -6 -13   18.72    5.51
 -13   3  -8   12.53    5.12
   8 -13  -3    9.51    4.25
  -3  -8  13    1.75    2.19
   3  -8 -13    6.74    3.57
  -8 -13   3    3.56    1.88
  -8 -13   3    4.88    3.03
 -13  -3   8   13.45    5.92
   3  -8 -13   10.00    4.08
  -8  13  -3    7.70    3.66
  10 -13  -3    8.51    4.27
  -3 -10  13    7.86    4.30
   3 -10 -13    8.83    5.01
 -10  13  -3   12.34    5.12
 -10 -13   3    3.45    2.97
 -13  -3  10   13.36    5.77
 -13   3 -10   16.74    6.02
  12 -13  -3    2.24    2.73
   3 -12 -13    1.87    2.22
  -3 -12  13    4.44    3.29
 -12  13  -3   -2.12    1.92
 -13   3 -12    3.73    4.08
 -12 -13   3   -0.82    1.82
 -13  -3  12   -0.26    0.53
  -4 -11 -13   -0.58    2.14
   4 -11  13    7.13    4.51
 -11 -13  -4    3.02    4.11
 -13   4  11    5.99    3.45
 -13  -4 -11    7.82    4.95
 -13  -4  -9   58.96   11.15
  -4  -9 -13   40.18    9.88
 -13   4   9   47.65    9.75
   4  -9  13   50.76   10.54
   9 -13   4   30.75    7.88
  -9  13   4   27.21    6.45
  -9 -13  -4   36.29    8.82
   7 -13   4   31.02    7.95
 -13  -4  -7   38.61    9.05
   4  -7  13   22.16    5.95
  -7 -13  -4   19.01    6.07
  -4  -7 -13   37.40    9.17
   4  -7  13   35.46    8.39
   7 -13   4   34.42    7.91
  -7 -13  -4   27.39    7.83
 -13  -4  -7   23.45    6.50
 -13   4   7   37.60    8.40
  -4  -7 -13   28.07    6.91
   4   7 -13   23.89    6.82
  -7  13   4   24.81    5.86
   5 -13   4   15.06    5.24
   4  -5  13    6.74    3.25
 -13  -4  -5   17.94    6.04
  -5 -13  -4    8.91    4.47
 -13   4   5    8.46    3.61
  -4  -5 -13   16.19    5.35
   5 -13   4    8.34    3.87
   4  -5  13   13.02    4.62
  -5 -13  -4   10.58    3.76
   5 -13   4    8.64    3.52
 -13  -4  -5   11.31    4.47
  -5 -13  -4   10.03    3.74
 -13   4   5   12.93    4.32
  13  -4   5   18.31    6.43
  -4  -5 -13   12.75    4.17
   4   5 -13    7.76    3.37
  -4   5  13   13.21    4.18
  -5  13   4   13.65    5.56
  -3  13   4    6.46    3.95
 -13   4   3    6.73    3.30
   3 -13   4    9.04    3.91
   4  -3  13   -0.88    0.83
  -3 -13  -4    4.69    2.99
 -13  -4  -3   -1.45    1.92
  -3 -13  -4    0.23    0.98
   3 -13   4    1.93    2.10
   4  -3  13   -0.17    0.83
  -4  -3 -13    2.02    2.17
   3 -13   4    7.59    3.88
  -3 -13  -4   -0.81    0.43
 -13   4   3    8.50    3.54
 -13  -4  -3    7.57    3.89
  13  -4   3    2.60    2.54
  -4   3  13   -0.06    0.66
   4   3 -13    4.32    2.95
  -4  -3 -13    3.94    2.62
  -1  13   4    7.65    3.86
   1 -13   4    2.59    1.41
  -1 -13  -4    3.18    2.13
   4  -1  13    3.10    2.19
 -13  -4  -1    1.94    2.20
  -1 -13  -4    1.78    1.09
 -13   4   1    4.23    2.37
  -1 -13  -4   -0.83    2.20
   1 -13   4    1.39    1.91
 -13  -4  -1    2.66    1.27
  13  -4   1    0.54    1.21
  -4  -1 -13    1.14    1.00
 -13   4   1    5.06    2.61
  13   4  -1    2.84    1.19
  -4   1  13    4.98    2.66
 -13   4   1    4.83    2.69
   4   1 -13    5.87    3.43
  -4  -1 -13    3.73    2.43
   1 -13  -4    5.13    2.55
 -13   4  -1    2.36    1.08
   1 -13  -4    4.88    2.53
  -1 -13   4    4.78    2.91
   1 -13  -4    1.77    1.16
  -1 -13   4    2.62    1.80
  13   4   1    6.26    2.38
  -4  -1  13    3.18    2.14
  13  -4  -1    3.99    2.99
 -13  -4   1    3.92    2.49
   4  -1 -13    4.63    2.11
  -4   1 -13    4.73    2.15
  -4   3 -13    6.36    2.52
   3 -13  -4    6.06    3.12
   4  -3 -13    0.60    1.17
  -3 -13   4    0.38    0.87
  -3 -13   4    1.95    1.23
  -3 -13   4    0.71    2.16
  13   4   3    4.16    2.58
 -13  -4   3    5.04    3.59
   4  -3 -13    0.10    1.06
 -13   4  -3    2.19    2.05
  -5  13  -4   12.87    4.86
   5 -13  -4   13.75    4.36
   4  -5 -13   17.31    5.31
  -5 -13   4   17.36    5.70
 -13   4  -5   28.75    7.70
  -5 -13   4   14.17    4.71
  -5 -13   4   13.82    4.63
  13   4   5   23.99    7.29
 -13  -4   5   15.83    5.56
   4  -5 -13   20.20    5.77
   7 -13  -4   22.16    6.07
   4  -7 -13   19.41    6.10
  -4  -7  13   39.19    9.62
 -13   4  -7   40.88    9.03
  -7 -13   4   40.63   11.33
  -7 -13   4   19.65    5.82
 -13  -4   7   40.15    9.90
   4  -7 -13   22.69    5.97
  -7  13  -4   18.98    5.95
  -4  -9  13   34.93   10.08
   4  -9 -13   34.36    8.18
  -9 -13   4   48.74   13.63
  -9 -13   4   36.37    9.05
 -13   4  -9   62.52   12.59
 -13  -4   9   48.00   10.74
  -9  13  -4   53.06   11.02
   9 -13  -4   38.13    8.01
  11 -13  -4    1.82    1.71
  -4 -11  13    1.72    2.39
   4 -11 -13    2.90    3.16
 -11 -13   4    2.53    3.77
 -11  13  -4    2.77    2.93
  -4 -11  13    4.70    3.17
 -11 -13   4    4.84    3.87
 -13   4 -11    1.09    1.73
 -13  -4  11    1.26    2.35
 -13  -5 -12    3.47    3.56
  -5 -10 -13    4.48    2.19
   5 -10  13    8.80    4.50
  10 -13   5   -0.10    1.57
 -10 -13  -5   10.60    5.50
 -13   5  10    7.18    3.55
 -10  13   5    1.12    1.68
 -13  -5 -10    6.51    4.02
  -5  10  13   10.03    4.54
  -8 -13  -5   44.93   10.34
 -13  -5  -8   57.32   11.44
  -5  -8 -13   54.18   10.99
  -8 -13  -5   60.84   12.10
 -13   5   8   56.90   10.64
   8 -13   5   55.07   11.10
   5  -8  13   69.57   12.47
 -13  -5  -8   31.29    8.03
  -8  13   5   43.05    8.25
  -5   8  13   57.57   10.07
   5   8 -13   25.79    7.06
 -13  -5  -6   20.31    6.21
   6 -13   5   15.16    5.38
   5  -6  13    9.51    3.40
 -13   5   6    9.71    3.63
  -6 -13  -5   13.16    5.26
  -5  -6 -13   18.84    6.36
   6 -13   5   11.92    4.81
  -6 -13  -5   16.14    5.75
   5  -6  13   18.79    6.45
 -13  -5  -6   14.21    5.48
 -13   5   6   11.98    5.01
  -5  -6 -13   10.92    4.21
   5   6 -13   11.43    4.29
  -5   6  13    9.01    3.39
  -6  13   5   11.51    5.19
  -5  -4 -13   72.85   11.62
   5  -4  13   40.92    7.54
  -4 -13  -5   53.55    9.54
 -13  -5  -4   73.06   11.93
 -13   5   4   54.17    9.74
   4 -13   5   42.92    8.75
 -13  -5  -4   65.19   11.47
   5  -4  13   44.05    9.30
   4 -13   5   48.97    9.68
  -5   4  13   56.92    8.71
 -13   5   4   41.78    7.92
  13  -5   4   60.30   10.95
   5   4 -13   46.75   10.01
  -5  -4 -13   66.11   10.85
  -4  13   5   62.34   11.17
   4 -13   5   39.80    7.57
  -5  -2 -13   51.95    9.47
  -2 -13  -5   45.92    8.53
   5  -2  13   36.54    6.66
 -13  -5  -2   63.95   10.61
 -13   5   2   39.38    7.49
  -2 -13  -5   41.43    8.06
   2 -13   5   40.20    8.01
 -13   5   2   40.72    8.18
 -13  -5  -2   61.65   11.22
  -5   2  13   49.79    8.02
  -2 -13  -5   37.39    6.92
   2 -13   5   34.17    7.02
 -13   5   2   25.98    5.84
  13  -5   2   56.72   10.30
  13   5  -2   44.44    8.55
   5   2 -13   53.24   10.45
  -5  -2 -13   57.58    9.88
  -2  13   5   52.57    9.85
   2 -13   5   30.73    6.21
   0 -13  -5   45.04    8.24
  -5   0 -13   57.89    9.62
   5   0  13   41.65    7.39
 -13   5   0   73.26   11.52
 -13   5   0   51.36    7.93
   0 -13  -5   32.55    6.25
  -5   0  13   57.27    8.66
 -13  -5   0   64.23   11.24
   0 -13  -5   34.34    6.44
   0 -13   5   58.15    9.38
  13  -5   0   59.89   10.16
  13   5   0   55.22   10.19
   5   0 -13   72.09   12.05
   0  13   5   50.65    9.45
   2 -13  -5   59.85    9.31
 -13   5  -2   95.40   13.47
  -5   2 -13   61.29    9.46
  -2 -13   5   79.62   11.65
  -5  -2  13   59.87    9.78
 -13  -5   2   92.04   13.63
  -2 -13   5   63.81    9.84
  13   5   2   77.09   12.24
  13  -5  -2   59.90   10.13
   5  -2 -13   75.77   11.66
   4 -13  -5   53.84    8.58
  -5   4 -13   61.68    9.49
  -4 -13   5   93.14   13.60
  -4 -13   5   46.47    8.10
 -13  -5   4   81.50   13.40
  -4 -13   5   76.70   11.42
  13   5   4  110.57   15.55
   5  -4 -13   87.62   12.39
 -13   5  -4  101.05   14.70
  -4  13  -5   51.05    9.13
  -6  13  -5   13.98    5.05
  13  -5  -6   12.64    4.01
   6 -13  -5   19.14    5.68
   5  -6 -13   10.96    4.19
  -6 -13   5   25.49    7.47
 -13   5  -6   30.20    8.34
  -6 -13   5   11.50    4.51
  -6 -13   5   11.90    4.49
 -13  -5   6   26.74    7.60
  -5  -6  13   15.03    5.85
   5  -6 -13   18.02    5.21
  -5  -8  13   52.80   11.69
   5  -8 -13   29.07    7.56
  -8 -13   5   51.71   11.95
  -8 -13   5   34.46    8.48
 -13  -5   8   69.89   13.14
 -13   5  -8   77.58   13.63
  -8  13  -5   63.00   12.07
  -8  13  -5   25.82    6.93
   8 -13  -5   54.02    9.87
 -13   5 -10    7.18    4.41
  10 -13  -5    2.22    1.88
  -5 -10  13    1.89    3.03
   5 -10 -13    3.82    3.36
 -10  13  -5    8.12    4.70
 -10 -13   5   10.59    6.77
 -10 -13   5    2.03    2.05
 -13  -5  10    3.58    2.30
 -12 -13   5   -0.66    2.38
  -6 -11 -13    2.57    3.24
   6 -11  13   -0.05    1.82
  11 -13   6    3.33    2.92
 -11 -13  -6    3.37    3.06
 -13  -6 -11    2.81    3.11
 -13   6  11    2.06    2.32
 -11  13   6   -2.66    2.23
  -6  11  13    1.12    0.79
  -9 -13  -6    5.48    5.17
  -6  -9 -13    3.83    3.47
   9 -13   6    0.01    0.93
 -13  -6  -9   -0.42    2.06
   6  -9  13    5.56    3.90
  -9 -13  -6   -0.19    1.65
 -13   6   9   -1.99    2.08
 -13  -6  -9    2.75    3.54
  -9  13   6   -1.29    1.52
  -6   9  13    2.33    1.54
 -13  -6  -7   86.91   14.54
  -7 -13  -6   64.53   12.28
  -7 -13  -6   64.01   11.66
 -13  -6  -7   62.43   11.62
 -13   6   7   91.82   13.64
   7 -13   6   71.94   12.78
   6  -7  13  107.99   16.98
  -6   7  13   77.37   11.36
  -7  13   6   57.84   10.18
   6   7 -13   49.02    9.51
  -6  -7 -13   77.43   13.15
  -6  -5 -13   64.50   11.04
   6  -5  13   40.73    7.92
 -13  -6  -5   66.39   11.88
  -5 -13  -6   53.61   10.46
 -13   6   5   75.07   12.07
 -13  -6  -5   59.24   11.60
   5 -13   6   75.47   12.49
   6  -5  13   47.70   10.37
   5 -13   6   85.10   13.37
  -6   5  13   70.41   10.63
   6   5 -13   64.53   11.37
 -13   6   5   54.21    9.28
  -6  -5 -13   48.98    8.81
  -5  13   6   46.67   10.12
   6  -3  13    2.58    1.64
  -3 -13  -6    3.58    1.68
 -13   6   3    3.52    2.44
   3 -13   6   -1.29    1.55
   3 -13   6   -1.37    1.35
 -13   6   3   -1.59    2.16
 -13  -6  -3    3.05    2.74
  -6  -3 -13    0.69    1.86
  13  -6   3   -2.89    2.92
  -6   3  13   -0.37    0.46
   6   3 -13    0.79    0.45
 -13  -6  -3    7.69    3.80
  -6  -3 -13    0.05    0.59
  -3  13   6   -1.33    2.06
  -1  13   6    3.94    2.23
   6  -1  13    0.45    0.35
  -1 -13  -6    5.93    3.10
   1 -13   6    1.43    1.68
 -13   6   1   -2.11    2.29
   1 -13   6    2.56    0.60
 -13   6   1   -0.24    1.08
 -13  -6  -1    6.04    3.59
  13  -6   1    5.97    3.36
  13   6  -1    3.56    2.50
  -6   1  13    1.20    0.50
 -13  -6  -1    0.20    0.43
   6   1 -13    5.82    3.39
  -6  -1 -13    3.42    3.09
   1  13   6    3.82    2.53
  -6   1 -13    0.87    1.81
   1 -13  -6    0.42    0.32
   6   1  13    1.04    1.23
  -1 -13   6    1.18    1.53
  -6  -1  13    1.45    0.59
  13   6   1    0.45    0.43
 -13  -6   1    0.74    1.07
  13  -6  -1    3.39    2.07
 -13   6  -1    1.99    2.22
   6  -1 -13   -2.40    2.30
   3 -13  -6    3.55    1.84
  -6   3 -13    8.24    3.77
  -3 -13   6    3.42    1.76
  -3 -13   6    3.14    2.44
  -6  -3  13   -1.17    0.67
  13   6   3    4.88    3.33
 -13  -6   3    1.59    1.62
   6  -3 -13    3.53    1.95
 -13   6  -3    3.28    2.28
   5 -13  -6   32.74    7.25
  -5 -13   6   74.24   12.97
  -5 -13   6   35.41    7.53
  -6   5 -13   30.39    7.17
 -13  -6   5   60.65   12.21
  -5 -13   6   58.75   10.39
  13   6   5   43.93    9.46
  -6  -5  13   58.53   11.76
   6  -5 -13   43.68    8.38
  -5  13  -6   55.76   10.28
 -13   6  -5   85.16   13.73
  -5  13  -6   45.42    8.51
  13  -6  -5   38.25    7.49
   7 -13  -6   54.13    9.16
   6  -7 -13   47.22    9.25
  -6  -7  13   80.25   14.91
  -7 -13   6   77.83   14.21
  -7 -13   6   47.43    9.71
  -7  13  -6   78.19   12.99
 -13  -6   7   97.50   16.48
 -13   6  -7  111.90   16.70
  -7  13  -6   23.01    6.08
  -9  13  -6   -4.05    3.47
   9 -13  -6    1.71    1.26
 -13   6  -9    2.42    1.79
   6  -9 -13    1.30    1.99
  -6  -9  13   -7.18    4.39
  -9 -13   6    5.59    4.09
  -9 -13   6    1.19    2.63
 -13  -6   9    2.17    1.83
  11 -13  -6   -1.51    2.37
  -6 -11  13    0.00    1.40
   6 -11 -13   -6.82    3.85
 -11 -13   6   -0.93    1.77
 -11  13  -6   -1.00    3.07
 -11 -13   6    1.12    3.52
 -13  -6  11    0.39    1.75
 -13   6 -11    7.34    4.89
 -10 -13  -7    3.66    5.00
  -7 -10 -13    5.08    3.19
 -10 -13  -7    1.60    1.56
  10 -13   7    8.36    6.21
   7 -10  13    2.95    3.67
 -13  -7 -10   11.19    4.76
 -13   7  10    1.01    1.36
 -10  13   7   -0.65    1.11
  -7  10  13    0.71    0.92
  -8 -13  -7   19.56    6.71
  -8 -13  -7   14.86    6.43
  -7  -8 -13   24.23    7.23
   8 -13   7   15.94    6.37
   7  -8  13   19.03    7.86
 -13  -7  -8   14.97    6.19
 -13  -7  -8   25.51    7.67
 -13   7   8   18.64    6.34
  -7   8  13   14.29    5.37
  -8  13   7   12.28    4.89
  -6 -13  -7    4.05    3.52
   6 -13   7   12.38    5.91
  -7  -6 -13    6.34    3.46
   7  -6  13   21.83    7.72
 -13  -7  -6    8.20    4.79
 -13   7   6    9.02    4.41
 -13  -7  -6    5.28    3.66
  -7   6  13    9.97    3.85
   7   6 -13    5.53    3.21
  -7  -4 -13   41.63    9.02
   7  -4  13   31.72    6.68
  -4 -13  -7   33.84    8.34
 -13   7   4   32.86    7.78
 -13   7   4   41.62    8.34
   4 -13   7   35.34    8.28
  -7   4  13   37.96    7.43
   4 -13   7   45.27    9.50
 -13  -7  -4   33.54    8.75
  13  -7   4   37.32    8.87
 -13  -7  -4   38.93    9.31
  -7  -4 -13   34.57    8.24
  -4  13   7   40.24    8.96
   7   4 -13   33.62    8.31
 -13  -7  -2   60.79   11.10
  -7  -2 -13   59.07   10.62
   7  -2  13   24.61    5.67
  -2 -13  -7   34.77    7.65
 -13   7   2   29.77    6.53
   2 -13   7   52.96   10.14
 -13  -7  -2   57.77   11.03
  -7   2  13   42.51    7.94
   2 -13   7   39.24    8.62
  13  -7   2   38.78    8.66
  13   7  -2   31.73    7.41
 -13   7   2   43.10    9.34
   7   2 -13   51.25   10.82
  -7  -2 -13   42.05    8.60
  -2  13   7   37.92    8.66
   0 -13  -7   53.39    9.08
  -7   0 -13   76.02   11.48
 -13   7   0   40.19    7.16
  -7   0  13   57.98   10.36
 -13  -7   0   75.74   12.27
 -13   7   0   67.78   11.74
   0 -13   7   52.64    9.77
  13  -7   0   52.30    9.97
  13   7   0   63.82   10.80
   7   0 -13   64.51   11.48
   0  13   7   71.02   11.28
   2 -13  -7   36.10    7.60
  -7   2 -13   40.22    8.52
 -13   7  -2   47.16    9.89
  -7  -2  13   32.20    7.43
  -2 -13   7   32.21    7.28
  13   7   2   39.54    8.83
 -13  -7   2   38.12    9.08
  13  -7  -2   26.88    6.61
   7  -2 -13   30.67    7.27
   2  13   7   41.24    8.60
   4 -13  -7   48.92    8.95
 -13   7  -4   66.23   12.30
  -7   4 -13   51.87    9.71
  -4 -13   7   51.13   10.50
 -13  -7   4   69.75   13.24
  -4  13  -7   38.01    7.99
  -4 -13   7   51.12    9.74
  13   7   4   38.55    9.03
   7  -4 -13   52.28    9.44
  -4  13  -7   27.89    6.67
  13  -7  -4   38.07    7.92
  13  -7  -6    6.38    3.22
  -6  13  -7    7.08    3.89
   6 -13  -7   14.92    4.96
  -6 -13   7   15.31    6.20
  -6 -13   7    7.48    4.19
  -7   6 -13   11.02    5.47
 -13  -7   6   22.75    7.85
 -13   7  -6    7.57    3.30
  -7  -6  13    6.84    4.31
   8 -13  -7   15.02    5.55
   7  -8 -13    4.92    3.42
  -7  -8  13    6.73    4.99
  -8 -13   7   13.81    6.44
 -13   7  -8   21.01    7.16
  -8 -13   7   11.74    6.34
  -8  13  -7   14.14    5.57
 -13  -7   8   19.54    7.21
  10 -13  -7    3.82    3.20
 -13   7 -10    2.78    2.38
   7 -10 -13    7.90    4.25
  -7 -10  13    0.00    2.55
 -10  13  -7    5.80    4.02
 -10 -13   7    1.19    3.72
 -10 -13   7   -0.10    1.70
 -13  -7  10    5.29    5.14
  -9 -13  -8   -0.43    1.78
  -8  -9 -13    2.00    1.93
 -13  -8  -9    1.65    3.19
   9 -13   8   -1.30    2.43
   8  -9  13   -2.07    2.97
 -13  -8  -9    0.33    2.09
 -13   8   9    1.35    1.71
  -8   9  13   -2.33    2.21
  -9  13   8   -1.24    1.75
  -7 -13  -8    8.76    4.61
  -8  -7 -13   15.13    5.71
   7 -13   8    8.06    4.60
   8  -7  13   16.86    7.46
 -13  -8  -7    7.52    4.29
 -13  -8  -7   10.63    5.65
 -13   8   7    8.02    4.48
  -8   7  13    9.97    3.93
  -7  13   8    5.66    3.89
  -8  -5 -13   49.72   10.32
  -5 -13  -8   44.17   10.00
 -13  -8  -5   52.93   11.28
 -13   8   5   39.16    8.53
   5 -13   8   66.85   12.53
  -8   5  13   50.07    9.05
   5 -13   8   63.82   12.08
 -13  -8  -5   40.36    9.53
   8   5 -13   24.18    7.00
 -13   8   3   -0.10    1.82
  -3 -13  -8    2.24    2.45
   3 -13   8    4.83    3.17
   3 -13   8   -4.75    3.27
 -13  -8  -3    2.93    2.66
 -13  -8  -3    3.59    2.54
 -13   8   3    0.73    0.66
  13  -8   3   -1.12    2.30
  13   8  -3    4.98    2.72
  -8   3  13    4.89    2.89
  -8  -3 -13   -0.90    2.16
   8   3 -13    1.83    2.03
  -8  -3 -13   -0.92    1.85
  -3  13   8    3.34    2.65
  -1 -13  -8    8.80    3.41
   1 -13   8   12.75    4.95
 -13   8   1   20.25    6.67
   1 -13   8   10.57    4.22
 -13   8   1    7.83    3.38
 -13  -8  -1   14.62    6.20
  13  -8   1    8.77    4.30
  -8   1  13   12.40    4.71
  13   8  -1    6.55    3.21
   8   1 -13   13.52    5.28
  -1  13   8    2.60    2.90
  -8  -1 -13   11.08    4.67
   1  13   8   12.09    4.78
  -8   1 -13   14.13    5.39
   1 -13  -8   10.43    4.24
 -13   8  -1   14.55    5.30
  -1 -13   8   12.54    4.82
  -8  -1  13   19.18    5.99
 -13  -8   1   13.00    5.17
  13   8   1    5.91    3.18
  13  -8  -1   13.76    5.14
   8  -1 -13   10.77    4.04
   3  13   8    1.93    1.93
  13  -8  -3    0.93    1.20
   3 -13  -8    7.14    3.81
  -8   3 -13    1.96    1.09
  -8  -3  13   -1.11    1.92
  -3 -13   8    1.78    1.70
  13   8   3   -0.42    1.23
 -13   8  -3    2.40    0.58
 -13  -8   3    7.70    4.10
  13  -8  -3    0.42    1.15
   8  -3 -13   -0.01    1.12
 -13   8  -5   61.64   12.13
   5 -13  -8   26.68    6.78
  -8   5 -13   45.18    9.71
  -5 -13   8   46.58   10.32
 -13  -8   5   50.36   11.38
  -5 -13   8   35.06    8.76
  -8  -5  13   39.93   10.34
  13  -8  -5   36.40    8.00
  13  -8  -7    6.18    3.83
   7 -13  -8    8.54    4.08
  -8  -7  13    4.58    4.75
  -7 -13   8    0.51    0.87
  -7  13  -8   11.50    4.46
  -7 -13   8    4.28    2.72
 -13   8  -7   14.85    6.54
 -13  -8   7   15.39    7.13
  -8   7 -13    6.87    3.76
  -8  -7  13    7.93    6.08
  -9  13  -8    0.42    2.05
   9 -13  -8   -0.77    0.80
  -8  -9  13    0.00    4.10
 -13   8  -9   -3.54    3.08
  -9 -13   8   -0.59    2.60
  -9 -13   8    0.01    3.34
 -13  -8   9    0.00    1.49
  -8 -13  -9   -0.40    2.41
  -9  -8 -13    5.03    3.74
 -13  -9  -8    1.13    1.08
   8 -13   9   -0.56    2.48
   9  -8  13    1.00    1.70
 -13  -9  -8    4.34    3.49
 -13   9   8    3.15    3.79
  -9   8  13    2.18    2.55
  -8  13   9    2.91    1.05
  -6 -13  -9    0.63    1.94
   6 -13   9    3.14    3.38
 -13  -9  -6   -1.99    3.45
  -9  -6 -13    0.65    1.65
 -13  -9  -6    4.49    4.12
 -13   9   6    3.99    1.91
  -9   6  13    3.09    2.33
 -13  -9  -4   35.77    9.53
  -4 -13  -9   19.95    6.47
   4 -13   9   26.52    7.70
   4 -13   9   36.91    8.91
 -13  -9  -4   22.99    7.64
 -13   9   4   21.99    6.13
  -9  -4 -13   18.64    6.36
  13   9  -4   14.60    5.49
  -9   4  13   21.64    5.82
   9   4 -13   12.88    4.99
 -13   9   2   11.00    4.28
  -2 -13  -9   17.60    5.59
   2 -13   9   14.74    5.67
   2 -13   9   13.66    4.92
 -13  -9  -2   26.71    7.99
 -13   9   2    8.89    3.45
  -9   2  13   17.00    5.41
  13   9  -2   12.97    4.82
   9   2 -13   15.76    5.33
  -9  -2 -13   26.42    7.76
  -2  13   9   15.84    5.85
 -13   9   0    4.57    3.13
  -9   0 -13    1.31    1.08
   0 -13  -9    2.70    2.69
   0 -13   9   -2.25    2.64
  -9   0  13   -1.48    2.22
 -13  -9   0    1.17    1.88
  13   9   0    1.24    1.24
   9   0 -13    2.67    1.96
   0  13   9    1.25    0.50
  13  -9  -2    3.84    2.28
 -13   9  -2   11.12    4.69
   2 -13  -9    9.08    3.81
  -9   2 -13   12.48    4.91
  -2 -13   9   -0.84    0.83
  -9  -2  13   11.74    4.94
  13   9   2    4.44    3.24
 -13  -9   2   11.01    4.86
   2  13   9   -4.18    2.74
  13  -9  -4   23.46    6.59
   4 -13  -9   23.10    6.85
  -9   4 -13   29.31    7.91
 -13   9  -4   34.77    9.29
  -4 -13   9   20.42    6.52
 -13  -9   4   24.74    7.71
  -9  -4  13   25.27    7.99
  13  -9  -6    1.03    1.66
   6 -13  -9    4.67    2.99
  -6 -13   9    2.06    3.06
  -6 -13   9    3.68    2.93
  -9   6 -13    1.14    2.37
 -13  -9   6    4.83    3.95
  -9  -6  13   -1.76    2.43
 -13   9  -6    6.46    3.61
   8 -13  -9    1.72    1.52
  -9  -8  13   10.33    5.22
  -8 -13   9    1.03    3.09
 -13   9  -8   11.29    6.16
  -8 -13   9    0.42    0.94
 -13  -9   8    5.36    4.08
  -9  -8  13    3.91    3.44
  -9   8 -13    2.01    2.94
  -8  13  -9    7.96    4.58
  -7 -13 -10   -1.39    3.19
 -13 -10  -7    0.66    2.95
 -10  -7 -13    5.30    3.24
   7 -13  10   -1.99    2.01
  10  -7  13   -0.64    3.07
  13 -10   7    2.87    3.82
 -13 -10  -7    3.28    2.75
 -13 -10  -7    1.72    2.33
 -13  10   7   -1.46    2.89
 -10   7  13   -0.49    0.46
  -7  13  10    2.51    3.20
  -5 -13 -10    4.75    2.99
   5 -13  10    9.55    5.17
 -13 -10  -5    9.54    5.40
 -10  -5 -13    7.99    4.55
 -13  10   5    3.93    3.15
 -10   5  13    3.80    2.54
  -3 -13 -10   11.71    5.50
   3 -13  10    5.27    3.38
   3 -13  10    5.99    3.65
 -13 -10  -3    4.79    3.34
 -10   3  13    1.43    2.72
 -10  -3 -13   14.76    6.03
 -10  -1 -13    2.27    2.72
  -1 -13 -10    0.37    1.04
 -13  10   1   -3.10    3.26
 -13 -10  -1    1.70    2.75
   1 -13  10   -2.63    2.44
   1 -13  10   -0.14    1.94
 -10   1  13    2.01    1.97
  13 -10  -1    2.26    2.51
 -10   1 -13    2.60    2.09
   1 -13 -10   -0.72    0.55
  -1 -13  10   -4.80    3.23
 -10  -1  13    3.50    2.94
 -13 -10   1   -0.94    2.47
 -13  10  -1    2.81    1.60
  13 -10  -3    5.84    3.43
   3 -13 -10    9.56    4.54
 -10   3 -13   16.12    5.72
 -10  -3  13    7.61    4.33
  -3 -13  10    2.49    1.81
 -13 -10   3   12.58    5.53
 -13  10  -3    9.32    4.69
  13 -10  -5    6.73    3.98
   5 -13 -10    9.12    4.40
 -13  10  -5    7.08    4.48
 -10   5 -13    6.33    3.95
  -5 -13  10    4.20    3.02
 -13 -10   5   11.30    5.21
 -10  -5  13    3.41    2.89
  13 -10  -7    6.19    3.61
   7 -13 -10    2.16    2.52
 -13 -10   7    0.00    2.22
  -7 -13  10   -0.92    2.22
 -13 -10   7   -2.04    3.80
 -13  10  -7    0.60    0.79
 -10   7 -13    1.00    1.64
 -10  -7  13    0.83    3.61
  -6 -13 -11   14.32    6.48
   6 -13  11    9.45    5.80
  13 -11   6    4.60    6.38
 -13 -11  -6   10.26    5.96
 -11  -6 -13   16.33    6.38
 -13  11   6    2.82    3.64
 -11   6  13    9.11    4.48
  -6  13  11    3.42    3.49
  -4 -13 -11   13.36    6.21
   4 -13  11   17.72    7.16
  13 -11   4   14.37    5.87
 -13 -11  -4   17.80    7.02
 -11   4  13   13.31    5.20
 -11  -4 -13    9.64    4.96
  -2 -13 -11   11.93    5.04
   2 -13  11   14.48    5.54
   2 -13  11   14.09    5.71
 -13 -11  -2   20.89    7.30
 -11   2  13   15.05    5.41
 -11  -2 -13   22.78    7.34
 -11   0 -13    6.33    4.72
   0 -13 -11    3.89    2.50
 -13  11   0    8.31    4.20
   0 -13  11    2.71    2.26
 -11   0  13    8.45    4.08
 -13 -11   0    3.95    2.85
  13 -11  -2    4.73    2.80
   2 -13 -11    7.98    4.00
 -11   2 -13    4.81    2.48
 -13  11  -2   12.77    5.30
 -11  -2  13    6.60    4.26
  -2 -13  11    4.88    2.95
 -13 -11   2    9.58    5.17
  13 -11  -4    5.43    3.61
   4 -13 -11    5.69    3.98
 -11   4 -13   10.52    5.65
  -4 -13  11    7.30    4.72
 -13  11  -4   13.40    5.80
 -13 -11   4   10.37    5.05
 -11  -4  13    2.74    3.10
  13 -11  -6    1.49    4.07
 -13  11  -6   11.36    5.67
   6 -13 -11    6.37    4.07
 -13 -11   6   -6.10    4.91
  -6 -13  11    0.83    2.00
 -11   6 -13    3.24    3.33
 -13 -11   6    4.75    4.49
 -11  -6  13    0.46    2.22
  -5 -13 -12    4.77    4.14
 -13 -12  -5    0.92    1.04
 -12  -5 -13    0.97    0.93
  -3 -13 -12    3.70    2.68
   3 -13  12   -0.92    0.86
   3 -13  12    0.23    1.73
 -13 -12  -3    6.15    4.64
 -12   3  13    3.01    2.79
 -12  -3 -13    8.41    4.55
 -12  -1 -13   -0.30    1.86
  -1 -13 -12    0.19    1.70
   1 -13  12    0.00    2.10
 -13 -12  -1    5.35    2.83
 -13  12   1    1.77    1.97
 -12   1  13    1.50    2.27
  13 -12  -1   -0.59    0.87
 -12   1 -13   -4.24    3.90
   1 -13 -12    1.80    1.97
  -1 -13  12   -1.12    1.58
 -12  -1  13    0.67    1.73
 -13 -12   1    1.85    2.69
 -13  12  -1    3.35    2.48
  13 -12  -3    2.72    2.56
   3 -13 -12    0.91    2.03
 -12   3 -13   10.16    5.65
  -3 -13  12    0.44    3.02
 -13 -12   3    5.16    4.22
 -12  -3  13   -2.27    2.52
 -13  12  -3    9.88    5.07
 -13 -12   5    0.02    3.09
  -5 -13  12    0.00    1.17
   0 -14   0    2.63    1.53
 -14   0   0    1.57    1.30
   0   0 -14    0.14    0.78
   0 -14   0    0.51    0.70
   0 -14   0    0.62    1.99
  14   0   0    2.72    0.39
 -14   0   0    2.91    1.65
 -14   0  -2   27.11    6.72
   2 -14   0   19.26    5.25
  -2 -14   0   14.99    4.61
 -14   0   2   20.18    5.20
   0  -2 -14   15.35    4.65
  -2 -14   0   14.64    4.40
   0  -2  14   15.11    4.10
  -2 -14   0   16.00    4.74
   2 -14   0   23.46    6.32
  -2 -14   0   18.75    5.21
 -14   0  -2   23.45    6.11
  14   0   2   28.57    8.02
 -14   0   2   23.67    6.56
   0  -2 -14   22.34    6.20
   0   2 -14   26.89    7.37
   0   2  14   17.16    4.72
  -4  14   0    6.67    4.04
 -14   0  -4    7.12    3.62
   4 -14   0    3.43    2.06
   0  -4  14    6.34    3.27
   0  -4 -14    4.55    3.19
  -4 -14   0    6.57    3.20
   0  -4  14    1.91    1.49
  -4 -14   0    5.13    2.99
   4 -14   0    5.48    2.36
  -4 -14   0    9.11    3.85
  14   0   4    4.68    2.67
 -14   0   4    1.46    1.38
   0  -4 -14    4.58    2.75
   0   4 -14    6.09    3.36
   6 -14   0   17.81    5.42
   0  -6  14   14.24    5.12
   0  -6 -14   26.19    8.11
  -6 -14   0   27.04    8.29
   0  -6  14   13.33    4.85
  -6 -14   0   26.95    7.06
 -14   0   6   18.12    5.64
  -6 -14   0   16.70    5.22
  14   0   6   27.69    8.05
 -14   0   6   14.93    5.67
   0  -6 -14   19.71    5.65
 -14   0  -6   29.25    8.00
   0   6 -14   14.78    5.27
  -6  14   0   22.74    6.82
   0  -8  14    0.08    1.24
   8 -14   0    3.21    2.62
   0  -8  14   -0.33    0.59
   0  -8 -14   -0.29    1.24
  -8 -14   0    3.71    3.55
 -14   0   8    3.39    2.91
 -14   0  -8   -3.61    3.83
   0  -8 -14   -0.18    2.21
 -14   0   8    3.12    2.40
   0   8 -14   -1.30    1.18
  -8  14   0    3.56    2.92
  10 -14   0   11.40    5.11
   0 -10  14    9.12    4.42
   0 -10 -14   10.80    5.21
 -14   0 -10   14.62    6.15
   0 -10  14    5.98    3.45
 -10 -14   0    8.84    4.42
 -14   0  10   10.00    4.58
 -14   0  10   13.39    5.68
   0  10 -14    2.83    3.14
  11 -14   1   -0.13    0.75
 -14  -1 -11    0.90    0.60
  -1 -11 -14    1.50    1.15
   1 -11  14   -1.76    1.89
 -11 -14  -1    2.00    1.02
 -14   1  11    2.19    2.78
   9 -14   1    7.19    3.88
   1  -9  14    1.48    2.33
  -1  -9 -14    4.48    3.52
 -14  -1  -9    5.48    3.31
   1  -9  14    2.02    2.35
  -9 -14  -1    6.64    3.23
 -14   1   9    6.19    4.17
  -1  -9 -14   -4.48    3.61
   1   9 -14   -1.36    1.96
   1  -7  14   62.68   10.81
  -1  -7 -14   63.47   13.43
 -14  -1  -7   64.27   12.17
 -14   1   7   77.09   12.81
  -7 -14  -1   62.40   11.64
   1  -7  14   35.95    7.78
  -7 -14  -1   35.33    7.75
 -14   1   7   68.60   12.84
  -1  -7 -14   50.32    9.63
   1   7 -14   48.93   10.53
  -7  14   1   72.24   12.77
   7 -14   1   61.09   10.83
   1  -5  14   71.25   11.06
  -1  -5 -14   58.17   11.06
  -5 -14  -1   57.90   10.38
 -14   1   5  109.04   14.27
 -14  -1  -5   66.12   11.33
  -5 -14  -1   72.95   13.14
   5 -14   1   65.34    9.25
   1  -5  14   57.24    9.38
  -5 -14  -1   53.64    9.43
  14  -1   5   92.29   14.90
 -14   1   5  102.35   14.37
  -1  -5 -14   61.34   10.34
   1   5 -14  105.07   15.75
  -5  14   1  104.22   16.48
   5 -14   1   94.01   12.57
  -3 -14  -1   67.77   10.22
  -1  -3 -14   61.06   10.10
  -3 -14  -1   69.57   10.63
  -3 -14  -1   75.04   11.24
   1  -3  14   56.48    8.57
 -14  -1  -3   71.20   11.11
   3 -14   1   98.36   14.34
  -3 -14  -1   59.87    9.36
  -1   3  14   65.58    9.20
 -14   1   3   90.49   12.70
  14  -1   3  111.27   15.98
  -1  -3 -14   91.91   13.21
   1   3 -14  108.24   16.63
 -14  -1  -3   94.19   13.14
  -3  14   1   85.19   13.64
   3 -14   1   75.55   10.95
 -14  -1  -1   19.11    5.56
   1 -14   1    8.48    3.28
  -1 -14  -1   11.92    3.96
  -1 -14  -1   10.20    3.51
 -14   1   1   13.69    4.54
   1 -14   1   19.20    5.67
  -1 -14  -1   12.17    4.49
  14  -1   1   14.69    5.37
 -14  -1  -1   22.78    6.43
  14   1  -1   11.87    4.77
 -14   1   1    9.32    3.67
  -1   1  14   12.49    3.83
   1   1 -14   13.56    5.51
  -1  -1 -14   25.90    7.70
 -14  -1   1   25.65    6.10
  -1 -14   1   17.28    4.78
   1 -14  -1   16.15    4.74
   1  -1 -14   20.26    5.50
   1 -14  -1   17.84    4.85
  -1 -14   1   21.75    5.67
 -14   1  -1   23.99    6.00
   1 -14  -1   23.38    6.09
  -1 -14   1   21.43    5.80
  14   1   1   31.57    7.65
 -14   1  -1   19.27    5.81
  14  -1  -1   22.10    5.91
 -14  -1   1   23.52    6.22
   1  -1 -14   29.12    7.50
  -1   1 -14   30.14    7.79
   3 -14  -1   51.54    8.79
   1  -3 -14   64.56   11.08
  -3 -14   1   58.92    9.60
  -3 -14   1   42.79    8.35
  -1  -3  14   44.67    7.73
   3 -14  -1   61.13   10.84
  -3 -14   1   50.34    8.83
 -14   1  -3   78.64   11.66
 -14  -1   3   66.61   11.45
  14   1   3   85.40   13.59
   1  -3 -14   83.67   12.79
  -1   3 -14   72.25   12.26
  -3  14  -1   64.04   11.34
   1  -5 -14   58.59   10.86
  -1  -5  14   73.94   11.81
  -5 -14   1   49.83    9.08
  -5 -14   1   67.16   12.67
  -1  -5  14   55.81    9.13
 -14   1  -5   80.30   13.06
  -5 -14   1   51.65    9.14
 -14  -1   5   81.77   13.28
  14   1   5   74.29   13.51
   1  -5 -14   59.15   10.46
  -5  14  -1   88.45   14.34
   5 -14  -1   65.06   10.55
   1  -7 -14   38.50    8.96
  -1  -7  14   36.52    8.26
 -14   1  -7   47.95   10.23
  -7 -14   1   54.10   12.79
  -1  -7  14   40.37    8.06
  -7 -14   1   34.22    8.19
 -14  -1   7   70.57   13.09
   1  -7 -14   29.47    7.37
  -7  14  -1   39.49    9.32
   7 -14  -1   50.92    9.33
   9 -14  -1    1.93    1.72
  -1  -9  14    3.64    2.66
   1  -9 -14    5.69    4.44
 -14  -1   9    3.14    3.00
  -9 -14   1    2.14    2.11
 -14   1  -9    8.15    4.46
   1  -9 -14    5.34    3.70
 -14  -1   9    7.75    4.40
  11 -14  -1    0.65    1.44
  -1 -11  14    1.94    1.57
   1 -11 -14    2.70    2.43
 -14   1 -11   -2.03    2.47
 -14  -1  11    0.57    1.52
 -11 -14   1   -0.45    1.61
 -14  -1  11   -1.72    1.58
  10 -14   2    5.07    3.49
 -14  -2 -10   17.55    5.94
  -2 -10 -14   10.18    4.61
   2 -10  14    5.57    3.98
 -10 -14  -2   10.00    5.02
 -14   2  10    6.51    3.21
   2  10 -14    0.62    1.75
   8 -14   2    8.09    4.38
   2  -8  14    7.39    3.73
  -2  -8 -14   12.42    6.25
 -14  -2  -8   10.46    4.77
   2  -8  14    8.29    4.18
  -8 -14  -2    7.91    4.07
 -14   2   8   11.07    5.27
  -2  -8 -14   18.76    6.46
   2   8 -14    8.17    3.94
   6 -14   2   10.25    4.04
   2  -6  14    5.53    3.18
  -2  -6 -14   11.30    5.09
   6 -14   2    1.85    0.95
   2  -6  14    7.77    3.57
 -14  -2  -6   13.04    5.27
  -6 -14  -2    6.95    3.44
 -14   2   6    8.29    4.13
  -6 -14  -2    4.86    2.75
  14  -2   6   13.66    5.90
  -2  -6 -14    9.08    4.40
   2   6 -14   12.54    5.88
  -6  14   2    5.52    4.18
  -4  14   2   -7.16    4.46
   4 -14   2   -0.84    1.96
  -4 -14  -2    2.94    2.02
   2  -4  14    6.10    2.80
  -2  -4 -14    0.15    1.23
  -4 -14  -2    1.91    1.81
   4 -14   2   -0.21    1.30
   2  -4  14    1.93    1.87
  -4 -14  -2    1.03    1.35
   4 -14   2    1.24    2.77
 -14   2   4   -0.98    1.46
  -4 -14  -2    1.89    2.03
 -14  -2  -4   -0.67    0.90
 -14  -2  -4   -0.91    2.74
  14  -2   4   -4.72    3.36
 -14   2   4    0.26    0.35
  -2  -4 -14    0.56    1.07
   2   4 -14   -2.65    2.22
  -2   4  14    1.14    1.44
  -2  14   2   20.29    6.52
   2 -14   2   13.49    4.57
  -2 -14  -2   11.67    4.29
  -2  -2 -14   19.59    5.72
  -2 -14  -2    8.91    3.33
   2  -2  14   12.56    3.69
   2 -14   2   19.96    5.69
  -2 -14  -2   12.02    4.34
 -14  -2  -2   13.68    5.14
  14  -2   2   16.97    5.87
 -14  -2  -2   14.72    4.98
 -14   2   2   17.83    4.95
 -14   2   2   14.39    4.74
  -2   2  14    9.99    3.50
   2   2 -14   17.95    6.58
  -2  -2 -14   18.88    6.22
   0 -14   2    3.41    2.25
   0 -14  -2   -0.92    0.88
   0 -14   2   -1.53    1.39
   0 -14  -2    2.74    2.05
  -2   0 -14   -3.08    2.17
   0 -14   2    0.05    1.16
 -14   2   0   -0.24    1.17
  14  -2   0    1.63    2.25
  14   2   0   -1.61    1.87
 -14  -2   0    1.30    2.25
 -14   2   0    4.49    2.81
 -14  -2   0    0.42    0.66
   2   0 -14    1.80    1.76
  -2   0 -14   -0.87    1.79
   2 -14  -2    8.11    3.43
  -2 -14   2    8.70    3.62
 -14   2  -2   11.13    4.84
  -2 -14   2    6.39    2.97
   2 -14  -2   14.91    5.30
  -2 -14   2    9.40    3.38
  14   2   2   13.07    5.40
 -14  -2   2   15.85    5.18
   2  -2 -14   13.70    5.24
  -2   2 -14   15.43    5.74
  -4  14  -2    1.74    1.53
   4 -14  -2   -1.06    1.21
   2  -4 -14   -2.05    2.54
 -14   2  -4   -0.85    1.96
  -4 -14   2   -0.29    1.87
  -4 -14   2   -0.66    0.54
  -4 -14   2   -1.60    1.38
  14   2   4    0.00    1.02
 -14  -2   4    5.25    3.62
   2  -4 -14   -1.99    1.09
  -6  14  -2    4.06    2.41
 -14   2  -6   12.53    5.03
   6 -14  -2    3.90    2.98
  -2  -6  14    9.11    4.41
   2  -6 -14   10.30    4.26
  -6 -14   2    6.83    4.39
  -6 -14   2    3.98    2.58
  -6 -14   2    4.63    2.63
  14   2   6    6.76    3.42
 -14  -2   6    2.56    0.78
   2  -6 -14    6.90    3.92
   8 -14  -2    8.29    3.66
  -2  -8  14    6.56    3.55
   2  -8 -14    5.94    3.60
  -8 -14   2   14.05    7.68
  -8 -14   2   10.17    4.39
 -14  -2   8   16.27    6.38
   2  -8 -14    6.14    3.24
 -14   2  -8   13.51    5.68
  -8  14  -2    6.50    4.18
  10 -14  -2    5.41    3.06
  -2 -10  14    6.76    4.55
   2 -10 -14    2.83    1.89
 -10 -14   2    5.92    4.21
 -14   2 -10    3.55    2.89
 -14  -2  10    1.74    2.29
  -3 -11 -14    2.54    2.20
   3 -11  14    2.37    2.91
 -11 -14  -3    2.07    3.00
 -14   3  11    0.84    1.06
 -14  -3 -11   -0.51    2.08
   9 -14   3    1.67    0.98
 -14  -3  -9    4.80    4.23
   3  -9  14    1.42    1.54
  -3  -9 -14   -1.33    1.09
   3  -9  14    4.26    3.32
  -9 -14  -3    1.34    1.70
 -14   3   9    4.21    2.58
   3   9 -14    3.35    2.89
   7 -14   3    1.45    1.43
   3  -7  14    4.72    2.75
 -14  -3  -7    6.76    3.82
  -3  -7 -14    3.09    2.78
   7 -14   3    6.19    3.49
   3  -7  14    2.28    1.67
  -7 -14  -3    5.22    3.21
 -14   3   7    4.84    3.45
  -7 -14  -3    3.11    1.39
  -3  -7 -14    4.84    2.69
   3   7 -14    5.53    4.16
  -7  14   3    8.82    4.84
  -5 -14  -3   73.26   11.76
   3  -5  14   58.03    9.29
  -3  -5 -14   91.44   13.80
 -14  -3  -5  114.24   15.39
 -14   3   5  118.33   15.75
  -5 -14  -3   93.25   13.98
   5 -14   3   77.19   11.41
 -14  -3  -5   91.45   13.85
   3  -5  14   69.28   11.02
   5 -14   3  103.73   15.57
  -5 -14  -3   67.07   10.49
  -3   5  14   81.40   11.33
  14  -3   5  103.69   15.63
  -3  -5 -14   74.13   11.67
   3   5 -14   84.87   13.73
  -5  14   3   97.91   15.01
   5 -14   3   88.79   12.79
 -14   3   3  130.23   14.35
  -3 -14  -3   85.37   12.37
   3  -3  14  108.44   13.67
 -14  -3  -3  119.23   15.37
 -14   3   3  152.73   16.55
  -3 -14  -3   81.62   11.28
   3 -14   3  137.31   15.07
   3  -3  14   95.75   11.90
 -14  -3  -3  118.10   15.57
   3 -14   3  136.35   16.26
  -3   3  14  110.01   12.41
  -3 -14  -3   83.24   11.31
 -14   3   3  124.22   14.50
  14  -3   3  152.05   18.70
   3   3 -14  142.19   17.94
  -3  -3 -14  127.73   16.22
  -3  14   3  142.95   17.89
   3 -14   3  126.87   15.14
  -3  -3 -14  115.92   14.67
  -1  14   3    9.38    4.36
 -14   3   1    6.28    3.08
   1 -14   3    5.23    2.52
  -1 -14  -3    6.48    2.83
  -1 -14  -3    4.96    2.76
   3  -1  14    2.61    1.65
 -14  -3  -1    1.77    1.19
  -3  -1 -14    9.18    3.89
   1 -14   3   10.77    4.65
  -1 -14  -3    3.70    2.22
 -14  -3  -1    5.49    3.16
  14  -3   1    4.87    2.48
  14   3  -1    6.07    3.20
 -14   3   1    6.96    3.23
  -3   1  14    4.50    2.18
   3   1 -14    9.75    4.37
  -3  -1 -14    2.05    1.01
   1 -14  -3   19.46    5.34
   1 -14  -3   13.72    3.86
  -1 -14   3   17.64    5.31
   1 -14  -3   23.03    6.01
  -1 -14   3   17.54    5.53
  -3   1 -14   18.95    4.83
  14   3   1   27.27    7.28
  14  -3  -1   18.65    5.58
 -14  -3   1   34.47    8.78
 -14   3  -1   15.87    5.26
   3  -1 -14   22.36    6.91
  -3   1 -14   29.82    7.81
   3 -14  -3   71.55   11.13
  -3 -14   3   83.44   12.57
  -3 -14   3   55.06    8.55
   3 -14  -3   60.91   10.36
  -3 -14   3   75.34   11.20
 -14  -3   3   93.87   14.32
  14   3   3   84.06   14.08
 -14   3  -3  110.57   15.18
   3  -3 -14  100.36   13.99
   5 -14  -3   56.18    9.69
   3  -5 -14   56.80   10.15
  -5 -14   3   89.22   13.88
  -5 -14   3   55.72    9.43
  -5 -14   3   51.05    9.25
 -14  -3   5   82.38   14.18
  14   3   5   91.01   14.92
 -14   3  -5   93.11   13.81
   3  -5 -14   85.04   12.57
  -5  14  -3   69.72   11.91
 -14   3  -7    6.68    3.24
   7 -14  -3    7.77    3.91
  -3  -7  14    6.38    4.43
   3  -7 -14    3.06    1.88
  -7 -14   3    6.35    3.91
  -7 -14   3    1.52    2.01
 -14  -3   7    5.36    3.36
   3  -7 -14    3.94    2.16
  -7  14  -3    2.14    2.21
   9 -14  -3    3.98    2.06
  -3  -9  14    3.05    3.31
   3  -9 -14   -1.02    1.97
  -9 -14   3    2.48    3.01
 -14  -3   9    8.65    4.60
  -9 -14   3    6.68    5.51
 -14   3  -9   -2.95    3.66
 -11  14  -3    4.80    3.55
  11 -14  -3    1.98    2.17
  -3 -11  14    0.70    1.55
   3 -11 -14    0.53    2.26
 -11 -14   3   -5.57    5.10
 -14   3 -11    4.84    3.43
 -11 -14   3   -1.55    2.97
 -14  -3  11   -0.32    1.67
  -4 -10 -14   10.27    5.47
   4 -10  14    6.93    4.41
 -10 -14  -4    3.37    2.15
 -14   4  10    2.90    2.40
 -14  -4 -10    6.46    4.34
  -4  10  14    3.20    2.88
 -14  -4  -8    7.12    3.17
   4  -8  14    5.39    3.32
  -4  -8 -14   14.20    5.58
   8 -14   4    6.60    4.15
   4  -8  14    5.43    3.52
  -8 -14  -4   12.95    5.23
 -14   4   8    8.79    4.48
  -8  14   4    2.28    1.17
   4   8 -14    5.20    3.46
  -4   8  14    5.33    3.34
   6 -14   4    4.41    2.23
 -14  -4  -6    3.74    2.43
   4  -6  14    4.89    2.57
  -6 -14  -4    4.10    1.72
  -4  -6 -14    5.70    3.29
   6 -14   4    9.00    4.41
   4  -6  14    8.20    4.08
  -6 -14  -4    7.76    4.42
 -14  -4  -6    3.44    3.12
  -6 -14  -4    4.29    2.74
 -14   4   6    2.03    2.15
  -4  -6 -14    4.61    2.72
   4   6 -14    8.29    4.85
  -4   6  14    4.44    2.66
  -6  14   4   10.32    5.82
   4 -14   4    4.19    2.18
   4  -4  14    3.80    2.83
 -14  -4  -4    3.54    2.69
  -4 -14  -4    6.53    3.86
  -4 -14  -4    2.83    3.06
  -4  -4 -14    9.33    4.38
   4 -14   4    5.92    3.57
   4  -4  14    5.79    3.14
   4 -14   4    1.23    0.73
 -14   4   4    6.26    2.94
  -4 -14  -4    0.22    0.52
 -14   4   4    5.09    2.78
 -14  -4  -4    9.21    4.29
  14  -4   4    5.19    3.11
 -14   4   4    3.64    2.47
  -4   4  14    3.16    2.17
   4   4 -14    5.70    2.69
  -4  -4 -14    3.22    2.38
  -4  14   4    5.01    2.93
  -2  14   4   38.29    8.73
   2 -14   4   23.68    6.01
  -2 -14  -4   20.99    6.01
   4  -2  14   22.76    5.90
 -14  -4  -2   22.88    6.71
  -2 -14  -4   14.04    4.15
 -14   4   2   32.96    7.63
   4  -2  14   24.51    6.04
  -4  -2 -14   22.23    6.12
 -14   4   2   23.06    5.99
   2 -14   4   35.86    8.11
  -2 -14  -4   17.69    5.25
 -14  -4  -2   24.70    6.90
  14  -4   2   30.67    8.03
  14   4  -2   31.75    7.86
 -14   4   2   19.58    5.16
  -4   2  14   17.77    4.86
   4   2 -14   27.55    8.33
  -4  -2 -14   28.90    7.53
 -14   4   0   10.59    4.24
   0 -14  -4    7.21    3.43
   4   0  14    4.07    2.02
   0 -14  -4    3.02    1.97
   4   0  14    0.90    0.77
   0 -14  -4    5.68    2.98
   0 -14   4    7.03    2.70
  -4   0 -14    3.62    1.73
 -14  -4   0    3.37    2.45
  14  -4   0    5.54    3.21
  14   4   0    3.33    2.65
  -4   0  14    6.97    2.89
   4   0 -14    8.80    4.26
  -4   0 -14    4.59    3.42
   2 -14  -4   20.31    5.65
  -2 -14   4   17.20    5.54
   2 -14  -4   17.88    5.26
  -2 -14   4   16.29    5.29
  14   4   2   14.86    5.54
  14  -4  -2   23.23    6.26
 -14  -4   2   32.35    8.87
  -4   2 -14   21.18    5.80
   4  -2 -14   24.51    6.66
 -14   4  -2   26.15    7.26
  -4  14  -4    1.12    1.62
   4 -14  -4    3.08    1.96
  -4 -14   4   -0.79    2.48
  -4 -14   4    4.84    2.70
 -14   4  -4    6.47    3.80
  -4 -14   4    4.61    2.95
  14   4   4    2.83    3.37
 -14  -4   4   11.52    5.38
   4  -4 -14    6.17    2.84
  -6  14  -4    2.60    3.06
   6 -14  -4    2.57    2.33
   4  -6 -14    1.71    1.34
  -4  -6  14    5.86    3.76
 -14   4  -6    7.89    4.41
  -6 -14   4    7.78    4.52
  -6 -14   4    1.46    2.02
  -6 -14   4    5.92    3.06
 -14  -4   6    4.20    4.16
   4  -6 -14    5.93    2.87
 -14   4  -8   11.06    5.39
   8 -14  -4    6.04    3.73
  -8  14  -4    2.83    2.74
  -4  -8  14    3.74    3.48
   4  -8 -14    3.24    2.24
  -8 -14   4    8.02    5.45
  -8 -14   4    9.56    4.85
 -14  -4   8   10.89    5.58
  -8  14  -4    1.03    1.52
  10 -14  -4    3.68    2.27
  -4 -10  14    4.38    4.59
   4 -10 -14    0.00    0.91
 -10 -14   4    0.23    2.51
 -10 -14   4    0.11    1.94
 -14  -4  10    3.65    3.02
 -14   4 -10    9.48    5.00
 -10  14  -4   -2.25    2.38
  -5  -9 -14    2.17    2.41
   5  -9  14    2.77    3.00
  -9 -14  -5    0.82    2.69
 -14   5   9   -0.35    1.27
  -9  14   5   -5.06    2.85
 -14  -5  -9   -1.21    2.22
  -5   9  14    2.78    2.67
   5  -7  14    1.70    1.43
  -7 -14  -5   -0.84    2.60
  -5  -7 -14    7.74    5.00
   7 -14   5    3.74    3.12
  -7 -14  -5   -0.07    0.84
   5  -7  14   -0.96    1.29
 -14  -5  -7    1.60    2.45
 -14   5   7   -1.63    2.48
   5   7 -14    1.81    1.13
  -5   7  14    2.63    1.97
  -7  14   5    3.64    2.22
 -14  -5  -7   -2.29    2.04
 -14  -5  -5   24.49    7.21
   5 -14   5   17.87    5.85
   5  -5  14   14.08    4.42
  -5 -14  -5   16.64    5.76
 -14   5   5   25.25    6.85
  -5  -5 -14   23.55    7.10
   5 -14   5   20.63    6.72
   5  -5  14   16.80    5.97
   5 -14   5   19.51    6.53
 -14  -5  -5   18.25    6.84
 -14   5   5   16.16    5.52
  14  -5   5   18.92    6.70
  -5   5  14   18.75    5.44
   5   5 -14   15.05    5.98
  -5  -5 -14   13.08    4.51
  -5  14   5   11.01    4.31
  -5  -3 -14  105.19   14.38
  -3 -14  -5   81.59   12.60
   5  -3  14   75.89   10.51
 -14  -5  -3  109.06   14.81
 -14   5   3  112.39   14.02
 -14   5   3  109.05   14.03
  -3 -14  -5   73.29   11.42
   3 -14   5  110.63   14.31
 -14  -5  -3   89.99   13.89
   5  -3  14   88.26   12.98
  -5   3  14   78.06   10.85
   3 -14   5  106.19   14.40
 -14   5   3   76.66   11.24
  14  -5   3  106.31   15.85
   5   3 -14  113.85   16.33
  -5  -3 -14   92.45   13.56
  -3  14   5  112.40   15.68
   3 -14   5   74.03   10.66
 -14  -5  -1   15.82    4.68
  -1  14   5   28.42    7.69
 -14   5   1   46.05    9.39
  -1 -14  -5   19.52    6.03
   5  -1  14   19.31    5.02
 -14   5   1   30.87    6.71
  -1 -14  -5   12.95    4.15
   1 -14   5   29.54    7.64
  -5  -1 -14   19.14    5.54
 -14  -5  -1   19.52    6.13
  14  -5   1   24.85    6.84
  14   5  -1   27.89    7.21
  -5   1  14   23.23    6.01
   5   1 -14   35.54    9.18
  -5  -1 -14   20.61    5.99
   1 -14  -5   28.18    6.55
 -14   5  -1   32.82    8.11
   5   1  14   16.56    4.48
  -1 -14   5   31.22    7.07
  -1 -14   5   22.90    5.93
  -5  -1  14   29.33    7.05
  14   5   1   29.01    7.77
 -14  -5   1   39.61    9.42
  14  -5  -1   31.20    7.39
  -5   1 -14   31.04    7.46
   5  -1 -14   37.31    9.03
   3 -14  -5   69.83   10.67
  -5   3 -14   64.23   10.08
  -3 -14   5   73.99   12.04
 -14  -5   3  101.13   16.25
  -3 -14   5   60.42   10.16
  14   5   3   80.66   13.49
  14  -5  -3   75.19   11.55
   5  -3 -14   83.92   13.60
 -14   5  -3   97.11   14.46
  -5  14  -5   16.64    5.49
   5 -14  -5   16.00    5.08
  -5 -14   5   29.85    8.55
 -14   5  -5   25.54    7.57
  -5 -14   5   26.50    7.26
  14   5   5   35.70    9.19
 -14  -5   5   25.61    8.66
   5  -5 -14   27.63    7.09
  -5  -5  14   30.96    9.06
   7 -14  -5    1.00    1.54
   5  -7 -14   -3.01    3.14
  -5  -7  14   -0.61    2.30
  -7  14  -5   -0.14    1.39
 -14   5  -7    1.60    2.01
  -7 -14   5    0.22    1.49
  -7 -14   5   -2.01    2.05
  -7 -14   5   -2.96    3.12
 -14  -5   7   -2.94    3.56
  -7  14  -5    0.05    0.60
 -14   5  -9    3.54    3.42
   9 -14  -5    0.93    1.57
  -5  -9  14    1.63    2.87
   5  -9 -14    0.77    1.85
  -9 -14   5    4.91    3.73
  -9 -14   5    2.91    3.50
  -9  14  -5   -1.65    3.04
 -14  -5   9   -0.14    1.31
  -6 -10 -14   -3.14    3.98
  10 -14   6    0.00    1.73
   6 -10  14   -5.28    4.03
 -10 -14  -6    4.94    3.73
 -14   6  10    1.67    2.31
 -14  -6 -10    1.20    2.16
  -6  10  14   -1.86    1.95
  -8 -14  -6    8.31    5.91
  -6  -8 -14   10.80    5.25
   8 -14   6    9.39    5.29
  -8 -14  -6    8.32    4.31
   6  -8  14   10.97    5.22
 -14  -6  -8    4.18    4.43
 -14   6   8    4.40    2.75
 -14  -6  -8   16.55    6.66
  -6   8  14    4.48    2.95
  -8  14   6    5.63    3.50
   6  -6  14    5.49    2.84
  -6 -14  -6   17.33    5.79
  -6  -6 -14   26.11    7.37
   6 -14   6   18.07    6.20
   6  -6  14   19.82    7.31
 -14  -6  -6   21.42    7.04
 -14   6   6   20.45    6.53
 -14  -6  -6   28.64    8.26
  -6   6  14   14.78    4.83
   6   6 -14    9.53    4.68
   6  -4  14    3.98    2.58
  -4 -14  -6    6.25    3.65
 -14   6   4   13.93    4.88
  -4 -14  -6    6.11    3.61
   4 -14   6    5.61    2.75
   6  -4  14    9.70    4.75
  -6  -4 -14    8.93    4.52
   4 -14   6    5.69    3.35
 -14  -6  -4   11.70    5.82
 -14   6   4    8.39    3.83
  14  -6   4    9.16    4.08
  -6   4  14    5.68    2.68
 -14  -6  -4   11.43    4.79
   6   4 -14   12.52    5.31
  -6  -4 -14   10.22    4.30
  -4  14   6   11.78    5.19
  -2  14   6   13.99    5.85
 -14   6   2   11.39    4.90
   6  -2  14    5.06    2.82
  -2 -14  -6    4.59    2.49
   2 -14   6   23.76    7.03
   2 -14   6    3.68    1.91
 -14   6   2   10.88    4.09
  -6  -2 -14    8.79    4.23
 -14  -6  -2   17.85    6.59
  14  -6   2   11.06    4.94
  14   6  -2    7.21    3.59
  -6   2  14    5.97    3.21
 -14  -6  -2   14.07    5.63
   6   2 -14   10.03    4.82
  -6  -2 -14    9.10    4.30
   0  14   6    7.76    3.38
   6   0  14    2.96    1.70
   0 -14  -6    2.10    1.87
   0 -14   6    3.95    3.64
 -14   6   0    7.56    3.97
 -14  -6   0    6.51    3.97
  -6   0  14    1.70    2.13
  14  -6   0    2.05    1.99
  14   6   0    4.81    3.49
  -6   0 -14    9.95    4.27
   6   0 -14    5.20    3.03
  -6   2 -14    5.14    3.14
   2  14   6    3.66    2.31
   2 -14  -6    8.25    3.66
 -14   6  -2    2.60    2.87
  -2 -14   6    3.93    2.62
  -2 -14   6    6.03    3.13
  -6  -2  14    5.92    3.08
  14   6   2    6.97    3.93
 -14  -6   2    4.82    2.94
  14  -6  -2    4.74    2.83
   6  -2 -14    7.45    4.07
  -4  14  -6    1.28    1.43
  -6   4 -14    0.81    1.49
   4 -14  -6    5.64    3.24
  -4  14  -6    4.62    2.99
  -4 -14   6    4.57    3.05
  14   6   4    5.94    3.79
 -14  -6   4    6.98    3.71
   6  -4 -14   10.87    4.57
  -4 -14   6    6.01    3.33
 -14   6  -4    7.51    4.23
   6 -14  -6   13.85    4.79
  -6  14  -6   19.57    7.16
  -6  -6  14   14.82    6.28
  -6 -14   6   15.14    6.25
 -14   6  -6   27.90    8.09
  -6 -14   6   11.65    4.44
 -14  -6   6   25.33    7.87
  -6  14  -6   11.18    5.39
   8 -14  -6    7.99    3.83
  -6  -8  14   11.45    6.54
 -14   6  -8   24.80    8.03
  -8  14  -6   15.01    6.00
  -8 -14   6    9.44    5.43
  -8 -14   6   14.49    6.37
  -8 -14   6    7.22    5.56
 -14  -6   8    0.38    1.75
  10 -14  -6    0.07    1.21
  -6 -10  14    0.00    1.71
   6 -10 -14    4.29    3.05
 -10 -14   6    0.50    2.60
 -10 -14   6   -3.11    2.85
 -10  14  -6   -0.10    0.68
 -14  -6  10    4.22    4.83
  -9 -14  -7   -6.50    4.28
  -7  -9 -14    1.20    0.87
   9 -14   7    1.63    2.84
   7  -9  14   -0.68    2.19
 -14  -7  -9    8.11    4.56
 -14   7   9   -0.41    1.64
  -9  14   7    0.69    1.83
  -7   9  14    3.35    3.06
  -7 -14  -7    2.40    3.69
  -7  -7 -14    5.36    4.07
  -7  -7 -14   -2.47    3.35
   7 -14   7   -1.09    2.06
   7  -7  14    2.21    3.15
 -14  -7  -7   -3.75    4.15
 -14   7   7    1.75    2.29
 -14  -7  -7   -4.85    3.91
  -7   7  14    3.65    2.19
  -7  14   7    3.77    3.16
 -14   7   5    1.10    1.76
  -5 -14  -7    1.48    2.03
   5 -14   7    6.19    3.68
   7  -5  14   -1.82    1.36
  -7  -5 -14    2.53    2.14
   5 -14   7   -3.13    3.45
 -14  -7  -5    4.11    4.07
 -14   7   5    2.95    1.44
 -14  -7  -5    2.18    3.05
  -7   5  14    2.87    2.35
   7   5 -14    3.70    3.51
   7  -3  14    4.64    2.68
  -3 -14  -7   15.06    5.36
   3 -14   7   10.05    4.78
   3 -14   7    8.41    4.25
 -14   7   3    8.74    3.67
 -14   7   3   10.03    4.42
 -14  -7  -3   16.35    5.93
  -7  -3 -14   18.81    5.60
  14  -7   3   14.03    5.57
 -14  -7  -3    3.75    2.83
  14   7  -3   11.01    4.60
  -7   3  14    9.19    3.97
   7   3 -14   11.28    5.84
  -7  -3 -14   15.03    5.53
  -3  14   7    7.91    4.12
  -1 -14  -7   22.10    6.10
 -14   7   1   27.88    6.52
 -14   7   1   55.11   10.57
  -7   1  14   34.01    7.39
   1 -14   7   43.46    8.76
  14  -7   1   39.40    9.34
 -14  -7  -1   31.13    8.64
  14   7  -1   22.35    6.72
   7   1 -14   53.13   11.58
  -7  -1 -14   27.56    7.58
  -1  14   7   28.39    7.84
   1  14   7   18.87    5.92
 -14   7  -1   41.27    9.59
   1 -14  -7   10.95    4.18
  -1 -14   7   32.02    8.11
  -7  -1  14   28.08    7.45
 -14  -7   1   17.84    6.44
  14   7   1   19.29    6.22
  14  -7  -1   21.56    6.76
   7  -1 -14   33.03    8.47
  -7   1 -14   17.65    5.76
   3  14   7    7.43    4.29
  -7   3 -14    5.49    3.37
 -14   7  -3    9.31    4.44
   3 -14  -7    3.37    2.08
  -3 -14   7    1.56    0.86
  -3 -14   7    5.61    2.96
  14   7   3   12.01    5.57
 -14  -7   3    3.53    2.85
  14  -7  -3    2.09    1.33
   7  -3 -14    4.22    2.52
   5 -14  -7   -3.02    2.69
  -5  14  -7    8.59    4.14
  -7   5 -14    1.00    1.45
  -5 -14   7   -4.06    3.57
  -5 -14   7   -3.30    2.93
 -14  -7   5    5.83    3.68
 -14   7  -5    0.77    2.14
  -7  -5  14    3.93    3.63
   7 -14  -7   -0.46    0.15
  -7  -7  14   -1.76    3.74
  -7 -14   7    3.61    2.37
 -14   7  -7    0.17    0.83
  -7 -14   7    1.40    2.85
 -14  -7   7   -3.91    3.28
  -7  14  -7   -0.72    0.80
   9 -14  -7    1.59    1.78
 -14   7  -9    7.00    5.17
  -7  -9  14    0.00    2.93
  -9 -14   7   -2.93    4.58
  -9  14  -7    9.64    5.53
  -9 -14   7   -1.30    3.56
 -14  -7   9    0.00    2.33
  -8 -14  -8    3.31    4.46
  -8  -8 -14   -1.01    1.34
   8 -14   8   -5.04    4.43
   8  -8  14   -1.47    2.16
 -14  -8  -8    0.16    1.67
 -14  -8  -8    1.11    2.45
 -14   8   8    0.82    1.44
  -8   8  14    2.49    2.25
  -8  14   8   -0.43    1.76
  -6 -14  -8   11.25    5.27
  -8  -6 -14   15.36    5.44
   6 -14   8    5.14    3.33
   8  -6  14   13.15    6.89
 -14  -8  -6   12.50    5.75
 -14  -8  -6   12.03    5.44
 -14   8   6    7.41    4.13
 -14   8   6    8.11    4.15
  -8   6  14    3.80    2.37
  -4 -14  -8    7.83    3.88
 -14   8   4    9.89    4.64
   4 -14   8   10.07    4.72
   4 -14   8   17.12    6.57
 -14  -8  -4   10.64    5.01
  -8  -4 -14   12.50    5.70
 -14   8   4   11.13    4.08
  14   8  -4    9.65    4.47
  -8   4  14   13.26    4.80
   8   4 -14   12.37    5.40
  -2 -14  -8   13.86    5.41
   2 -14   8   19.39    6.16
   2 -14   8   17.62    6.01
 -14   8   2   11.81    4.41
 -14  -8  -2   20.46    6.94
  -8   2  14   19.53    5.82
 -14   8   2   21.18    6.56
  14   8  -2    8.29    4.16
  -8  -2 -14   19.74    6.20
   8   2 -14   16.44    6.02
  -8  -2 -14   11.00    4.56
  -2  14   8    8.82    4.94
 -14   8   0   14.25    5.32
   0 -14  -8    5.37    3.09
   0 -14   8   12.06    4.58
  -8   0  14   12.82    4.87
 -14  -8   0    8.07    4.54
  14  -8   0   -2.30    3.26
  14   8   0    6.73    3.64
   8   0 -14   14.76    5.89
  -8   0 -14    9.12    4.35
   0  14   8    8.78    4.33
   2  14   8   13.49    6.72
  -8   2 -14   10.98    4.31
   2 -14  -8   11.13    4.45
  -8  -2  14   28.80    8.59
 -14   8  -2   38.07    9.43
  -2 -14   8   12.98    4.55
  14   8   2   10.67    4.59
 -14  -8   2    8.35    4.74
  14  -8  -2   -2.94    3.49
   8  -2 -14   21.82    6.79
 -14   8  -4   16.40    6.09
   4 -14  -8    5.18    3.24
  -8   4 -14   10.42    4.50
  -4 -14   8   13.27    6.13
  -4 -14   8   11.11    4.51
 -14  -8   4   18.97    7.27
  14  -8  -4    0.91    1.35
  14  -8  -6    8.09    4.55
   6 -14  -8   11.42    4.60
  -8  -6  14    3.18    3.36
  -6 -14   8   10.69    5.50
  -6 -14   8    7.71    4.39
 -14   8  -6   22.27    7.41
 -14  -8   6   18.10    7.25
  -8  -6  14    0.31    0.92
   8 -14  -8   -2.17    2.54
  -8  14  -8    5.50    4.41
  -8  -8  14    0.00    3.64
  -8 -14   8    0.22    1.88
 -14   8  -8    4.37    3.16
  -8 -14   8    2.52    2.80
 -14  -8   8    7.94    5.85
  -7 -14  -9   -0.27    1.67
  -9  -7 -14    0.72    1.47
 -14  -9  -7    0.48    1.95
   7 -14   9    4.37    4.79
   9  -7  14    1.62    1.86
 -14  -9  -7    0.38    0.30
 -14   9   7    0.79    1.25
  -9   7  14   -3.80    3.39
  -7  14   9    1.45    1.42
 -14   9   5   13.33    5.73
  -5 -14  -9    6.61    4.39
   5 -14   9   14.54    6.21
 -14  -9  -5   12.71    6.27
  -9  -5 -14   11.48    4.76
 -14  -9  -5    5.48    4.52
 -14   9   5    6.01    3.58
  -9   5  14    4.00    2.62
  -3 -14  -9   -2.51    2.87
 -14   9   3    0.00    0.30
   3 -14   9   -0.90    1.84
   3 -14   9   -0.44    1.49
 -14  -9  -3   -2.45    3.02
 -14   9   3    1.64    1.30
  -9  -3 -14   -4.25    3.98
  -9   3  14    0.82    1.66
   9   3 -14   -0.04    0.80
  -1 -14  -9    3.68    2.79
   1 -14   9   -3.45    3.01
 -14   9   1   -0.54    1.00
 -14  -9  -1    1.00    0.31
  -9   1  14   -0.49    0.69
  14   9  -1   -0.09    0.53
   9   1 -14    2.06    2.10
  -9  -1 -14   -2.30    2.69
  -1  14   9   -3.95    2.81
  -9   1 -14    1.72    2.41
   1 -14  -9    2.80    3.09
  -1 -14   9    1.51    1.68
  -9  -1  14   -2.67    2.39
 -14  -9   1    0.07    0.67
  14   9   1    1.23    1.10
   9  -1 -14   -0.17    0.39
 -14   9  -1    6.06    3.64
   3 -14  -9    0.03    0.94
  -9   3 -14   -0.88    1.78
 -14   9  -3   -0.01    0.67
  -3 -14   9   -1.48    0.81
  14   9   3   -0.11    0.45
 -14  -9   3   -2.38    2.25
 -14   9  -5    9.66    4.80
  14  -9  -5   -0.11    1.58
   5 -14  -9    4.57    3.17
  -9   5 -14    4.04    3.24
  -5 -14   9   -2.62    3.07
 -14  -9   5   -2.88    2.91
  -9  -5  14    3.65    4.42
   7 -14  -9   -0.15    1.01
  -9  -7  14    0.00    2.56
  -7 -14   9    0.56    1.89
 -14   9  -7    4.25    3.58
  -7 -14   9    0.87    0.96
 -14  -9   7    1.28    2.08
  -6 -14 -10    0.79    0.41
 -14 -10  -6   -4.23    3.39
 -14  10   6   -0.15    0.74
   6 -14  10    2.64    3.57
 -10  -6 -14   -1.41    2.26
  10  -6  14   -1.38    3.67
  14 -10   6    0.69    4.41
 -14 -10  -6   -1.69    3.18
 -14  10   6    0.00    1.17
 -10   6  14    1.59    2.20
  -6  14  10    0.07    0.87
 -14  10   4   -1.56    1.41
  -4 -14 -10    5.47    4.19
   4 -14  10   -2.12    2.51
   4 -14  10    1.25    1.78
 -14 -10  -4    3.54    2.96
 -10  -4 -14    8.30    4.09
 -10   4  14    4.42    3.29
 -14  10   2    1.94    2.16
  -2 -14 -10    8.47    4.44
   2 -14  10    6.47    3.87
   2 -14  10    8.15    4.06
 -14 -10  -2    5.77    4.29
 -10   2  14    5.01    3.32
 -10  -2 -14    7.34    4.02
 -10   0 -14   -0.55    2.26
   0 -14 -10   -0.39    1.81
 -14  10   0    1.27    2.51
   0 -14  10    0.67    0.85
 -10   0  14    0.55    1.46
 -14 -10   0    3.85    3.28
 -10   2 -14   11.53    5.02
   2 -14 -10    5.15    3.29
 -10  -2  14   18.82    7.27
  -2 -14  10    4.84    3.53
 -14 -10   2    7.00    4.68
 -14  10  -2   12.08    5.20
  14 -10  -4    5.49    4.36
   4 -14 -10    0.61    1.22
 -14  10  -4    9.11    4.58
 -10   4 -14    2.22    3.09
  -4 -14  10    3.44    3.25
 -14 -10   4    4.43    4.20
 -10  -4  14    1.77    2.62
  14 -10  -6    0.00    1.95
   6 -14 -10    3.44    3.37
 -10  -6  14    0.00    1.84
 -10   6 -14   -0.75    1.66
  -6 -14  10    1.49    2.12
 -14 -10   6   -0.57    1.53
 -10  -6  14   -6.00    4.25
 -14  10  -6    2.76    3.48
  -3 -14 -11    3.20    2.92
   3 -14  11    0.61    2.06
   3 -14  11    1.38    2.94
 -14 -11  -3    1.18    0.59
 -11   3  14    3.11    3.11
 -11  -3 -14    3.35    3.07
 -14  11   3    5.73    3.44
  -1 -14 -11   -3.38    3.07
   1 -14  11   -0.83    2.31
 -14 -11  -1    2.70    2.90
 -11   1  14    4.05    3.44
 -14  11   1    0.55    1.90
 -11  -1 -14    3.12    2.39
 -11   1 -14   -5.14    3.69
 -14  11  -1   -4.63    2.78
   1 -14 -11    2.00    3.25
  -1 -14  11    2.12    2.78
 -11  -1  14    1.14    2.94
 -14 -11   1   -0.03    1.35
   3 -14 -11    5.28    2.85
 -11   3 -14    3.19    3.15
 -14  11  -3    0.96    1.88
  -3 -14  11    0.14    0.77
 -14 -11   3    3.79    3.46
 -11  -3  14    3.22    3.89
 -15   0  -1    1.87    0.21
 -15   0   1    1.74    1.77
   1 -15   0    0.16    0.61
  -1 -15   0    1.36    1.76
  -1 -15   0   -0.04    1.31
   1 -15   0    4.18    2.74
  -1 -15   0   -3.88    2.95
  15   0   1    4.77    3.49
 -15   0  -1    0.23    1.08
  15   0  -1   -1.89    2.09
 -15   0   1    1.43    1.85
   0  -1 -15    7.01    3.62
   0   1 -15    3.39    3.03
 -15   0  -3    0.92    2.19
  -3  15   0    5.34    4.15
   3 -15   0    5.30    2.93
   0  -3 -15    3.66    1.61
  -3 -15   0    3.51    2.76
  -3 -15   0   -0.71    1.81
   3 -15   0    3.37    2.99
  -3 -15   0    3.50    2.77
  15   0   3   -0.35    0.58
 -15   0   3    0.31    1.70
   0  -3 -15    1.37    0.95
   0   3 -15    1.10    0.85
   0   3  15    5.80    3.09
  -5  15   0   24.73    8.05
   5 -15   0   15.33    5.07
   0  -5  15   17.32    5.83
   0  -5 -15   29.33    8.86
  -5 -15   0   21.81    6.73
   0  -5  15   11.47    4.16
  -5 -15   0   14.68    5.41
  -5 -15   0   22.11    6.43
  15   0   5   36.55    9.71
 -15   0   5   20.10    6.97
   0  -5 -15   26.41    7.68
 -15   0  -5   26.51    7.26
   0   5 -15   27.51    8.07
   7 -15   0    2.92    2.53
   0  -7  15    5.57    3.56
   0  -7 -15   14.46    6.06
  -7 -15   0   10.93    5.30
   0  -7  15    3.17    2.57
  -7 -15   0    9.26    4.14
  -7 -15   0    4.86    2.99
 -15   0  -7    6.54    2.71
 -15   0   7   10.18    5.08
   0  -7 -15    8.09    4.31
   0   7 -15    4.80    3.30
  -7  15   0   11.02    5.27
   9 -15   0    9.20    4.76
   0  -9  15    6.56    3.53
   0  -9 -15    6.17    4.54
 -15   0  -9   18.83    6.54
  -9 -15   0   10.42    5.46
 -15   0   9   11.67    5.04
  -9 -15   0    4.23    3.98
   0  -9 -15   -0.82    1.26
 -15   0   9    5.61    3.29
   0   9 -15    1.71    2.44
  10 -15   1    1.10    1.58
   1 -10  15   -2.67    3.34
 -15  -1 -10    1.69    1.34
  -1 -10 -15    3.57    3.77
   1 -10  15    1.78    2.75
 -10 -15  -1    2.88    2.39
 -15   1  10    1.31    2.09
 -15   1  10   -0.28    1.47
   1  10 -15    0.00    1.74
   8 -15   1    2.88    2.96
   1  -8  15    1.25    1.35
  -1  -8 -15    1.31    1.97
 -15  -1  -8    7.04    4.30
   1  -8  15    0.19    1.09
  -8 -15  -1    5.16    3.67
 -15   1   8    0.09    1.84
  -8 -15  -1    0.11    1.41
 -15   1   8   -0.06    1.35
  -1  -8 -15    9.17    4.89
   1   8 -15    2.16    2.36
   6 -15   1   -0.41    0.93
   1  -6  15    4.95    3.02
  -1  -6 -15    8.72    4.28
  -6 -15  -1    9.88    4.74
   1  -6  15    3.27    2.04
  -6 -15  -1    2.84    2.99
 -15   1   6    1.90    2.47
 -15  -1  -6    5.04    3.12
  -6 -15  -1    5.02    2.87
 -15   1   6    1.56    1.10
  -1  -6 -15    7.01    3.98
   1   6 -15   -0.62    1.09
  -6  15   1   16.12    6.92
  -4  15   1    2.96    1.14
   4 -15   1    4.89    2.94
   1  -4  15    3.98    3.15
  -1  -4 -15    3.36    2.57
  -4 -15  -1    3.64    2.62
   1  -4  15    0.03    0.73
  -4 -15  -1    3.39    2.51
   4 -15   1    4.83    3.29
  -4 -15  -1    2.76    1.07
  15  -1   4    0.76    1.94
 -15  -1  -4    7.45    4.30
 -15   1   4    2.22    2.30
  -1  -4 -15    6.12    3.42
   1   4 -15   10.87    5.84
  -1   4  15    4.59    3.04
  -2  15   1   10.73    5.50
   2 -15   1   10.92    4.28
  -2 -15  -1    9.59    4.01
  -1  -2 -15   11.46    4.37
 -15   1   2    9.99    3.58
  -2 -15  -1    5.33    2.42
   2 -15   1   14.17    5.17
  -2 -15  -1    7.05    3.49
 -15  -1  -2    4.32    2.72
  15  -1   2   11.48    5.37
  15   1  -2    8.64    3.74
 -15   1   2   10.38    4.16
 -15  -1  -2   12.07    5.06
  -1  -2 -15    9.52    4.30
   1   2 -15   15.47    5.57
   0 -15   1    2.02    1.79
   0 -15  -1    3.92    2.78
 -15   1   0    0.91    0.93
   0 -15   1   -2.78    2.48
   0 -15  -1    5.17    2.76
   0 -15  -1    1.31    2.68
   0 -15   1    0.24    1.84
  15  -1   0    1.93    1.34
  15   1   0   -2.95    2.73
 -15  -1   0    1.79    1.03
 -15   1   0    2.16    1.79
   1   0 -15    0.84    1.69
  -1   0 -15    2.87    1.98
 -15  -1   0    0.28    0.82
   2 -15  -1    7.49    3.62
 -15   1  -2   11.78    4.96
  -2 -15   1    4.46    2.62
  -2 -15   1    3.18    1.89
   2 -15  -1    6.48    3.59
  -2 -15   1    7.96    3.27
  15   1   2    6.82    3.74
  15  -1  -2   12.60    4.59
 -15  -1   2   13.02    5.34
   1  -2 -15   14.83    5.36
  -1   2 -15    6.38    3.38
  -4  15  -1    2.24    1.98
 -15   1  -4   -1.35    2.43
   4 -15  -1    4.00    2.63
   1  -4 -15    0.59    1.37
  -4 -15   1    0.77    0.86
  -4 -15   1    4.16    3.07
  -4 -15   1   -3.62    2.08
  15   1   4    2.72    3.13
 -15  -1   4    3.33    2.46
   1  -4 -15    3.49    2.71
  -1   4 -15    1.14    2.09
   6 -15  -1    7.67    3.42
  -1  -6  15    2.33    1.74
   1  -6 -15    1.33    2.12
  -6 -15   1    4.25    3.46
  -1  -6  15    2.40    2.17
  -6 -15   1   -0.05    0.97
  -6 -15   1    6.58    3.68
  15   1   6    4.96    3.33
 -15  -1   6    7.42    4.76
   1  -6 -15    0.41    2.35
 -15   1  -6   11.64    5.53
  -1   6 -15    1.14    1.44
  -6  15  -1    4.33    3.47
   8 -15  -1    4.94    3.25
  -1  -8  15    3.92    3.46
   1  -8 -15    3.79    3.21
  -8 -15   1    5.11    3.42
  -8 -15   1    2.46    1.83
  -8 -15   1    2.53    1.86
 -15   1  -8    6.26    2.58
 -15  -1   8    5.74    4.20
   1  -8 -15    4.57    3.23
  -1   8 -15    7.84    3.73
  -8  15  -1    5.66    4.44
  10 -15  -1    0.62    1.57
  -1 -10  15   -1.87    2.61
   1 -10 -15    0.29    1.54
 -10 -15   1    3.11    5.97
 -15   1 -10    3.74    3.80
 -10 -15   1   -0.11    1.72
 -15  -1  10   -1.54    2.97
  -1  10 -15    0.71    2.24
   9 -15   2    8.17    4.21
   2  -9  15    8.85    4.56
 -15  -2  -9   15.98    6.91
  -2  -9 -15   13.11    5.85
   2  -9  15    2.70    2.06
  -9 -15  -2    8.64    5.15
 -15   2   9    8.16    3.90
  -9 -15  -2    2.02    2.78
 -15   2   9    9.40    5.30
   2   9 -15    1.33    2.28
   7 -15   2   18.53    6.39
   2  -7  15    9.39    4.11
  -2  -7 -15   20.91    7.86
 -15  -2  -7   21.34    7.08
   2  -7  15   10.63    4.61
  -7 -15  -2   15.42    6.18
 -15   2   7   21.41    6.96
  -7 -15  -2    8.58    4.23
 -15   2   7   15.42    6.15
  -2  -7 -15   12.28    4.90
   2   7 -15   10.31    4.42
  -7  15   2   20.02    7.98
   5 -15   2    4.92    2.49
   2  -5  15    9.44    4.19
  -2  -5 -15   15.47    5.78
  -5 -15  -2   12.67    5.43
   2  -5  15    8.86    3.79
 -15  -2  -5   21.09    6.50
  -5 -15  -2   11.11    5.03
 -15   2   5   10.18    4.71
  -5 -15  -2    6.51    3.10
  15  -2   5   15.63    6.56
 -15   2   5    9.70    4.95
  -2  -5 -15   10.95    4.53
   2   5 -15   13.93    6.49
  -2   5  15    5.92    2.63
  -5  15   2   10.64    5.36
  -3  15   2   10.70    5.15
   3 -15   2    5.52    3.08
  -3 -15  -2    8.71    4.07
   2  -3  15    3.60    2.49
  -2  -3 -15    2.41    1.30
  -3 -15  -2    4.26    2.87
   2  -3  15    4.69    2.83
   3 -15   2    4.36    2.69
 -15  -2  -3   12.13    4.85
  -3 -15  -2    7.85    3.67
 -15  -2  -3   10.25    4.91
  15  -2   3   10.45    5.69
 -15   2   3    2.31    2.13
  -2   3  15    4.67    2.46
  -2  -3 -15    6.07    3.28
   2   3 -15    4.31    2.98
   1 -15   2    6.68    3.25
  -1 -15  -2   11.73    4.59
  -1 -15  -2    8.16    3.67
 -15   2   1   17.62    5.61
   1 -15   2   14.69    5.75
  -1 -15  -2   12.79    5.18
 -15  -2  -1   17.88    5.83
 -15  -2  -1    9.86    4.51
  15  -2   1   21.94    6.87
  15   2  -1   12.35    5.05
 -15   2   1    5.48    3.13
   2   1 -15   16.14    6.60
  -2  -1 -15   17.15    5.87
   1 -15  -2   13.33    5.05
  -1 -15   2   12.99    4.66
 -15   2  -1   20.75    6.25
   1 -15  -2    7.71    3.30
  -1 -15   2   13.10    4.70
  15   2   1   17.76    6.33
  15  -2  -1   11.82    4.52
 -15  -2   1   13.68    5.44
   2  -1 -15   16.40    6.04
  -2   1 -15    6.97    3.95
  -3  15  -2    6.59    4.17
   3 -15  -2    2.06    1.86
 -15   2  -3    8.84    3.79
  -3 -15   2    5.92    3.51
  -3 -15   2    1.47    1.58
   3 -15  -2    3.86    3.05
  -3 -15   2    2.89    1.88
  15   2   3   11.19    5.19
 -15  -2   3   -0.98    1.47
   2  -3 -15    4.49    2.95
  -2   3 -15   -0.98    1.18
  -5  15  -2    7.92    4.76
 -15   2  -5   20.23    7.31
   5 -15  -2   11.96    4.58
   2  -5 -15    8.03    4.27
  -2  -5  15    7.89    4.43
  -5 -15   2   10.14    4.38
  -5 -15   2    7.09    3.72
  -5 -15   2    3.79    1.92
  15   2   5   20.28    7.13
 -15  -2   5   14.26    6.47
   2  -5 -15    7.42    3.32
  -2   5 -15    6.17    3.50
   7 -15  -2   23.71    6.47
  -2  -7  15   23.26    7.32
   2  -7 -15   12.71    5.71
  -7 -15   2   22.10    7.93
  -7 -15   2   13.02    5.28
  -7 -15   2   20.07    6.22
 -15  -2   7   22.70    7.47
   2  -7 -15   12.75    4.65
  -7  15  -2   13.82    5.79
 -15   2  -7   32.06    8.60
   9 -15  -2    9.30    4.06
  -2  -9  15    1.96    2.67
   2  -9 -15    8.73    5.23
  -9 -15   2    6.82    4.70
  -9 -15   2    5.81    4.24
 -15  -2   9   14.46    6.34
 -15  -3 -10    4.96    3.42
  -3 -10 -15    4.45    3.75
   3 -10  15    1.93    2.94
 -10 -15  -3   -4.31    3.91
   8 -15   3   -0.61    1.49
 -15  -3  -8   -1.68    3.27
   3  -8  15    1.51    1.93
  -3  -8 -15   -0.55    2.38
   3  -8  15    3.72    3.45
  -8 -15  -3    6.07    4.01
 -15   3   8    4.00    3.09
  -8 -15  -3   -4.16    2.85
   3   8 -15   -0.42    1.64
  -3   8  15    3.65    2.89
   6 -15   3   13.91    5.37
   3  -6  15    7.60    3.77
 -15  -3  -6   22.44    7.18
  -3  -6 -15   12.93    6.12
  -6 -15  -3   10.91    6.48
   3  -6  15    9.84    4.61
  -6 -15  -3   18.27    6.45
 -15   3   6   18.14    6.38
  -6 -15  -3   10.15    4.45
 -15   3   6   13.18    5.59
  -3  -6 -15   15.80    5.66
   3   6 -15   15.42    5.82
  -3   6  15   12.98    4.76
  -6  15   3   10.54    5.21
  -4  15   3   42.06   10.15
   4 -15   3   27.56    7.33
   3  -4  15   21.95    5.85
  -4 -15  -3   26.75    7.39
  -3  -4 -15   33.74    8.38
 -15  -3  -4   30.36    7.98
  -4 -15  -3   21.91    6.63
   3  -4  15   20.53    6.02
   4 -15   3   31.75    8.73
 -15   3   4   28.34    7.19
  -4 -15  -3   20.45    5.72
 -15  -3  -4   24.45    7.74
  15  -3   4   44.24   10.69
 -15   3   4   23.04    6.82
  -3   4  15   21.60    5.78
  -3  -4 -15   25.28    7.36
   3   4 -15   23.23    7.45
  -2  15   3   28.59    8.17
   2 -15   3   24.48    6.72
  -2 -15  -3   19.10    5.75
   3  -2  15   15.55    5.18
  -2 -15  -3   11.05    4.41
  -3  -2 -15   18.10    5.36
 -15  -3  -2   15.87    5.57
   3  -2  15   14.18    4.52
   2 -15   3   26.87    7.14
  -2 -15  -3   17.37    5.58
 -15  -3  -2   17.18    5.86
  15  -3   2   27.76    8.38
  15   3  -2   29.35    7.79
 -15   3   2   20.52    5.74
 -15   3   2   19.13    5.64
  -3   2  15   18.58    5.49
   3   2 -15   24.71    7.69
  -3  -2 -15   23.40    7.12
   0 -15  -3    6.93    3.78
   0 -15  -3    3.73    2.43
   0 -15  -3    5.24    2.78
   0 -15   3    5.19    3.11
 -15   3   0    5.11    2.79
 -15  -3   0    9.86    4.66
  15  -3   0    6.15    3.35
  15   3   0    4.99    3.46
   3   0 -15    8.00    3.98
  -3   0 -15   12.00    5.84
   2 -15  -3   13.40    4.86
  -2 -15   3   13.86    4.96
 -15   3  -2   20.41    6.27
   2 -15  -3   12.26    4.67
  -2 -15   3   19.31    5.78
  15   3   2   10.86    4.71
  15  -3  -2   11.93    4.75
 -15  -3   2   13.30    5.83
   3  -2 -15   18.25    6.06
  -3   2 -15   14.59    6.37
  -4  15  -3   21.88    6.75
   4 -15  -3   17.44    5.16
 -15   3  -4   37.00    8.91
  -4 -15   3   28.40    7.90
  -4 -15   3   16.26    4.97
  15   3   4   37.17    9.91
 -15  -3   4   31.53    8.85
   3  -4 -15   25.53    7.45
   6 -15  -3   10.87    4.41
 -15   3  -6   18.35    6.34
   3  -6 -15    8.13    4.72
  -3  -6  15   18.00    7.33
  -6 -15   3   12.07    5.78
  -6 -15   3    6.20    3.25
  -6 -15   3   15.79    5.71
 -15  -3   6   10.94    4.87
   3  -6 -15   13.12    4.95
  -6  15  -3    6.39    3.86
   8 -15  -3   -0.82    1.79
  -3  -8  15    4.39    4.07
   3  -8 -15   -0.60    0.75
  -8 -15   3    2.97    2.57
  -8 -15   3   -0.07    1.24
  -8 -15   3   -5.12    4.14
 -15  -3   8   -0.54    1.45
  -8  15  -3   -0.05    0.48
 -15   3  -8    7.35    4.46
   3 -10 -15    6.55    4.03
 -10 -15   3    2.16    4.29
 -10 -15   3    1.49    3.03
 -15   3 -10    1.21    0.88
  -4  -9 -15    6.33    5.15
   4  -9  15    2.48    3.37
  -9 -15  -4    4.57    3.09
 -15   4   9    0.62    1.16
  -4   9  15   -2.78    2.28
 -15  -4  -9    2.34    3.23
   7 -15   4   11.43    5.82
 -15  -4  -7    8.32    4.53
   4  -7  15    3.60    2.71
  -4  -7 -15    3.07    1.43
   7 -15   4   -0.16    0.48
   4  -7  15    5.53    3.64
  -7 -15  -4    2.35    3.02
 -15   4   7   12.17    5.37
   4   7 -15    1.73    2.55
  -4   7  15    8.30    4.20
   5 -15   4   16.41    5.72
 -15  -4  -5   12.66    5.11
   4  -5  15   16.69    5.16
  -5 -15  -4   11.24    5.46
  -4  -5 -15   17.29    6.61
  -5 -15  -4    6.16    4.38
   5 -15   4   18.78    5.93
   4  -5  15   13.85    5.35
   5 -15   4   18.65    6.77
 -15   4   5   22.48    6.87
 -15  -4  -5   11.69    6.06
  15  -4   5   23.78    7.50
 -15   4   5   14.64    5.89
  -4   5  15   22.56    6.48
  -4  -5 -15   16.63    6.05
   4   5 -15   11.31    4.52
  -5  15   4   18.23    6.83
  -3  15   4   17.73    6.54
   3 -15   4   18.16    6.55
 -15   4   3   23.97    6.72
 -15  -4  -3   22.79    6.67
   4  -3  15   13.31    4.54
  -3 -15  -4   12.76    5.34
  -3 -15  -4   14.11    4.77
  -4  -3 -15   24.57    6.74
   4  -3  15   10.92    4.30
   3 -15   4   18.51    5.97
 -15   4   3   16.46    5.36
 -15  -4  -3   24.02    7.00
  15  -4   3   23.36    7.52
  15   4  -3   14.16    4.70
 -15   4   3    6.10    3.52
  -4   3  15   17.31    5.19
   4   3 -15   20.41    7.50
  -4  -3 -15   21.89    6.78
  -1  15   4   15.74    5.87
  -1 -15  -4   11.17    4.14
   4  -1  15   13.84    4.71
  -1 -15  -4    7.01    3.29
   4  -1  15    7.95    3.36
  -4  -1 -15   13.94    4.72
   1 -15   4   11.76    4.58
 -15  -4  -1    2.59    1.59
  15  -4   1   16.52    6.08
  15   4  -1   13.47    5.42
  -4   1  15   12.58    4.63
   4   1 -15    9.14    4.59
  -4  -1 -15   20.76    7.07
 -15   4   1    5.90    3.02
   1 -15  -4    3.48    1.74
   4   1  15    8.23    3.09
  -1 -15   4   12.03    4.34
   1 -15  -4    8.95    4.06
  -1 -15   4   12.39    4.74
  15   4   1   14.73    6.06
 -15  -4   1   15.22    6.08
  15  -4  -1   12.36    5.13
 -15   4  -1   14.15    5.66
   4  -1 -15   21.68    7.58
  -4   1 -15   12.76    5.26
   3 -15  -4   12.26    4.57
  -3 -15   4   20.92    6.88
 -15   4  -3   29.76    7.91
  -3 -15   4   17.97    5.49
  15   4   3   26.53    8.31
  15  -4  -3   12.29    4.20
 -15  -4   3   25.35    8.70
   4  -3 -15   26.82    7.87
  -5  15  -4   19.74    6.86
   5 -15  -4   21.77    6.17
 -15   4  -5   35.83    8.87
  -5 -15   4   28.17    8.34
  -5 -15   4   29.21    7.37
  15   4   5   28.03    8.81
 -15  -4   5   23.47    8.30
   4  -5 -15   28.34    7.06
   7 -15  -4    5.31    3.30
 -15   4  -7    8.75    4.12
  -4  -7  15    8.61    6.20
  -7 -15   4   11.55    5.39
  -7 -15   4   -6.85    3.77
  -7 -15   4    5.66    3.59
 -15  -4   7    7.00    3.61
   4  -7 -15    7.05    4.16
  -7  15  -4    4.25    3.60
   9 -15  -4   -1.96    2.16
  -4  -9  15   -2.30    3.92
   4  -9 -15    0.00    1.25
  -9 -15   4    4.16    4.18
  -9  15  -4    3.99    3.74
  -9 -15   4   -1.44    1.86
  -9 -15   4    1.23    2.69
 -15  -4   9    1.21    2.69
 -15   4  -9    4.12    3.16
  -5  -8 -15    6.73    4.18
   8 -15   5    6.79    3.94
  -8 -15  -5    2.98    3.01
   5  -8  15   -0.78    2.72
 -15   5   8    4.23    2.77
 -15  -5  -8    3.85    2.43
  -5   8  15    4.32    2.60
   5  -6  15    3.35    2.96
  -6 -15  -5    6.04    4.39
  -5  -6 -15    5.49    2.59
   6 -15   5   10.41    5.07
   5  -6  15   10.08    4.87
 -15  -5  -6    3.58    3.11
 -15   5   6    9.86    4.66
  -5   6  15    8.67    4.00
   5   6 -15    6.06    3.21
 -15  -5  -6    9.49    4.81
   4 -15   5    3.58    1.67
   5  -4  15   27.01    6.76
 -15   5   4   36.83    8.69
 -15  -5  -4   41.53    9.47
  -4 -15  -5   25.48    7.46
 -15   5   4   44.17    9.66
  -4 -15  -5   16.61    5.98
  -5  -4 -15   36.11    8.55
 -15  -5  -4   37.86   10.19
   5  -4  15   41.52    9.38
   4 -15   5   28.34    7.31
  -5   4  15   37.25    7.85
   4 -15   5   42.64    9.93
  15  -5   4   30.30    8.48
 -15   5   4   24.18    6.77
  -4  15   5   50.52   10.74
   5   4 -15   37.76    9.69
  -5  -4 -15   29.34    7.65
  -2  15   5   14.59    6.29
   5  -2  15    4.70    2.70
  -2 -15  -5    8.12    4.19
 -15   5   2    7.87    3.11
   5  -2  15    6.76    3.54
  -5  -2 -15    6.82    3.83
 -15   5   2    9.91    4.26
   2 -15   5    5.01    2.24
 -15  -5  -2    8.11    4.19
  15  -5   2    6.79    3.59
  15   5  -2   11.30    4.87
  -5   2  15    5.84    3.00
   5   2 -15    8.29    4.37
  -5  -2 -15    8.30    4.00
   0  15   5   27.28    7.81
 -15   5   0   16.30    5.71
   0 -15  -5   11.49    4.52
   5   0  15   11.67    4.33
  -5   0  15   27.36    7.34
   0 -15   5   20.33    6.60
  -5   0 -15   17.09    5.06
 -15  -5   0   21.51    6.84
  15  -5   0   16.92    6.23
  15   5   0   22.29    6.99
   5   0 -15   23.13    7.53
  -5   0 -15   17.94    5.48
   2 -15  -5    6.58    3.53
  -2 -15   5    3.11    2.12
  -2 -15   5    9.75    4.66
  15   5   2    7.14    3.99
 -15  -5   2   15.10    6.70
  15  -5  -2    6.59    3.75
 -15   5  -2    7.56    3.57
   5  -2 -15    6.96    4.47
   4 -15  -5   43.11    8.60
  -4  15  -5   28.78    8.02
  -4 -15   5   49.49   10.76
 -15  -5   4   82.91   15.69
  -4 -15   5   36.98    8.28
  15   5   4   56.52   11.66
  15  -5  -4   34.90    7.91
 -15   5  -4   64.71   12.69
   5  -4 -15   36.80    8.36
  -6  15  -5    7.43    4.10
   6 -15  -5    5.54    2.96
  -5  -6  15    5.71    4.35
 -15   5  -6    9.58    4.02
  -6 -15   5   10.28    5.43
  -6 -15   5    7.34    3.70
 -15  -5   6   13.30    5.87
   5  -6 -15   -0.34    0.60
  -6  15  -5    2.14    3.05
 -15   5  -8    3.39    4.44
   8 -15  -5    3.36    2.28
  -5  -8  15    0.13    2.34
  -8 -15   5    0.90    1.69
  -8 -15   5    0.33    2.74
  -8 -15   5   -0.70    2.14
 -15  -5   8    5.37    3.82
  -8  15  -5    2.55    2.63
  -7 -15  -6    3.97    5.00
  -6  -7 -15    0.37    1.79
   7 -15   6   -6.29    3.96
   6  -7  15    4.83    4.53
 -15   6   7    2.33    3.05
 -15  -6  -7    8.72    5.15
  -6   7  15    0.94    1.41
  -7  15   6    0.00    1.12
   6  -5  15    1.54    1.56
  -5 -15  -6    1.46    0.76
  -5 -15  -6    0.14    2.15
  -6  -5 -15    6.33    3.64
   5 -15   6    0.57    1.57
   6  -5  15    0.14    2.24
 -15  -6  -5   -0.74    1.46
 -15   6   5    1.12    1.95
  -6   5  15    2.10    2.12
 -15  -6  -5   -0.18    1.65
 -15   6   5    1.39    2.39
   6   5 -15    3.87    3.10
  -6  -5 -15    7.83    4.32
  -5  15   6   -4.68    3.98
   6  -3  15   13.79    4.94
  -3 -15  -6    8.96    3.74
   6  -3  15   16.90    6.48
  -6  -3 -15   14.35    5.40
   3 -15   6   11.54    5.05
 -15   6   3   14.85    5.12
 -15  -6  -3   17.12    6.71
 -15   6   3   21.59    6.41
  15  -6   3    9.66    4.47
  15   6  -3   20.81    6.65
  -6   3  15   12.87    5.13
 -15  -6  -3   18.71    7.48
   6   3 -15   14.29    6.15
  -6  -3 -15   12.07    5.00
  -3  15   6   19.45    6.25
  -1  15   6   -1.31    2.56
   6  -1  15    3.37    2.88
  -1 -15  -6    6.47    3.57
 -15   6   1    5.79    4.15
   1 -15   6    0.36    1.42
  -6  -1 -15    2.53    2.41
 -15  -6  -1    3.75    3.22
  15  -6   1   -2.79    2.24
  -6   1  15   -0.67    0.51
  15   6  -1    1.13    2.52
   6   1 -15   -1.95    2.70
  -6  -1 -15    0.79    1.79
   1  15   6   -0.65    2.55
 -15   6  -1   -5.05    3.18
   1 -15  -6    2.82    2.25
  -1 -15   6   -2.22    2.60
 -15  -6   1    0.84    2.69
  15   6   1   -1.94    2.62
  15  -6  -1    2.10    2.54
  -6   1 -15   -0.55    2.53
   6  -1 -15   -2.45    2.62
   3  15   6   11.72    5.06
  -3  15  -6   10.75    4.39
   3 -15  -6   18.92    5.47
  -3 -15   6   20.98    6.75
  -3 -15   6   17.00    5.73
  15   6   3   19.68    7.48
 -15  -6   3   30.72    9.04
  15  -6  -3   18.35    5.89
   6  -3 -15   21.43    6.88
 -15   6  -3   29.07    8.21
  -5  15  -6    1.95    3.49
   5 -15  -6    5.40    3.99
  -5  15  -6    2.12    2.45
  -5 -15   6    2.19    2.63
 -15   6  -5   -1.55    2.85
  -5 -15   6    6.70    3.45
 -15  -6   5    0.64    1.41
   6  -5 -15    0.43    1.36
   7 -15  -6   -1.71    1.70
  -6  -7  15   -2.95    4.33
 -15   6  -7    6.67    3.98
  -7 -15   6   -0.42    2.19
  -7  15  -6   -0.19    1.72
  -7 -15   6    6.82    4.06
 -15  -6   7    5.35    4.38
  -8 -15  -7    4.66    3.67
   8 -15   7    7.02    4.37
 -15  -7  -8    7.51    5.08
  -8  15   7    5.55    3.28
  -6 -15  -7    4.66    3.91
  -7  -6 -15    4.01    2.59
   6 -15   7    8.07    5.23
   7  -6  15    3.38    2.96
 -15  -7  -6    1.96    0.96
 -15   7   6    5.02    3.27
 -15  -7  -6    2.34    2.08
  -7   6  15    5.20    3.28
   7  -4  15    5.19    4.06
  -4 -15  -7   11.38    5.46
   4 -15   7    9.98    5.07
   7  -4  15   11.78    5.63
  -7  -4 -15   16.50    6.08
   4 -15   7   15.89    6.11
 -15   7   4   13.35    5.16
 -15  -7  -4   12.25    5.89
 -15  -7  -4   22.76    8.08
  15   7  -4    8.69    4.42
  -7   4  15   14.19    5.27
   7   4 -15    8.96    4.71
  -7  -4 -15   20.04    7.10
  -4  15   7   12.00    5.78
 -15   7   4   18.30    6.26
  -2 -15  -7   23.14    6.89
 -15  -7  -2   42.11   10.51
   2 -15   7   33.07    8.00
 -15   7   2   15.61    5.02
  -7  -2 -15   27.99    7.67
  15  -7   2   28.40    8.73
  15   7  -2   30.09    8.15
  -7   2  15   26.97    6.88
 -15   7   2   34.18    8.81
   7   2 -15   36.75   10.09
  -7  -2 -15   23.44    7.33
  -2  15   7   24.00    7.17
   0  15   7   13.71    6.49
   0 -15  -7   10.63    4.53
 -15   7   0    8.06    4.36
   0 -15   7    9.07    4.32
  -7   0  15    9.28    5.35
 -15  -7   0   16.72    6.56
  15  -7   0    4.89    4.13
  15   7   0   15.67    6.02
  -7   0 -15   13.78    5.87
   7   0 -15   14.58    6.02
  -7   0 -15   16.50    6.08
 -15   7  -2   78.07   14.00
   2 -15  -7   33.95    7.90
  -7   2 -15   40.89    9.18
 -15  -7   2   49.39   11.90
  -2 -15   7   45.58    9.84
  15   7   2   39.34    9.83
  15  -7  -2   27.56    8.05
   7  -2 -15   54.15   10.84
   2  15   7   33.27    8.91
  -4  15  -7    6.59    4.27
   4  15   7   14.32    5.47
   4 -15  -7   11.37    4.80
  -4 -15   7   11.97    5.05
  -4 -15   7   16.83    6.24
  15   7   4   11.12    5.40
 -15  -7   4   19.97    7.44
  15  -7  -4   11.17    4.79
 -15   7  -4   25.70    7.99
   7  -4 -15   17.60    6.10
   6 -15  -7    0.58    1.19
  -7  -6  15    3.65    4.37
  -6 -15   7    2.65    2.35
 -15   7  -6   -0.93    2.58
  -6 -15   7    2.87    2.59
 -15  -7   6    5.82    3.86
  -7 -15  -8    7.12    4.47
 -15  -8  -7    1.69    4.26
 -15  -8  -7    3.64    4.25
  -7  15   8    0.03    2.24
  -5 -15  -8    1.72    2.30
 -15   8   5    2.55    1.87
   5 -15   8    0.73    1.85
  -8  -5 -15    0.02    1.97
   8  -5  15    4.99    4.34
 -15  -8  -5    0.45    0.69
 -15  -8  -5    0.23    2.34
 -15   8   5    5.26    3.53
  15   8  -5    0.15    2.16
  -8   5  15    4.37    2.81
   8   5 -15    0.58    1.12
 -15   8   3    4.24    3.16
  -3 -15  -8   -0.56    0.72
   3 -15   8   -1.24    2.56
   3 -15   8    1.86    2.32
 -15   8   3    1.88    2.84
  -8  -3 -15    1.07    1.63
 -15  -8  -3    5.79    4.02
  -8   3  15   -2.08    2.14
  15   8  -3   -0.15    1.49
   8   3 -15    0.14    1.48
  -8  -3 -15    2.67    3.03
  -3  15   8    1.78    2.20
  -1 -15  -8    0.57    0.41
   1 -15   8    1.27    2.18
 -15  -8  -1    0.83    1.46
  -8   1  15    2.19    2.51
  15   8  -1    2.31    2.91
  -8  -1 -15    0.91    2.29
 -15   8   1    1.99    2.44
   8   1 -15    0.76    1.63
  -8  -1 -15    1.53    2.64
  -1  15   8    3.74    3.83
   1 -15  -8    6.17    3.05
 -15   8  -1    0.83    2.48
  -1 -15   8    3.26    3.32
  -8  -1  15    0.82    2.25
 -15  -8   1    7.34    4.32
  15   8   1   -0.09    1.18
   8  -1 -15    5.29    3.62
  -8   1 -15    6.71    4.01
   1  15   8    0.86    2.67
   3  15   8    0.00    0.89
  -8   3 -15   -0.22    0.44
 -15   8  -3    0.94    1.61
   3 -15  -8    1.84    2.46
  -3 -15   8    1.76    1.71
 -15  -8   3    1.09    1.13
   5 -15  -8   -2.73    2.88
  -5 -15   8    2.81    3.42
  -5 -15   8    0.65    0.43
 -15  -8   5    0.92    3.30
  -8  -5  15    0.00    0.98
  -6 -15  -9    6.86    6.21
  -4 -15  -9    0.64    2.11
   4 -15   9    3.00    3.42
 -15   9   4   11.49    5.62
   9  -4  15    3.01    3.76
  -9  -4 -15    7.34    3.94
   4 -15   9    0.56    1.87
 -15  -9  -4    7.21    4.68
  -9   4  15   -0.15    0.52
   9   4 -15    1.27    1.58
 -15   9   2   -5.25    3.95
  -2 -15  -9    0.62    2.03
   2 -15   9    1.19    2.74
 -15  -9  -2    3.68    3.67
  -9   2  15    0.00    0.70
  -9  -2 -15    3.71    2.79
   9   2 -15    1.80    2.40
  -9  -2 -15   -3.44    2.76
   0 -15  -9    2.58    2.90
   0 -15   9   -0.95    1.85
  -9   0  15    1.64    2.69
 -15  -9   0    3.18    3.09
 -15   9   0    4.09    3.25
   9   0 -15   -0.06    0.13
  -9   0 -15    5.91    3.86
  -9   2 -15    1.35    2.76
   2 -15  -9    1.29    1.65
 -15   9  -2   -2.01    2.63
  -2 -15   9    3.64    2.89
 -15  -9   2    6.35    4.02
  -9   4 -15    0.66    1.01
   4 -15  -9    0.36    1.26
  -4 -15   9   -0.29    0.81
  -9  -4  15    0.90    3.62
 -15   9  -4    0.99    0.28
  -3 -15 -10   -0.62    2.52
 -15  10   3   -0.13    1.02
   3 -15  10    1.69    3.30
 -15 -10  -3   -5.81    3.99
 -10  -3 -15    2.21    3.55
 -10   3  15   -0.05    0.62
 -15  10   1   14.08    6.45
  -1 -15 -10    9.16    4.93
   1 -15  10    7.29    4.89
 -15 -10  -1   11.30    5.88
 -10   1  15    6.59    4.55
 -10  -1 -15   12.76    6.37
 -10  -1 -15   10.28    4.85
   1 -15 -10    9.82    4.56
  -1 -15  10    3.07    3.69
 -10  -1  15   11.25    5.12
 -15  10  -1   15.81    6.00
 -15 -10   1   11.21    5.52
 -10   1 -15   13.80    6.48
 -10   3 -15    3.71    3.68
   3 -15 -10    2.39    1.07
  -3 -15  10    0.64    2.58
 -15 -10   3    2.65    2.12
 -10  -3  15    1.34    3.78
   0 -16   0    0.47    1.36
   0 -16   0    4.69    3.68
  16   0   0    5.39    3.49
 -16   0   0    3.25    2.95
   0   0 -16    6.66    3.73
  -2  16   0   31.38    8.18
   2 -16   0   19.63    6.14
  -2 -16   0   18.39    5.58
   2 -16   0   31.01    8.10
  -2 -16   0   23.28    6.60
  16   0   2   36.65    9.76
  16   0  -2   35.15    8.34
 -16   0   2   26.87    7.69
   0  -2 -16   44.41   10.36
   0   2 -16   45.20   11.10
 -16   0  -2   29.11    7.50
  -4  16   0   18.22    6.75
   4 -16   0    6.43    3.24
   0  -4  16   10.06    4.73
   0  -4 -16    8.45    4.68
  -4 -16   0    6.29    3.62
  -4 -16   0    6.93    3.19
  -4 -16   0    9.85    4.26
  16   0   4   15.41    6.24
 -16   0   4    9.35    4.86
 -16   0  -4   13.56    5.47
   0  -4 -16   13.16    5.24
   0   4 -16   20.57    7.63
   6 -16   0    1.81    2.33
   0  -6  16    0.69    2.01
   0  -6 -16    1.42    1.81
  -6 -16   0   -3.46    4.08
  -6 -16   0    0.60    1.87
  -6 -16   0   -2.39    2.87
 -16   0  -6   -1.37    3.19
 -16   0   6   -0.70    2.65
   0  -6 -16   -3.41    2.60
   0   6 -16    1.36    3.52
  -6  16   0   -0.54    2.91
   8 -16   0    1.75    2.41
   0  -8  16    1.58    1.81
   0  -8 -16    0.66    1.65
  -8 -16   0    0.32    2.64
 -16   0  -8   -0.68    1.74
  -8 -16   0    1.99    3.39
  -8 -16   0    0.78    2.18
 -16   0   8    4.97    3.70
   0  -8 -16    0.30    1.96
   0   8 -16   -1.03    2.65
 -16  -1  -9    4.19    3.80
  -1  -9 -16   -2.07    2.31
   1  -9  16    0.48    2.15
  -9 -16  -1    0.11    1.10
  -9 -16  -1    0.00    2.39
   7 -16   1    1.95    0.54
   1  -7  16    2.31    1.18
  -1  -7 -16    3.97    4.58
  -7 -16  -1    2.04    2.16
 -16  -1  -7    3.80    2.99
   1  -7  16    2.94    3.01
  -7 -16  -1    1.75    2.64
  -7 -16  -1    3.17    3.92
 -16   1   7    2.46    2.38
  -1  -7 -16    2.57    3.37
   1   7 -16    2.43    2.47
  -7  16   1    8.19    5.81
   5 -16   1    5.36    3.63
   1  -5  16    4.97    4.26
  -1  -5 -16    2.80    3.14
  -5 -16  -1    7.58    4.32
  -5 -16  -1    5.77    3.50
 -16  -1  -5   10.57    5.07
  -5 -16  -1    5.49    3.48
  16  -1   5    9.52    5.66
 -16   1   5    7.72    3.75
  -1  -5 -16   10.82    4.65
   1   5 -16   10.45    5.20
  -1   5  16    8.02    4.51
  -5  16   1   16.05    6.67
  -3  16   1    7.03    3.78
   3 -16   1    5.31    3.25
   1  -3  16    6.43    3.65
  -1  -3 -16    0.13    1.46
  -3 -16  -1   -0.78    1.85
   3 -16   1    4.97    3.94
  -3 -16  -1    4.64    2.66
  16  -1   3    9.41    4.74
 -16  -1  -3    1.78    2.89
  16   1  -3    7.98    4.18
 -16   1   3    2.18    2.13
  -1  -3 -16    6.55    4.04
   1   3 -16    8.29    4.03
   1 -16   1    7.60    3.99
  -1 -16  -1    1.90    2.22
  -1 -16  -1    3.63    2.51
   1 -16   1    8.05    4.35
  -1 -16  -1    2.87    1.72
 -16  -1  -1    1.42    2.02
  16  -1   1   12.02    6.12
  16   1  -1   14.82    6.32
 -16   1   1    6.31    3.40
 -16  -1  -1   16.28    5.98
   1   1 -16   17.73    6.90
  -1  -1 -16   10.08    5.01
 -16   1  -1   16.91    5.24
   1 -16  -1   11.93    4.40
  -1 -16   1   12.81    5.02
   1 -16  -1   19.22    5.91
  -1 -16   1   17.87    5.91
  16   1   1   24.80    8.38
  16  -1  -1   19.91    6.48
 -16  -1   1   19.21    6.92
   1  -1 -16   25.31    8.07
  -1   1 -16   28.39    8.63
 -16   1  -3   13.24    5.47
  -3  16  -1    3.41    3.01
   3 -16  -1    9.78    4.46
  -3 -16   1    5.72    3.35
   3 -16  -1    6.36    3.47
  -3 -16   1    6.60    3.45
  16   1   3    6.36    4.45
  16  -1  -3    7.45    3.81
 -16  -1   3    5.97    3.08
   1  -3 -16   11.05    5.07
  -1   3 -16    8.11    4.27
  -5  16  -1    8.65    5.38
   5 -16  -1    0.41    0.51
  -1  -5  16    4.35    3.99
   1  -5 -16    3.69    3.79
  -5 -16   1    4.48    3.34
  -5 -16   1   -0.46    1.65
  -5 -16   1    3.43    2.85
  16   1   5   -0.81    0.34
 -16  -1   5    5.45    3.42
   1  -5 -16    0.50    1.69
 -16   1  -5    4.16    2.58
  -1   5 -16    5.19    4.24
   7 -16  -1   -2.18    2.43
  -1  -7  16    8.77    5.27
   1  -7 -16    0.00    1.15
  -7 -16   1   -0.43    1.53
  -7 -16   1    1.75    2.70
  -7 -16   1    0.57    0.88
 -16   1  -7    6.00    5.64
 -16  -1   7    4.08    3.95
   1  -7 -16   -0.24    1.48
  -1   7 -16   -0.07    2.09
  -7  16  -1    1.64    2.14
   1  -9 -16    6.35    3.99
  -9 -16   1    1.37    3.26
   8 -16   2    0.56    1.04
   2  -8  16   -0.67    1.29
 -16  -2  -8    1.59    0.71
  -2  -8 -16    4.84    3.53
  -8 -16  -2   -0.30    2.87
   2  -8  16    3.26    4.08
  -8 -16  -2    3.08    3.45
 -16   2   8    6.91    4.78
  -8 -16  -2    0.00    2.59
 -16   2   8    2.84    3.18
   2   8 -16    0.24    1.86
  -2   8  16    1.77    2.21
   6 -16   2   -1.96    2.95
   2  -6  16    0.53    1.99
  -2  -6 -16    0.18    2.56
 -16  -2  -6    2.00    2.41
  -6 -16  -2    1.80    2.55
   2  -6  16   -0.47    0.95
  -6 -16  -2    2.07    2.67
  -6 -16  -2    0.85    2.37
 -16   2   6   -2.41    3.70
  -2  -6 -16   -2.99    2.71
   2   6 -16   -3.90    3.43
  -2   6  16    1.70    2.27
  -6  16   2   -1.23    0.77
  -4  16   2    9.90    5.36
   4 -16   2    3.56    2.78
   2  -4  16    4.85    3.47
  -2  -4 -16    7.92    4.78
  -4 -16  -2    0.66    1.11
 -16  -2  -4    8.04    3.86
   4 -16   2    6.31    3.55
  -4 -16  -2    3.62    2.60
  16  -2   4    4.68    3.59
 -16   2   4    6.59    4.09
  -2  -4 -16    9.16    5.03
   2   4 -16    5.52    4.20
  -2  16   2   17.89    6.22
   2 -16   2   12.68    5.07
  -2 -16  -2   10.55    4.21
   2  -2  16    8.06    3.90
  -2  -2 -16   10.60    4.49
  -2 -16  -2    6.49    3.80
 -16  -2  -2   12.61    4.94
   2 -16   2    8.78    4.72
  -2 -16  -2   11.51    5.01
 -16  -2  -2    7.48    4.35
  16  -2   2   14.03    5.82
  16   2  -2   13.22    5.17
 -16   2   2   12.30    5.50
   2   2 -16   22.15    7.72
  -2  -2 -16   19.62    6.61
   0 -16  -2    5.33    3.07
 -16   2   0   -1.46    2.06
   0 -16  -2    1.05    1.54
   0 -16  -2   -2.76    2.38
   0 -16   2    0.63    0.27
 -16  -2   0   -1.09    2.72
  16  -2   0    0.56    1.31
  16   2   0    2.77    1.44
   2   0 -16    4.37    3.21
  -2   0 -16    6.14    4.95
   2 -16  -2   13.71    4.99
 -16   2  -2   17.69    6.23
  -2 -16   2    9.41    4.18
   2 -16  -2    5.44    2.33
  -2 -16   2   13.18    5.20
  16   2   2   15.12    6.26
  16  -2  -2   10.76    4.79
 -16  -2   2   16.93    6.88
   2  -2 -16   19.68    6.76
  -2   2 -16   17.79    6.72
  -4  16  -2    8.25    4.35
 -16   2  -4   10.19    4.70
   4 -16  -2    8.95    3.96
  -2  -4  16    9.66    4.51
  -4 -16   2    4.73    2.28
  -4 -16   2    4.61    2.86
  16   2   4   12.51    6.46
 -16  -2   4   14.95    6.66
   2  -4 -16   13.15    6.07
  -2   4 -16   21.00    7.96
   6 -16  -2    3.17    2.81
  -2  -6  16   -0.96    1.67
  -6 -16   2    2.51    2.57
  -6 -16   2   -7.21    3.87
  -6 -16   2    1.92    2.06
 -16  -2   6   -2.79    3.66
   2  -6 -16    1.09    2.32
  -2   6 -16    1.07    2.24
 -16   2  -6    1.89    2.78
  -6  16  -2    5.13    4.66
   8 -16  -2   -1.03    1.63
  -2  -8  16   -0.52    2.60
   2  -8 -16    0.00    0.91
  -8 -16   2   -2.19    3.25
  -8 -16   2    1.17    2.45
  -8 -16   2    7.67    5.38
 -16   2  -8    4.92    3.62
 -16  -2   8    2.57    2.13
   2  -8 -16    3.79    3.56
  -2   8 -16    2.25    3.62
   7 -16   3    3.74    3.86
 -16  -3  -7    7.75    4.78
   3  -7  16    6.07    4.23
  -3  -7 -16    3.77    4.04
  -7 -16  -3    0.06    0.69
   3  -7  16    3.58    3.63
  -7 -16  -3    4.81    3.01
 -16   3   7    7.64    4.18
 -16   3   7    2.34    2.93
  -3  -7 -16    0.73    2.10
   3   7 -16   -0.03    1.78
  -3   7  16    4.08    3.40
   5 -16   3    2.61    2.50
   3  -5  16    2.30    2.28
 -16  -3  -5   15.76    6.53
  -3  -5 -16    6.95    4.41
  -5 -16  -3    2.71    3.68
   3  -5  16    2.24    2.12
  16  -3   5    4.25    4.12
 -16   3   5    0.20    2.21
  -3   5  16    4.68    3.30
  -3  -5 -16    5.85    3.22
   3   5 -16    2.71    2.49
  -5  16   3    8.45    5.60
  -3  16   3   15.16    7.17
   3 -16   3   -8.69    4.12
  -3 -16  -3    7.67    3.96
   3  -3  16    6.15    3.22
 -16  -3  -3   10.55    4.59
  -3  -3 -16    7.81    4.24
  -3 -16  -3    3.87    2.75
   3 -16   3   12.81    5.17
  -3 -16  -3    6.15    3.85
 -16  -3  -3    4.83    3.90
  16  -3   3   14.75    6.34
  16   3  -3   11.06    5.09
 -16   3   3    6.00    3.31
  -3   3  16    0.59    1.48
   3   3 -16   11.08    5.52
  -3  -3 -16    7.85    3.79
  -1  16   3   35.98    9.39
  -1 -16  -3   16.58    5.54
   3  -1  16   25.66    6.87
  -1 -16  -3   11.00    4.79
 -16   3   1   31.52    7.55
  -1 -16  -3   12.63    4.92
   1 -16   3   31.16    8.07
 -16  -3  -1   20.53    6.90
  16  -3   1   38.86    9.72
  16   3  -1   35.67    9.21
   3   1 -16   31.14    8.76
  -3  -1 -16   28.57    8.26
   1 -16  -3   30.18    7.68
 -16  -3   1   52.15   11.48
   1 -16  -3   37.49    8.80
  -1 -16   3   33.06    8.16
  16   3   1   43.33   10.40
  16  -3  -1   46.73   10.02
 -16   3  -1   55.05   10.98
   3  -1 -16   58.26   11.98
  -3   1 -16   61.57   12.31
  -3  16  -3   11.60    5.72
   3 -16  -3   10.12    4.25
 -16   3  -3   19.53    6.65
  -3 -16   3   10.25    4.53
  -3 -16   3    6.46    3.64
  16   3   3   14.48    6.10
  16  -3  -3   10.06    4.80
 -16  -3   3   17.41    7.30
   3  -3 -16   11.99    5.19
  -3   3 -16   15.20    6.28
  -5  16  -3    4.53    3.58
 -16   3  -5    5.67    3.60
   5 -16  -3    2.66    1.78
  -3  -5  16    2.75    2.84
  -5 -16   3    3.22    3.39
  -5 -16   3    0.33    1.76
  16   3   5    7.51    4.53
 -16  -3   5    5.54    4.07
   3  -5 -16    3.51    2.29
  -3   5 -16    2.80    3.97
   7 -16  -3    4.19    2.87
  -3  -7  16    4.27    4.49
  -7 -16   3    1.54    1.48
  -7 -16   3    7.51    4.08
  -7 -16   3    5.61    4.26
 -16  -3   7    7.38    4.94
   3  -7 -16    5.74    3.85
  -3   7 -16    3.76    2.91
  -7  16  -3    6.47    3.75
 -16   3  -7    6.09    4.13
  -4  -8 -16    4.24    4.62
  -8 -16  -4    0.34    2.67
   4  -8  16   -0.80    1.42
  -8 -16  -4    4.83    4.08
 -16   4   8    0.50    3.76
  -4   8  16    4.58    3.90
 -16  -4  -8    5.78    4.98
   6 -16   4    1.71    2.90
 -16  -4  -6    3.06    3.10
   4  -6  16    4.75    3.25
  -4  -6 -16    1.87    2.65
  -6 -16  -4    0.15    1.38
   4  -6  16    2.29    3.73
 -16   4   6    3.19    2.80
 -16   4   6    1.32    2.99
  -4   6  16    1.28    1.68
  -4  -6 -16    0.72    1.43
   4   6 -16    8.26    5.08
  -6  16   4    7.82    5.45
   4 -16   4    6.79    4.25
 -16  -4  -4   -1.13    2.16
   4  -4  16   -0.59    1.66
  -4 -16  -4    6.49    4.37
  -4  -4 -16    1.17    1.30
  -4 -16  -4    0.55    1.90
   4  -4  16    2.27    2.87
   4 -16   4    0.60    1.52
 -16  -4  -4    1.95    2.30
  16  -4   4    6.17    5.09
  16   4  -4    5.40    3.61
 -16   4   4    0.66    1.25
  -4   4  16   -1.12    1.98
   4   4 -16   -2.50    3.51
  -4  -4 -16   -1.20    1.62
  -4  16   4   -1.41    2.82
  -2  16   4    0.72    0.82
  -2 -16  -4   -0.75    1.85
   4  -2  16    1.42    1.69
  -2 -16  -4   -1.41    1.52
  -4  -2 -16   -1.42    1.42
   2 -16   4   -3.34    3.14
 -16  -4  -2    2.81    2.85
  16  -4   2    4.72    4.39
 -16   4   2   -9.60    5.19
  16   4  -2   -1.32    1.52
   4   2 -16    3.84    3.85
  -4  -2 -16   -1.49    1.09
   0  16   4   -1.20    2.28
   0 -16  -4   -2.25    2.27
   4   0  16   -0.25    0.56
   0 -16   4    2.35    2.93
 -16   4   0    4.16    2.65
 -16  -4   0   -1.69    2.38
  16  -4   0    0.60    2.02
  16   4   0    0.60    1.10
   4   0 -16    5.06    3.61
  -4   0 -16   -1.90    2.54
   2 -16  -4    1.61    1.73
   4   2  16    1.09    1.25
  -2 -16   4   -0.66    1.21
 -16   4  -2   -3.15    3.14
  -2 -16   4   -1.30    1.68
  16   4   2   -0.87    1.85
 -16  -4   2    2.55    3.18
  16  -4  -2   -0.44    0.78
  -4   2 -16   -1.84    2.86
  -4  16  -4    4.18    3.03
   4 -16  -4    6.21    3.55
 -16   4  -4    4.81    3.23
  -4 -16   4   -3.01    2.57
  -4 -16   4    1.02    0.33
  16   4   4   10.00    5.33
  16  -4  -4    1.46    1.56
 -16  -4   4    9.57    5.00
   4  -4 -16    2.65    1.78
  -4   4 -16   10.34    5.48
   6 -16  -4    0.74    1.94
 -16   4  -6    0.18    1.67
  -4  -6  16   -1.64    2.92
  -6 -16   4    0.99    2.37
  -6 -16   4   -0.14    1.03
 -16  -4   6   -1.44    1.85
   4  -6 -16    1.33    2.04
  -6  16  -4    0.57    2.86
  -8  16  -4    3.31    4.35
   5  -7  16    0.40    0.85
  -5  -7 -16    0.12    1.66
  -7 -16  -5    0.00    4.90
   7 -16   5    0.00    1.56
   5  -7  16    1.53    3.34
 -16   5   7    1.56    2.77
 -16   5   7    0.00    1.19
  -5   7  16    2.28    3.04
 -16  -5  -7    1.33    2.51
   5   7 -16   -5.17    3.44
   5  -5  16    5.40    3.77
  -5 -16  -5    4.08    4.37
  -5  -5 -16    5.81    3.90
  -5 -16  -5    6.64    3.69
   5  -5  16    4.24    3.73
 -16   5   5   11.94    5.09
 -16  -5  -5    0.01    1.74
  16   5  -5    7.21    4.56
  -5   5  16    5.60    3.31
   5   5 -16   13.04    6.57
  -5  -5 -16    6.21    5.01
 -16  -5  -5    9.69    4.91
  -5  16   5    7.69    4.71
   5  -3  16    5.18    3.14
  -3 -16  -5   16.48    6.43
  -5  -3 -16   17.06    6.11
   5  -3  16    7.06    4.51
   3 -16   5   21.54    7.11
 -16  -5  -3   17.22    7.03
  16  -5   3   18.92    6.75
  16   5  -3   12.81    5.39
  -5   3  16   15.05    6.07
   5   3 -16   26.61    9.02
  -5  -3 -16   20.83    7.03
  -3  16   5   14.70    6.81
  -1  16   5   22.45    8.25
  -1 -16  -5   18.83    6.05
   5  -1  16   10.19    4.46
  -5  -1 -16   28.04    7.12
   1 -16   5   28.00    7.49
 -16  -5  -1   22.34    7.74
  16  -5   1   26.55    8.15
  16   5  -1   30.19    8.69
   5   1 -16   27.71    8.67
 -16   5   1   30.88    8.03
  -5  -1 -16   36.53    9.71
   1  16   5   29.34    8.90
   1 -16  -5   19.28    5.82
  -1 -16   5   26.36    7.66
 -16   5  -1   33.73    8.60
 -16  -5   1   33.32    9.53
  16   5   1   32.68    9.27
  16  -5  -1   22.88    7.21
   5  -1 -16   28.27    8.36
  -5   1 -16   28.35    8.70
  -3  16  -5    6.87    4.27
   3 -16  -5    7.75    3.74
  -3 -16   5   13.73    5.88
 -16   5  -3   19.56    7.25
  -3 -16   5   15.78    5.96
  16   5   3   22.05    7.91
 -16  -5   3   16.96    7.63
  16  -5  -3    9.73    4.13
   5  -3 -16   15.04    6.08
  -5   3 -16   20.14    7.86
  -5  16  -5    5.14    3.45
   5 -16  -5    6.57    3.64
  -5  -5  16    5.67    5.15
 -16   5  -5   20.72    7.22
  -5 -16   5    9.80    5.76
  -5  16  -5    9.54    4.85
  -5 -16   5    6.88    3.43
 -16  -5   5   18.87    8.30
  16  -5  -5    7.36    4.16
   5  -5 -16    7.69    3.84
 -16   5  -7    7.47    5.17
   7 -16  -5    4.50    3.52
  -7  16  -5    1.42    1.02
  -5  -7  16    0.00    2.15
  -7 -16   5    0.82    2.51
  -7 -16   5    4.04    3.99
 -16  -5   7   -2.30    2.81
  -6 -16  -6    9.61    5.08
  -6  -6 -16    5.27    4.47
   6 -16   6    8.77    4.46
   6  -6  16    1.13    2.92
 -16   6   6    0.02    1.28
 -16  -6  -6    1.55    2.00
  -6   6  16    0.99    2.36
   6   6 -16    0.00    1.56
  -6  16   6    0.00    0.89
   6  -4  16    9.50    4.05
  -4 -16  -6    5.06    4.47
  -6  -4 -16    9.89    4.61
   6  -4  16    1.80    2.61
   4 -16   6   12.70    5.16
 -16   6   4   11.21    5.10
 -16  -6  -4    7.13    4.68
  16  -6   4    8.82    6.17
  16   6  -4    7.71    4.61
  -6   4  16    7.16    4.70
   6   4 -16   11.57    5.97
  -6  -4 -16   -2.43    2.24
  -4  16   6    3.45    4.23
 -16   6   2   11.98    5.03
   6  -2  16   11.44    4.23
  -2 -16  -6    7.77    3.93
   6  -2  16    3.93    3.73
  -6  -2 -16   11.59    5.05
   2 -16   6    5.58    3.35
 -16  -6  -2    7.84    5.17
  16  -6   2    8.09    4.41
  16   6  -2    4.45    2.85
  -6   2  16    7.64    4.83
   6   2 -16    7.98    4.88
  -6  -2 -16    5.58    4.24
  -2  16   6   11.61    5.78
   0  16   6   -2.75    3.11
   0 -16  -6   -1.38    2.43
   0 -16   6   -0.89    1.71
  -6   0 -16   -0.69    0.19
 -16  -6   0    0.79    1.29
  16  -6   0   -1.72    2.12
  16   6   0    2.92    3.19
   6   0 -16    3.58    3.50
  -6   0 -16    0.35    0.75
 -16   6   0    6.85    4.12
   2  16   6   15.17    6.66
   2 -16  -6    5.87    3.46
  -2 -16   6   16.52    5.76
  16   6   2   15.99    6.59
 -16  -6   2    7.33    3.95
 -16   6  -2    8.07    4.42
  16  -6  -2   10.35    4.94
   6  -2 -16   20.26    7.37
  -6   2 -16   14.86    6.23
  -4  16  -6   11.01    4.66
   4  16   6    6.09    3.65
   4 -16  -6    5.46    3.46
  -4 -16   6    7.45    4.35
 -16   6  -4   15.00    5.84
  -4 -16   6   11.73    5.04
  16   6   4    9.84    5.41
 -16  -6   4    9.99    6.02
  16  -6  -4    6.64    4.16
   6  -4 -16    7.66    3.79
   6 -16  -6    5.04    3.68
  -6  -6  16    8.95    8.95
 -16   6  -6   -3.89    4.09
  -6 -16   6    0.15    2.34
  -6 -16   6    0.92    1.25
 -16  -6   6    3.73    2.59
  16  -6  -6    1.32    3.35
  -5 -16  -7    3.25    4.41
  -7  -5 -16    2.61    2.12
   5 -16   7    1.50    3.09
   7  -5  16    2.73    3.99
 -16  -7  -5    0.00    2.11
 -16   7   5    1.06    2.75
  16   7  -5    8.04    4.32
  -7   5  16    2.55    3.53
   7   5 -16   10.08    4.88
  -7  -3 -16   38.37    9.23
  -3 -16  -7   28.89    8.63
 -16   7   3   28.98    8.23
   7  -3  16    7.25    5.16
   3 -16   7   26.15    8.10
 -16   7   3   18.70    6.31
 -16  -7  -3   23.17    9.61
  16  -7   3   15.49    7.88
  16   7  -3   17.66    7.84
  -7   3  16    8.41    5.32
   7   3 -16   24.74    8.93
  -7  -3 -16   28.40    9.16
  -3  16   7   26.83    9.58
 -16   7   1   16.36    6.48
  -1 -16  -7   10.25    4.75
   1 -16   7   14.78    5.94
  -7  -1 -16   12.47    5.60
 -16  -7  -1    8.70    5.54
  -7   1  16    9.53    4.53
  16  -7   1    3.20    4.20
  16   7  -1    9.91    5.42
   7   1 -16   16.77    6.91
  -7  -1 -16   10.96    5.78
  -1  16   7    9.03    5.49
   1  16   7    5.08    6.28
 -16   7  -1   17.24    6.33
   1 -16  -7    7.01    3.51
  -1 -16   7    9.00    4.64
 -16  -7   1    8.84    4.92
  16   7   1    8.83    5.01
  -7   1 -16    2.07    1.61
  16  -7  -1    4.07    4.25
   7  -1 -16   11.51    5.51
  -7   1 -16    7.73    4.78
   3  16   7   31.43    8.39
  -3  16  -7   14.20    5.24
   3 -16  -7   15.13    5.47
  -3 -16   7   24.75    7.71
  16   7   3   26.25    9.54
 -16   7  -3   29.10    8.23
 -16  -7   3   25.65    8.93
  16  -7  -3    9.33    5.68
   7  -3 -16   18.59    6.67
   5 -16  -7    7.85    4.33
  -5 -16   7    3.00    3.72
  -5 -16   7    2.03    2.65
 -16  -7   5    1.43    0.59
  16  -7  -5    0.00    1.76
  -4 -16  -8    1.78    3.21
   8  -4  16    0.00    2.05
 -16  -8  -4    0.09    1.06
  -8   4  16    0.00    1.06
  16   8  -4    7.91    4.26
   8   4 -16    0.02    3.16
  -2 -16  -8   12.37    6.21
   8  -2  16    6.15    3.96
 -16   8   2   12.15    5.67
   2 -16   8    8.59    5.05
  -8  -2 -16   19.08    7.30
 -16  -8  -2   13.39    7.03
  -8   2  16    0.27    2.66
  16   8  -2    8.57    4.56
   8   2 -16    6.40    4.59
  -8  -2 -16   11.72    6.35
  -2  16   8   10.65    5.05
   0 -16  -8   20.68    6.96
 -16   8   0   20.62    7.79
   0 -16   8   17.12    6.77
 -16  -8   0   18.58    7.70
  -8   0 -16   27.68    8.21
  16   8   0   11.32    6.86
   8   0 -16   21.75    8.16
  -8   0 -16   14.57    7.02
   0  16   8   14.89    5.63
   2  16   8   20.84    6.89
   2 -16  -8   10.43    5.22
  -2 -16   8    9.78    5.23
 -16  -8   2   16.53    7.53
  16   8   2   18.56    6.47
   8  -2 -16   15.41    7.33
 -16   8  -2   22.84    7.51
  -9   1  16    7.33    4.11
  -9  -1 -16   -0.08    1.82
  -9  -1 -16   10.06    5.00
  -1  16   9    0.00    1.91
  -9   1 -16    6.69    4.14
  -9   1 -16    0.27    2.02
  -1  17   0   21.50    7.68
   1 -17   0    2.48    2.24
  -1 -17   0    8.15    4.71
   1 -17   0   14.75    6.23
  -1 -17   0   15.80    6.17
  17   0   1   25.06    8.25
  17   0  -1   23.83    7.44
 -17   0   1   15.15    6.64
 -17   0  -1   23.88    7.23
   0  -1 -17   33.05    9.64
   0   1 -17   37.09   10.09
  -3  17   0    6.43    4.56
   3 -17   0    0.48    0.77
   0  -3  17    5.87    4.20
  -3 -17   0    1.99    2.28
   3 -17   0    3.19    3.17
  -3 -17   0    1.10    1.22
  17   0   3    1.98    3.72
  17   0  -3    6.57    3.95
 -17   0   3    0.58    1.17
 -17   0  -3    3.78    2.25
   0  -3 -17    6.57    3.94
   0   3 -17    2.77    1.05
   5 -17   0    3.80    3.71
   0  -5  17    2.23    2.11
  -5 -17   0    1.75    2.11
  -5 -17   0    5.83    3.52
  -5 -17   0    1.63    2.56
 -17   0  -5   11.13    5.85
  17   0   5   14.60    7.13
  17   0  -5    3.20    2.46
 -17   0   5    5.32    5.03
   0  -5 -17    5.97    3.94
   0   5 -17   11.20    6.10
  -5  17   0    1.59    2.66
   0  -7 -17    9.15    4.78
 -17   0  -7    6.76    4.54
  -7 -17   0    9.18    4.66
  -7 -17   0    5.96    3.57
   0  -7 -17    7.84    3.98
   6 -17   1    2.46    3.57
   1  -6  17    7.53    4.81
  -1  -6 -17    0.33    1.98
  -6 -17  -1    0.17    0.93
 -17  -1  -6    1.43    0.87
  -6 -17  -1    3.13    4.31
  -6 -17  -1    2.27    3.73
 -17   1   6   -0.10    2.09
  -1  -6 -17    1.85    3.33
   1   6 -17    3.14    2.15
  -6  17   1    3.87    4.71
  -4  17   1    2.33    2.64
   4 -17   1   -0.57    2.06
   1  -4  17    1.09    1.54
  -4 -17  -1    0.71    1.30
 -17  -1  -4    4.15    3.66
  -4 -17  -1    0.05    1.26
  17  -1   4   -3.51    3.88
  17   1  -4   -0.99    2.35
 -17   1   4    0.22    1.51
  -1  -4 -17    4.68    3.69
   1   4 -17    5.14    3.80
  -2  17   1    4.30    2.55
   2 -17   1    0.09    1.70
   1  -2  17    2.16    2.59
  -2 -17  -1    0.00    0.57
   2 -17   1   -2.74    2.56
 -17  -1  -2    6.73    4.93
  -2 -17  -1   -1.07    1.40
  17  -1   2    0.45    2.40
  17   1  -2    1.56    0.56
 -17   1   2    0.28    1.40
  -1  -2 -17    5.21    3.67
   1   2 -17   -0.31    1.98
   0 -17  -1   -7.79    3.93
   0 -17  -1    4.80    3.40
   0 -17   1    0.03    2.02
 -17  -1   0    2.72    2.82
  17  -1   0    2.87    2.21
  17   1   0    4.06    3.63
   1   0 -17    2.69    0.82
  -1   0 -17    6.41    4.22
  -2  17  -1    5.04    3.95
   2 -17  -1    2.62    2.03
  -2 -17   1    0.05    1.21
   2 -17  -1   -0.89    2.34
  -2 -17   1   -1.65    2.20
  17   1   2    0.68    2.44
  17  -1  -2    3.00    2.84
 -17  -1   2   -0.96    3.41
   1  -2 -17    6.44    4.16
  -1   2 -17   -5.67    4.03
 -17   1  -2   -1.17    1.13
  -4  17  -1    3.70    4.40
   4 -17  -1   -0.88    2.22
  -1  -4  17    0.61    2.06
  -4 -17   1    0.60    0.90
  -4 -17   1    1.17    0.81
  17   1   4    0.49    1.85
  17  -1  -4   -0.71    1.05
 -17  -1   4    3.73    4.09
   1  -4 -17    0.82    1.57
 -17   1  -4   -5.23    4.07
  -1   4 -17    0.39    2.27
   6 -17  -1    3.56    3.64
  -1  -6  17    6.61    4.80
  -6 -17   1    2.37    4.16
  -6 -17   1    0.00    1.84
  -6 -17   1    1.24    2.75
 -17   1  -6    6.15    3.75
 -17  -1   6    3.45    3.92
   1  -6 -17    4.56    4.33
  -1   6 -17    7.44    5.11
  -6  17  -1    2.43    4.53
  -2   7  17    4.21    2.87
   5 -17   2    4.67    4.99
   2  -5  17    7.60    4.85
 -17  -2  -5   16.25    6.71
  -2  -5 -17    4.01    4.49
  -5 -17  -2   10.07    4.69
  -5 -17  -2    8.03    4.03
  17  -2   5   16.55    7.47
  17   2  -5    7.84    4.38
 -17   2   5    8.08    4.40
  -2  -5 -17    2.97    2.90
   2   5 -17   11.56    6.24
  -5  17   2    1.45    0.77
  -3  17   2   -2.81    2.07
   3 -17   2   -0.02    1.37
   2  -3  17    0.45    1.63
 -17  -2  -3   -1.12    1.78
  -3 -17  -2    0.00    1.87
   3 -17   2    2.09    2.42
  -3 -17  -2    0.00    0.10
  17  -2   3    0.62    2.46
  17   2  -3    1.89    1.97
 -17   2   3    1.30    2.43
  -2  -3 -17    1.38    1.55
   2   3 -17    2.92    2.37
  -1  17   2   19.23    7.63
  -1 -17  -2   -0.28    2.72
   2  -1  17    9.85    5.46
  -1 -17  -2    1.69    3.12
   1 -17   2    4.27    3.31
  -1 -17  -2    4.93    4.21
 -17  -2  -1    2.58    2.36
  17  -2   1   11.69    6.08
  17   2  -1   14.27    6.38
   2   1 -17   13.55    6.04
  -2  -1 -17    8.51    4.71
 -17   2  -1    8.48    4.31
[truncated: 392,775 more chars]
