# Supplementary material for: Chameleonic Cages: Encapsulation of Anionic, Neutral, and Cationic Guest Species within [Fe4L4]8+ Tetrahedral Cages Synthesised from the tris(4‐aminophenyl)phosphate pro‐Ligand
Source: Chemistry. 2024 Oct 29;30(67):e202402547. doi: 10.1002/chem.202402547 (PMC11609896; doi:10.1002/chem.202402547)
Supplement: Supplementary file 3 — Supporting Information [file CHEM-30-e202402547-s003.cif]

data_H2O_Fe4L4
_audit_creation_date               2024-05-17
_audit_creation_method
;
Olex2 1.2
(compiled 2018.05.29 svn.r3508 for OlexSys, GUI svn.r5506)
;
_shelxl_version_number             2014/6
_publ_contact_author_address      
;
Department of Chemistry
University of Canterbury
20 Kirkwood Avenue
Ilam
Christchurch
8041
New Zealand
;
_publ_contact_author_email        'paul.kruger@canterbury.ac.nz'
_publ_contact_author_name         'P. E. Kruger'
_publ_contact_author_phone        '+64 3 364 2438'
_publ_section_title 

; Crystal structure of [C~144~H~108~Fe~4~N~24~O~16~P~4~][BF~4~]~8~.H~2~O 
(JSW-02-593-132-HJ10)
; 

loop_ 
 _publ_author_name 
 _publ_author_address 

 'P. E. Kruger' # Author 1 
; 
Department of Chemistry
University of Canterbury
20 Kirkwood Avenue
Ilam
Christchurch
8041
New Zealand
; 
'J. S. Ward' # Author 2 
; 
Department of Chemistry
University of Canterbury
20 Kirkwood Avenue
Ilam
Christchurch
8041
New Zealand
; 
 
_publ_section_abstract 

; 
The crystal structure of [C~144~H~108~Fe~4~N~24~O~16~P~4~][BF~4~]~8~.H~2~O 
(JSW-02-593-132-HJ10) is reported.
; 
 
_publ_section_comment 

; 
The asymmetric cell contained 1/12 of a molecule of 
[C~144~H~108~Fe~4~N~24~O~16~P~4~][BF~4~]~8~.H~2~O.
;    

_publ_section_exptl_prep 
# Brief details or a reference. Include solvent if known 
; 
The crystal was prepared from a nitromethane solution of JSW-02-593-132 
doped with 50 \mL benzene vapour diffused with EtOAc over several days at 
ambient temperature.
; 

_publ_section_references
;
Dolomanov, O.V., Bourhis, L.J., Gildea, R.J, Howard, J.A.K. & Puschmann, H.
 (2009), J. Appl. Cryst. 42, 339-341.

Kabsch, W. (1993) J. Appl. Cryst. 26, 795-800. 

McPhillips, T.M., McPhillips, S.E., Chiu, H.J., Cohen, A.E., Deacon, A.M., 
Ellis, P.J., Garman, E., Gonzalez, A., Sauter, N.K., Phizackerley, R.P., 
Soltis, S.M., Kuhn, P. (2002) J. Synchrotron Rad. 9, 401-406.

Sheldrick, G.M. (2015). Acta Cryst. A71, 3-8.

Sheldrick, G.M. (2015). Acta Cryst. C71, 3-8.
;

# start Validation Reply Form
_vrf_RFACR01_H2O_Fe4L4
;
PROBLEM: The value of the weighted R factor is > 0.35
RESPONSE:  The crystals were weakly diffracting, requiring 
synchrotron radiation to collect satisfactory data. For 
supramolecular complexes, the expected range of values 
for the R-factor is higher than for discrete complexes.
;
_vrf_PLAT084_H2O_Fe4L4
;
PROBLEM: High wR2 Value (i.e. > 0.25) ...................       0.37 Report
RESPONSE: The crystals were weakly diffracting, requiring 
synchrotron radiation to collect satisfactory data. For 
supramolecular complexes, the expected range of values 
for the R-factor is higher than for discrete complexes.
;
_vrf_PLAT341_H2O_Fe4L4
;
PROBLEM: Low Bond Precision on  C-C Bonds ...............    0.02336 Ang.  
RESPONSE: The crystals were weakly diffracting, requiring 
synchrotron radiation to collect satisfactory data. For 
supramolecular complexes, the expected range of values 
for the R-factor is higher than for discrete complexes, 
which has a knock-on effect for the quality of the bond 
precision within the solved model.
;
# end Validation Reply Form

_chemical_name_common              ?
_chemical_name_systematic          ?
_chemical_formula_moiety          
 'C144 H108 Fe4 N24 O16 P4, 8(B F4), H2 O'
_chemical_formula_sum              'C144 H110 B8 F32 Fe4 N24 O17 P4'
_chemical_formula_weight           3490.31
_chemical_absolute_configuration   ?
_chemical_melting_point            ?
loop_
  _atom_type_symbol
  _atom_type_description
  _atom_type_scat_dispersion_real
  _atom_type_scat_dispersion_imag
  _atom_type_scat_source
 'C' 'C' 0.0033 0.0016 'International Tables Vol C Tables 4.2.6.8 and 6.1.1.4'
 'H' 'H' 0.0000 0.0000 'International Tables Vol C Tables 4.2.6.8 and 6.1.1.4'
 'B' 'B' 0.0013 0.0007 'International Tables Vol C Tables 4.2.6.8 and 6.1.1.4'
 'F' 'F' 0.0171 0.0103 'International Tables Vol C Tables 4.2.6.8 and 6.1.1.4'
 'Fe' 'Fe' 0.3463 0.8444 'International Tables Vol C Tables 4.2.6.8 and 6.1.1.4'
 'N' 'N' 0.0061 0.0033 'International Tables Vol C Tables 4.2.6.8 and 6.1.1.4'
 'O' 'O' 0.0106 0.0060 'International Tables Vol C Tables 4.2.6.8 and 6.1.1.4'
 'P' 'P' 0.1023 0.0942 'International Tables Vol C Tables 4.2.6.8 and 6.1.1.4'

_shelx_space_group_comment
;
The symmetry employed for this shelxl refinement is uniquely defined
by the following loop, which should always be used as a source of
symmetry information in preference to the above space-group names.
They are only intended as comments.
;
_space_group_crystal_system        'cubic'
_space_group_IT_number             197
_space_group_name_H-M_alt          'I 2 3'
_space_group_name_Hall             'I 2 2 3'
loop_
  _space_group_symop_operation_xyz
 'x, y, z'
 '-x, -y, z'
 '-x, y, -z'
 'x, -y, -z'
 'z, x, y'
 'z, -x, -y'
 '-z, -x, y'
 '-z, x, -y'
 'y, z, x'
 '-y, z, -x'
 'y, -z, -x'
 '-y, -z, x'
 'x+1/2, y+1/2, z+1/2'
 '-x+1/2, -y+1/2, z+1/2'
 '-x+1/2, y+1/2, -z+1/2'
 'x+1/2, -y+1/2, -z+1/2'
 'z+1/2, x+1/2, y+1/2'
 'z+1/2, -x+1/2, -y+1/2'
 '-z+1/2, -x+1/2, y+1/2'
 '-z+1/2, x+1/2, -y+1/2'
 'y+1/2, z+1/2, x+1/2'
 '-y+1/2, z+1/2, -x+1/2'
 'y+1/2, -z+1/2, -x+1/2'
 '-y+1/2, -z+1/2, x+1/2'

_cell_length_a                     21.010(2)
_cell_length_b                     21.010(2)
_cell_length_c                     21.010(2)
_cell_angle_alpha                  90
_cell_angle_beta                   90
_cell_angle_gamma                  90
_cell_volume                       9275(3)
_cell_formula_units_Z              2
_cell_measurement_reflns_used      674
_cell_measurement_temperature      100(2)
_cell_measurement_theta_max        32.0
_cell_measurement_theta_min        0.4
_shelx_estimated_absorpt_T_max     ?
_shelx_estimated_absorpt_T_min     ?
_exptl_absorpt_coefficient_mu      0.432
_exptl_absorpt_correction_T_max    ?
_exptl_absorpt_correction_T_min    ?
_exptl_absorpt_correction_type     'none'
_exptl_absorpt_process_details     ?
_exptl_absorpt_special_details     ?
_exptl_crystal_colour              violet
_exptl_crystal_colour_primary      violet
_exptl_crystal_density_diffrn      1.250
_exptl_crystal_density_meas        ?
_exptl_crystal_density_method      ?
_exptl_crystal_description         block
_exptl_crystal_F_000               3540
_exptl_crystal_size_max            0.1
_exptl_crystal_size_mid            0.1
_exptl_crystal_size_min            0.1
_exptl_transmission_factor_max     ?
_exptl_transmission_factor_min     ?
_diffrn_reflns_av_R_equivalents    0.1300
_diffrn_reflns_av_unetI/netI       0.0474
_diffrn_reflns_Laue_measured_fraction_full  0.986
_diffrn_reflns_Laue_measured_fraction_max  0.987
_diffrn_reflns_limit_h_max         24
_diffrn_reflns_limit_h_min         -26
_diffrn_reflns_limit_k_max         26
_diffrn_reflns_limit_k_min         -26
_diffrn_reflns_limit_l_max         26
_diffrn_reflns_limit_l_min         -26
_diffrn_reflns_number              33249
_diffrn_reflns_point_group_measured_fraction_full  0.989
_diffrn_reflns_point_group_measured_fraction_max  0.990
_diffrn_reflns_theta_full          25.242
_diffrn_reflns_theta_max           26.337
_diffrn_reflns_theta_min           2.374
_diffrn_ambient_temperature        100(2)
_diffrn_detector_area_resol_mean   ?
_diffrn_measured_fraction_theta_full  0.986
_diffrn_measured_fraction_theta_max  0.987
_diffrn_radiation_wavelength       0.710800
_diffrn_radiation_type             Synchrotron
_diffrn_radiation_source           'MX1 Beamline Australian Synchrotron'
_diffrn_radiation_monochromator    'Silicon Double Crystal'
_diffrn_measurement_device_type    'ADSC Quantum 210r'
_diffrn_measurement_method         '\f scans'
_diffrn_standards_number           0
_reflns_Friedel_coverage           0.848
_reflns_Friedel_fraction_full      0.992
_reflns_Friedel_fraction_max       0.993
_reflns_number_gt                  1816
_reflns_number_total               3141
_reflns_special_details
;
 Reflections were merged by SHELXL according to the crystal
 class for the calculation of statistics and refinement.
 
 _reflns_Friedel_fraction is defined as the number of unique
 Friedel pairs measured divided by the number that would be
 possible theoretically, ignoring centric projections and
 systematic absences.
;
_reflns_threshold_expression       'I > 2\s(I)'
_computing_data_collection         'BluIce (McPhillips, 2002)'
_computing_cell_refinement         'XDS (Kabsch, 1993)'
_computing_data_reduction          'XDS (Kabsch, 1993)'
_computing_molecular_graphics      'Olex2 (Dolomanov et al., 2009)'
_computing_publication_material    'Olex2 (Dolomanov et al., 2009)'
_computing_structure_refinement    'ShelXL (Sheldrick, 2015)'
_computing_structure_solution      'ShelXT (Sheldrick, 2015)'
_refine_diff_density_max           0.461
_refine_diff_density_min           -0.497
_refine_diff_density_rms           0.102
_refine_ls_abs_structure_details
;
 Flack x determined using 663 quotients [(I+)-(I-)]/[(I+)+(I-)]
 (Parsons, Flack and Wagner, Acta Cryst. B69 (2013) 249-259).
;
_refine_ls_abs_structure_Flack     0.05(3)
_refine_ls_extinction_coef         .
_refine_ls_extinction_method       none
_refine_ls_goodness_of_fit_ref     1.326
_refine_ls_hydrogen_treatment      constr
_refine_ls_matrix_type             full
_refine_ls_number_parameters       259
_refine_ls_number_reflns           3141
_refine_ls_number_restraints       220
_refine_ls_R_factor_all            0.1693
_refine_ls_R_factor_gt             0.1179
_refine_ls_restrained_S_all        1.323
_refine_ls_shift/su_max            0.000
_refine_ls_shift/su_mean           0.000
_refine_ls_structure_factor_coef   Fsqd
_refine_ls_weighting_details      
 'w=1/[\s^2^(Fo^2^)+(0.2000P)^2^] where P=(Fo^2^+2Fc^2^)/3'
_refine_ls_weighting_scheme        calc
_refine_ls_wR_factor_gt            0.3102
_refine_ls_wR_factor_ref           0.3673
_refine_special_details            ?
_olex2_refinement_description
;
1. Fixed Uiso
 At 1.2 times of:
  All C(H) groups
2. Restrained distances
 F223-B221 = F224-B221 = F225-B221 = F222-B221
 1.402 with sigma of 0.01
 F212-B211 = F213-B211
 1.402 with sigma of 0.01
 F232-B231 = F234-B231 = F235-B231 = F233-B231
 1.402 with sigma of 0.01
 F223-F222
 2.29 with sigma of 0.02
 F222-F225
 2.29 with sigma of 0.02
 F225-F223
 2.29 with sigma of 0.02
 F224-F223
 2.29 with sigma of 0.02
 F224-F225
 2.29 with sigma of 0.02
 F224-F222
 2.29 with sigma of 0.02
 F212_$1-F213_$1
 2.29 with sigma of 0.02
 F212_$2-F213
 2.29 with sigma of 0.02
 F212_$2-F212
 2.29 with sigma of 0.02
 F213_$2-F213
 2.29 with sigma of 0.02
 F213-F212
 2.29 with sigma of 0.02
 F212-F213_$2
 2.29 with sigma of 0.02
 F232-F234
 2.29 with sigma of 0.02
 F234-F235
 2.29 with sigma of 0.02
 F234-F233
 2.29 with sigma of 0.02
 F232-F235
 2.29 with sigma of 0.02
 F235-F233
 2.29 with sigma of 0.02
 F233-F232
 2.29 with sigma of 0.02
3. Rigid bond restraints
 F222, F223, F224, F225, B221
 with sigma for 1-2 distances of 0.005 and sigma for 1-3 distances of 0.005
 F212, F213, B211
 with sigma for 1-2 distances of 0.005 and sigma for 1-3 distances of 0.005
 C111, C112, C113, C114, C115, C116
 with sigma for 1-2 distances of 0.005 and sigma for 1-3 distances of 0.005
 F232, F233, F234, F235, B231
 with sigma for 1-2 distances of 0.005 and sigma for 1-3 distances of 0.005
 O14, P1
 with sigma for 1-2 distances of 0.005 and sigma for 1-3 distances of 0.005
4. Uiso/Uaniso restraints and constraints
F222 \\sim F223 \\sim F224 \\sim F225 \\sim B221: within 1.7A with sigma of
0.02 and sigma for terminal atoms of 0.04
F212 \\sim F213 \\sim B211: within 1.7A with sigma of 0.02 and sigma for
terminal atoms of 0.04
C111 \\sim C112 \\sim C113 \\sim C114 \\sim C115 \\sim C116: within 1.7A with
sigma of 0.02 and sigma for terminal atoms of 0.04
F232 \\sim F233 \\sim F234 \\sim F235 \\sim B231: within 1.7A with sigma of
0.02 and sigma for terminal atoms of 0.04
Uanis(B221) \\sim Ueq, Uanis(F223) \\sim Ueq, Uanis(F224) \\sim Ueq,
Uanis(F222) \\sim Ueq, Uanis(F225) \\sim Ueq: with sigma of 0.025 and sigma for
terminal atoms of 0.05
Uanis(B211) \\sim Ueq: with sigma of 0.025 and sigma for terminal atoms of 0.05
Uanis(C116) \\sim Ueq: with sigma of 0.025 and sigma for terminal atoms of 0.05
Uanis(F232) \\sim Ueq, Uanis(B231) \\sim Ueq, Uanis(F234) \\sim Ueq: with sigma
of 0.025 and sigma for terminal atoms of 0.05
5. Others
 Fixed Sof: F232(0.16667) F233(0.16667) F234(0.16667) F235(0.16667)
 B231(0.16667) F222(0.25) F223(0.25) F224(0.25) F225(0.25) B221(0.25) F212(0.5)
 F213(0.5) B211(0.25) H301(0.16667)
 Fixed Uiso: H301(0.405)
 Fixed X: H301(0.476389)
 Fixed Y: H301(0.52361)
 Fixed Z: H301(0.52361)
6.a Aromatic/amide H refined with riding coordinates:
 C112(H112), C113(H113), C115(H115), C116(H116), C118(H118), C120(H120),
 C121(H121), C122(H122), C123(H123)
;
_atom_sites_solution_hydrogens     mixed
_atom_sites_solution_primary       direct
_atom_sites_solution_secondary     ?
loop_
  _atom_site_label
  _atom_site_type_symbol
  _atom_site_fract_x
  _atom_site_fract_y
  _atom_site_fract_z
  _atom_site_U_iso_or_equiv
  _atom_site_adp_type
  _atom_site_occupancy
  _atom_site_site_symmetry_order
  _atom_site_calc_flag
  _atom_site_refinement_flags_posn
  _atom_site_refinement_flags_adp
  _atom_site_refinement_flags_occupancy
  _atom_site_disorder_assembly
  _atom_site_disorder_group
 Fe1 Fe 0.27068(8) 0.27068(8) 0.72932(8) 0.0875(10) Uani 1 3 d S T P . .
 P1 P 0.3791(4) 0.6209(4) 0.6209(4) 0.140(3) Uani 1 3 d S TU P . .
 O11 O 0.3246(6) 0.5822(6) 0.6422(8) 0.136(4) Uani 1 1 d . . . . .
 O14 O 0.4252(13) 0.5748(13) 0.5748(13) 0.214(12) Uani 1 3 d S TU P . .
 N117 N 0.3089(4) 0.3488(4) 0.7646(6) 0.090(3) Uani 1 1 d . . . . .
 N124 N 0.3007(5) 0.2372(5) 0.8123(5) 0.092(3) Uani 1 1 d . . . . .
 C111 C 0.3242(8) 0.5223(7) 0.6701(9) 0.111(4) Uani 1 1 d . U . . .
 C112 C 0.2677(7) 0.5038(6) 0.6920(7) 0.105(3) Uani 1 1 d . U . . .
 H112 H 0.2312 0.5295 0.6847 0.126 Uiso 1 1 calc R . . . .
 C113 C 0.2618(7) 0.4477(6) 0.7253(7) 0.098(3) Uani 1 1 d . U . . .
 H113 H 0.2221 0.4361 0.7436 0.117 Uiso 1 1 calc R . . . .
 C114 C 0.3135(6) 0.4088(6) 0.7317(8) 0.101(3) Uani 1 1 d . U . . .
 C115 C 0.3727(8) 0.4292(8) 0.7148(10) 0.126(5) Uani 1 1 d . U . . .
 H115 H 0.4097 0.4059 0.7265 0.152 Uiso 1 1 calc R . . . .
 C116 C 0.3776(8) 0.4871(9) 0.6788(12) 0.138(5) Uani 1 1 d . U . . .
 H116 H 0.4172 0.5004 0.6615 0.166 Uiso 1 1 calc R . . . .
 C118 C 0.3299(7) 0.3433(6) 0.8225(6) 0.093(3) Uani 1 1 d . . . . .
 H118 H 0.3463 0.3788 0.8451 0.112 Uiso 1 1 calc R . . . .
 C119 C 0.3273(7) 0.2821(7) 0.8506(7) 0.099(4) Uani 1 1 d . . . . .
 C120 C 0.3502(7) 0.2675(9) 0.9114(6) 0.110(4) Uani 1 1 d . . . . .
 H120 H 0.3677 0.2999 0.9376 0.132 Uiso 1 1 calc R . . . .
 C121 C 0.3471(9) 0.2058(9) 0.9330(7) 0.113(5) Uani 1 1 d . . . . .
 H121 H 0.3648 0.1948 0.9731 0.136 Uiso 1 1 calc R . . . .
 C122 C 0.3177(9) 0.1595(9) 0.8954(10) 0.122(5) Uani 1 1 d . . . . .
 H122 H 0.3122 0.1171 0.9102 0.147 Uiso 1 1 calc R . . . .
 C123 C 0.2964(7) 0.1784(7) 0.8345(7) 0.099(4) Uani 1 1 d . . . . .
 H123 H 0.2779 0.1470 0.8078 0.119 Uiso 1 1 calc R . . . .
 F232 F 0.248(2) 0.423(2) 0.9002(15) 0.121(13) Uani 0.1667 1 d D U . A -2
 F233 F 0.3450(18) 0.426(3) 0.949(3) 0.166(17) Uani 0.1667 1 d D U . A -2
 F234 F 0.260(3) 0.383(2) 1.0016(19) 0.137(14) Uani 0.1667 1 d D U . A -2
 F235 F 0.264(3) 0.490(2) 0.984(3) 0.169(18) Uani 0.1667 1 d D U . A -2
 B231 B 0.2791(19) 0.4302(19) 0.9586(17) 0.143(15) Uani 0.1667 1 d D U . A -2
 F222 F 0.238(2) 0.4714(12) 0.9831(19) 0.156(13) Uani 0.25 1 d D U . B -1
 F223 F 0.2110(18) 0.4363(16) 0.8828(15) 0.132(10) Uani 0.25 1 d D U . B -1
 F224 F 0.240(2) 0.3677(10) 0.962(2) 0.165(13) Uani 0.25 1 d D U . B -1
 F225 F 0.1444(15) 0.420(3) 0.969(2) 0.194(15) Uani 0.25 1 d D U . B -1
 B221 B 0.2072(14) 0.4233(11) 0.9477(15) 0.115(9) Uani 0.25 1 d D U . B -1
 F212 F 0.5117(10) 0.4468(7) 0.7939(10) 0.174(10) Uani 0.5 1 d D U . . .
 F213 F 0.4463(7) 0.4870(12) 0.8691(11) 0.227(14) Uani 0.5 1 d D U . . .
 B211 B 0.5000 0.5000 0.8323(14) 0.172(12) Uani 0.5 2 d DS TU P . .
 O301 O 0.5000 0.5000 0.5000 0.29(5) Uani 1 12 d S T P . .
 H301 H 0.4764 0.5236 0.5236 0.405 Uiso 0.5 3 d S T P . .

loop_
  _atom_site_aniso_label
  _atom_site_aniso_U_11
  _atom_site_aniso_U_22
  _atom_site_aniso_U_33
  _atom_site_aniso_U_23
  _atom_site_aniso_U_13
  _atom_site_aniso_U_12
 Fe1 0.0875(10) 0.0875(10) 0.0875(10) 0.0001(8) 0.0001(8) -0.0001(8)
 P1 0.140(3) 0.140(3) 0.140(3) 0.049(4) -0.049(4) -0.049(4)
 O11 0.110(7) 0.112(7) 0.188(12) 0.022(8) -0.035(8) -0.007(6)
 O14 0.214(12) 0.214(12) 0.214(12) 0.007(8) -0.007(8) -0.007(8)
 N117 0.083(5) 0.079(5) 0.109(8) -0.003(5) 0.004(5) 0.001(4)
 N124 0.085(5) 0.092(7) 0.100(6) -0.011(6) -0.004(5) 0.001(5)
 C111 0.104(6) 0.092(7) 0.137(10) 0.011(7) -0.015(7) -0.007(5)
 C112 0.098(5) 0.085(6) 0.132(9) -0.007(5) -0.014(7) -0.002(6)
 C113 0.096(6) 0.078(5) 0.119(8) -0.010(5) -0.003(7) 0.005(5)
 C114 0.087(6) 0.087(6) 0.129(9) -0.004(6) -0.004(7) 0.003(4)
 C115 0.099(6) 0.111(8) 0.169(13) 0.029(8) 0.003(8) 0.011(6)
 C116 0.098(6) 0.116(9) 0.200(14) 0.034(9) 0.008(9) -0.004(6)
 C118 0.102(8) 0.087(7) 0.090(8) -0.008(6) 0.005(6) -0.006(6)
 C119 0.086(7) 0.109(9) 0.103(8) -0.009(7) 0.003(6) 0.003(6)
 C120 0.104(9) 0.139(12) 0.088(8) -0.002(9) -0.014(6) -0.010(9)
 C121 0.134(12) 0.127(12) 0.079(7) 0.020(8) -0.008(7) 0.015(10)
 C122 0.119(11) 0.112(10) 0.137(13) 0.027(10) 0.008(10) 0.011(9)
 C123 0.101(8) 0.093(8) 0.103(9) -0.002(7) 0.016(7) 0.001(6)
 F232 0.15(3) 0.13(3) 0.077(16) -0.033(17) 0.040(18) 0.01(3)
 F233 0.15(2) 0.15(3) 0.20(4) -0.04(3) 0.01(2) -0.08(2)
 F234 0.14(3) 0.18(3) 0.083(18) -0.02(2) 0.00(2) -0.04(3)
 F235 0.16(3) 0.17(3) 0.18(4) -0.08(3) -0.01(4) -0.08(3)
 B231 0.16(2) 0.15(2) 0.12(2) -0.017(18) 0.00(2) -0.02(2)
 F222 0.19(3) 0.080(12) 0.20(3) -0.067(19) 0.04(2) -0.052(18)
 F223 0.14(2) 0.089(18) 0.166(18) 0.009(15) 0.002(18) -0.036(18)
 F224 0.22(3) 0.052(9) 0.22(3) 0.017(15) -0.03(3) -0.030(15)
 F225 0.149(18) 0.24(4) 0.19(3) -0.08(3) 0.04(2) -0.055(19)
 B221 0.143(18) 0.048(13) 0.152(18) -0.028(15) 0.024(18) -0.029(14)
 F212 0.133(15) 0.22(2) 0.166(17) -0.058(15) -0.027(12) 0.073(16)
 F213 0.30(3) 0.22(3) 0.16(2) 0.00(2) 0.07(2) 0.07(3)
 B211 0.21(3) 0.16(2) 0.14(2) 0.000 0.000 0.07(2)
 O301 0.29(5) 0.29(5) 0.29(5) 0.000 0.000 0.000

_geom_special_details
;
 All esds (except the esd in the dihedral angle between two l.s. planes)
 are estimated using the full covariance matrix.  The cell esds are taken
 into account individually in the estimation of esds in distances, angles
 and torsion angles; correlations between esds in cell parameters are only
 used when they are defined by crystal symmetry.  An approximate (isotropic)
 treatment of cell esds is used for estimating esds involving l.s. planes.
;
loop_
  _geom_bond_atom_site_label_1
  _geom_bond_atom_site_label_2
  _geom_bond_distance
  _geom_bond_site_symmetry_2
  _geom_bond_publ_flag
 Fe1 N117 1.973(10) . ?
 Fe1 N117 1.973(10) 8_656 ?
 Fe1 N117 1.973(10) 11_566 ?
 Fe1 N124 1.983(11) 11_566 ?
 Fe1 N124 1.983(11) . ?
 Fe1 N124 1.983(11) 8_656 ?
 P1 O11 1.474(13) 10_656 ?
 P1 O11 1.474(13) . ?
 P1 O11 1.474(13) 7_665 ?
 P1 O14 1.68(5) . ?
 O11 C111 1.388(17) . ?
 N117 C114 1.441(18) . ?
 N117 C118 1.299(17) . ?
 N124 C119 1.360(18) . ?
 N124 C123 1.324(18) . ?
 C111 C112 1.33(2) . ?
 C111 C116 1.36(2) . ?
 C112 H112 0.9500 . ?
 C112 C113 1.38(2) . ?
 C113 H113 0.9500 . ?
 C113 C114 1.367(18) . ?
 C114 C115 1.36(2) . ?
 C115 H115 0.9500 . ?
 C115 C116 1.44(2) . ?
 C116 H116 0.9500 . ?
 C118 H118 0.9500 . ?
 C118 C119 1.41(2) . ?
 C119 C120 1.40(2) . ?
 C120 H120 0.9500 . ?
 C120 C121 1.37(2) . ?
 C121 H121 0.9500 . ?
 C121 C122 1.40(3) . ?
 C122 H122 0.9500 . ?
 C122 C123 1.41(3) . ?
 C123 H123 0.9500 . ?
 F232 B231 1.400(14) . ?
 F233 B231 1.401(14) . ?
 F234 B231 1.399(14) . ?
 F235 B231 1.403(14) . ?
 F222 B221 1.414(14) . ?
 F223 B221 1.395(14) . ?
 F224 B221 1.389(14) . ?
 F225 B221 1.392(14) . ?
 F212 B211 1.400(12) . ?
 F213 B211 1.395(12) . ?
 B211 F212 1.400(12) 2_665 ?
 B211 F213 1.395(12) 2_665 ?
 O301 H301 0.85921(10) . ?

loop_
  _geom_angle_atom_site_label_1
  _geom_angle_atom_site_label_2
  _geom_angle_atom_site_label_3
  _geom_angle
  _geom_angle_site_symmetry_1
  _geom_angle_site_symmetry_3
  _geom_angle_publ_flag
 N117 Fe1 N117 97.3(4) . 8_656 ?
 N117 Fe1 N117 97.3(4) . 11_566 ?
 N117 Fe1 N117 97.3(4) 8_656 11_566 ?
 N117 Fe1 N124 174.8(4) 11_566 8_656 ?
 N117 Fe1 N124 87.7(4) . 8_656 ?
 N117 Fe1 N124 174.8(4) 8_656 . ?
 N117 Fe1 N124 174.8(4) . 11_566 ?
 N117 Fe1 N124 80.5(5) 8_656 8_656 ?
 N117 Fe1 N124 80.5(5) 11_566 11_566 ?
 N117 Fe1 N124 87.7(4) 11_566 . ?
 N117 Fe1 N124 80.5(5) . . ?
 N117 Fe1 N124 87.7(4) 8_656 11_566 ?
 N124 Fe1 N124 94.6(4) 11_566 . ?
 N124 Fe1 N124 94.6(4) 8_656 . ?
 N124 Fe1 N124 94.6(4) 11_566 8_656 ?
 O11 P1 O11 111.1(7) 10_656 . ?
 O11 P1 O11 111.1(7) 7_665 . ?
 O11 P1 O11 111.1(7) 10_656 7_665 ?
 O11 P1 O14 107.8(8) 10_656 . ?
 O11 P1 O14 107.8(8) . . ?
 O11 P1 O14 107.8(8) 7_665 . ?
 C111 O11 P1 129.2(11) . . ?
 C114 N117 Fe1 125.0(9) . . ?
 C118 N117 Fe1 114.5(8) . . ?
 C118 N117 C114 120.4(11) . . ?
 C119 N124 Fe1 113.9(9) . . ?
 C123 N124 Fe1 128.2(10) . . ?
 C123 N124 C119 117.8(12) . . ?
 C112 C111 O11 114.6(14) . . ?
 C112 C111 C116 122.1(14) . . ?
 C116 C111 O11 123.1(15) . . ?
 C111 C112 H112 119.8 . . ?
 C111 C112 C113 120.4(14) . . ?
 C113 C112 H112 119.8 . . ?
 C112 C113 H113 120.3 . . ?
 C114 C113 C112 119.4(14) . . ?
 C114 C113 H113 120.3 . . ?
 C113 C114 N117 121.1(12) . . ?
 C115 C114 N117 117.5(11) . . ?
 C115 C114 C113 120.8(13) . . ?
 C114 C115 H115 121.0 . . ?
 C114 C115 C116 117.9(14) . . ?
 C116 C115 H115 121.0 . . ?
 C111 C116 C115 118.3(15) . . ?
 C111 C116 H116 120.8 . . ?
 C115 C116 H116 120.8 . . ?
 N117 C118 H118 121.3 . . ?
 N117 C118 C119 117.3(11) . . ?
 C119 C118 H118 121.3 . . ?
 N124 C119 C118 113.5(12) . . ?
 N124 C119 C120 121.9(14) . . ?
 C120 C119 C118 124.6(14) . . ?
 C119 C120 H120 120.2 . . ?
 C121 C120 C119 119.6(15) . . ?
 C121 C120 H120 120.2 . . ?
 C120 C121 H121 120.3 . . ?
 C120 C121 C122 119.3(14) . . ?
 C122 C121 H121 120.3 . . ?
 C121 C122 H122 121.4 . . ?
 C121 C122 C123 117.2(16) . . ?
 C123 C122 H122 121.4 . . ?
 N124 C123 C122 124.1(16) . . ?
 N124 C123 H123 118.0 . . ?
 C122 C123 H123 118.0 . . ?
 F232 B231 F233 109(2) . . ?
 F232 B231 F235 109.5(19) . . ?
 F233 B231 F235 110(2) . . ?
 F234 B231 F232 111(2) . . ?
 F234 B231 F233 109(2) . . ?
 F234 B231 F235 108(2) . . ?
 F223 B221 F222 110.3(19) . . ?
 F224 B221 F222 104.9(17) . . ?
 F224 B221 F223 110.5(19) . . ?
 F224 B221 F225 111(2) . . ?
 F225 B221 F222 107.6(19) . . ?
 F225 B221 F223 111.8(19) . . ?
 F212 B211 F212 110(2) . 2_665 ?
 F213 B211 F212 107.7(10) 2_665 2_665 ?
 F213 B211 F212 109.5(10) 2_665 . ?
 F213 B211 F212 109.5(10) . 2_665 ?
 F213 B211 F212 107.7(10) . . ?
 F213 B211 F213 113(2) 2_665 . ?

_shelx_res_file
;
TITL jsw-02-593-132-hj10_a.res in I23
REM Old TITL JSW-02-593-132-HJ10 in I23 #197
REM SHELXT solution in I23
REM R1 0.248, Rweak 0.078, Alpha 0.014, Orientation as input
REM Flack x = 0.129 ( 0.026 ) from Parsons' quotients
REM Formula found by SHELXT: C148 N55 O28 F12 P4 Fe4
CELL 0.71073 21.0104 21.0104 21.0104 90 90 90
ZERR 2 0.0024 0.0024 0.0024 0 0 0
LATT -2
SYMM -X,-Y,+Z
SYMM -X,+Y,-Z
SYMM +X,-Y,-Z
SYMM +Z,+X,+Y
SYMM +Z,-X,-Y
SYMM -Z,-X,+Y
SYMM -Z,+X,-Y
SYMM +Y,+Z,+X
SYMM -Y,+Z,-X
SYMM +Y,-Z,-X
SYMM -Y,-Z,+X
SFAC C H B F Fe N O P
UNIT 288 220 16 64 8 48 34 8
EQIV $1 +X,1-Y,1-Z
EQIV $2 1-X,1-Y,+Z
DFIX 1.402 0.01 F223 B221 F224 B221 F225 B221 F222 B221
DFIX 1.402 0.01 F212 B211 F213 B211
DFIX 1.402 0.01 F232 B231 F234 B231 F235 B231 F233 B231
DANG 2.29 0.02 F223 F222
DANG 2.29 0.02 F222 F225
DANG 2.29 0.02 F225 F223
DANG 2.29 0.02 F224 F223
DANG 2.29 0.02 F224 F225
DANG 2.29 0.02 F224 F222
DANG 2.29 0.02 F212_$1 F213_$1
DANG 2.29 0.02 F212_$2 F213
DANG 2.29 0.02 F212_$2 F212
DANG 2.29 0.02 F213_$2 F213
DANG 2.29 0.02 F213 F212
DANG 2.29 0.02 F212 F213_$2
DANG 2.29 0.02 F232 F234
DANG 2.29 0.02 F234 F235
DANG 2.29 0.02 F234 F233
DANG 2.29 0.02 F232 F235
DANG 2.29 0.02 F235 F233
DANG 2.29 0.02 F233 F232
DELU 0.005 0.005 F222 > B221
DELU 0.005 0.005 F212 F213 B211
DELU 0.005 0.005 C111 > C116
DELU 0.005 0.005 F232 > B231
DELU 0.005 0.005 O14 P1
SIMU 0.02 0.04 1.7 F222 > B221
SIMU 0.02 0.04 1.7 F212 F213 B211
SIMU 0.02 0.04 1.7 C111 > C116
SIMU 0.02 0.04 1.7 F232 > B231
ISOR 0.025 0.05 B221 F223 F224 F222 F225
ISOR 0.025 0.05 B211
ISOR 0.025 0.05 C116
ISOR 0.025 0.05 F232 B231 F234

L.S. 10
PLAN  20
TEMP -173.15
BOND $H
LIST 4
fmap 2
acta
SHEL 25 0.8
OMIT 0 1 5
OMIT -1 3 4
OMIT -2 5 7
OMIT 3 1 4
OMIT 1 3 4
OMIT -3 1 4
OMIT 0 1 11
OMIT 1 0 7
OMIT 0 2 4
OMIT 2 1 3
OMIT 2 5 7
OMIT 0 3 3
OMIT 1 0 15
REM <olex2.extras>
REM <HklSrc "%.\\JSW-02-593-132-HJ10.hkl">
REM </olex2.extras>

WGHT    0.200000
FVAR       0.43469
FE1   5    0.270684    0.270684    0.729316    10.33333    0.08750    0.08750 =
         0.08750    0.00006    0.00006   -0.00006
P1    8    0.379104    0.620896    0.620896    10.33333    0.14050    0.14050 =
         0.14050    0.04862   -0.04862   -0.04862
O11   7    0.324588    0.582230    0.642182    11.00000    0.10982    0.11154 =
         0.18793    0.02234   -0.03515   -0.00678
O14   7    0.425223    0.574777    0.574777    10.33333    0.21431    0.21431 =
         0.21431    0.00718   -0.00718   -0.00718
N117  6    0.308884    0.348841    0.764637    11.00000    0.08290    0.07936 =
         0.10864   -0.00284    0.00435    0.00133
N124  6    0.300721    0.237233    0.812284    11.00000    0.08481    0.09237 =
         0.09989   -0.01068   -0.00411    0.00071
C111  1    0.324181    0.522339    0.670111    11.00000    0.10383    0.09156 =
         0.13717    0.01107   -0.01510   -0.00717
C112  1    0.267678    0.503803    0.692028    11.00000    0.09837    0.08462 =
         0.13218   -0.00718   -0.01396   -0.00174
AFIX  43
H112  2    0.231198    0.529480    0.684655    11.00000   -1.20000
AFIX   0
C113  1    0.261795    0.447725    0.725269    11.00000    0.09644    0.07811 =
         0.11873   -0.01046   -0.00257    0.00500
AFIX  43
H113  2    0.222130    0.436149    0.743632    11.00000   -1.20000
AFIX   0
C114  1    0.313535    0.408781    0.731655    11.00000    0.08735    0.08652 =
         0.12919   -0.00447   -0.00368    0.00315
C115  1    0.372744    0.429208    0.714781    11.00000    0.09900    0.11086 =
         0.16908    0.02906    0.00349    0.01110
AFIX  43
H115  2    0.409663    0.405862    0.726460    11.00000   -1.20000
AFIX   0
C116  1    0.377591    0.487092    0.678812    11.00000    0.09837    0.11593 =
         0.20026    0.03434    0.00759   -0.00393
AFIX  43
H116  2    0.417202    0.500390    0.661532    11.00000   -1.20000
AFIX   0
C118  1    0.329891    0.343271    0.822533    11.00000    0.10178    0.08720 =
         0.08996   -0.00835    0.00463   -0.00553
AFIX  43
H118  2    0.346328    0.378835    0.845105    11.00000   -1.20000
AFIX   0
C119  1    0.327307    0.282142    0.850606    11.00000    0.08607    0.10855 =
         0.10346   -0.00938    0.00307    0.00251
C120  1    0.350163    0.267465    0.911414    11.00000    0.10371    0.13923 =
         0.08823   -0.00199   -0.01355   -0.01008
AFIX  43
H120  2    0.367677    0.299912    0.937585    11.00000   -1.20000
AFIX   0
C121  1    0.347109    0.205793    0.933035    11.00000    0.13358    0.12722 =
         0.07902    0.02030   -0.00847    0.01487
AFIX  43
H121  2    0.364828    0.194754    0.973143    11.00000   -1.20000
AFIX   0
C122  1    0.317692    0.159518    0.895446    11.00000    0.11868    0.11172 =
         0.13703    0.02737    0.00815    0.01131
AFIX  43
H122  2    0.312216    0.117136    0.910220    11.00000   -1.20000
AFIX   0
C123  1    0.296416    0.178437    0.834478    11.00000    0.10077    0.09299 =
         0.10346   -0.00167    0.01624    0.00095
AFIX  43
H123  2    0.277879    0.146998    0.807786    11.00000   -1.20000
AFIX   0

PART -2
F232  4    0.247881    0.422546    0.900203    10.16667    0.15013    0.13469 =
         0.07677   -0.03314    0.03997    0.01187
F233  4    0.345023    0.426103    0.949196    10.16667    0.15309    0.14988 =
         0.19566   -0.03725    0.01177   -0.07835
F234  4    0.260107    0.383093    1.001609    10.16667    0.14471    0.18201 =
         0.08296   -0.02244    0.00131   -0.03525
F235  4    0.263654    0.489781    0.984444    10.16667    0.16449    0.16604 =
         0.17569   -0.07969   -0.00559   -0.07534
B231  3    0.279134    0.430223    0.958571    10.16667    0.15555    0.14911 =
         0.12380   -0.01656   -0.00330   -0.02452

PART 0
PART -1
F222  4    0.238206    0.471425    0.983132    10.25000    0.18684    0.08003 =
         0.20036   -0.06651    0.03743   -0.05221
F223  4    0.210978    0.436346    0.882769    10.25000    0.14176    0.08914 =
         0.16612    0.00939    0.00169   -0.03586
F224  4    0.240013    0.367717    0.962137    10.25000    0.21764    0.05246 =
         0.22435    0.01672   -0.02685   -0.02963
F225  4    0.144378    0.420351    0.968679    10.25000    0.14896    0.24315 =
         0.18939   -0.07901    0.03645   -0.05530
B221  3    0.207184    0.423292    0.947739    10.25000    0.14296    0.04832 =
         0.15236   -0.02810    0.02370   -0.02878

PART 0
F212  4    0.511704    0.446789    0.793939    10.50000    0.13314    0.22258 =
         0.16581   -0.05791   -0.02670    0.07345
F213  4    0.446337    0.486973    0.869120    10.50000    0.30493    0.21954 =
         0.15506    0.00210    0.07206    0.07199
B211  3    0.500000    0.500000    0.832271    10.25000    0.21332    0.15928 =
         0.14418    0.00000    0.00000    0.06503

O301  7    0.500000    0.500000    0.500000    10.08333    0.29154    0.29154 =
         0.29154    0.00000    0.00000    0.00000
H301  2   10.476389   10.523610   10.523610    10.16667   10.40500
HKLF 4

REM  jsw-02-593-132-hj10_a.res in I23
REM R1 =  0.1179 for    1816 Fo > 4sig(Fo)  and  0.1693 for all    3141 data
REM    259 parameters refined using    220 restraints

END

WGHT      0.2000      0.0000

REM Highest difference peak  0.461,  deepest hole -0.497,  1-sigma level  0.102
Q1    1   0.2689  0.2786  0.6915  11.00000  0.05    0.46
Q2    1   0.3313  0.6687  0.6687  10.33333  0.05    0.44
Q3    1   0.2260  0.3945  0.9379  11.00000  0.05    0.41
Q4    1   0.2329  0.3856  0.9246  11.00000  0.05    0.40
Q5    1   0.2150  0.4075  0.9367  11.00000  0.05    0.38
Q6    1   0.2222  0.3872  0.9735  11.00000  0.05    0.35
Q7    1   0.2105  0.3820  0.9829  11.00000  0.05    0.35
Q8    1   0.3417  0.3587  0.8069  11.00000  0.05    0.34
Q9    1   0.1930  0.3813  0.9886  11.00000  0.05    0.32
Q10   1   0.3539  0.6461  0.6461  10.33333  0.05    0.32
Q11   1   0.2459  0.2414  0.7719  11.00000  0.05    0.32
Q12   1   0.1509  0.5000  1.0000  10.50000  0.05    0.29
Q13   1   0.3815  0.4338  0.6774  11.00000  0.05    0.29
Q14   1   0.4853  0.4728  0.8497  11.00000  0.05    0.29
Q15   1   0.4026  0.4523  0.9425  11.00000  0.05    0.28
Q16   1   0.3793  0.4799  1.0018  11.00000  0.05    0.26
Q17   1   0.1435  0.4510  0.9345  11.00000  0.05    0.25
Q18   1   0.2997  0.4265  0.6813  11.00000  0.05    0.23
Q19   1   0.1170  0.4515  0.9978  11.00000  0.05    0.23
Q20   1   0.3302  0.5102  0.6978  11.00000  0.05    0.23
;
_shelx_res_checksum                1008
_shelx_hkl_file
;
   3   0   3  729.06   38.89
  -3   0  -3  773.82   39.98
  -4   0  -4 5603.89  263.50
   5   0   5 1283.63   63.35
  -5   0  -5 1238.87   61.40
   6   0   6 5457.22  256.68
  -6   0  -6 5017.20  235.97
   7   0   7 3560.59  168.22
  -7   0  -7 3186.33  150.69
   8   0   8   73.46   16.31
  -8   0  -8   51.51   15.17
   9   0   9  588.96   32.44
  -9   0  -9  530.04   29.89
  10   0  10  153.35   16.74
 -10   0 -10  158.73   17.75
  11   0  11  750.56   40.18
 -11   0 -11  605.40   32.95
  12   0  12  -14.74   17.25
 -12   0 -12  -14.79   16.29
  13   0  13  123.91   18.87
 -13   0 -13   92.43   16.26
  14   0  14   58.39   17.45
 -14   0 -14    4.88   16.46
 -15   0 -15  159.09   21.04
 -15   0 -15  181.52   18.06
 -16   0 -16  -17.60   19.95
 -16   0 -16  -16.74   15.91
 -17   0 -17   39.20   17.80
 -17   0 -17   18.99   15.93
 -18   0 -18   17.83   16.97
 -18   0 -18   21.95   16.34
 -19  -1 -18  -16.92   15.83
 -19  -1 -18   -5.31   16.59
 -18  -1 -17    8.67   15.81
 -18  -1 -17   22.33   17.45
 -17  -1 -16   20.74   16.72
 -17  -1 -16   36.67   18.03
 -16  -1 -15   14.14   16.51
 -16  -1 -15   -6.30   19.83
 -15  -1 -14    2.98   15.93
 -15  -1 -14  -47.79   20.96
 -14  -1 -13   20.13   16.66
 -14  -1 -13   54.70   21.47
 -13  -1 -12   45.24   16.99
 -13  -1 -12    3.34   17.20
 -12  -1 -11  124.32   17.73
 -11  -1 -10   80.52   16.39
  11   1  10  125.83   16.97
 -10  -1  -9   53.94   14.95
  10   1   9   25.06   15.35
  -9  -1  -8  111.62   15.88
   9   1   8  125.10   17.09
  -8  -1  -7  190.90   19.02
   8   1   7  161.62   17.78
  -7  -1  -6 3487.26  164.60
   7   1   6 3636.46  171.58
  -6  -1  -5 2695.73  128.03
   6   1   5 2753.90  130.89
   5   1   4 7766.04  364.66
  -4  -1  -3 2401.88  114.43
   4   1   3 2589.52  123.08
  -2  -1  -1  580.87   29.13
   2   1   1  631.95   31.26
  -2   1  -3 5133.53  241.07
   4  -1   5 2733.67  130.29
  -4   1  -5 2436.53  116.12
   5  -1   6  240.47   20.79
  -5   1  -6  263.00   21.24
   6  -1   7 5017.20  236.07
  -6   1  -7 4291.43  202.00
   7  -1   8   79.78   16.34
  -7   1  -8   72.58   15.83
   8  -1   9  612.74   32.80
  -8   1  -9  476.94   27.39
   9  -1  10  489.83   27.89
  -9   1 -10  447.10   26.40
  10  -1  11  194.47   19.04
 -10   1 -11  181.77   17.93
  11  -1  12   31.03   17.88
 -11   1 -12   26.70   16.01
  12  -1  13   85.83   18.44
 -12   1 -13   45.75   16.46
  13  -1  14   32.98   17.85
 -13   1 -14   19.95   16.06
  14  -1  15   26.43   17.32
 -14   1 -15   -7.51   16.29
  15  -1  16   41.60   18.56
 -15   1 -16   28.30   15.55
 -16   1 -17   -0.91   16.44
 -17   1 -18  -10.55   17.12
 -17   1 -18    6.60   16.92
 -18   1 -19   21.87   16.36
 -18   1 -19   12.16   14.52
 -20  -2 -18   10.44   13.96
 -20  -2 -18   -8.04   15.60
 -19  -2 -17    4.96   15.65
 -19  -2 -17    7.51   16.74
 -18  -2 -16  -14.49   16.59
 -18  -2 -16    7.18   17.52
 -17  -2 -15    4.20   16.24
 -17  -2 -15   30.24   19.47
 -16  -2 -14   -6.12   17.02
 -16  -2 -14   57.68   20.64
 -14  -2 -12    3.94   16.61
 -14  -2 -12   14.59   19.57
 -13  -2 -11  164.83   18.79
 -13  -2 -11  147.46   20.58
 -12  -2 -10   47.49   16.89
 -12  -2 -10   42.84   19.02
 -11  -2  -9  242.44   19.24
 -11  -2  -9  280.70   22.66
 -10  -2  -8  138.88   20.38
 -10  -2  -8  143.74   16.89
  -9  -2  -7 1693.05   82.52
  -9  -2  -7 1655.88   79.58
  -8  -2  -6 1321.82   64.49
  -8  -2  -6 1358.74   67.09
  -7  -2  -5  316.86   24.91
  -7  -2  -5  261.23   20.84
  -6  -2  -4 1784.34   86.06
  -6  -2  -4 1863.24   90.84
  -5  -2  -3 7073.14  332.29
  -4  -2  -2 2900.57  137.85
   4   2   2 3054.83  144.78
  -1  -2   1  448.36   22.73
   1   2  -1  546.73   27.06
   3  -2   5 5596.30  263.25
  -3   2  -5 5371.24  252.78
   4  -2   6 2290.11  109.60
  -4   2  -6 2114.36  101.08
   5  -2   7 4938.81  232.35
  -5   2  -7 4410.28  207.57
   6  -2   8 2071.87   99.03
  -6   2  -8 1963.38   93.84
   7  -2   9 1386.05   67.22
  -7   2  -9 1136.46   56.11
   8  -2  10  364.15   23.06
  -8   2 -10  291.57   21.04
   9  -2  11  745.50   39.07
  -9   2 -11  583.15   31.64
  10  -2  12  149.18   19.62
 -10   2 -12  142.02   17.12
  11  -2  13  249.87   21.34
 -11   2 -13  164.78   17.40
  12  -2  14   28.04   18.31
 -12   2 -14   20.53   15.98
  13  -2  15   71.92   18.46
 -13   2 -15   31.74   16.21
  14  -2  16    2.17   18.51
 -14   2 -16  -41.90   16.39
  15  -2  17   83.60   18.26
 -15   2 -17    5.82   15.65
  16  -2  18   -4.22   17.95
 -16   2 -18  -19.24   15.93
 -17   2 -19   -5.21   14.62
 -20  -3 -17   -1.14   15.45
 -20  -3 -17    5.16   16.39
 -19  -3 -16   23.52   17.15
 -19  -3 -16   19.32   17.12
 -18  -3 -15   -2.25   17.37
 -18  -3 -15   18.49   18.28
 -17  -3 -14   21.34   17.09
 -17  -3 -14   46.15   21.17
 -16  -3 -13   21.55   17.32
 -16  -3 -13   10.04   20.28
 -15  -3 -12   19.45   17.42
 -15  -3 -12  -27.11   19.75
 -14  -3 -11   48.68   16.51
 -14  -3 -11   41.98   21.65
 -13  -3 -10  194.19   19.42
 -13  -3 -10  123.61   20.43
 -12  -3  -9   74.73   16.34
 -12  -3  -9  139.06   20.26
 -11  -3  -8  145.38   17.27
 -11  -3  -8  145.21   19.60
 -10  -3  -7 1255.31   61.20
 -10  -3  -7 1226.23   60.87
  -9  -3  -6 2011.18   96.10
  -9  -3  -6 2035.71   97.87
  -8  -3  -5 1269.73   62.31
  -8  -3  -5 1252.02   62.97
  -7  -3  -4  900.01   45.57
  -7  -3  -4  926.06   48.12
  -6  -3  -3 5808.73  273.37
   6   3   3 5611.48  264.26
  -5  -3  -2 5436.99  256.17
   5   3   2 5927.58  278.93
  -3  -3   0  630.94   35.00
   3   3   0  702.76   37.53
  -1  -3   2 4281.31  201.42
   0  -3   3  535.10   29.89
   0   3  -3  475.17   27.13
   3  -3   6 6286.68  295.62
  -3   3  -6 5401.58  254.15
   4  -3   7  470.11   27.99
  -4   3  -7  494.39   28.85
   5  -3   8 2158.36  102.95
  -5   3  -8 1777.77   85.20
   6  -3   9  188.07   17.55
  -6   3  -9  211.84   18.13
   7  -3  10   33.30   15.60
  -7   3 -10   44.71   14.36
   8  -3  11  306.49   21.75
  -8   3 -11  223.07   18.66
   9  -3  12   89.77   17.50
  -9   3 -12   78.42   16.26
  10  -3  13   56.52   17.95
 -10   3 -13   58.31   15.50
  11  -3  14  -16.61   16.97
 -11   3 -14    5.29   16.03
  12  -3  15   20.03   18.33
 -12   3 -15   14.89   14.89
  13  -3  16   42.26   18.23
 -13   3 -16   20.26   16.18
  14  -3  17  -10.95   18.26
 -14   3 -17   -2.28   16.26
  15  -3  18    7.76   17.90
 -15   3 -18  -30.32   16.54
  16  -3  19   21.24   17.60
 -16   3 -19   14.79   16.51
  17  -3  20    2.98   16.39
 -17   3 -20   -6.27   15.17
 -20  -4 -16  -14.64   16.34
 -20  -4 -16   12.04   16.89
 -19  -4 -15   19.93   16.54
 -19  -4 -15   20.18   17.47
 -18  -4 -14   16.46   18.21
 -18  -4 -14    9.46   16.64
 -17  -4 -13  -28.15   20.79
 -17  -4 -13   27.61   16.99
 -16  -4 -12   11.41   16.87
 -16  -4 -12    2.63   20.23
 -15  -4 -11  127.20   18.06
 -15  -4 -11  150.97   21.80
 -14  -4 -10   46.71   17.12
 -14  -4 -10   55.31   21.65
 -13  -4  -9  320.66   23.32
 -13  -4  -9  326.47   26.63
 -12  -4  -8  176.89   18.69
 -12  -4  -8  161.59   20.64
 -11  -4  -7  810.49   43.60
 -11  -4  -7  779.13   40.26
 -10  -4  -6  686.58   38.21
 -10  -4  -6  697.70   36.95
  -9  -4  -5  590.23   32.57
  -9  -4  -5  579.61   33.68
  -8  -4  -4 4071.42  192.37
  -7  -4  -3  536.37   31.94
   7   4   3  497.42   30.02
  -6  -4  -2 2384.18  114.58
   6   4   2 2430.46  116.65
  -5  -4  -1 2390.76  114.61
   5   4   1 2586.99  123.76
  -4  -4   0 5469.86  257.44
   4   4   0 5791.02  272.36
  -3  -4   1 2122.20  101.99
   3   4  -1 2127.00  101.94
  -2  -4   2 2559.18  121.76
   2   4  -2 2549.06  121.43
  -1  -4   3 4890.76  230.22
   1   4  -3 4622.70  217.71
   0  -4   4 5740.45  270.58
   0   4  -4 5275.14  248.86
   1  -4   5 7710.41  362.13
  -1   4  -5 7040.27  330.77
   4  -4   8 3950.03  186.12
  -4   4  -8 3449.33  162.73
   5  -4   9 1366.07   66.58
  -5   4  -9 1194.87   58.54
   6  -4  10  208.48   18.08
  -6   4 -10  192.55   17.47
   7  -4  11 1593.67   76.80
  -7   4 -11 1216.87   59.33
   8  -4  12   72.86   17.40
  -8   4 -12   36.44   16.11
   9  -4  13  550.78   31.81
  -9   4 -13  412.20   25.67
  10  -4  14  102.62   18.59
 -10   4 -14   80.97   16.66
  11  -4  15   54.40   17.27
 -11   4 -15   53.69   16.29
  12  -4  16  -54.42   18.16
 -12   4 -16   -8.78   15.27
  13  -4  17   81.33   18.71
 -13   4 -17   61.10   16.74
  14  -4  18   -6.95   16.34
 -14   4 -18  -30.40   15.60
  15  -4  19   24.96   16.79
 -15   4 -19   12.19   15.78
  16  -4  20   28.70   16.24
 -16   4 -20  -28.07   14.84
 -21  -5 -16  -31.99   14.72
 -21  -5 -16   17.73   16.29
 -20  -5 -15   19.70   17.15
 -20  -5 -15   13.68   16.74
 -19  -5 -14    0.08   17.40
 -19  -5 -14   -0.08   17.73
 -18  -5 -13   -2.48   16.13
 -18  -5 -13   -1.82   19.35
 -17  -5 -12   -1.31   17.09
 -17  -5 -12  -20.69   20.00
 -16  -5 -11   38.62   21.44
 -16  -5 -11   37.40   16.51
 -15  -5 -10   43.39   17.40
 -15  -5 -10    3.39   20.86
 -14  -5  -9  111.60   18.49
 -14  -5  -9   91.77   20.31
 -13  -5  -8  429.65   28.65
 -13  -5  -8  454.68   27.74
 -12  -5  -7  453.67   27.08
 -12  -5  -7  445.83   28.20
 -11  -5  -6  694.92   37.88
 -11  -5  -6  722.74   37.63
 -10  -5  -5 1021.40   50.91
 -10  -5  -5  955.39   48.88
  -9  -5  -4 1433.59   70.76
   9   5   4 1416.90   69.19
  -8  -5  -3 2353.08  112.61
   8   5   3 2164.43  104.06
  -7  -5  -2 5085.48  239.51
   7   5   2 5113.30  240.74
  -6  -5  -1  177.07   20.61
   6   5   1  227.87   23.39
  -5  -5   0 1286.92   64.89
   5   5   0 1303.36   65.55
  -4  -5   1 6220.93  292.59
   4   5  -1 6853.13  322.17
  -3  -5   2 5717.69  269.07
   3   5  -2 5836.54  274.63
  -2  -5   3 4693.51  221.22
   2   5  -3 4663.17  219.88
  -1  -5   4 2405.42  114.83
   1   5  -4 2410.99  115.24
   0  -5   5 1142.78   57.40
   0   5  -5 1063.88   53.61
   1  -5   6 2329.05  110.91
  -1   5  -6 1955.80   93.62
   4  -5   9  563.68   31.96
  -4   5  -9  456.96   27.01
   5  -5  10  848.42   42.94
  -5   5 -10  839.57   42.89
   6  -5  11  287.53   21.17
  -6   5 -11  247.37   18.92
   7  -5  12  575.56   31.99
  -7   5 -12  473.65   27.64
   8  -5  13  575.06   33.00
  -8   5 -13  407.90   24.91
   9  -5  14  -25.92   17.45
  -9   5 -14  -10.44   16.29
  10  -5  15   36.06   18.49
 -10   5 -15   26.98   16.06
  11  -5  16  -24.20   17.35
 -11   5 -16   20.96   16.24
  12  -5  17  -30.83   18.28
 -12   5 -17  -18.97   16.18
  13  -5  18    6.90   16.89
 -13   5 -18    9.56   15.00
  14  -5  19  -13.12   17.88
 -14   5 -19  -14.24   16.24
  15  -5  20    7.69   16.89
 -15   5 -20    5.29   15.32
 -21  -6 -15    4.86   16.11
 -21  -6 -15    1.16   16.49
 -20  -6 -14   19.52   17.25
 -20  -6 -14  -10.72   17.09
 -19  -6 -13   24.91   17.65
 -19  -6 -13   49.46   17.98
 -18  -6 -12   10.62   21.22
 -18  -6 -12   10.04   16.84
 -17  -6 -11   27.64   17.58
 -17  -6 -11  -13.63   22.10
 -16  -6 -10  -20.61   17.27
 -16  -6 -10   32.62   22.35
 -15  -6  -9  128.46   18.21
 -15  -6  -9  146.19   21.19
 -14  -6  -8  325.21   23.54
 -14  -6  -8  312.56   26.63
 -13  -6  -7  174.19   18.69
 -13  -6  -7  196.21   21.85
 -12  -6  -6  168.19   17.85
 -12  -6  -6  133.93   20.51
 -11  -6  -5  317.37   25.26
 -11  -6  -5  344.17   22.51
 -10  -6  -4  267.04   22.41
  10   6   4  300.17   23.11
  -9  -6  -3  179.22   21.04
   9   6   3  160.88   19.09
  -8  -6  -2 2088.06  100.67
   8   6   2 2221.58  106.41
  -7  -6  -1 4837.65  227.80
   7   6   1 4779.49  225.32
  -6  -6   0 5206.86  245.12
   6   6   0 5325.72  250.56
  -5  -6   1 2406.44  114.88
   5   6  -1 2698.26  128.46
  -4  -6   2 1314.49   65.14
   4   6  -2 1506.68   73.79
  -3  -6   3 4344.53  205.01
   3   6  -3 4918.58  231.69
  -2  -6   4 2223.85  106.26
   2   6  -4 2104.24  100.82
  -1  -6   5  241.71   20.15
   1   6  -5  217.58   20.28
   0  -6   6 4554.43  214.27
   0   6  -6 4362.23  205.37
   1  -6   7 3135.75  148.39
  -1   6  -7 2703.32  128.21
   2  -6   8 1222.94   60.57
  -2   6  -8 1100.55   54.57
   5  -6  11  715.41   37.65
  -5   6 -11  639.04   34.16
   6  -6  12  171.30   19.24
  -6   6 -12   68.18   15.43
   7  -6  13  687.34   37.53
  -7   6 -13  569.49   31.71
   8  -6  14  253.64   21.07
  -8   6 -14  167.74   17.63
   9  -6  15  143.06   18.18
  -9   6 -15   84.69   16.89
  10  -6  16    8.24   17.09
 -10   6 -16   16.54   15.30
  11  -6  17    9.69   18.36
 -11   6 -17   27.26   15.35
  12  -6  18    4.63   17.42
 -12   6 -18    1.85   15.83
  13  -6  19   -7.66   17.09
 -13   6 -19    5.97   16.18
  14  -6  20  -28.22   16.87
 -14   6 -20    9.36   15.05
  15  -6  21   -4.88   15.68
 -15   6 -21   23.34   15.00
 -21  -7 -14   11.61   16.06
 -21  -7 -14  -13.88   16.72
 -20  -7 -13   23.34   17.45
 -20  -7 -13   -9.48   17.37
 -19  -7 -12   30.02   17.63
 -19  -7 -12  -24.38   17.68
 -18  -7 -11   59.78   17.32
 -18  -7 -11   54.90   20.41
 -17  -7 -10   -3.26   17.25
 -17  -7 -10  -29.08   20.26
 -16  -7  -9  110.26   18.51
 -16  -7  -9  141.13   23.39
 -15  -7  -8  115.11   18.16
 -15  -7  -8  124.39   21.12
 -14  -7  -7   19.65   17.25
 -14  -7  -7   17.45   19.88
 -13  -7  -6  740.95   41.62
 -13  -7  -6  738.67   38.89
 -12  -7  -5  542.94   31.81
  12   7   5  562.66   31.79
 -11  -7  -4 1597.97   77.91
  11   7   4 1556.75   75.89
 -10  -7  -3   38.06   18.28
  10   7   3   32.07   16.49
  -9  -7  -2 1293.24   63.98
   9   7   2 1259.61   62.39
  -8  -7  -1   87.52   20.26
   8   7   1  134.31   18.89
  -7  -7   0 3054.83  145.33
   7   7   0 3206.56  152.41
  -6  -7   1 3183.80  151.00
   6   7  -1 3262.19  154.31
  -5  -7   2  165.56   21.01
   5   7  -2  283.73   22.20
  -4  -7   3  747.52   39.73
   4   7  -3  825.92   43.27
  -3  -7   4  391.97   25.67
   3   7  -4  390.96   25.36
  -2  -7   5 4185.22  197.22
   2   7  -5 4086.59  192.60
  -1  -7   6 3846.35  181.34
   1   7  -6 3950.03  186.22
   0  -7   7 2781.71  132.13
   0   7  -7 2495.20  118.55
   1  -7   8  171.91   18.81
  -1   7  -8  115.85   16.06
   2  -7   9 1421.71   68.91
  -2   7  -9 1152.89   56.65
   5  -7  12  409.42   26.40
  -5   7 -12  347.21   24.40
   6  -7  13  144.37   19.12
  -6   7 -13  130.97   17.25
   7  -7  14  -14.46   16.61
  -7   7 -14   43.75   16.64
   8  -7  15  188.20   20.38
  -8   7 -15  216.34   19.50
   9  -7  16  -14.49   18.16
  -9   7 -16   -6.78   15.32
  10  -7  17   32.14   18.44
 -10   7 -17   -5.99   16.31
  11  -7  18   42.74   17.95
 -11   7 -18   51.64   16.36
  12  -7  19    5.54   17.37
 -12   7 -19  -17.09   16.16
  13  -7  20    1.87   16.92
 -13   7 -20  -25.11   15.91
  14  -7  21  -27.99   15.88
 -14   7 -21   -7.31   14.31
 -22  -8 -14   -5.97   15.53
 -21  -8 -13  -21.52   16.94
 -21  -8 -13   34.67   15.91
 -20  -8 -12    5.31   17.50
 -20  -8 -12  -11.15   17.35
 -19  -8 -11  -13.55   17.85
 -19  -8 -11   14.09   17.83
 -18  -8 -10    9.74   17.27
 -18  -8 -10   26.81   22.08
 -17  -8  -9   33.99   20.79
 -17  -8  -9   10.19   17.37
 -16  -8  -8   26.78   21.75
 -16  -8  -8   47.01   17.35
 -15  -8  -7  219.91   20.13
 -15  -8  -7  201.50   23.80
 -14  -8  -6  269.07   21.29
 -14  -8  -6  263.50   23.90
 -13  -8  -5  581.63   34.70
  13   8   5  529.54   31.16
 -12  -8  -4   54.42   18.38
  12   8   4   68.83   18.26
 -11  -8  -3  247.70   21.07
  11   8   3  249.12   21.17
 -10  -8  -2  342.91   24.93
  10   8   2  316.61   23.82
  -9  -8  -1  530.80   31.31
   9   8   1  569.49   32.72
  -8  -8   0   33.81   18.46
   8   8   0    7.54   17.45
  -7  -8   1  163.44   20.51
   7   8  -1  224.46   21.98
  -6  -8   2 1229.27   61.45
   6   8  -2 1283.38   63.42
  -5  -8   3 1172.11   58.52
   5   8  -3 1193.36   59.73
  -4  -8   4 3368.40  159.34
   4   8  -4 3469.56  164.12
  -3  -8   5 1718.85   82.87
   3   8  -5 1897.13   91.11
  -2  -8   6 1630.84   78.70
   2   8  -6 1580.27   76.57
  -1  -8   7   91.97   16.34
   1   8  -7   57.46   15.75
   0  -8   8   40.31   15.91
   0   8  -8   67.06   16.01
   1  -8   9   73.26   15.70
  -1   8  -9   96.55   15.88
   2  -8  10  144.30   16.41
  -2   8 -10   97.66   15.17
   3  -8  11  119.01   17.60
  -3   8 -11  124.95   15.58
   6  -8  14  222.59   20.94
  -6   8 -14  172.67   18.23
   7  -8  15  139.19   18.92
  -7   8 -15  118.96   16.84
   8  -8  16   38.49   18.64
  -8   8 -16   55.46   15.58
   9  -8  17   17.50   18.31
  -9   8 -17   13.96   16.51
  10  -8  18   27.49   17.75
 -10   8 -18   -3.03   15.30
  11  -8  19   36.59   17.58
 -11   8 -19   18.66   16.16
  12  -8  20  -34.47   17.50
 -12   8 -20   17.09   15.96
  13  -8  21  -11.96   15.27
 -13   8 -21   -4.07   13.78
 -22  -9 -13   -3.49   15.70
 -22  -9 -13    4.35   16.01
 -21  -9 -12   -7.64   17.09
 -21  -9 -12  -14.19   17.47
 -20  -9 -11    4.80   18.71
 -20  -9 -11    5.94   17.47
 -19  -9 -10  -16.44   17.47
 -19  -9 -10  -24.66   18.44
 -18  -9  -9   30.93   20.33
 -18  -9  -9   16.97   17.42
 -17  -9  -8   83.65   17.95
 -17  -9  -8   31.56   20.91
 -16  -9  -7    5.92   16.89
 -16  -9  -7  -53.36   20.48
 -15  -9  -6  150.39   18.87
 -15  -9  -6  119.94   22.18
 -14  -9  -5   -3.11   18.89
  14   9   5  -45.67   18.28
 -13  -9  -4  465.05   28.98
  13   9   4  506.02   31.23
 -12  -9  -3  129.25   19.80
  12   9   3  137.26   19.17
 -11  -9  -2  689.87   37.22
  11   9   2  687.59   37.45
 -10  -9  -1  452.16   28.32
  10   9   1  526.25   30.55
  -9  -9   0  535.10   30.95
   9   9   0  561.15   31.61
  -8  -9   1  124.95   19.90
   8   9  -1  127.81   18.81
  -7  -9   2 1463.18   71.44
   7   9  -2 1665.74   80.37
  -6  -9   3 1786.62   86.26
   6   9  -3 1904.97   91.75
  -5  -9   4  471.88   28.88
   5   9  -4  514.11   29.76
  -4  -9   5 1142.02   56.80
   4   9  -5 1213.59   59.88
  -3  -9   6  165.13   18.03
   3   9  -6  154.64   18.28
  -2  -9   7 1037.58   51.54
   2   9  -7 1090.43   54.17
  -1  -9   8  471.37   27.06
   1   9  -8  490.85   27.87
   0  -9   9  507.54   28.55
   0   9  -9  394.24   24.40
   1  -9  10   19.62   14.57
  -1   9 -10   15.25   14.95
   2  -9  11  224.79   19.57
  -2   9 -11  175.65   17.32
   3  -9  12  111.98   18.21
  -3   9 -12   78.37   15.75
   4  -9  13  316.36   23.19
  -4   9 -13  232.42   20.26
   6  -9  15  119.64   19.14
  -6   9 -15   91.29   17.07
   7  -9  16  145.48   20.38
  -7   9 -16   55.31   15.27
   8  -9  17  -39.68   17.35
  -8   9 -17    7.18   15.93
   9  -9  18   40.97   17.52
  -9   9 -18   -0.10   16.41
  10  -9  19    8.75   17.20
 -10   9 -19    7.76   15.53
  11  -9  20   47.59   16.79
 -11   9 -20   17.37   15.43
  12  -9  21  -21.09   16.29
 -12   9 -21  -16.36   14.46
  13  -9  22   -0.25   14.49
 -13   9 -22   81.20   13.50
 -22 -10 -12   11.51   16.31
 -22 -10 -12  -14.74   15.98
 -21 -10 -11   20.74   17.20
 -21 -10 -11   -3.89   17.52
 -20 -10 -10    9.13   17.65
 -20 -10 -10   15.58   17.22
 -19 -10  -9   15.40   18.99
 -19 -10  -9    9.81   17.85
 -18 -10  -8  -18.69   19.40
 -18 -10  -8    4.83   17.40
 -17 -10  -7  -27.21   17.27
 -17 -10  -7   19.95   19.60
 -16 -10  -6   19.90   16.89
 -16 -10  -6   40.18   20.76
 -15 -10  -5    4.37   18.06
  15  10   5   19.98   21.01
 -14 -10  -4   88.28   19.04
  14  10   4   79.99   20.86
 -13 -10  -3    7.23   18.36
  13  10   3   69.62   18.44
 -12 -10  -2  109.14   19.12
  12  10   2  106.67   19.09
 -11 -10  -1  224.36   21.95
  11  10   1  189.36   20.38
 -10 -10   0  115.01   19.32
  10  10   0  127.15   19.27
  -9 -10   1   14.62   16.94
   9  10  -1   23.97   17.68
  -8 -10   2   96.80   19.22
   8  10  -2  101.33   18.01
  -7 -10   3 1173.12   58.21
   7  10  -3 1173.12   57.76
  -6 -10   4  501.72   29.56
   6  10  -4  559.12   31.38
  -5 -10   5  819.09   42.28
   5  10  -5  792.79   41.57
  -4 -10   6  156.86   17.85
   4  10  -6  178.71   18.28
  -3 -10   7   38.19   15.78
   3  10  -7   44.00   15.78
  -2 -10   8  259.96   19.72
   2  10  -8  252.43   20.03
  -1 -10   9  448.11   26.45
   1  10  -9  411.19   25.31
   0 -10  10  116.78   17.25
   0  10 -10  129.45   16.44
   1 -10  11   89.95   16.29
  -1  10 -11   60.54   15.30
   2 -10  12   34.01   15.78
  -2  10 -12   24.53   15.20
   3 -10  13  143.46   18.23
  -3  10 -13  114.00   16.51
   4 -10  14   54.60   17.02
  -4  10 -14   24.86   16.31
   7 -10  17   18.06   18.21
  -7  10 -17   14.74   15.45
   8 -10  18    7.16   18.44
  -8  10 -18  -30.04   15.25
   9 -10  19  -21.80   18.03
  -9  10 -19    6.50   15.38
  10 -10  20   26.63   18.13
 -10  10 -20    8.62   14.87
  11 -10  21   35.00   16.39
 -11  10 -21   15.78   13.93
 -22 -11 -11    2.45   16.11
 -22 -11 -11   29.08   15.93
 -21 -11 -10   30.32   16.97
 -21 -11 -10   26.45   16.31
 -20 -11  -9   34.34   17.47
 -20 -11  -9   37.15   17.70
 -19 -11  -8   -8.93   17.47
 -19 -11  -8   23.90   16.64
 -18 -11  -7   79.13   17.73
 -18 -11  -7   35.58   18.94
 -17 -11  -6   41.70   19.17
 -17 -11  -6   45.29   17.17
 -16 -11  -5   49.16   20.26
  16  11   5  -19.35   18.66
 -15 -11  -4   72.73   20.66
  15  11   4   42.05   19.55
 -14 -11  -3    1.77   19.24
  14  11   3   -5.49   20.53
 -13 -11  -2  221.90   23.04
  13  11   2  232.91   21.57
 -12 -11  -1   23.85   19.90
  12  11   1   24.55   17.95
 -11 -11   0  542.18   31.79
  11  11   0  645.86   36.01
 -10 -11   1   83.75   18.18
  10  11  -1   61.98   20.23
  -9 -11   2  223.88   20.94
   9  11  -2  202.00   19.90
  -8 -11   3  138.78   18.92
   8  11  -3  153.15   17.93
  -7 -11   4  552.80   31.64
   7  11  -4  613.49   33.81
  -6 -11   5  595.03   33.20
   6  11  -5  622.09   33.99
  -5 -11   6  270.58   20.79
   5  11  -6  284.49   21.34
  -4 -11   7 1237.61   60.69
   4  11  -7 1281.86   62.87
  -3 -11   8  231.99   19.22
   3  11  -8  233.66   20.26
  -2 -11   9  506.52   28.45
   2  11  -9  530.55   30.07
  -1 -11  10  138.48   18.44
   1  11 -10  167.26   18.31
   0 -11  11  542.69   30.52
   0  11 -11  414.73   25.64
   1 -11  12  149.48   17.45
  -1  11 -12  100.60   16.69
   2 -11  13  117.51   17.83
  -2  11 -13  173.35   18.33
   3 -11  14   61.07   16.72
  -3  11 -14   52.07   16.49
   4 -11  15   80.57   17.63
  -4  11 -15   55.81   16.31
   5 -11  16   30.83   17.88
  -5  11 -16   38.49   17.09
   7 -11  18   37.00   18.81
  -7  11 -18   16.34   16.66
   8 -11  19   -3.84   18.36
  -8  11 -19   -5.54   15.73
   9 -11  20   -6.02   18.54
  -9  11 -20   -5.56   15.05
  10 -11  21   30.88   16.89
 -10  11 -21   11.18   13.98
  11 -11  22   25.74   14.74
 -11  11 -22  -21.17   12.77
 -22 -12 -10   18.94   15.91
 -22 -12 -10   -5.79   15.78
 -21 -12  -9  -14.84   16.72
 -21 -12  -9   31.33   15.65
 -20 -12  -8   33.36   16.89
 -20 -12  -8    1.44   16.01
 -19 -12  -7  -30.62   17.83
 -19 -12  -7    3.49   17.30
 -18 -12  -6    2.15   18.79
 -18 -12  -6   25.77   17.17
 -17 -12  -5  -11.41   18.66
  17  12   5   11.03   18.87
 -16 -12  -4   20.38   19.19
  16  12   4  -32.60   19.09
 -15 -12  -3   62.99   19.17
  15  12   3   15.63   19.07
 -14 -12  -2  -22.35   20.31
  14  12   2   15.70   19.27
 -13 -12  -1   85.78   19.22
  13  12   1   52.30   19.22
 -12 -12   0   25.87   20.13
  12  12   0   25.54   19.32
 -11 -12   1  110.05   18.99
  11  12  -1  159.54   20.74
 -10 -12   2   50.32   18.28
  10  12  -2   54.93   18.38
  -9 -12   3   56.47   18.33
   9  12  -3   82.57   17.37
  -8 -12   4  133.93   18.71
   8  12  -4  137.34   18.31
  -7 -12   5  314.59   23.37
   7  12  -5  374.52   25.74
  -6 -12   6   80.32   17.55
   6  12  -6  114.71   18.46
  -5 -12   7  462.52   27.39
   5  12  -7  466.32   28.50
  -4 -12   8   36.85   16.41
   4  12  -8   85.32   17.93
  -3 -12   9   90.33   15.91
   3  12  -9   68.28   17.42
  -2 -12  10   79.08   17.09
   2  12 -10   91.97   17.40
  -1 -12  11   11.56   17.17
   1  12 -11   15.15   16.64
   0 -12  12   41.98   17.45
   0  12 -12  -20.58   16.51
   1 -12  13   40.92   16.61
  -1  12 -13   30.57   16.41
   2 -12  14   32.80   18.08
  -2  12 -14   23.04   16.36
   3 -12  15    1.19   17.80
  -3  12 -15  -19.55   16.41
   4 -12  16   15.43   18.38
  -4  12 -16   -3.89   16.13
   5 -12  17   -8.17   17.85
  -5  12 -17  -12.90   16.16
   6 -12  18   26.63   18.49
   8 -12  20   48.45   19.22
  -8  12 -20   18.11   15.91
   9 -12  21    7.51   17.02
  -9  12 -21   22.94   14.16
  10 -12  22    2.83   15.45
 -10  12 -22   42.69   13.53
 -22 -13  -9   -8.93   14.82
 -22 -13  -9   33.76   16.46
 -21 -13  -8   16.01   17.12
 -21 -13  -8   10.67   16.66
 -20 -13  -7   -0.53   16.69
 -20 -13  -7  -32.62   17.47
 -19 -13  -6   17.52   18.26
 -19 -13  -6   15.70   17.55
 -18 -13  -5   -7.28   18.97
  18  13   5  -17.40   19.04
 -17 -13  -4   53.94   20.94
  17  13   4   88.53   21.70
 -16 -13  -3   -0.33   19.32
  16  13   3   21.55   19.07
 -15 -13  -2   66.71   21.39
  15  13   2   69.34   19.60
 -14 -13  -1   53.51   18.87
  14  13   1   35.66   20.64
 -13 -13   0  118.58   19.37
  13  13   0   87.32   19.90
 -12 -13   1   29.03   18.56
  12  13  -1   28.30   18.89
 -11 -13   2  247.24   21.75
  11  13  -2  134.71   20.38
 -10 -13   3  113.67   19.02
  10  13  -3  133.55   19.12
  -9 -13   4  354.29   25.06
   9  13  -4  333.30   23.82
  -8 -13   5  441.79   28.15
   8  13  -5  437.49   27.21
  -7 -13   6  169.91   19.65
   7  13  -6  191.58   19.85
  -6 -13   7  617.29   34.34
   6  13  -7  666.85   36.44
  -5 -13   8  468.59   28.27
   5  13  -8  461.76   27.94
  -4 -13   9  465.05   27.69
   4  13  -9  417.26   26.60
  -3 -13  10  105.40   16.92
   3  13 -10   81.86   17.52
  -2 -13  11  222.92   20.69
   2  13 -11  195.58   19.75
  -1 -13  12   94.58   18.54
   1  13 -12   31.41   17.35
   0 -13  13  138.15   18.11
   0  13 -13  105.81   17.95
   1 -13  14   42.71   17.37
  -1  13 -14   30.98   17.12
   2 -13  15   39.50   18.46
  -2  13 -15   59.81   16.49
   3 -13  16   -4.35   18.26
  -3  13 -16    7.74   16.26
   4 -13  17   37.20   17.22
  -4  13 -17   39.37   16.51
   5 -13  18   32.82   16.61
  -5  13 -18   22.58   16.18
   6 -13  19   63.73   18.36
  -6  13 -19    2.28   16.36
   8 -13  21  -50.20   19.72
  -8  13 -21   55.41   15.22
  -9  13 -22   57.88   13.91
 -22 -14  -8   -3.03   16.21
 -22 -14  -8    0.20   14.79
 -21 -14  -7   -7.76   15.40
 -21 -14  -7  -10.92   16.84
 -20 -14  -6  -12.39   16.82
 -20 -14  -6    2.55   15.83
 -19 -14  -5  -24.07   16.49
  19  14   5   25.77   16.54
 -18 -14  -4  -45.92   18.69
  18  14   4   13.50   19.27
 -17 -14  -3   -6.50   21.04
  17  14   3   36.39   21.50
 -16 -14  -2   -5.74   20.84
  16  14   2   11.58   19.37
 -15 -14  -1    0.28   19.78
  15  14   1   -2.35   21.12
 -14 -14   0    1.19   20.69
  14  14   0   26.38   20.13
 -13 -14   1   18.54   20.56
  13  14  -1   10.19   19.45
 -12 -14   2   37.45   18.84
  12  14  -2   30.24   20.23
 -11 -14   3   34.72   19.14
  11  14  -3   47.47   19.60
 -10 -14   4   23.82   18.36
  10  14  -4   34.57   17.75
  -9 -14   5   95.89   18.69
   9  14  -5   87.88   18.08
  -8 -14   6  186.40   20.26
   8  14  -6  242.09   21.60
  -7 -14   7   35.53   16.99
   7  14  -7    4.02   18.38
  -6 -14   8  168.95   18.56
   6  14  -8  197.86   20.10
  -5 -14   9  -24.25   16.97
   5  14  -9    4.55   17.78
  -4 -14  10   96.12   17.45
   4  14 -10   69.97   17.65
  -3 -14  11   12.06   16.24
   3  14 -11    0.99   17.88
  -2 -14  12   20.51   18.13
   2  14 -12  -18.23   17.12
  -1 -14  13   35.50   17.02
   1  14 -13   36.62   17.63
   0 -14  14    0.81   18.18
   0  14 -14   32.37   16.92
   1 -14  15   29.39   18.46
  -1  14 -15    7.28   16.24
   2 -14  16  -17.09   18.54
  -2  14 -16   16.29   16.61
   3 -14  17    2.66   16.41
  -3  14 -17    1.09   16.56
   4 -14  18   20.21   16.87
  -4  14 -18   28.25   15.83
   5 -14  19   12.04   17.60
  -5  14 -19    0.63   16.01
   6 -14  20   61.40   17.95
  -6  14 -20  -21.57   15.75
   7 -14  21   15.91   17.50
  -7  14 -21  -12.77   15.50
 -21 -15  -6  -20.18   16.94
 -21 -15  -6  -14.54   15.78
 -20 -15  -5   18.94   17.65
 -19 -15  -4  -27.77   16.72
  19  15   4    0.25   18.28
 -18 -15  -3   -9.89   18.16
  18  15   3    5.92   19.65
 -17 -15  -2   67.49   20.79
  17  15   2   57.91   19.83
 -16 -15  -1   11.30   20.96
  16  15   1   39.48   19.42
 -15 -15   0  165.79   20.91
  15  15   0  183.11   21.67
 -14 -15   1  -10.14   20.38
  14  15  -1    1.01   19.12
 -13 -15   2   67.12   20.13
  13  15  -2   44.28   20.56
 -12 -15   3  -21.19   19.04
  12  15  -3   22.35   19.29
 -11 -15   4   88.00   19.09
  11  15  -4   90.86   20.48
 -10 -15   5    6.88   18.11
  10  15  -5   28.12   18.44
  -9 -15   6  139.24   19.09
   9  15  -6   74.83   19.42
  -8 -15   7   97.46   18.21
   8  15  -7  100.90   18.89
  -7 -15   8  197.15   20.13
   7  15  -8  214.93   21.75
  -6 -15   9  118.93   17.85
   6  15  -9  145.33   19.55
  -5 -15  10   -8.47   16.92
   5  15 -10   14.74   17.78
  -4 -15  11   90.03   16.94
   4  15 -11   45.29   18.33
  -3 -15  12    9.63   17.22
   3  15 -12   17.50   17.32
  -2 -15  13   61.65   18.64
   2  15 -13   72.50   18.01
  -1 -15  14    0.89   17.60
   1  15 -14  -14.24   17.25
   0 -15  15  216.11   20.71
   0  15 -15  138.86   18.46
   1 -15  16    7.76   17.52
  -1  15 -16  -15.70   16.82
   2 -15  17   13.93   16.97
  -2  15 -17   46.05   16.77
   3 -15  18   -9.79   16.94
  -3  15 -18    0.89   16.16
   4 -15  19    7.92   18.03
  -4  15 -19    8.90   16.16
   5 -15  20   20.84   16.69
  -5  15 -20   -8.47   15.00
   6 -15  21   -1.26   16.13
  -6  15 -21   -1.47   14.09
 -21 -16  -5   13.48   15.22
 -21 -16  -5   18.76   16.29
 -20 -16  -4   18.76   15.86
  20  16   4   12.44   16.11
 -19 -16  -3    7.31   17.85
  19  16   3    6.80   19.60
 -18 -16  -2   22.94   16.84
  18  16   2  -28.27   18.56
 -17 -16  -1   29.06   17.04
  17  16   1    8.32   18.41
 -16 -16   0   12.69   20.36
  16  16   0  -38.67   20.79
 -15 -16   1   17.45   18.71
  15  16  -1  -13.73   20.48
 -14 -16   2    1.34   19.78
  14  16  -2   39.83   20.13
 -13 -16   3   -6.20   19.83
  13  16  -3   16.59   19.07
 -12 -16   4   24.13   18.66
  12  16  -4   32.90   19.35
 -11 -16   5   47.82   19.17
  11  16  -5   12.72   17.58
 -10 -16   6   27.54   18.26
  10  16  -6   65.83   19.24
  -9 -16   7  101.20   18.89
   9  16  -7   84.31   18.51
  -8 -16   8  -12.26   17.88
   8  16  -8   40.31   18.33
  -7 -16   9   -3.79   17.25
   7  16  -9  -16.01   17.45
  -6 -16  10   21.04   16.77
   6  16 -10   -7.99   17.47
  -5 -16  11  -10.14   16.24
   5  16 -11    5.29   17.40
  -4 -16  12    3.41   17.70
   4  16 -12  -14.01   16.74
  -3 -16  13  -18.38   18.76
   3  16 -13   -7.13   18.26
  -2 -16  14  -23.01   18.94
   2  16 -14  -19.95   17.50
  -1 -16  15   29.92   18.61
   1  16 -15   11.71   17.42
   0 -16  16   38.06   16.29
   0  16 -16   36.57   17.80
   1 -16  17    9.46   16.79
  -1  16 -17   33.89   16.61
   2 -16  18    0.33   18.31
  -2  16 -18   11.25   16.77
   3 -16  19   16.16   16.34
  -3  16 -19  -24.88   15.58
   4 -16  20   17.73   16.84
  -4  16 -20   11.05   13.73
   5 -16  21   10.60   15.00
  -5  16 -21    6.40   13.61
 -21 -17  -4   -4.55   14.84
 -20 -17  -3  -16.74   17.55
  20  17   3   22.66   17.90
 -19 -17  -2   37.20   16.46
  19  17   2  -18.76   16.87
 -18 -17  -1    4.17   16.61
  18  17   1   -0.35   20.33
 -17 -17   0   20.31   16.94
  17  17   0   43.29   18.61
 -16 -17   1   20.43   17.09
  16  17  -1   46.83   18.54
 -15 -17   2   37.00   18.38
  15  17  -2   60.39   19.98
 -14 -17   3   19.98   19.45
  14  17  -3    0.20   19.93
 -13 -17   4   35.45   18.61
  13  17  -4   49.69   19.60
 -12 -17   5    5.08   18.03
  12  17  -5   -5.29   18.89
 -11 -17   6   30.80   18.08
  11  17  -6   15.17   18.33
 -10 -17   7  -12.09   18.06
  10  17  -7   27.59   17.78
  -9 -17   8   31.59   17.90
   9  17  -8   25.24   18.01
  -8 -17   9   24.02   17.30
   8  17  -9   33.10   18.66
  -7 -17  10   42.38   17.40
   7  17 -10   48.40   18.76
  -6 -17  11   12.09   17.15
   6  17 -11   20.61   17.25
  -5 -17  12   -3.97   17.22
   5  17 -12    5.97   18.44
  -4 -17  13   67.87   18.69
   4  17 -13   52.40   18.03
  -3 -17  14    2.81   18.13
   3  17 -14   -1.80   17.98
  -2 -17  15   34.87   17.50
   2  17 -15   61.93   18.13
  -1 -17  16   12.24   16.97
   1  17 -16    1.87   16.31
   0 -17  17   49.39   17.75
   0  17 -17   33.38   16.64
   1 -17  18   31.33   18.06
  -1  17 -18  -25.52   16.46
   2 -17  19   19.83   16.72
  -2  17 -19   38.59   14.64
   3 -17  20  -13.88   15.53
  -3  17 -20   31.81   13.48
 -20 -18  -2    1.95   15.32
  20  18   2   -5.66   17.20
 -19 -18  -1   -5.77   17.07
  19  18   1   25.84   16.31
 -18 -18   0    0.61   17.60
  18  18   0   19.37   18.33
 -17 -18   1    5.94   17.63
  17  18  -1   23.92   18.36
 -16 -18   2   -0.53   16.89
  16  18  -2  -15.38   18.31
 -15 -18   3    6.57   17.22
  15  18  -3   18.64   18.87
 -14 -18   4   20.10   16.72
  14  18  -4  -10.87   20.15
 -13 -18   5   21.52   17.40
  13  18  -5   34.64   21.47
 -12 -18   6    8.62   17.45
  12  18  -6   11.76   19.19
 -11 -18   7   54.83   17.93
  11  18  -7   58.74   18.84
 -10 -18   8   16.94   17.50
  10  18  -8   17.98   18.56
  -9 -18   9   51.11   17.25
   9  18  -9   69.32   19.57
  -8 -18  10   -9.28   16.87
   8  18 -10  -14.52   17.80
  -7 -18  11   49.67   16.82
   7  18 -11   55.63   19.60
  -6 -18  12   28.70   16.08
   6  18 -12  -12.72   18.03
  -5 -18  13    0.56   15.78
   5  18 -13   -9.28   17.58
  -4 -18  14   -0.23   16.72
   4  18 -14  -34.75   16.26
  -3 -18  15   -4.93   18.38
   3  18 -15    0.56   16.06
  -2 -18  16   15.38   17.32
   2  18 -16   -4.25   15.55
  -1 -18  17    6.27   17.32
   1  18 -17  -14.26   16.21
   0 -18  18   34.80   16.79
   0  18 -18    4.60   15.10
   1 -18  19   -9.43   16.49
  -1  18 -19   11.15   13.61
   2 -18  20    2.96   14.64
  -2  18 -20   -1.52   13.25
 -19 -19   0   -5.56   15.68
  19  19   0   -0.30   16.26
 -18 -19   1   15.35   15.75
  18  19  -1   -0.66   17.42
 -17 -19   2   -7.16   16.41
  17  19  -2    1.14   16.74
 -16 -19   3   -1.95   15.65
  16  19  -3    0.35   19.07
 -15 -19   4   39.93   16.26
  15  19  -4    6.22   18.38
 -14 -19   5   -0.63   16.41
  14  19  -5   14.31   18.18
 -13 -19   6   31.05   16.36
  13  19  -6   33.48   18.71
 -12 -19   7    0.83   16.31
  12  19  -7   22.58   16.41
 -11 -19   8   -6.17   16.18
  11  19  -8   10.12   16.74
 -10 -19   9  -10.12   16.39
  10  19  -9   23.24   16.89
  -9 -19  10   28.96   16.39
   9  19 -10  -11.94   16.56
  -8 -19  11    6.20   16.26
   8  19 -11   41.47   16.34
  -7 -19  12  -27.29   16.31
   7  19 -12   -1.69   16.56
  -6 -19  13   -3.16   16.36
   6  19 -13  -20.81   16.56
  -5 -19  14    6.60   18.33
   5  19 -14    3.59   16.21
  -4 -19  15   22.41   17.02
   4  19 -15   11.71   15.70
  -3 -19  16   -0.81   18.18
   3  19 -16    2.12   15.81
  -2 -19  17   -6.57   16.39
   2  19 -17   -0.73   14.31
  -1 -19  18   12.80   17.52
   1  19 -18  -11.68   13.53
   0 -19  19   19.24   15.58
   0  19 -19    9.36   12.95
 -18 -20   2   22.15   15.35
  18  20  -2  -16.94   16.29
 -17 -20   3  -17.93   15.12
  17  20  -3  -22.91   17.07
 -16 -20   4   -5.99   15.63
  16  20  -4   20.26   16.01
 -15 -20   5   15.53   15.68
  15  20  -5   38.46   17.83
 -14 -20   6   10.60   15.91
  14  20  -6  -14.34   17.25
 -13 -20   7   19.50   16.03
  13  20  -7   -8.45   18.21
 -12 -20   8    9.23   16.11
  12  20  -8   -3.69   16.34
 -11 -20   9   -8.42   16.11
  11  20  -9  -13.63   17.60
 -10 -20  10   13.83   16.21
  10  20 -10  -18.92   16.54
  -9 -20  11    4.78   16.08
   9  20 -11   39.02   16.59
  -8 -20  12  -24.66   16.24
   8  20 -12    1.37   16.11
  -7 -20  13   40.33   16.18
   7  20 -13   18.56   15.98
  -6 -20  14    5.49   16.92
   6  20 -14    8.42   15.63
  -5 -20  15   -5.36   17.25
   5  20 -15   -5.13   15.02
  -4 -20  16    3.52   16.66
   4  20 -16  -10.65   13.23
  -3 -20  17   10.37   17.15
   3  20 -17   -6.22   13.76
  -2 -20  18   -0.25   15.50
   2  20 -18    2.07   13.78
 -16 -21   5    1.57   15.35
  16  21  -5   -7.94   17.47
 -15 -21   6   -5.18   15.15
  15  21  -6   -0.53   15.91
 -14 -21   7   26.68   15.50
  14  21  -7    4.83   15.55
 -13 -21   8    9.81   15.75
  13  21  -8    1.95   15.81
 -12 -21   9  -16.99   15.53
  12  21  -9   37.68   15.07
 -11 -21  10    0.73   15.63
  11  21 -10    9.03   14.57
 -10 -21  11  -21.85   15.65
  10  21 -11  -12.11   14.64
  -9 -21  12   -9.00   15.73
   9  21 -12   -1.87   14.26
  -8 -21  13   -3.84   15.58
   8  21 -13  -16.69   14.16
  -7 -21  14    5.77   16.59
   7  21 -14   11.15   14.24
  -5 -21  16   16.26   15.70
   5  21 -16   29.71   13.78
 -13 -22   9   -2.25   14.69
  13  22  -9    2.53   15.00
 -12 -22  10  -28.02   14.52
  12  22 -10   13.55   14.31
 -11 -22  11   -3.59   14.69
  11  22 -11   17.17   14.31
 -10 -22  12    5.74   14.44
  10  22 -12   22.58   13.98
  -9 -22  13    2.23   14.46
   9  22 -13   13.25   14.11
   8  21 -15  -27.87   14.74
  -8 -21  15   36.52   16.29
   9  21 -14   27.34   14.89
  -9 -21  14  -24.76   15.48
  10  21 -13   11.86   14.79
 -10 -21  13  -23.06   15.48
  11  21 -12    7.79   14.74
 -11 -21  12  -50.40   15.63
  12  21 -11   24.33   15.05
 -12 -21  11   -5.97   15.32
  13  21 -10    9.84   14.92
 -13 -21  10  -12.95   15.25
  14  21  -9  -10.90   16.36
 -14 -21   9   10.27   15.27
  15  21  -8    0.00   17.15
 -15 -21   8    4.63   15.20
  16  21  -7    4.17   16.08
 -16 -21   7   15.22   14.46
   5  20 -17   23.97   14.06
  -5 -20  17   -9.13   16.54
   6  20 -16    9.81   14.34
  -6 -20  16   13.63   17.47
   7  20 -15   -8.95   14.39
  -7 -20  15   10.42   17.68
   8  20 -14  -12.06   14.74
  -8 -20  14   -8.62   16.06
   9  20 -13   13.07   15.25
  -9 -20  13   39.35   16.03
  10  20 -12    0.71   15.58
 -10 -20  12    2.78   16.01
  11  20 -11   22.81   15.88
 -11 -20  11    9.46   16.01
  12  20 -10    5.08   16.24
 -12 -20  10   -6.40   15.88
  13  20  -9   -4.32   16.26
 -13 -20   9   -7.71   16.06
  14  20  -8   -5.59   16.49
 -14 -20   8    5.92   15.65
  15  20  -7  -12.90   17.25
 -15 -20   7   13.86   15.96
  16  20  -6   19.45   16.26
 -16 -20   6   -6.70   15.68
  17  20  -5   10.62   16.87
 -17 -20   5   -4.78   15.30
   2  19 -19  -15.55   14.31
  -2 -19  19   19.45   15.68
   3  19 -18  -22.03   14.59
  -3 -19  18   -5.54   17.12
   4  19 -17   23.04   13.96
  -4 -19  17   -4.80   18.11
   5  19 -16   13.43   15.60
  -5 -19  16   26.68   17.17
   6  19 -15    1.14   15.91
  -6 -19  15   19.09   18.21
   7  19 -14    4.88   16.92
  -7 -19  14    7.99   17.02
   8  19 -13   10.70   17.15
  -8 -19  13   41.90   16.97
   9  19 -12   25.67   17.55
  -9 -19  12   31.05   16.99
  10  19 -11   32.55   16.97
 -10 -19  11   52.80   16.44
  11  19 -10   20.89   17.73
 -11 -19  10   -9.51   16.21
  12  19  -9  -14.31   16.99
 -12 -19   9  -13.88   16.89
  13  19  -8   -5.39   17.27
 -13 -19   8    0.73   16.36
  14  19  -7    3.09   18.41
 -14 -19   7   23.64   16.51
  15  19  -6   -2.00   19.32
 -15 -19   6  -28.70   16.34
  16  19  -5   30.65   17.75
 -16 -19   5   23.37   16.29
  17  19  -4   11.58   18.51
 -17 -19   4   -9.13   15.63
  18  19  -3   -1.11   16.54
 -18 -19   3    6.15   15.78
  19  19  -2   25.31   18.87
 -19 -19   2  -25.44   15.96
   0  18 -20    0.81   14.24
   0 -18  20    7.86   15.73
   1  18 -19   -7.54   13.35
  -1 -18  19   15.91   17.27
   2  18 -18   14.54   15.02
  -2 -18  18   -9.31   18.16
   3  18 -17    8.52   16.08
  -3 -18  17    7.13   17.40
   4  18 -16   -0.76   16.18
  -4 -18  16   -7.56   18.69
   5  18 -15    3.46   16.74
  -5 -18  15   -9.94   17.80
   6  18 -14   -5.56   16.34
  -6 -18  14  -14.89   17.04
   7  18 -13   20.43   16.94
  -7 -18  13    3.94   16.36
   8  18 -12   15.91   17.95
  -8 -18  12   -6.15   16.08
   9  18 -11   19.27   17.85
  -9 -18  11   -6.78   16.24
  10  18 -10   -7.13   18.89
 -10 -18  10   17.60   16.44
  11  18  -9   38.77   17.83
 -11 -18   9   -1.62   16.59
  12  18  -8   31.99   18.13
 -12 -18   8    3.87   16.84
  13  18  -7   12.57   18.66
 -13 -18   7   11.35   16.84
  14  18  -6   -9.51   18.16
 -14 -18   6   21.52   16.99
  15  18  -5   25.62   18.56
 -15 -18   5  -11.66   16.69
  16  18  -4    5.06   20.48
 -16 -18   4  -11.00   16.29
  17  18  -3   11.86   18.87
 -17 -18   3   10.80   16.49
  18  18  -2   26.25   17.32
 -18 -18   2    5.94   16.41
  19  18  -1  -20.64   18.18
 -19 -18   1  -20.36   17.25
  -2  17 -21  -10.06   14.01
   2 -17  21   -0.20   16.46
  -1  17 -20   22.08   14.31
   1 -17  20   18.92   16.26
   0  17 -19   10.98   15.75
   0 -17  19  -17.09   17.30
   1  17 -18   14.92   16.79
  -1 -17  18   14.64   17.37
   2  17 -17   -2.83   16.66
  -2 -17  17   55.41   18.21
   3  17 -16   11.68   16.34
  -3 -17  16   41.57   17.47
   4  17 -15   23.64   17.15
  -4 -17  15   18.61   16.99
   5  17 -14  -15.93   18.64
  -5 -17  14   -5.59   17.50
   6  17 -13   10.87   18.76
  -6 -17  13   -3.31   17.12
   7  17 -12    4.10   17.95
  -7 -17  12   -1.39   16.59
   8  17 -11   20.15   19.29
  -8 -17  11    3.72   17.17
   9  17 -10   16.39   17.98
  -9 -17  10   11.71   17.45
  10  17  -9  -13.55   17.60
 -10 -17   9  -18.46   17.47
  11  17  -8   10.65   18.01
 -11 -17   8  -22.99   17.88
  12  17  -7   22.43   18.18
 -12 -17   7   -6.88   17.98
  13  17  -6    4.35   20.28
 -13 -17   6   12.87   18.41
  14  17  -5   40.44   22.00
 -14 -17   5   -2.98   17.80
  15  17  -4   19.40   20.53
 -15 -17   4    7.28   17.83
  16  17  -3   50.96   19.57
 -16 -17   3   31.96   17.47
  17  17  -2   13.40   18.84
 -17 -17   2   31.59   18.31
  18  17  -1  -46.76   18.71
 -18 -17   1   -5.77   16.41
  19  17   0   -8.83   19.12
 -19 -17   0   -6.45   16.11
  20  17   1    2.10   16.79
 -20 -17  -1    5.06   16.31
  21  17   2   -5.16   17.98
 -21 -17  -2   -4.60   16.94
  -3  16 -21   11.35   14.21
   3 -16  21  -21.19   16.92
  -2  16 -20   22.35   14.74
   2 -16  20   37.60   16.84
  -1  16 -19  -28.60   16.61
   1 -16  19  -31.05   17.30
   0  16 -18    7.18   17.17
   0 -16  18   -9.03   17.65
   1  16 -17    5.94   16.18
  -1 -16  17   39.17   17.85
   2  16 -16   -4.10   17.85
  -2 -16  16    5.41   16.29
   3  16 -15   -7.69   18.38
  -3 -16  15  -14.44   17.25
   4  16 -14    3.29   18.16
  -4 -16  14   16.66   18.11
   5  16 -13    6.83   17.50
  -5 -16  13   17.68   17.09
   6  16 -12  -23.09   18.23
  -6 -16  12  -29.92   16.74
   7  16 -11   22.56   17.80
  -7 -16  11   18.38   16.99
   8  16 -10  -34.67   17.73
  -8 -16  10   -1.34   17.20
   9  16  -9   46.86   18.23
  -9 -16   9   47.34   17.90
  10  16  -8   13.15   17.95
 -10 -16   8   27.03   18.01
  11  16  -7   50.58   18.46
 -11 -16   7   24.50   18.81
  12  16  -6    7.13   18.38
 -12 -16   6   -3.69   18.66
  13  16  -5   10.17   19.27
 -13 -16   5   -0.18   18.38
  14  16  -4   21.29   19.95
 -14 -16   4   31.59   19.45
  15  16  -3   19.24   21.07
 -15 -16   3  -12.67   19.09
  16  16  -2  -14.62   21.09
 -16 -16   2   13.12   18.01
  17  16  -1    4.75   19.04
 -17 -16   1   12.24   18.51
  18  16   0   -9.81   18.94
 -18 -16   0  -46.83   18.79
  19  16   1  -51.51   18.66
 -19 -16  -1   31.91   17.90
  20  16   2   34.32   17.88
 -20 -16  -2   22.00   17.70
  21  16   3  -20.64   17.12
 -21 -16  -3   15.88   15.96
  -5  15 -22    4.80   13.33
   5 -15  22   -9.86   14.14
  -4  15 -21   28.98   14.14
   4 -15  21  -35.28   16.26
  -3  15 -20  -16.31   15.63
   3 -15  20   17.37   17.95
  -2  15 -19   20.13   16.77
   2 -15  19   12.72   17.40
  -1  15 -18   -8.07   16.49
   1 -15  18  -13.38   18.44
   0  15 -17   44.89   17.80
   0 -15  17   68.13   16.54
   1  15 -16  -18.46   18.21
  -1 -15  16   -7.79   17.25
   2  15 -15   74.75   18.26
  -2 -15  15   78.12   18.44
   3  15 -14   -3.41   17.37
  -3 -15  14  -27.11   17.60
   4  15 -13   17.27   17.25
  -4 -15  13   -0.76   17.85
   5  15 -12   45.80   18.99
  -5 -15  12   27.11   16.92
   6  15 -11   96.47   18.74
  -6 -15  11   42.89   17.50
   7  15 -10    9.08   18.18
  -7 -15  10   19.78   17.50
   8  15  -9   40.87   18.89
  -8 -15   9   21.22   17.68
   9  15  -8   16.03   19.17
  -9 -15   8   68.08   18.44
  10  15  -7   27.77   18.38
 -10 -15   7   38.36   18.56
  11  15  -6  127.30   20.13
 -11 -15   6  116.28   19.32
  12  15  -5    2.98   19.42
 -12 -15   5  -21.04   18.69
  13  15  -4   39.70   19.24
 -13 -15   4   82.29   19.62
  14  15  -3  -24.98   20.66
 -14 -15   3   -6.57   19.24
  15  15  -2  138.76   22.48
 -15 -15   2   72.30   19.65
  16  15  -1   -0.51   19.70
 -16 -15   1   25.57   19.02
  17  15   0   51.46   20.08
 -17 -15   0   42.74   19.50
  18  15   1   10.44   20.13
 -18 -15  -1   22.51   18.71
  19  15   2    4.12   18.99
 -19 -15  -2    9.00   17.98
  20  15   3   15.05   17.75
 -20 -15  -3   29.71   16.29
  21  15   4    4.05   16.97
 -21 -15  -4    7.00   17.27
 -22 -15  -5   28.60   17.04
 -22 -15  -5   14.95   16.72
  -5  14 -21   22.15   13.86
   5 -14  21  -40.56   17.17
  -4  14 -20   -0.53   16.21
   4 -14  20    6.07   16.84
  -3  14 -19   13.48   16.66
   3 -14  19   20.71   17.60
  -2  14 -18  -10.82   16.59
   2 -14  18   19.42   16.16
  -1  14 -17   32.95   17.47
   1 -14  17   32.55   18.28
   0  14 -16   56.39   17.45
   0 -14  16   41.40   18.46
   1  14 -15    6.85   17.40
  -1 -14  15   -2.93   17.95
   2  14 -14   14.97   17.25
  -2 -14  14   55.94   18.89
   3  14 -13    7.41   17.55
  -3 -14  13   47.24   17.88
   4  14 -12   60.36   19.07
  -4 -14  12   34.70   17.42
   5  14 -11   41.04   17.80
  -5 -14  11  -26.15   16.69
   6  14 -10   46.40   18.69
  -6 -14  10   89.09   17.40
   7  14  -9   23.59   18.76
  -7 -14   9   31.38   16.82
   8  14  -8   -2.10   18.38
  -8 -14   8    2.30   17.68
   9  14  -7    5.94   18.18
  -9 -14   7   12.16   17.93
  10  14  -6    9.10   19.07
 -10 -14   6   17.78   18.59
  11  14  -5  175.83   20.56
 -11 -14   5  169.79   20.51
  12  14  -4   56.19   19.90
 -12 -14   4   46.88   19.90
  13  14  -3   66.79   20.38
 -13 -14   3   14.95   18.87
  14  14  -2   64.51   19.85
 -14 -14   2   42.26   19.93
  15  14  -1   10.44   19.55
 -15 -14   1   36.82   20.05
  16  14   0  -23.47   20.08
 -16 -14   0   57.76   19.27
  17  14   1  -47.26   20.58
 -17 -14  -1  -30.02   19.88
  18  14   2   27.54   19.57
 -18 -14  -2   21.19   19.32
  19  14   3   22.63   18.66
 -19 -14  -3    8.27   16.89
  20  14   4   -0.61   18.36
 -20 -14  -4   -5.11   17.70
 -21 -14  -5   -6.04   16.08
 -21 -14  -5   -8.70   17.85
 -22 -14  -6   -7.00   15.65
 -22 -14  -6   -0.81   15.73
  -7  13 -22   -0.56   13.23
   7 -13  22    8.83   16.29
  -6  13 -21   17.88   14.64
   6 -13  21   12.90   16.77
  -5  13 -20   40.21   16.49
   5 -13  20  -51.06   17.42
  -4  13 -19  -13.55   15.98
   4 -13  19   -1.67   17.85
  -3  13 -18    2.66   16.87
   3 -13  18   31.33   15.98
  -2  13 -17   45.24   17.04
   2 -13  17   73.41   18.11
  -1  13 -16   -9.96   16.77
   1 -13  16  -45.29   18.69
   0  13 -15   27.36   17.15
   0 -13  15   17.75   18.23
   1  13 -14   25.09   17.58
  -1 -13  14   -3.09   17.07
   2  13 -13   19.83   17.45
  -2 -13  13   18.16   17.25
   3  13 -12   30.93   17.55
  -3 -13  12    9.71   16.84
   4  13 -11   85.27   17.70
  -4 -13  11   44.15   16.59
   5  13 -10   44.38   17.42
  -5 -13  10   61.68   16.74
   6  13  -9   28.58   17.85
  -6 -13   9   59.50   16.94
   7  13  -8  213.26   21.27
  -7 -13   8  209.64   19.72
   8  13  -7  162.65   19.78
  -8 -13   7  125.33   18.51
   9  13  -6   40.94   18.66
  -9 -13   6   33.33   17.98
  10  13  -5  128.24   19.60
 -10 -13   5   87.62   19.14
  11  13  -4  154.31   20.36
 -11 -13   4  218.14   22.15
  12  13  -3  116.98   20.10
 -12 -13   3   93.74   19.60
  13  13  -2   -5.11   19.27
 -13 -13   2   28.17   20.28
  14  13  -1   60.16   21.50
 -14 -13   1   -2.20   20.99
  15  13   0   93.69   20.00
 -15 -13   0   93.92   21.55
  16  13   1   30.88   19.80
 -16 -13  -1   94.60   20.05
  17  13   2   85.30   20.28
 -17 -13  -2   78.77   20.71
  18  13   3   17.15   19.70
 -18 -13  -3  -39.98   19.70
  19  13   4   27.08   18.23
 -19 -13  -4  -16.61   17.07
 -20 -13  -5   20.69   17.55
 -20 -13  -5   -6.30   17.52
 -21 -13  -6   -7.26   17.30
 -21 -13  -6   11.89   18.21
 -22 -13  -7   20.33   16.51
 -22 -13  -7    3.52   17.27
  -8  12 -22    9.08   13.25
   8 -12  22  -25.09   15.75
  -7  12 -21  -20.26   14.72
   7 -12  21   19.62   16.21
  -6  12 -20  -11.53   15.86
   6 -12  20    9.36   17.65
  -5  12 -19    6.63   15.81
   5 -12  19   -2.68   17.09
  -4  12 -18   17.73   16.41
   4 -12  18   -2.91   16.41
  -3  12 -17   39.73   16.34
   3 -12  17   32.70   18.66
  -2  12 -16   14.54   16.56
   2 -12  16   38.89   18.46
  -1  12 -15   -6.37   17.20
   1 -12  15   -9.46   18.31
   0  12 -14   -0.46   16.94
   0 -12  14   26.00   16.89
   1  12 -13   27.72   16.79
  -1 -12  13   56.62   17.37
   2  12 -12   34.72   17.17
  -2 -12  12   28.10   16.51
   3  12 -11    3.46   16.66
  -3 -12  11   -2.58   16.03
   4  12 -10   18.21   16.41
  -4 -12  10   28.85   15.93
   5  12  -9   94.07   18.33
  -5 -12   9   87.67   17.04
   6  12  -8   21.80   18.31
  -6 -12   8    8.93   16.89
   7  12  -7  221.12   21.42
  -7 -12   7  221.37   20.51
   8  12  -6   58.90   17.58
  -8 -12   6   68.63   17.65
   9  12  -5  244.82   21.80
  -9 -12   5  219.58   20.89
  10  12  -4   40.79   17.75
 -10 -12   4   33.13   18.61
  11  12  -3   83.53   19.37
 -11 -12   3   59.91   19.65
  12  12  -2    7.97   18.61
 -12 -12   2   45.92   19.83
  13  12  -1   84.31   19.42
 -13 -12   1   59.86   19.14
  14  12   0  -22.00   19.19
 -14 -12   0   -9.63   19.57
  15  12   1   10.42   19.19
 -15 -12  -1   -9.46   18.61
  16  12   2   -5.97   20.58
 -16 -12  -2   13.86   21.17
  17  12   3   11.48   20.51
 -17 -12  -3   18.69   21.24
  18  12   4   12.44   20.03
 -18 -12  -4   66.38   20.31
 -19 -12  -5   -5.51   17.55
 -19 -12  -5   16.11   15.48
 -20 -12  -6   -8.02   17.42
 -20 -12  -6   26.98   16.44
 -21 -12  -7   -7.49   15.70
 -21 -12  -7   -3.31   18.41
 -22 -12  -8   -8.52   17.50
 -22 -12  -8    5.61   16.46
  -9  11 -22   -0.81   13.35
   9 -11  22   25.84   15.75
  -8  11 -21   -3.77   15.50
   8 -11  21  -11.48   16.24
  -7  11 -20   -6.17   15.86
   7 -11  20  -20.64   17.65
  -6  11 -19   19.45   15.75
   6 -11  19   -9.36   16.97
  -5  11 -18   42.11   16.08
   5 -11  18   66.79   17.80
  -4  11 -17   20.74   15.73
   4 -11  17   -9.10   18.44
  -3  11 -16   26.70   16.16
   3 -11  16   32.95   17.40
  -2  11 -15  126.49   17.50
   2 -11  15  141.44   18.71
  -1  11 -14  -17.70   16.44
   1 -11  14   42.23   18.13
   0  11 -13   34.32   16.36
   0 -11  13   69.32   16.34
   1  11 -12   92.73   16.51
  -1 -11  12   84.13   17.07
   2  11 -11  458.22   27.64
  -2 -11  11  496.41   28.98
   3  11 -10  282.22   21.80
  -3 -11  10  291.32   21.22
   4  11  -9  551.79   31.21
  -4 -11   9  506.52   28.83
   5  11  -8  152.46   17.90
  -5 -11   8  157.60   17.45
   6  11  -7  580.37   33.25
  -6 -11   7  569.49   31.48
   7  11  -6  196.34   19.19
  -7 -11   6  183.82   18.76
   8  11  -5   55.28   16.54
  -8 -11   5    3.06   16.59
   9  11  -4  182.76   18.56
  -9 -11   4  164.93   18.87
  10  11  -3   78.07   19.47
 -10 -11   3   31.48   17.47
  11  11  -2  580.37   33.36
 -11 -11   2  497.42   30.75
  12  11  -1   17.04   19.67
 -12 -11   1   17.88   19.47
  13  11   0  135.39   21.22
 -13 -11   0  107.60   19.19
  14  11   1    9.94   19.72
 -14 -11  -1   -9.53   19.04
  15  11   2  120.32   20.13
 -15 -11  -2  187.13   23.29
  16  11   3   22.89   19.12
 -16 -11  -3   52.37   18.89
  17  11   4   16.03   19.22
 -17 -11  -4   20.31   19.35
 -18 -11  -5   21.62   20.31
 -18 -11  -5   37.55   16.54
 -19 -11  -6   16.29   19.95
 -19 -11  -6   -3.79   17.09
 -20 -11  -7   14.49   18.26
 -20 -11  -7   22.41   17.93
 -21 -11  -8   39.45   17.47
 -21 -11  -8  -11.13   18.21
 -22 -11  -9   24.71   15.81
 -22 -11  -9   -7.66   17.68
 -10  10 -22   -0.51   13.63
  10 -10  22   24.02   16.29
  -9  10 -21  -32.44   15.58
   9 -10  21    8.98   16.97
  -8  10 -20   29.06   15.78
   8 -10  20  -10.52   17.32
  -7  10 -19   22.53   15.22
   7 -10  19    5.01   16.21
  -6  10 -18   27.51   15.73
   6 -10  18   81.71   19.19
  -5  10 -17  -37.81   15.10
   5 -10  17   19.07   17.07
  -4  10 -16    6.45   15.91
   4 -10  16   19.98   18.18
  -3  10 -15   42.84   16.21
   3 -10  15   72.78   18.28
  -2  10 -14   74.45   16.21
   2 -10  14   76.88   17.22
  -1  10 -13  -11.30   15.53
   1 -10  13    6.25   16.51
   0  10 -12   33.41   15.88
   0 -10  12   12.37   16.16
   1  10 -11   71.87   16.61
  -1 -10  11   66.31   16.94
   2  10 -10   29.16   15.98
  -2 -10  10   35.28   15.20
   3  10  -9  357.58   23.85
  -3 -10   9  314.84   21.57
   4  10  -8   59.43   16.11
  -4 -10   8   46.58   15.68
   5  10  -7   70.30   15.98
  -5 -10   7   87.47   16.08
   6  10  -6  261.48   20.48
  -6 -10   6  222.06   19.02
   7  10  -5  818.08   42.84
  -7 -10   5  770.79   40.31
   8  10  -4  235.21   19.67
  -8 -10   4  184.78   19.24
   9  10  -3  241.93   20.13
  -9 -10   3  196.49   18.84
  10  10  -2   30.93   17.32
 -10 -10   2   18.79   16.66
  11  10  -1  122.95   18.64
 -11 -10   1  164.83   20.56
  12  10   0   22.43   18.54
 -12 -10   0   35.30   19.75
  13  10   1   -5.92   19.27
 -13 -10  -1   13.73   18.38
  14  10   2  168.57   20.46
 -14 -10  -2  162.22   20.41
  15  10   3  -33.18   21.37
 -15 -10  -3    8.67   20.51
  16  10   4   11.71   19.02
 -16 -10  -4   36.62   20.15
 -17 -10  -5    8.93   18.84
 -17 -10  -5   44.84   16.29
 -18 -10  -6   14.11   20.69
 -18 -10  -6    6.42   17.27
 -19 -10  -7    6.85   17.32
 -19 -10  -7   35.30   20.13
 -20 -10  -8  -28.70   18.46
 -20 -10  -8   -9.43   17.78
 -21 -10  -9   24.30   16.51
 -21 -10  -9   -5.54   18.26
 -22 -10 -10    5.94   16.64
 -22 -10 -10   -9.51   17.42
 -11   9 -22  -40.08   16.34
  11  -9  22   35.96   16.82
 -10   9 -21  -49.08   16.44
  10  -9  21   15.22   17.52
  -9   9 -20    0.43   16.24
   9  -9  20   22.38   18.33
  -8   9 -19   -3.57   14.92
   8  -9  19  -29.28   17.32
  -7   9 -18   48.15   15.60
   7  -9  18   41.78   17.93
  -6   9 -17   14.74   15.48
   6  -9  17   -6.30   17.88
  -5   9 -16   88.18   16.39
   5  -9  16  149.73   18.87
  -4   9 -15   37.70   15.73
   4  -9  15   73.59   18.26
  -3   9 -14   -8.27   15.32
   3  -9  14    7.71   16.36
  -2   9 -13  157.47   17.17
   2  -9  13  148.11   17.65
  -1   9 -12   99.46   16.11
   1  -9  12   99.00   16.59
   0   9 -11  405.37   25.01
   0  -9  11  450.13   26.50
   1   9 -10   26.68   15.50
  -1  -9  10    9.03   15.50
   2   9  -9  163.01   17.63
  -2  -9   9  147.20   16.31
   3   9  -8  441.79   26.55
  -3  -9   8  398.04   24.50
   4   9  -7 2050.88   97.99
  -4  -9   7 1992.97   95.31
   5   9  -6  224.16   20.79
  -5  -9   6  239.61   20.05
   6   9  -5  532.07   31.10
  -6  -9   5  511.33   29.92
   7   9  -4  628.92   34.90
  -7  -9   4  625.89   34.57
   8   9  -3   96.98   18.28
  -8  -9   3   74.95   17.27
   9   9  -2  256.42   20.94
  -9  -9   2  180.23   18.94
  10   9  -1  508.30   30.88
 -10  -9   1  456.45   27.59
  11   9   0  789.50   41.40
 -11  -9   0  768.51   40.84
  12   9   1  109.12   20.43
 -12  -9  -1   69.62   17.85
  13   9   2  772.31   41.22
 -13  -9  -2  731.59   39.93
  14   9   3   65.80   19.78
 -14  -9  -3   51.51   18.49
  15   9   4   44.84   19.29
 -15  -9  -4   46.45   19.80
 -16  -9  -5   16.31   15.60
 -16  -9  -5  -16.92   19.07
 -17  -9  -6   19.47   21.44
 -17  -9  -6    7.28   17.27
 -18  -9  -7   92.38   22.15
 -18  -9  -7   58.31   17.50
 -19  -9  -8   26.53   21.07
 -19  -9  -8   -2.98   17.12
 -20  -9  -9   11.83   18.26
 -20  -9  -9   14.01   17.37
 -22  -9 -11    6.65   16.97
 -22  -9 -11   -2.91   16.72
 -12   8 -22  -14.04   16.31
  12  -8  22    1.06   17.88
  11  -8  21  -20.10   20.94
 -10   8 -20   -8.29   17.35
  10  -8  20   23.54   18.89
  -9   8 -19  -13.38   16.18
   9  -8  19   -2.83   16.69
  -8   8 -18    6.95   15.93
   8  -8  18   21.82   17.70
  -7   8 -17    8.35   15.53
   7  -8  17   25.62   18.56
  -6   8 -16  159.90   18.08
   6  -8  16  261.23   22.58
  -5   8 -15   41.19   15.43
   5  -8  15   56.77   17.93
  -4   8 -14  127.91   16.36
   4  -8  14  151.91   18.64
  -3   8 -13   36.82   14.49
   3  -8  13   43.50   17.09
  -2   8 -12   94.53   15.38
   2  -8  12  159.27   17.60
  -1   8 -11  -17.20   15.05
   1  -8  11  -16.18   16.13
   0   8 -10   21.75   15.12
   0  -8  10   43.42   15.17
   1   8  -9   75.03   15.60
  -1  -8   9  102.80   16.82
   2   8  -8   54.27   15.75
  -2  -8   8   85.10   15.86
   3   8  -7  679.50   36.34
  -3  -8   7  733.61   38.44
   4   8  -6 1986.14   95.06
  -4  -8   6 2019.78   96.68
   5   8  -5  690.62   37.58
  -5  -8   5  643.33   35.40
   6   8  -4 1080.06   54.50
  -6  -8   4 1053.51   53.26
   7   8  -3  805.43   41.80
  -7  -8   3  798.86   42.76
   8   8  -2   24.81   17.58
  -8  -8   2   54.14   18.23
   9   8  -1  638.78   35.30
  -9  -8   1  554.83   31.64
  10   8   0  191.61   19.24
 -10  -8   0  184.02   18.99
  11   8   1  161.11   18.74
 -11  -8  -1  138.45   19.07
  12   8   2   83.68   18.94
 -12  -8  -2   90.51   17.32
  13   8   3  105.58   19.88
 -13  -8  -3   46.40   18.21
  14   8   4   60.01   18.71
 -14  -8  -4   70.23   20.18
 -15  -8  -5   62.13   20.00
 -15  -8  -5   50.91   15.83
 -16  -8  -6  249.60   21.32
 -16  -8  -6  209.79   25.04
 -17  -8  -7  -29.11   20.46
 -17  -8  -7   26.60   16.87
 -18  -8  -8   34.90   22.51
 -18  -8  -8   -9.36   17.09
 -19  -8  -9   10.60   20.13
 -19  -8  -9    5.01   17.20
 -20  -8 -10   15.30   19.52
 -20  -8 -10   26.83   17.88
 -21  -8 -11   13.28   18.08
 -21  -8 -11    7.38   18.08
 -22  -8 -12   -1.59   16.84
 -22  -8 -12   20.64   16.51
 -13   7 -22   13.58   14.74
  13  -7  22  -32.90   15.75
 -12   7 -21   46.91   16.64
  12  -7  21  -33.89   17.58
 -10   7 -19   -8.32   17.83
  10  -7  19  -30.42   19.17
  -9   7 -18   38.64   16.79
   9  -7  18   16.18   18.84
  -8   7 -17  -12.67   15.63
   8  -7  17   -2.71   18.49
  -7   7 -16   -8.55   16.97
   7  -7  16   13.05   18.49
  -6   7 -15   58.26   16.59
   6  -7  15  104.57   18.16
  -5   7 -14    1.72   14.87
   5  -7  14    4.75   16.89
  -4   7 -13  338.86   22.43
   4  -7  13  420.54   25.79
  -3   7 -12  313.58   20.91
   3  -7  12  363.90   23.44
  -2   7 -11  255.41   19.04
   2  -7  11  257.44   19.93
  -1   7 -10    2.53   14.16
   1  -7  10   13.48   15.35
   0   7  -9 2262.55  107.68
   0  -7   9 2446.64  116.20
   1   7  -8  175.40   17.78
  -1  -7   8  112.84   17.37
   2   7  -7  549.26   31.26
  -2  -7   7  482.50   28.35
   3   7  -6   19.37   17.17
  -3  -7   6   47.24   16.74
   4   7  -5  373.76   24.71
  -4  -7   5  334.56   23.52
   5   7  -4  120.27   19.07
  -5  -7   4  101.81   18.26
   6   7  -3 1487.96   72.75
  -6  -7   3 1541.58   75.38
   7   7  -2  627.66   34.75
  -7  -7   2  529.28   31.99
   8   7  -1   90.61   18.36
  -8  -7   1   81.78   18.36
   9   7   0 1265.17   62.34
  -9  -7   0 1190.57   59.10
  10   7   1   78.67   17.30
 -10  -7  -1  114.58   17.85
  11   7   2 1520.84   74.07
 -11  -7  -2 1459.89   71.39
  12   7   3    1.62   17.04
 -12  -7  -3   -7.61   17.02
  13   7   4  356.31   25.82
 -13  -7  -4  313.07   26.17
 -14  -7  -5  -17.58   21.98
 -14  -7  -5  -11.38   16.77
 -15  -7  -6   70.10   20.74
 -15  -7  -6   68.23   18.03
 -16  -7  -7   19.24   20.15
 -16  -7  -7   -5.08   17.17
 -17  -7  -8    6.60   20.64
 -17  -7  -8   10.62   16.99
 -18  -7  -9   16.13   22.48
 -18  -7  -9   26.73   17.27
 -19  -7 -10  -11.08   20.08
 -19  -7 -10    8.24   16.94
 -20  -7 -11    2.53   18.08
 -20  -7 -11   -9.63   17.65
 -21  -7 -12   -1.62   17.80
 -21  -7 -12    9.89   17.55
 -22  -7 -13  -27.03   16.84
 -22  -7 -13  -15.60   16.87
 -14   6 -22   10.29   12.82
  14  -6  22   -3.11   15.65
 -13   6 -21  -12.04   15.86
  13  -6  21   -7.43   16.49
 -12   6 -20    9.31   16.01
  12  -6  20   27.41   18.49
 -11   6 -19   -3.74   16.59
  11  -6  19   -2.88   18.66
  -9   6 -17   -8.04   15.96
   9  -6  17   70.83   19.80
  -8   6 -16  153.90   18.33
   8  -6  16  211.87   21.27
  -7   6 -15   45.57   15.48
   7  -6  15   79.94   18.61
  -6   6 -14  255.41   19.17
   6  -6  14  356.57   23.75
  -5   6 -13  453.67   26.81
   5  -6  13  536.87   30.88
  -4   6 -12  363.14   23.19
   4  -6  12  444.32   26.12
  -3   6 -11  998.64   49.44
   3  -6  11 1162.00   57.33
  -2   6 -10  489.83   27.59
   2  -6  10  572.27   31.41
  -1   6  -9 1449.53   70.10
   1  -6   9 1685.72   81.18
   0   6  -8 1400.97   68.10
   0  -6   8 1535.76   74.63
   1   6  -7 2794.36  132.46
  -1  -6   7 2958.73  140.10
   2   6  -6  853.23   44.03
  -2  -6   6  831.23   42.66
   3   6  -5 3760.37  177.47
  -3  -6   5 3679.45  173.63
   4   6  -4 1137.97   56.62
  -4  -6   4 1169.33   58.34
   5   6  -3 1425.50   69.57
  -5  -6   3 1360.01   66.86
   6   6  -2  950.59   48.20
  -6  -6   2  904.82   46.51
   7   6  -1 4857.89  228.73
  -7  -6   1 4491.20  211.64
   8   6   0   56.90   20.79
  -8  -6   0   56.04   18.11
   9   6   1  289.80   23.01
  -9  -6  -1  244.89   22.86
  10   6   2 1562.06   75.69
 -10  -6  -2 1517.80   73.84
  11   6   3  252.33   21.72
 -11  -6  -3  241.78   22.66
  12   6   4   37.86   16.49
 -12  -6  -4   33.15   17.95
 -13  -6  -5  210.58   21.80
 -13  -6  -5  239.33   20.18
 -14  -6  -6  301.69   24.91
 -14  -6  -6  322.93   23.24
 -15  -6  -7   60.34   20.64
 -15  -6  -7  110.69   17.88
 -16  -6  -8  215.38   24.58
 -16  -6  -8  261.48   21.85
 -17  -6  -9  -25.49   20.61
 -17  -6  -9    5.69   17.52
 -18  -6 -10   28.73   20.48
 -18  -6 -10   54.14   17.83
 -19  -6 -11   14.14   19.75
 -19  -6 -11   68.13   17.27
 -20  -6 -12  -14.72   17.90
 -20  -6 -12    7.56   17.63
 -21  -6 -13   17.40   17.35
 -21  -6 -13  -11.73   17.47
 -22  -6 -14   17.17   16.56
 -22  -6 -14  -30.19   16.61
 -15   5 -22   21.87   13.78
 -14   5 -21   19.47   14.67
  14  -5  21   47.42   16.56
 -13   5 -20    1.16   15.91
  13  -5  20  -11.78   17.60
 -12   5 -19   -5.84   16.01
  12  -5  19   -0.91   16.84
 -11   5 -18    6.35   16.39
  11  -5  18    5.44   18.84
  -8   5 -15   56.01   16.94
   8  -5  15   33.68   17.58
  -7   5 -14   14.16   15.58
   7  -5  14   -0.63   16.26
  -6   5 -13  140.30   16.59
   6  -5  13  232.78   20.84
  -5   5 -12  773.82   39.93
   5  -5  12  887.37   44.89
  -4   5 -11  934.15   46.96
   4  -5  11 1134.94   56.14
  -3   5 -10 2349.28  111.52
   3  -5  10 2528.83  120.02
  -2   5  -9  136.68   17.32
   2  -5   9  194.19   18.71
  -1   5  -8 1029.49   51.11
   1  -5   8 1155.93   57.40
   0   5  -7  419.53   25.54
   0  -5   7  474.16   27.79
   1   5  -6 2291.63  109.17
  -1  -5   6 2196.29  104.77
   2   5  -5  115.62   19.04
  -2  -5   5  126.39   18.87
   3   5  -4 1437.64   70.83
  -3  -5   4 1248.74   62.18
   4   5  -3 4627.76  218.29
  -4  -5   3 4248.44  200.59
   5   5  -2  155.90   21.50
  -5  -5   2  177.32   21.75
   6   5  -1  274.63   24.61
  -6  -5   1  249.47   22.20
   7   5   0 2115.37  101.28
  -7  -5   0 2061.00   98.65
   8   5   1 1832.14   88.38
  -8  -5  -1 1853.63   89.72
   9   5   2 1127.86   56.37
  -9  -5  -2 1078.04   55.41
  10   5   3  474.66   28.37
 -10  -5  -3  408.66   27.87
 -11  -5  -4  251.14   21.70
 -12  -5  -5  897.74   46.30
 -12  -5  -5  963.74   48.20
 -13  -5  -6  483.51   30.14
 -13  -5  -6  511.08   29.33
 -14  -5  -7    5.79   19.57
 -14  -5  -7   50.35   17.25
 -15  -5  -8   79.61   22.03
 -15  -5  -8   41.35   16.89
 -16  -5  -9  132.03   21.39
 -16  -5  -9  173.86   19.35
 -17  -5 -10  -17.17   20.46
 -17  -5 -10   -4.83   16.97
 -18  -5 -11   23.75   17.22
 -18  -5 -11   49.89   20.41
 -19  -5 -12   41.32   20.43
 -19  -5 -12   -0.94   16.84
 -20  -5 -13    2.81   17.83
 -20  -5 -13   11.89   17.78
 -21  -5 -14   15.50   17.35
 -21  -5 -14  -33.99   17.02
 -22  -5 -15    7.43   16.31
 -22  -5 -15    4.73   15.86
 -15   4 -21   -3.26   14.04
  15  -4  21  -41.55   14.77
 -14   4 -20   -8.95   15.98
  14  -4  20   24.53   16.99
 -13   4 -19    4.30   16.08
  13  -4  19   16.08   17.75
 -12   4 -18   -7.16   15.91
  12  -4  18   24.66   18.23
 -11   4 -17   16.49   15.96
  11  -4  17   27.99   17.80
 -10   4 -16   49.39   17.58
  10  -4  16   34.11   20.21
  -8   4 -14   88.36   17.83
   8  -4  14  150.09   19.27
  -7   4 -13  302.20   20.71
   7  -4  13  347.21   23.75
  -6   4 -12   24.93   15.07
   6  -4  12   47.77   16.26
  -5   4 -11  195.63   17.22
   5  -4  11  228.86   18.89
  -4   4 -10   56.82   14.74
   4  -4  10   54.62   16.18
  -3   4  -9  763.20   39.75
   3  -4   9  774.58   40.66
  -2   4  -8 1285.41   62.92
   2  -4   8 1335.48   65.27
  -1   4  -7 2617.34  124.19
   1  -4   7 2786.77  132.11
   0   4  -6  786.72   41.47
   0  -4   6  870.42   45.22
   1   4  -5 6228.51  292.84
  -1  -4   5 6013.56  282.72
  -2  -4   4 7874.78  369.97
  -3  -4   3 7250.16  340.63
   5   4  -1 2834.82  134.84
  -5  -4   1 2837.35  135.19
   6   4   0 3499.90  165.97
  -6  -4   0 3464.50  164.30
   7   4   1  612.23   34.47
  -7  -4  -1  747.78   41.09
   8   4   2 4306.60  203.09
  -8  -4  -2 4334.42  204.46
   9   4   3  467.08   28.78
  -9  -4  -3  444.06   28.70
 -10  -4  -4   56.47   18.76
 -10  -4  -4   60.39   16.08
 -11  -4  -5 1244.94   61.63
 -11  -4  -5 1278.83   62.29
 -12  -4  -6  492.87   29.64
 -12  -4  -6  465.56   27.08
 -13  -4  -7  460.25   27.72
 -13  -4  -7  473.40   29.74
 -14  -4  -8  195.91   23.72
 -14  -4  -8  181.47   19.40
 -15  -4  -9   66.15   20.66
 -15  -4  -9  107.80   17.90
 -16  -4 -10   73.82   20.58
 -16  -4 -10   35.91   17.75
 -17  -4 -11  -16.31   22.76
 -17  -4 -11  -11.13   16.82
 -18  -4 -12   18.92   17.20
 -18  -4 -12   31.46   20.05
 -19  -4 -13  -30.98   19.02
 -19  -4 -13  -42.69   18.03
 -20  -4 -14   -3.59   17.37
 -20  -4 -14  -18.28   17.30
 -21  -4 -15   18.94   16.87
 -21  -4 -15  -27.59   15.81
 -16   3 -21   19.83   13.53
  16  -3  21  -15.83   15.22
 -15   3 -20   16.26   15.25
  15  -3  20   16.61   16.72
 -14   3 -19   12.09   14.82
  14  -3  19   52.75   17.68
 -13   3 -18   13.40   15.53
  13  -3  18   -4.63   16.94
 -12   3 -17   -2.48   15.96
  12  -3  17  -16.44   17.12
 -11   3 -16   10.22   15.50
  11  -3  16  -16.01   18.54
 -10   3 -15   -9.05   16.59
  10  -3  15  -10.17   18.28
  -7   3 -12   -0.78   15.75
   7  -3  12   -8.27   16.56
  -6   3 -11  235.28   18.26
   6  -3  11  267.80   20.08
  -5   3 -10  347.71   22.10
   5  -3  10  397.53   25.04
  -4   3  -9  379.58   24.13
   4  -3   9  451.40   27.64
  -3   3  -8  679.50   35.93
   3  -3   8  733.87   38.64
  -2   3  -7 1047.95   52.14
   2  -3   7 1190.32   59.20
  -1   3  -6 2857.58  135.92
   1  -3   6 3176.21  150.62
   1   3  -4 2070.35   99.16
  -1  -3   4 2193.00  104.74
  -4  -3   1 5002.03  235.61
   5   3   0  460.75   30.30
  -5  -3   0  399.56   28.47
   6   3   1 1091.95   55.74
  -6  -3  -1  987.51   51.31
   7   3   2 2832.29  134.61
  -7  -3  -2 2713.44  129.27
  -8  -3  -3  836.54   44.10
  -9  -3  -4  906.08   46.13
  -9  -3  -4  879.27   45.97
 -10  -3  -5 2761.48  131.37
 -10  -3  -5 2794.36  132.26
 -11  -3  -6 1215.61   60.39
 -11  -3  -6 1251.27   61.17
 -12  -3  -7  455.95   28.22
 -12  -3  -7  448.36   26.55
 -13  -3  -8   49.49   16.29
 -13  -3  -8   53.94   19.19
 -14  -3  -9    9.18   19.40
 -14  -3  -9  -12.57   16.84
 -15  -3 -10   64.54   17.42
 -15  -3 -10   86.94   20.74
 -16  -3 -11   18.36   17.12
 -16  -3 -11   13.23   22.18
 -17  -3 -12   -1.74   20.51
 -17  -3 -12   -4.50   16.79
 -18  -3 -13    5.18   20.21
 -18  -3 -13   21.24   16.87
 -19  -3 -14   19.12   18.56
 -19  -3 -14   12.42   17.83
 -20  -3 -15   26.12   18.23
 -20  -3 -15   34.24   17.09
 -17   2 -21   17.58   13.81
 -16   2 -20   -4.80   15.07
  16  -2  20   32.42   15.98
 -15   2 -19  -25.06   15.68
  15  -2  19   35.58   16.74
 -14   2 -18   -2.66   15.35
  14  -2  18   -0.66   15.86
 -13   2 -17   78.19   16.34
  13  -2  17  103.93   18.38
 -12   2 -16    1.42   15.73
  12  -2  16    3.54   17.32
 -11   2 -15  144.62   17.75
  11  -2  15  148.82   18.74
 -10   2 -14  152.51   17.60
  10  -2  14  163.87   19.75
  -9   2 -13  719.71   38.49
   9  -2  13  913.16   47.69
  -7   2 -11 1390.60   67.82
   7  -2  11 1692.04   81.88
  -6   2 -10 1315.50   64.16
   6  -2  10 1630.59   78.65
  -5   2  -9  890.91   45.01
   5  -2   9 1054.78   52.78
  -4   2  -8 3626.34  171.05
   4  -2   8 4177.63  196.84
  -3   2  -7 2302.50  109.60
   3  -2   7 2434.76  115.97
  -2   2  -6 4339.47  204.68
   2  -2   6 4172.57  196.89
   0   2  -4  -32.47   16.13
   0  -2   4  -75.11   17.50
   5   2   1 1065.65   55.05
  -5  -2  -1 1006.98   51.79
   6   2   2 4938.81  233.01
  -6  -2  -2 4410.28  208.15
  -7  -2  -3 1365.06   67.57
  -7  -2  -3 1431.32   69.82
  -8  -2  -4 1482.40   72.88
  -8  -2  -4 1446.74   70.30
  -9  -2  -5  228.81   21.95
  -9  -2  -5  198.26   19.07
 -10  -2  -6  576.32   33.08
 -10  -2  -6  578.85   31.69
 -11  -2  -7  343.67   24.30
 -11  -2  -7  383.62   24.13
 -12  -2  -8  156.36   19.57
 -12  -2  -8  182.00   17.78
 -13  -2  -9  216.80   22.25
 -13  -2  -9  175.27   18.97
 -14  -2 -10  129.20   17.90
 -14  -2 -10  133.07   21.77
 -16  -2 -12   16.16   19.95
 -16  -2 -12   31.18   16.82
 -17  -2 -13   90.30   20.56
 -17  -2 -13   66.51   17.45
 -18  -2 -14  -33.23   19.09
 -18  -2 -14  -16.06   16.69
 -19  -2 -15    3.87   17.90
 -19  -2 -15  -30.80   16.13
 -21  -2 -17   40.82   15.25
 -21  -2 -17   11.86   16.18
 -17   1 -20    2.68   14.57
 -17   1 -20    3.79   16.31
 -16   1 -19   18.56   14.79
 -15   1 -18   13.68   16.03
  15  -1  18   12.52   17.04
 -14   1 -17  -19.42   15.81
  14  -1  17   16.72   16.89
 -13   1 -16   50.96   15.98
  13  -1  16   63.25   18.08
 -12   1 -15  -19.45   15.75
  12  -1  15   24.98   18.23
 -11   1 -14   13.86   16.11
  11  -1  14   -3.21   17.93
 -10   1 -13   22.61   16.03
  10  -1  13   18.08   18.08
  -9   1 -12   89.80   16.29
   9  -1  12   77.41   18.76
  -6   1  -9  266.03   21.07
   6  -1   9  327.48   23.52
  -5   1  -8 1633.88   78.82
   5  -1   8 1923.43   92.13
  -4   1  -7  563.68   31.18
   4  -1   7  701.50   37.63
  -3   1  -6  966.27   49.72
   3  -1   6 1035.81   52.80
  -2   1  -5  808.72   42.94
   2  -1   5  884.33   46.25
   1   1  -2  507.28   25.06
  -1  -1   2  372.24   19.09
   2   1  -1  558.87   27.39
  -2  -1   1  453.17   22.73
  -6  -1  -3 3628.87  171.63
  -6  -1  -3 3697.15  175.30
  -7  -1  -4 3315.30  156.71
  -7  -1  -4 3360.82  159.16
  -8  -1  -5 1262.65   61.96
  -8  -1  -5 1392.63   68.03
  -9  -1  -6 1938.35   93.24
  -9  -1  -6 1740.34   83.78
 -10  -1  -7   31.64   16.51
 -10  -1  -7   54.34   15.30
 -11  -1  -8   22.86   17.58
 -11  -1  -8   -7.66   15.91
 -12  -1  -9  114.28   17.09
 -12  -1  -9  112.71   19.29
 -13  -1 -10    0.23   19.07
 -13  -1 -10    6.40   16.94
 -14  -1 -11  -29.01   19.88
 -14  -1 -11   12.32   16.79
 -15  -1 -12    9.89   20.13
 -15  -1 -12   18.92   17.55
 -16  -1 -13   73.29   20.79
 -16  -1 -13   18.87   17.07
 -17  -1 -14  -14.16   16.08
 -17  -1 -14   15.45   19.93
 -18  -1 -15   22.96   17.98
 -18  -1 -15   18.06   16.59
 -19  -1 -16   15.35   17.37
 -19  -1 -16   13.50   17.22
 -20  -1 -17  -15.25   15.96
 -20  -1 -17    9.33   16.64
 -17   0 -19   15.53   14.92
 -17   0 -19  -36.90   16.29
 -16   0 -18  -35.25   16.16
 -16   0 -18   -0.15   17.22
 -15   0 -17    9.08   14.67
 -15   0 -17   21.34   19.14
 -14   0 -16  -16.16   16.06
  14   0  16   -6.57   16.46
 -13   0 -15   80.16   16.11
  13   0  15  118.22   19.22
 -12   0 -14  -12.57   15.07
  12   0  14   -0.43   17.22
 -11   0 -13  112.91   16.56
  11   0  13   96.05   18.36
 -10   0 -12    3.21   15.83
  10   0  12    4.70   16.87
  -9   0 -11  691.64   36.57
   9   0  11  868.91   44.23
  -8   0 -10  217.48   18.79
   8   0  10  241.88   20.64
  -5   0  -7 2062.01   98.57
   5   0   7 2280.25  108.54
  -4   0  -6 3206.56  151.73
   4   0   6 3464.50  163.94
  -3   0  -5  377.30   25.95
   3   0   5  424.59   28.90
   4   0   2  185.09   19.88
  -4   0  -2  195.45   19.93
   6   0   4 1040.87   53.21
  -6   0  -4  965.76   49.46
   7   0   5  598.57   33.20
  -7   0  -5  574.04   31.71
   8   0   6 1839.72   88.16
  -8   0  -6 1657.65   79.81
   9   0   7 3075.06  145.56
  -9   0  -7 2695.73  127.76
  10   0   8   34.16   15.45
 -10   0  -8   49.94   15.78
  11   0   9  580.87   31.96
 -11   0  -9  518.41   29.66
  12   0  10   53.38   16.66
 -12   0 -10   60.31   15.96
  13   0  11   91.70   16.44
 -13   0 -11   59.55   17.27
 -14   0 -12   24.88   16.39
 -15   0 -13   16.74   16.13
 -15   0 -13   25.97   19.83
 -16   0 -14   21.44   16.84
 -16   0 -14   28.02   20.23
 -17   0 -15   58.24   15.91
 -17   0 -15   54.29   19.72
 -18   0 -16  -20.53   16.89
 -18   0 -16  -28.50   18.18
 -19   0 -17   16.26   16.92
 -19   0 -17   -2.73   16.54
 -20   0 -18   22.86   15.35
 -20   0 -18  -12.62   15.96
 -18  -1 -19   18.49   13.93
 -18  -1 -19  -17.40   15.88
 -17  -1 -18   18.41   16.84
 -17  -1 -18   27.08   16.06
 -16  -1 -17   27.54   18.28
 -16  -1 -17   13.83   16.16
 -15  -1 -16   19.88   19.57
 -15  -1 -16   11.63   15.78
 -14  -1 -15  -21.77   16.08
 -14  -1 -15   14.72   19.88
 -13  -1 -14   30.30   15.05
 -12  -1 -13   62.66   17.04
  12   1  13   35.99   15.81
 -11  -1 -12  -19.04   15.96
  11   1  12   47.47   16.41
 -10  -1 -11  188.12   18.61
  10   1  11  205.92   20.03
  -9  -1 -10  477.19   27.74
   9   1  10  579.86   32.04
  -8  -1  -9  593.77   31.91
   8   1   9  592.25   32.67
  -5  -1  -6  269.83   23.11
   5   1   6  317.87   23.90
  -4  -1  -5 2860.11  135.92
   4   1   5 3062.42  145.51
   3   1   4 6129.89  288.29
  -1  -1  -2  632.46   30.75
   1   1   2  587.70   28.73
   2  -1   1  569.24   27.97
  -2   1  -1  517.40   25.39
   4  -1   3 2364.20  112.94
  -4   1  -3 2471.43  117.67
   6  -1   5 2784.24  132.26
  -6   1  -5 2390.00  113.72
   7  -1   6 3497.37  165.08
  -7   1  -6 3178.74  150.24
   8  -1   7  211.36   19.80
  -8   1  -7  118.00   18.03
   9  -1   8  161.31   18.56
  -9   1  -8  144.37   17.47
  10  -1   9   44.56   15.25
 -10   1  -9   36.69   15.58
  11  -1  10   60.44   18.01
 -11   1 -10   62.79   15.81
  12  -1  11  182.30   19.42
 -12   1 -11  110.86   16.56
  13  -1  12   38.67   18.21
 -13   1 -12   20.31   16.41
  14  -1  13   79.33   18.33
 -14   1 -13   25.77   16.64
  15  -1  14  -13.73   16.79
 -15   1 -14   -3.41   15.73
 -16   1 -15    1.64   16.31
 -17   1 -16   38.11   18.11
 -17   1 -16   30.35   17.37
 -18   1 -17   39.12   17.63
 -18   1 -17   14.95   16.92
 -19   1 -18  -17.15   16.84
 -19   1 -18  -13.66   15.88
 -19  -2 -19    5.87   13.58
 -19  -2 -19   -5.41   15.10
 -18  -2 -18  -10.49   16.36
 -18  -2 -18   15.27   15.53
 -17  -2 -17    6.93   17.47
 -17  -2 -17   33.71   16.36
 -16  -2 -16    2.73   14.62
 -16  -2 -16  -11.83   18.89
 -15  -2 -15   82.52   16.99
 -15  -2 -15  113.67   20.96
 -14  -2 -14   70.38   21.22
 -14  -2 -14   88.61   16.84
 -13  -2 -13   24.96   20.96
 -13  -2 -13    2.66   16.21
 -12  -2 -12   14.04   20.48
 -12  -2 -12   -4.86   16.41
 -11  -2 -11  613.49   34.87
 -11  -2 -11  554.57   31.21
 -10  -2 -10   22.61   15.32
 -10  -2 -10   -6.95   16.46
  -9  -2  -9  238.44   19.52
  -8  -2  -8   84.24   15.86
  -7  -2  -7  806.95   42.36
  -1  -2  -1  609.70   30.04
   1   2   1  548.00   27.21
   1  -2   1  530.55   26.22
  -1   2  -1  392.73   19.80
   5  -2   5  153.60   19.72
  -5   2  -5  160.56   19.85
   6  -2   6 1108.39   55.25
  -6   2  -6 1006.98   50.30
   7  -2   7  769.52   40.11
  -7   2  -7  575.56   32.02
   8  -2   8  127.05   17.88
  -8   2  -8   82.59   16.34
   9  -2   9  209.21   18.79
  -9   2  -9  173.88   17.30
  10  -2  10   13.73   15.38
 -10   2 -10   -1.80   15.93
  11  -2  11  640.30   35.00
 -11   2 -11  466.32   27.18
  12  -2  12   15.91   17.02
 -12   2 -12   -0.81   15.68
  13  -2  13   -3.34   17.98
 -13   2 -13    2.43   15.58
  14  -2  14   70.91   18.59
 -14   2 -14   36.77   15.93
  15  -2  15  132.08   19.98
 -15   2 -15  102.22   17.20
  16  -2  16  -23.16   17.37
 -16   2 -16  -26.35   16.13
 -17   2 -17   50.80   17.02
 -18   2 -18   31.51   15.98
 -18   2 -18   28.17   16.77
 -19  -3 -18  -31.79   15.93
 -19  -3 -18  -14.95   14.64
 -18  -3 -17   -4.25   15.43
 -18  -3 -17   25.49   17.09
 -17  -3 -16   19.24   17.70
 -17  -3 -16   28.93   15.91
 -16  -3 -15    4.98   20.21
 -16  -3 -15  -11.66   15.83
 -15  -3 -14    5.39   20.86
 -15  -3 -14  -27.72   16.31
 -14  -3 -13   51.28   16.11
 -14  -3 -13   27.51   20.00
 -13  -3 -12  137.19   20.89
 -13  -3 -12   92.15   16.74
 -12  -3 -11   62.23   16.72
 -12  -3 -11   22.28   20.71
 -11  -3 -10   74.12   17.17
 -11  -3 -10   47.04   18.84
 -10  -3  -9  217.83   18.59
 -10  -3  -9  271.85   21.98
  -9  -3  -8  110.91   18.44
  -9  -3  -8   97.33   15.15
  -8  -3  -7  863.60   43.80
  -8  -3  -7  889.64   46.10
  -7  -3  -6 1637.42   78.98
  -7  -3  -6 1634.64   79.56
   4   3   3 9986.36  468.59
  -3   3  -4 7379.13  346.70
   4  -3   5 1558.52   76.14
  -4   3  -5 1355.20   66.86
   5  -3   6 4349.59  204.89
  -5   3  -6 3727.50  175.91
   6  -3   7   65.98   16.84
  -6   3  -7   79.94   16.16
   7  -3   8  886.36   44.91
  -7   3  -8  760.17   39.20
   8  -3   9  516.13   29.03
  -8   3  -9  441.28   26.38
   9  -3  10  437.74   25.82
  -9   3 -10  369.97   23.21
  10  -3  11  373.76   25.41
 -10   3 -11  246.94   19.85
  11  -3  12   -7.76   17.15
 -11   3 -12  -12.90   15.63
  12  -3  13   18.11   17.52
 -12   3 -13   35.68   16.69
  13  -3  14   14.74   17.78
 -13   3 -14    2.86   15.98
  14  -3  15   39.50   18.16
 -14   3 -15   -6.15   15.63
  15  -3  16    3.03   18.16
 -15   3 -16   31.89   15.65
  16  -3  17   36.36   18.03
 -16   3 -17  -14.09   16.54
  17  -3  18   -3.44   17.47
 -17   3 -18  -17.55   16.01
 -18   3 -19   20.53   14.92
 -20  -4 -18   13.40   13.76
 -19  -4 -17   -0.53   15.32
 -19  -4 -17   -5.13   16.69
 -18  -4 -16    5.16   17.42
 -18  -4 -16  -45.37   16.74
 -17  -4 -15   24.07   15.86
 -17  -4 -15   38.51   18.69
 -16  -4 -14   25.62   16.31
 -16  -4 -14  -21.19   21.04
 -15  -4 -13   76.67   20.51
 -15  -4 -13   27.59   16.56
 -14  -4 -12   41.68   21.62
 -14  -4 -12   64.97   17.12
 -13  -4 -11  230.88   20.03
 -13  -4 -11  217.99   22.53
 -12  -4 -10   71.06   17.15
 -12  -4 -10   71.64   19.37
 -11  -4  -9  179.02   18.51
 -11  -4  -9  201.67   21.29
 -10  -4  -8  234.30   21.01
 -10  -4  -8  268.81   20.36
  -9  -4  -7  605.66   32.52
  -9  -4  -7  574.80   32.72
  -8  -4  -6 1337.50   65.27
  -8  -4  -6 1295.52   64.13
  -7  -4  -5  190.62   23.42
  -7  -4  -5  171.15   18.31
  -6  -4  -4 1600.24   78.67
   6   4   4 1702.66   83.02
  -3  -4  -1 2390.00  114.48
   3   4   1 2807.00  133.70
  -2  -4   0  180.76   20.58
   2   4   0  214.55   20.58
   0  -4   2 4114.41  193.76
   0   4  -2 4299.01  202.46
   1  -4   3 5227.09  245.90
  -1   4  -3 4647.99  218.85
   2  -4   4 9872.56  463.53
  -2   4  -4 8562.62  402.34
   3  -4   5 4665.69  219.86
  -3   4  -5 4154.87  196.04
   4  -4   6 1308.42   63.90
  -4   4  -6 1223.70   60.09
   5  -4   7  477.70   28.17
  -5   4  -7  410.43   24.93
   6  -4   8 2421.86  115.16
  -6   4  -8 2116.88  100.88
   7  -4   9 2406.94  114.48
  -7   4  -9 1987.66   94.88
   8  -4  10   32.37   15.45
  -8   4 -10   27.21   15.15
   9  -4  11  772.31   40.33
  -9   4 -11  539.91   30.30
  10  -4  12   51.49   18.16
 -10   4 -12   43.93   15.81
  11  -4  13   58.80   17.98
 -11   4 -13   61.48   17.02
  12  -4  14   36.77   18.41
 -12   4 -14   50.12   16.82
  13  -4  15   15.88   17.20
 -13   4 -15    8.14   16.34
  14  -4  16  -17.37   18.16
 -14   4 -16  -12.95   16.51
  15  -4  17   10.14   17.78
 -15   4 -17   18.38   16.31
  16  -4  18  -15.98   18.54
 -16   4 -18  -19.80   16.84
  17  -4  19   -1.54   17.65
 -17   4 -19  -31.28   16.46
  18  -4  20    0.58   15.68
 -18   4 -20   -5.79   14.97
 -20  -5 -17    5.99   15.45
 -20  -5 -17    9.23   14.24
 -19  -5 -16  -13.45   16.84
 -19  -5 -16   -3.79   15.83
 -18  -5 -15  -13.33   17.09
 -18  -5 -15   25.49   17.58
 -17  -5 -14  -30.02   16.18
 -17  -5 -14   -1.44   19.40
 -16  -5 -13   14.16   16.01
 -16  -5 -13   24.61   20.10
 -15  -5 -12  -18.33   16.84
 -15  -5 -12  -23.77   21.70
 -14  -5 -11  118.78   17.04
 -14  -5 -11  159.44   21.22
 -13  -5 -10  141.56   20.89
 -13  -5 -10  137.06   18.13
 -12  -5  -9  229.42   23.67
 -12  -5  -9  219.22   19.78
 -11  -5  -8   43.50   18.16
 -11  -5  -8   18.76   14.72
 -10  -5  -7  879.53   45.57
 -10  -5  -7  913.41   46.10
  -9  -5  -6  624.62   33.53
  -9  -5  -6  606.41   34.67
  -8  -5  -5  813.53   43.22
  -7  -5  -4  456.45   29.59
   7   5   4  479.72   30.35
  -6  -5  -3 4771.90  225.09
   6   5   3 4397.64  207.41
  -1  -5   2  776.86   41.98
   1   5  -2  884.08   46.40
   0  -5   3  445.58   29.89
   0   5  -3  505.26   31.43
   1  -5   4 2268.87  108.61
  -1   5  -4 2179.85  104.31
   2  -5   5  174.97   19.83
  -2   5  -5  143.69   18.74
   3  -5   6 1168.83   57.96
  -3   5  -6 1084.11   53.71
   4  -5   7  137.62   17.15
  -4   5  -7  178.03   18.87
   5  -5   8  722.49   38.11
  -5   5  -8  635.24   34.29
   6  -5   9  237.28   19.88
  -6   5  -9  210.75   18.06
   7  -5  10  120.73   16.51
  -7   5 -10  117.29   16.34
   8  -5  11  129.40   16.61
  -8   5 -11   89.24   16.44
   9  -5  12   98.52   18.51
  -9   5 -12   46.94   15.86
  10  -5  13   75.64   18.21
 -10   5 -13   82.97   17.04
  11  -5  14    2.50   17.37
 -11   5 -14  -25.31   16.41
  12  -5  15   58.16   18.74
 -12   5 -15   29.54   16.49
  13  -5  16   40.41   17.95
 -13   5 -16   45.19   16.06
  14  -5  17   41.83   17.95
 -14   5 -17   31.28   16.11
  15  -5  18  -18.94   17.47
 -15   5 -18   -1.97   16.36
  16  -5  19   -2.35   16.54
 -16   5 -19   14.72   16.08
  17  -5  20  -13.63   15.63
 -17   5 -20   22.71   14.95
 -20  -6 -16   -6.47   15.63
 -20  -6 -16  -13.30   16.34
 -19  -6 -15   26.40   17.07
 -19  -6 -15  -28.80   16.82
 -18  -6 -14  -19.83   16.24
 -18  -6 -14  -31.99   17.68
 -17  -6 -13   41.25   16.92
 -17  -6 -13   47.87   21.12
 -16  -6 -12   34.39   16.21
 -16  -6 -12   18.97   19.98
 -15  -6 -11  113.65   17.85
 -15  -6 -11  104.95   20.69
 -14  -6 -10   50.12   17.37
 -14  -6 -10   38.77   19.95
 -13  -6  -9   46.99   17.45
 -13  -6  -9   96.58   20.89
 -12  -6  -8   93.97   16.36
 -12  -6  -8  117.16   21.85
 -11  -6  -7  166.47   17.45
 -11  -6  -7  212.75   21.98
 -10  -6  -6  327.23   21.80
 -10  -6  -6  313.32   23.54
  -9  -6  -5  224.16   22.66
   9   6   5  273.87   21.32
  -8  -6  -4 2508.09  119.92
   8   6   4 2423.13  115.57
  -7  -6  -3   27.56   21.01
   7   6   3   55.03   20.03
  -6  -6  -2 1035.05   52.14
   6   6   2 1053.51   53.26
  -5  -6  -1 2549.06  121.49
   5   6   1 2564.24  122.75
  -2  -6   2 4417.87  208.63
   2   6  -2 4015.78  189.74
  -1  -6   3  881.80   46.28
   1   6  -3  930.86   48.45
   0  -6   4 2774.13  131.68
   0   6  -4 2817.12  133.78
   1  -6   5  215.81   20.10
  -1   6  -5  213.86   19.70
   2  -6   6  905.07   46.00
  -2   6  -6  870.93   43.95
   3  -6   7 1386.31   67.34
  -3   6  -7 1197.40   58.54
   4  -6   8 1104.09   54.55
  -4   6  -8 1023.92   51.03
   5  -6   9  472.89   27.87
  -5   6  -9  443.30   26.30
   6  -6  10  240.37   18.94
  -6   6 -10  218.92   19.22
   7  -6  11  687.84   36.44
  -7   6 -11  571.52   31.23
   8  -6  12   -0.81   16.72
  -8   6 -12    8.98   15.83
   9  -6  13   42.41   17.75
  -9   6 -13   23.92   15.70
  10  -6  14  114.18   19.24
 -10   6 -14   48.98   16.64
  11  -6  15   51.46   18.38
 -11   6 -15   50.07   16.61
  12  -6  16  -20.94   17.70
 -12   6 -16   18.64   16.49
  13  -6  17   12.69   18.08
 -13   6 -17    3.72   16.44
  14  -6  18  -18.21   17.40
 -14   6 -18   -0.91   16.01
  15  -6  19   -4.12   17.75
 -15   6 -19   -6.30   16.89
  16  -6  20  -22.53   16.26
 -16   6 -20    8.98   15.10
 -20  -7 -15    6.47   15.58
 -20  -7 -15  -18.54   16.49
 -19  -7 -14    4.45   16.79
 -19  -7 -14    7.76   17.25
 -18  -7 -13   15.68   16.69
 -18  -7 -13   16.82   17.93
 -17  -7 -12   -7.54   20.08
 -17  -7 -12   16.87   16.89
 -16  -7 -11   -3.92   20.46
 -16  -7 -11   38.69   16.61
 -15  -7 -10    1.87   16.06
 -15  -7 -10   29.16   19.98
 -14  -7  -9   53.03   21.90
 -14  -7  -9   38.82   16.69
 -13  -7  -8  168.04   19.47
 -13  -7  -8  190.80   23.57
 -12  -7  -7  252.38   20.36
 -12  -7  -7  229.97   23.39
 -11  -7  -6  742.21   38.08
 -11  -7  -6  710.85   38.46
 -10  -7  -5   94.63   20.48
  10   7   5  139.84   19.67
  -9  -7  -4 2390.50  114.03
   9   7   4 2331.33  111.34
  -8  -7  -3  802.40   42.21
   8   7   3  916.45   47.19
  -7  -7  -2  651.93   35.96
   7   7   2  627.66   35.15
  -6  -7  -1 3287.48  155.65
   6   7   1 3403.81  161.36
  -5  -7   0  534.34   31.28
   5   7   0  550.27   31.91
  -4  -7   1 3431.62  162.73
   4   7  -1 3510.02  166.09
  -2  -7   3 2559.18  122.04
  -1  -7   4  474.66   28.02
   1   7  -4  530.80   30.60
   0  -7   5 1735.79   83.35
   0   7  -5 1710.00   82.29
   1  -7   6 4134.64  194.82
  -1   7  -6 3697.15  174.41
   2  -7   7  623.86   34.06
  -2   7  -7  470.11   27.24
   3  -7   8  741.71   38.39
  -3   7  -8  621.33   33.28
   4  -7   9  495.15   27.87
  -4   7  -9  422.82   25.36
   5  -7  10  880.29   44.31
  -5   7 -10  744.99   38.51
   6  -7  11  181.34   17.80
  -6   7 -11  127.12   17.09
   7  -7  12  242.62   20.64
  -7   7 -12  154.64   17.47
   8  -7  13  267.30   22.25
  -8   7 -13  213.61   19.90
   9  -7  14   21.50   16.92
  -9   7 -14   24.30   16.18
  10  -7  15   42.96   17.65
 -10   7 -15   16.92   16.08
  11  -7  16   -8.67   16.72
 -11   7 -16  -17.15   15.68
  12  -7  17   41.80   18.36
 -12   7 -17    9.74   15.98
  13  -7  18   20.31   17.68
 -13   7 -18   12.69   15.93
  14  -7  19   -1.29   16.94
 -14   7 -19   13.38   16.74
  15  -7  20    6.57   17.17
 -15   7 -20   21.27   15.48
 -21  -8 -15   12.11   15.12
 -21  -8 -15    9.18   15.50
 -20  -8 -14   13.76   15.32
 -20  -8 -14    6.73   16.59
 -19  -8 -13  -16.89   16.99
 -19  -8 -13   -7.21   17.32
 -18  -8 -12   43.52   16.84
 -18  -8 -12   41.04   18.76
 -17  -8 -11    7.89   16.94
 -17  -8 -11    5.56   19.98
 -16  -8 -10  -31.41   16.89
 -16  -8 -10  -27.87   21.87
 -15  -8  -9   -9.28   16.87
 -15  -8  -9    2.73   19.95
 -14  -8  -8   56.11   17.02
 -14  -8  -8   57.23   20.43
 -13  -8  -7  281.46   24.07
 -13  -8  -7  307.00   23.16
 -12  -8  -6   30.67   19.14
 -11  -8  -5  146.24   19.60
  11   8   5  156.10   19.95
 -10  -8  -4   17.17   17.90
  10   8   4   20.51   17.37
  -9  -8  -3  530.80   30.73
   9   8   3  514.87   29.87
  -8  -8  -2   86.33   19.24
   8   8   2  101.76   17.58
  -7  -8  -1  234.52   22.28
   7   8   1  146.77   20.46
  -6  -8   0 1628.31   79.08
   6   8   0 1728.71   83.58
  -5  -8   1 1166.55   58.16
   5   8  -1 1288.19   63.47
  -4  -8   2 1244.94   61.65
   4   8  -2 1302.35   64.13
  -1  -8   5 1602.52   77.41
   1   8  -5 1653.35   79.84
   0  -8   6   21.17   15.86
   0   8  -6    3.57   16.46
   1  -8   7   47.49   16.21
  -1   8  -7   72.25   15.91
   2  -8   8   84.03   15.43
  -2   8  -8   77.79   15.65
   3  -8   9   96.55   15.22
  -3   8  -9   22.58   14.14
   4  -8  10  228.30   19.09
  -4   8 -10  138.68   16.11
   5  -8  11   25.21   15.65
  -5   8 -11   28.20   14.16
   6  -8  12   43.52   16.87
  -6   8 -12   42.91   15.38
   7  -8  13  149.78   18.38
  -7   8 -13  144.07   18.13
   8  -8  14   23.87   18.16
  -8   8 -14    7.03   15.63
   9  -8  15   43.77   18.16
  -9   8 -15   34.82   16.46
  10  -8  16   15.07   17.09
 -10   8 -16    9.26   16.64
  11  -8  17   18.06   17.27
 -11   8 -17   36.62   16.92
  12  -8  18  -32.57   17.50
 -12   8 -18   10.14   16.03
  13  -8  19   36.24   18.23
 -13   8 -19  -12.69   16.72
  14  -8  20  -21.85   16.16
 -14   8 -20   -1.82   15.70
  15  -8  21  -16.49   15.27
 -15   8 -21   57.51   14.26
 -20  -9 -13  -14.59   16.77
 -20  -9 -13  -22.41   17.09
 -19  -9 -12   23.85   16.89
 -19  -9 -12   -7.92   18.36
 -18  -9 -11   35.81   16.16
 -18  -9 -11   15.86   20.51
 -17  -9 -10   58.34   16.59
 -17  -9 -10   10.37   20.18
 -16  -9  -9   63.32   17.09
 -16  -9  -9   29.36   22.30
 -15  -9  -8   20.26   16.99
 -15  -9  -8   58.92   22.23
 -14  -9  -7   41.88   16.59
 -14  -9  -7   31.79   21.55
 -13  -9  -6   41.42   21.50
  13   9   6   59.05   17.88
 -12  -9  -5  104.26   21.14
  12   9   5   77.15   18.38
 -11  -9  -4  599.59   33.66
  11   9   4  602.87   33.91
 -10  -9  -3  393.23   25.39
  10   9   3  408.15   26.35
  -9  -9  -2  213.66   20.28
   9   9   2  202.36   19.95
  -8  -9  -1   76.62   17.37
   8   9   1  163.97   19.80
  -7  -9   0 2629.98  125.18
   7   9   0 2832.29  134.36
  -6  -9   1 1577.23   76.80
   6   9  -1 1724.66   83.30
  -5  -9   2  136.30   20.03
   5   9  -2  209.64   19.83
  -4  -9   3  745.50   39.90
   4   9  -3  713.64   38.26
  -3  -9   4  437.49   28.12
   3   9  -4  456.71   29.49
   0  -9   7 1087.65   53.71
   0   9  -7 1074.25   53.51
   1  -9   8  464.29   27.51
  -1   9  -8  407.14   24.83
   2  -9   9  192.62   17.68
  -2   9  -9  168.27   17.15
   3  -9  10  182.63   17.20
  -3   9 -10  121.56   15.96
   4  -9  11  152.26   17.47
  -4   9 -11  102.65   16.34
   5  -9  12  202.03   19.19
  -5   9 -12  108.79   15.91
   6  -9  13   65.07   16.26
  -6   9 -13   31.26   15.22
   7  -9  14   -8.40   16.44
  -7   9 -14   -2.55   15.86
   8  -9  15   -1.44   18.66
  -8   9 -15   23.59   16.13
   9  -9  16   32.55   17.12
  -9   9 -16   14.49   16.64
  10  -9  17   13.00   17.78
 -10   9 -17   50.07   16.39
  11  -9  18    2.66   16.66
 -11   9 -18    2.71   16.01
  12  -9  19   16.82   16.66
 -12   9 -19   -8.55   16.49
  13  -9  20   25.77   17.12
 -13   9 -20   18.61   15.70
  14  -9  21    5.03   15.38
 -14   9 -21  -10.32   14.79
 -21 -10 -13   -0.53   14.19
 -21 -10 -13    9.69   16.39
 -20 -10 -12   12.01   16.79
 -20 -10 -12   -7.61   17.52
 -19 -10 -11   13.48   17.25
 -19 -10 -11   -6.47   17.95
 -18 -10 -10   40.13   16.79
 -18 -10 -10    2.28   19.02
 -17 -10  -9   23.49   16.97
 -17 -10  -9   16.97   20.69
 -16 -10  -8   -3.39   16.64
 -16 -10  -8   -7.16   21.42
 -15 -10  -7   14.72   17.27
 -15 -10  -7   41.93   19.57
 -14 -10  -6   45.75   21.22
  14  10   6   30.57   16.82
 -13 -10  -5  117.49   19.60
  13  10   5   95.03   19.19
 -12 -10  -4    6.60   19.17
  12  10   4    7.94   17.90
 -11 -10  -3  309.02   24.40
  11  10   3  311.80   24.28
 -10 -10  -2   22.48   17.02
  10  10   2   -6.65   18.87
  -9 -10  -1   33.33   16.74
   9  10   1   24.81   17.12
  -8 -10   0   54.85   18.33
   8  10   0   67.52   18.28
  -7 -10   1   27.16   16.97
   7  10  -1   50.15   16.26
  -6 -10   2  491.60   28.96
   6  10  -2  481.74   29.03
  -5 -10   3 2423.38  115.31
   5  10  -3 2472.19  117.82
  -4 -10   4   49.19   16.77
   4  10  -4   38.79   18.08
  -3 -10   5  403.10   25.54
   3  10  -5  371.23   25.09
   0 -10   8  209.69   18.33
   0  10  -8  167.86   18.13
   1 -10   9  428.13   25.57
  -1  10  -9  391.21   24.50
   2 -10  10   13.20   16.06
  -2  10 -10   30.52   15.27
   3 -10  11   55.20   17.20
  -3  10 -11   20.41   15.25
   4 -10  12   82.77   16.92
  -4  10 -12   51.61   15.88
   5 -10  13  136.81   17.85
  -5  10 -13   68.73   16.24
   6 -10  14    6.57   16.99
  -6  10 -14   13.00   15.20
   7 -10  15   22.25   18.26
  -7  10 -15    1.80   15.70
   8 -10  16  -15.83   17.52
  -8  10 -16   10.80   15.83
   9 -10  17   14.24   18.46
  -9  10 -17    5.82   15.68
  10 -10  18   -0.10   17.17
 -10  10 -18   35.71   14.69
  11 -10  19   -5.13   18.03
 -11  10 -19   -3.84   15.93
  12 -10  20   28.63   17.37
 -12  10 -20  -15.53   15.35
  13 -10  21    4.80   15.05
 -13  10 -21  -17.40   14.46
 -21 -11 -12   12.06   14.39
 -21 -11 -12    2.28   16.54
 -20 -11 -11   13.02   16.41
 -20 -11 -11   32.57   16.01
 -19 -11 -10    9.03   16.84
 -19 -11 -10   -5.23   16.36
 -18 -11  -9    8.45   16.39
 -18 -11  -9   -8.60   18.51
 -17 -11  -8    4.00   17.07
 -17 -11  -8   70.07   20.53
 -16 -11  -7   30.30   16.92
 -16 -11  -7    9.10   19.02
 -15 -11  -6   42.36   18.79
  15  11   6   28.78   16.69
 -14 -11  -5  -16.18   18.41
  14  11   5   -1.06   18.84
 -13 -11  -4   41.07   19.02
  13  11   4   79.71   20.66
 -12 -11  -3  -12.11   17.85
  12  11   3  -28.07   18.11
 -11 -11  -2  505.77   30.35
  11  11   2  542.18   31.59
 -10 -11  -1  103.10   19.80
  10  11   1  106.87   18.69
  -9 -11   0  510.57   30.47
   9  11   0  535.35   32.19
  -8 -11   1  -22.71   18.54
   8  11  -1   25.31   18.54
  -7 -11   2  326.22   24.00
   7  11  -2  331.28   24.07
  -6 -11   3  985.99   49.74
   6  11  -3  985.49   49.49
  -5 -11   4  947.81   47.74
   5  11  -4 1037.83   52.09
  -4 -11   5  198.94   18.38
   4  11  -5  206.43   20.69
  -3 -11   6  204.56   18.61
   3  11  -6  197.55   20.21
  -2 -11   7 1277.57   62.46
   2  11  -7 1288.19   63.32
   1 -11  10  206.55   19.50
  -1  11 -10  180.05   18.56
   2 -11  11  506.78   29.56
  -2  11 -11  426.36   26.27
   3 -11  12   67.04   16.41
  -3  11 -12   51.77   16.21
   4 -11  13  164.42   19.22
  -4  11 -13  130.16   17.17
   5 -11  14  154.71   18.71
  -5  11 -14  104.42   16.77
   6 -11  15  106.01   18.31
  -6  11 -15   55.51   15.58
   7 -11  16   52.27   17.80
  -7  11 -16   27.21   15.68
   8 -11  17  -12.82   17.80
  -8  11 -17   -1.44   15.70
   9 -11  18   14.69   16.46
  -9  11 -18   19.67   15.30
  10 -11  19  -16.77   17.40
 -10  11 -19    3.72   15.22
  11 -11  20   38.16   16.99
 -11  11 -20   15.40   14.74
  12 -11  21  -24.91   15.00
 -12  11 -21    0.76   13.58
 -21 -12 -11   10.98   14.72
 -21 -12 -11   -8.17   15.81
 -20 -12 -10   -5.44   16.26
 -20 -12 -10   30.67   15.50
 -19 -12  -9   18.23   17.15
 -19 -12  -9    8.50   16.84
 -18 -12  -8    6.78   19.07
 -18 -12  -8   18.18   16.97
 -17 -12  -7   14.72   16.79
 -17 -12  -7   15.05   20.10
 -16 -12  -6   26.73   18.71
  16  12   6   -2.48   16.51
 -15 -12  -5   35.58   19.88
  15  12   5   63.88   19.19
 -14 -12  -4   33.43   19.72
  14  12   4   55.43   19.40
 -13 -12  -3   42.81   18.84
  13  12   3   48.78   21.01
 -12 -12  -2   17.93   18.31
  12  12   2    3.24   18.49
 -11 -12  -1  195.33   20.31
  11  12   1  162.35   19.95
 -10 -12   0   45.14   17.80
  10  12   0   46.78   17.98
  -9 -12   1  100.04   17.98
   9  12  -1  111.24   20.51
  -8 -12   2  149.20   19.40
   8  12  -2  149.73   17.98
  -7 -12   3  390.20   25.84
   7  12  -3  370.98   25.29
  -6 -12   4  363.65   24.58
   6  12  -4  385.90   25.67
  -5 -12   5  734.12   38.51
   5  12  -5  752.07   39.55
  -4 -12   6    3.21   15.43
   4  12  -6   51.49   16.34
  -3 -12   7  -15.00   15.27
   3  12  -7  -19.22   16.87
  -2 -12   8   31.46   15.60
   2  12  -8   58.47   17.45
   1  12  -9   50.07   18.66
   1 -12  11   26.15   18.66
  -1  12 -11   18.97   17.83
   2 -12  12  -11.83   16.46
  -2  12 -12   13.98   16.44
   3 -12  13  147.15   18.26
  -3  12 -13   69.64   16.61
   4 -12  14   41.37   16.74
  -4  12 -14   45.47   15.50
   5 -12  15  -20.10   16.51
  -5  12 -15   17.17   15.22
   6 -12  16   42.66   17.55
  -6  12 -16    9.26   15.86
   7 -12  17   -5.77   17.60
  -7  12 -17   -9.23   15.40
   8 -12  18   15.38   17.27
  -8  12 -18   10.39   15.27
   9 -12  19  -40.16   16.49
  -9  12 -19   34.64   15.07
  10 -12  20  -10.65   16.54
 -10  12 -20   23.49   14.82
  11 -12  21   11.76   14.77
 -11  12 -21  -13.91   13.63
 -21 -13 -10   -4.07   14.36
 -21 -13 -10   -7.59   15.20
 -20 -13  -9   33.36   16.56
 -20 -13  -9   23.62   16.92
 -19 -13  -8   18.03   17.40
 -19 -13  -8  -22.33   15.98
 -18 -13  -7  -10.57   17.42
 -18 -13  -7   36.01   16.82
 -17 -13  -6   27.89   20.41
  17  13   6   11.46   18.11
 -16 -13  -5   -2.83   18.76
  16  13   5   27.26   19.70
 -15 -13  -4  -16.89   18.99
  15  13   4    2.17   20.33
 -14 -13  -3  -18.49   18.79
  14  13   3   -2.53   19.75
 -13 -13  -2   -6.88   19.32
  13  13   2   23.11   19.04
 -12 -13  -1   33.15   19.90
  12  13   1    5.89   20.03
 -11 -13   0   44.25   18.36
  11  13   0   88.31   19.07
 -10 -13   1  -13.73   18.03
  10  13  -1   21.70   18.03
  -9 -13   2  186.98   19.85
   9  13  -2  149.56   19.90
  -8 -13   3   60.46   18.46
   8  13  -3   72.88   17.40
  -7 -13   4  402.34   26.43
   7  13  -4  452.66   27.67
  -6 -13   5  481.49   28.70
   6  13  -5  471.63   28.85
  -5 -13   6  163.34   18.16
   5  13  -6  175.25   18.99
  -4 -13   7  312.31   22.51
   4  13  -7  336.08   23.47
  -3 -13   8   70.71   16.21
   3  13  -8  104.16   17.58
  -2 -13   9  653.45   35.02
   2  13  -9  568.48   32.19
  -1 -13  10   20.28   15.86
   1  13 -10   30.40   17.15
   2 -13  13  -13.61   18.49
  -2  13 -13   61.00   16.69
   3 -13  14   41.37   18.64
  -3  13 -14   36.39   16.64
   4 -13  15   54.22   17.90
  -4  13 -15   58.82   16.56
   5 -13  16   36.82   18.61
  -5  13 -16   36.52   16.11
   6 -13  17   -4.22   16.46
  -6  13 -17   19.19   16.21
   7 -13  18    3.49   17.52
  -7  13 -18   30.07   15.53
   8 -13  19    5.99   17.40
  -8  13 -19   -1.80   14.97
   9 -13  20   -7.64   16.21
  -9  13 -20   11.83   14.72
  10 -13  21   -9.18   14.64
 -10  13 -21   -4.58   13.48
 -20 -14  -8   29.01   15.91
 -20 -14  -8  -13.73   15.58
 -19 -14  -7   -1.52   16.24
 -19 -14  -7    2.20   17.55
 -18 -14  -6   28.96   16.64
 -17 -14  -5   10.06   19.95
  17  14   5   32.02   19.24
 -16 -14  -4   -6.30   19.02
  16  14   4  -26.98   19.04
 -15 -14  -3   24.66   19.09
  15  14   3    2.25   18.66
 -14 -14  -2   58.19   20.76
  14  14   2   30.07   19.09
 -13 -14  -1   43.14   18.84
  13  14   1   21.27   19.42
 -12 -14   0   18.16   18.54
  12  14   0   48.30   19.85
 -11 -14   1   -6.50   19.60
  11  14  -1   24.25   18.87
 -10 -14   2   18.26   20.08
  10  14  -2  101.94   19.62
  -9 -14   3    7.97   18.66
   9  14  -3   -1.85   17.40
  -8 -14   4  158.46   19.78
   8  14  -4  160.99   19.14
  -7 -14   5   26.70   17.09
   7  14  -5    8.75   17.20
  -6 -14   6  217.91   20.28
   6  14  -6  272.61   21.85
  -5 -14   7  -23.64   16.94
   5  14  -7    5.66   17.17
  -4 -14   8   68.68   16.87
   4  14  -8   47.37   17.93
  -3 -14   9  -15.75   16.34
   3  14  -9   43.62   17.15
  -2 -14  10   99.53   17.27
   2  14 -10  122.27   18.92
  -1 -14  11   14.44   17.04
   1  14 -11   13.02   17.07
   0 -14  12    3.59   18.51
   0  14 -12  -18.51   18.36
   2 -14  14   52.27   20.28
  -2  14 -14   57.25   17.63
   3 -14  15   12.57   18.49
  -3  14 -15   15.60   16.79
   4 -14  16   16.54   18.46
  -4  14 -16  -19.42   16.41
   5 -14  17  -18.94   15.75
  -5  14 -17   -0.10   16.46
   6 -14  18    3.14   18.03
  -6  14 -18    6.47   15.38
   7 -14  19  -24.43   16.46
  -7  14 -19   16.94   14.74
   8 -14  20   -5.39   16.69
  -8  14 -20   27.82   14.04
 -21 -15  -8   38.29   15.50
 -21 -15  -8   59.53   15.75
 -20 -15  -7  -42.03   15.38
 -20 -15  -7   -6.83   15.60
 -19 -15  -6   -9.13   17.47
 -18 -15  -5    4.05   17.25
  18  15   5  -17.40   19.40
 -17 -15  -4    6.93   17.80
  17  15   4   11.94   18.33
 -16 -15  -3   11.23   18.92
  16  15   3  -13.96   19.24
 -15 -15  -2   95.74   19.72
  15  15   2   75.49   19.88
 -14 -15  -1    5.13   19.40
  14  15   1    0.30   19.04
 -13 -15   0   43.72   20.28
  13  15   0    5.16   19.12
 -12 -15   1   12.04   19.78
  12  15  -1  -25.82   21.47
 -11 -15   2  182.10   20.38
  11  15  -2  171.66   20.91
 -10 -15   3   55.43   19.12
  10  15  -3   57.86   19.72
  -9 -15   4  120.52   19.07
   9  15  -4   50.96   18.18
  -8 -15   5   62.46   18.66
   8  15  -5   57.68   18.23
  -7 -15   6   25.87   17.85
   7  15  -6   -4.37   18.56
  -6 -15   7   29.89   17.70
   6  15  -7   56.34   18.08
  -5 -15   8   50.32   16.87
   5  15  -8   11.10   18.41
  -4 -15   9   72.02   17.30
   4  15  -9   43.39   18.03
  -3 -15  10   -8.88   15.81
   3  15 -10   -1.44   17.95
  -2 -15  11  106.39   18.59
   2  15 -11  125.23   18.71
  -1 -15  12   19.32   17.47
   1  15 -12    2.35   17.17
   0 -15  13   66.41   19.57
   0  15 -13   72.78   17.78
   3 -15  16  -18.51   18.49
  -3  15 -16   -5.34   17.09
   4 -15  17   15.30   16.74
  -4  15 -17   -3.09   16.39
   5 -15  18   53.05   17.52
  -5  15 -18    2.00   15.53
   6 -15  19    1.85   16.72
  -6  15 -19    9.46   15.30
   7 -15  20   14.64   16.29
  -7  15 -20   11.56   13.81
   8 -15  21  -18.41   15.38
  -8  15 -21    4.50   13.07
 -20 -16  -6   -9.31   16.56
 -20 -16  -6    4.30   14.87
 -19 -16  -5  -17.78   15.73
  19  16   5   12.11   17.27
 -18 -16  -4  -14.59   17.98
  18  16   4   -3.74   18.11
 -17 -16  -3   16.06   16.87
  17  16   3   19.50   17.73
 -16 -16  -2  -13.35   18.38
  16  16   2  -16.99   20.84
 -15 -16  -1   -6.78   20.64
  15  16   1   -3.29   21.67
 -14 -16   0   11.25   18.79
  14  16   0   13.73   20.86
 -13 -16   1  -22.89   19.98
  13  16  -1    1.34   20.21
 -12 -16   2  -16.51   18.79
  12  16  -2    5.61   18.76
 -11 -16   3   15.10   19.02
  11  16  -3    9.66   19.17
 -10 -16   4  -35.63   18.33
  10  16  -4   11.91   18.56
  -9 -16   5  109.37   18.99
   9  16  -5  161.42   19.93
  -8 -16   6  174.14   19.52
   8  16  -6  219.05   20.99
  -7 -16   7   15.40   17.63
   7  16  -7    2.05   18.71
  -6 -16   8  183.31   19.83
   6  16  -8  200.97   20.28
  -5 -16   9    2.33   16.72
   5  16  -9   -8.02   17.60
  -4 -16  10   -5.82   17.09
   4  16 -10   42.74   17.83
  -3 -16  11  -14.49   17.25
   3  16 -11   -9.48   16.64
  -2 -16  12   22.48   17.63
   2  16 -12   16.24   17.55
  -1 -16  13    6.27   17.20
   1  16 -13   37.55   17.25
   0 -16  14    1.77   17.55
   0  16 -14  -31.51   17.42
   1 -16  15   52.52   18.01
  -1  16 -15  -17.88   18.31
   3 -16  17   26.17   20.61
  -3  16 -17   40.28   17.42
   4 -16  18   24.68   17.37
  -4  16 -18  -13.33   15.83
   5 -16  19   16.46   17.27
  -5  16 -19  -25.57   14.89
   6 -16  20  -39.48   15.68
  -6  16 -20  -20.43   13.50
 -20 -17  -5   21.55   15.43
  20  17   5   13.48   15.58
 -19 -17  -4   -8.90   17.42
  19  17   4   -3.09   16.06
 -18 -17  -3   17.73   16.16
  18  17   3  -27.97   18.49
 -17 -17  -2    3.79   16.51
  17  17   2   11.83   18.16
 -16 -17  -1   10.42   16.74
  16  17   1   36.36   17.88
 -15 -17   0   28.15   18.56
  15  17   0   56.04   19.65
 -14 -17   1   40.76   18.66
  14  17  -1   38.56   20.03
 -13 -17   2   81.53   20.10
  13  17  -2   40.28   19.27
 -12 -17   3   13.45   19.24
  12  17  -3   32.09   18.66
 -11 -17   4   22.41   18.41
  11  17  -4   -2.28   18.76
 -10 -17   5  -13.15   18.46
  10  17  -5  -15.91   17.60
  -9 -17   6   -4.83   18.03
   9  17  -6    5.13   17.73
  -8 -17   7   13.78   17.90
   8  17  -7  -11.58   17.50
  -7 -17   8   29.69   17.70
   7  17  -8   -1.72   17.50
  -6 -17   9   20.64   17.37
   6  17  -9   11.15   17.32
  -5 -17  10   24.38   17.15
   5  17 -10   14.67   17.22
  -4 -17  11   52.85   16.69
   4  17 -11   -6.40   18.08
  -3 -17  12   37.05   17.22
   3  17 -12  -49.39   17.07
  -2 -17  13   76.24   17.63
   2  17 -13   67.44   17.20
  -1 -17  14    2.07   16.79
   1  17 -14  -20.94   17.20
   0 -17  15   44.84   16.64
   0  17 -15   40.49   17.65
   1 -17  16    7.38   18.87
  -1  17 -16  -20.56   16.79
   2 -17  17   20.89   19.12
  -2  17 -17   -6.60   18.36
   4 -17  19  -35.00   16.59
  -4  17 -19   23.72   14.82
   5 -17  20    2.81   15.91
  -5  17 -20   38.54   13.93
 -20 -18  -4   26.00   16.49
  20  18   4  -19.27   15.55
 -19 -18  -3    5.41   15.91
  19  18   3  -14.95   16.94
 -18 -18  -2   -9.41   17.04
  18  18   2  -17.09   16.29
 -17 -18  -1   19.83   17.78
  17  18   1    3.72   19.27
 -16 -18   0  -35.15   17.65
  16  18   0   -4.40   17.85
 -15 -18   1  -10.60   16.74
  15  18  -1   11.05   17.65
 -14 -18   2   13.93   18.31
  14  18  -2   -5.51   19.12
 -13 -18   3   29.97   18.01
  13  18  -3   -3.16   20.69
 -12 -18   4   -2.58   18.08
  12  18  -4  -23.75   20.79
 -11 -18   5    1.92   18.16
  11  18  -5   34.04   18.79
 -10 -18   6   49.19   18.08
  10  18  -6   57.51   17.98
  -9 -18   7   34.59   17.73
   9  18  -7    5.97   17.35
  -8 -18   8    6.85   17.42
   8  18  -8  -11.58   16.99
  -7 -18   9    2.68   17.40
   7  18  -9   34.80   17.73
  -6 -18  10  -14.16   17.20
   6  18 -10   12.54   17.70
  -5 -18  11   47.97   17.12
   5  18 -11   23.54   17.12
  -4 -18  12   12.21   16.26
   4  18 -12   17.45   16.97
  -3 -18  13    0.33   16.31
   3  18 -13   24.58   16.99
  -2 -18  14    4.96   15.86
   2  18 -14    8.83   16.79
  -1 -18  15  -23.39   17.47
   1  18 -15    9.10   16.77
   0 -18  16  -27.79   18.66
   0  18 -16   -6.22   16.21
   1 -18  17   21.22   17.09
  -1  18 -17  -35.66   16.41
   2 -18  18   27.51   18.06
  -2  18 -18  -24.66   15.53
   3 -18  19   17.52   18.56
 -19 -19  -2   17.80   16.59
  19  19   2   -9.53   16.72
 -18 -19  -1   10.85   15.83
  18  19   1  -28.20   15.65
 -17 -19   0  -17.95   15.86
  17  19   0   16.49   17.93
 -16 -19   1   -4.96   16.18
  16  19  -1  -14.04   17.52
 -15 -19   2   37.70   16.87
  15  19  -2  -22.81   17.80
 -14 -19   3   10.72   16.26
  14  19  -3   36.72   19.55
 -13 -19   4   -8.29   16.24
  13  19  -4   20.91   17.50
 -12 -19   5  -15.32   16.56
  12  19  -5   30.22   18.49
 -11 -19   6    5.79   16.84
  11  19  -6  -23.59   18.51
 -10 -19   7    6.78   16.82
  10  19  -7  -13.20   17.85
  -9 -19   8  -16.92   16.49
   9  19  -8    0.48   17.58
  -8 -19   9    7.11   16.29
   8  19  -9  -12.97   18.89
  -7 -19  10    7.23   15.86
   7  19 -10    5.74   17.65
  -6 -19  11  -41.45   15.73
   6  19 -11  -29.21   17.88
  -5 -19  12    7.26   15.48
   5  19 -12  -15.32   17.15
  -4 -19  13   24.78   17.68
   4  19 -13   16.29   15.98
  -3 -19  14   44.94   18.31
   3  19 -14   -7.31   15.40
  -2 -19  15   28.17   16.64
   2  19 -15   11.00   15.75
  -1 -19  16   -7.71   18.11
   1  19 -16    0.30   14.74
   0 -19  17   -6.95   16.11
   0  19 -17   23.49   14.39
   1 -19  18   10.47   17.58
  -1  19 -18  -33.18   14.39
 -18 -20   0  -11.81   16.34
  18  20   0   24.50   15.70
 -17 -20   1  -25.57   15.88
  17  20  -1   -7.84   15.48
 -16 -20   2    6.63   15.73
  16  20  -2   28.98   16.03
 -15 -20   3   24.40   15.88
  15  20  -3    6.27   18.56
 -14 -20   4   32.85   15.68
  14  20  -4  -19.35   17.65
 -13 -20   5   29.23   16.06
  13  20  -5  -32.42   19.14
 -12 -20   6   16.94   16.21
  12  20  -6   33.41   17.80
 -11 -20   7  -13.88   16.36
  11  20  -7   14.97   17.63
 -10 -20   8   44.10   16.46
  10  20  -8   27.46   16.24
  -9 -20   9   14.84   15.96
   9  20  -9   17.20   16.99
  -8 -20  10    7.18   16.16
   8  20 -10    0.99   15.98
  -7 -20  11   11.91   16.01
   7  20 -11   27.49   16.24
  -6 -20  12   13.02   15.88
   6  20 -12   -8.02   16.11
  -5 -20  13  -18.28   17.25
   5  20 -13   -9.84   15.93
  -4 -20  14  -22.89   16.59
   4  20 -14   44.48   16.11
  -3 -20  15   -5.82   17.45
   3  20 -15   15.12   14.01
  -2 -20  16   26.30   16.08
   2  20 -16    1.11   13.73
  -1 -20  17    2.17   17.02
   1  20 -17   17.30   13.15
 -17 -21   2    7.08   14.34
  17  21  -2    0.13   15.30
 -16 -21   3   -3.24   15.25
  16  21  -3   13.78   15.35
 -15 -21   4   20.69   15.00
  15  21  -4   -6.68   15.58
 -14 -21   5   -3.26   15.63
  14  21  -5  -31.48   15.83
 -13 -21   6    7.71   15.48
  13  21  -6    1.11   17.17
 -12 -21   7   18.76   15.45
  12  21  -7    0.61   16.46
 -11 -21   8    4.35   15.55
  11  21  -8    4.17   15.43
 -10 -21   9    9.63   15.55
  10  21  -9   -2.45   16.59
  -9 -21  10   -2.55   15.45
   9  21 -10   -1.01   15.88
  -8 -21  11   -2.20   15.45
   8  21 -11    3.31   15.63
  -7 -21  12   -1.82   15.53
   7  21 -12   20.43   15.00
  -6 -21  13  -16.54   15.91
   6  21 -13    2.63   14.54
  -5 -21  14   20.96   16.79
   5  21 -14  -20.76   13.10
  -4 -21  15   -8.83   15.93
   4  21 -15   20.76   13.18
  -3 -21  16   -4.50   16.56
   3  21 -16   15.32   12.39
 -15 -22   5   -0.89   14.06
  15  22  -5   -6.45   15.43
 -14 -22   6   17.98   14.72
  14  22  -6    0.91   15.27
 -13 -22   7   -3.79   15.02
  13  22  -7   24.88   15.20
 -12 -22   8   -4.93   15.17
  12  22  -8  -12.06   14.09
 -11 -22   9    9.23   14.87
  11  22  -9    4.40   13.93
 -10 -22  10    5.51   15.17
  10  22 -10  -19.02   13.88
  -9 -22  11    8.29   14.87
   9  22 -11   -3.29   13.96
  -8 -22  12   -6.09   14.82
   8  22 -12  -18.28   13.91
  -7 -22  13   -4.93   14.87
   7  22 -13  -13.76   13.40
  -6 -22  14   12.14   15.58
   6  22 -14   13.66   12.47
   7  20 -17   15.45   14.06
  -7 -20  17    6.40   16.64
   8  20 -16    3.97   15.35
  -8 -20  16    7.08   17.58
   9  20 -15  -23.24   15.32
  -9 -20  15   -1.09   16.69
  10  20 -14    2.23   15.30
 -10 -20  14   19.52   16.06
  11  20 -13   24.68   15.12
 -11 -20  13  -10.42   16.06
  12  20 -12   28.90   15.17
 -12 -20  12   16.24   16.08
  13  20 -11    4.35   15.45
 -13 -20  11   42.13   15.91
  14  20 -10    7.23   15.58
 -14 -20  10   -6.35   16.13
  15  20  -9  -35.71   16.97
 -15 -20   9   -1.80   16.03
  16  20  -8    0.18   16.41
 -16 -20   8   -2.58   15.58
   5  19 -18    9.79   14.41
  -5 -19  18    1.52   16.87
   6  19 -17    4.07   14.92
  -6 -19  17   -0.33   17.17
   7  19 -16    8.02   15.22
  -7 -19  16   -8.02   18.16
   8  19 -15   -5.56   15.75
  -8 -19  15   -1.59   16.97
   9  19 -14   10.39   16.51
  -9 -19  14   42.66   16.34
  10  19 -13   12.80   16.51
 -10 -19  13   27.92   16.21
  11  19 -12  -22.25   16.26
 -11 -19  12  -12.52   16.51
  12  19 -11   -4.73   16.72
 -12 -19  11  -18.18   16.44
  13  19 -10   -6.47   16.82
 -13 -19  10    8.42   16.31
  14  19  -9   -3.52   16.92
 -14 -19   9   10.49   16.29
  15  19  -8  -18.41   18.51
 -15 -19   8   23.24   16.24
  16  19  -7    5.03   16.79
 -16 -19   7   -8.45   16.11
  17  19  -6   -1.87   18.23
 -17 -19   6   23.34   16.18
  18  19  -5  -20.46   16.97
 -18 -19   5   20.61   15.93
  19  19  -4   23.29   18.61
 -19 -19   4    2.63   15.15
   3  18 -19  -10.95   15.00
  -3 -18  19  -15.96   16.74
   4  18 -18    2.10   14.62
  -4 -18  18   15.02   18.38
   5  18 -17  -19.50   15.83
  -5 -18  17  -11.20   17.27
   6  18 -16   -7.16   16.72
  -6 -18  16    0.38   17.88
   7  18 -15  -18.89   17.25
  -7 -18  15   -0.83   17.60
   8  18 -14    6.75   17.58
  -8 -18  14   14.69   17.35
   9  18 -13    1.82   17.65
  -9 -18  13   -7.11   16.44
  10  18 -12   13.96   17.15
 -10 -18  12   11.13   16.74
  11  18 -11    0.46   17.42
 -11 -18  11   -0.03   16.84
  12  18 -10   34.64   17.04
 -12 -18  10  -10.77   17.02
  13  18  -9   14.39   18.56
 -13 -18   9  -20.23   16.64
  14  18  -8   -5.97   18.89
 -14 -18   8   11.33   16.41
  15  18  -7   15.65   20.46
 -15 -18   7   26.25   16.51
  16  18  -6   20.41   19.19
 -16 -18   6    8.09   16.54
  17  18  -5   -9.91   17.55
 -17 -18   5    4.15   16.11
  18  18  -4   10.42   18.56
 -18 -18   4   -5.26   16.16
  19  18  -3    2.38   16.79
 -19 -18   3    7.92   16.99
  20  18  -2    9.20   16.99
 -20 -18   2   29.49   15.96
   0  17 -21   15.07   14.89
   0 -17  21   36.04   17.37
   2  17 -19    7.61   14.59
  -2 -17  19  -18.33   17.42
   3  17 -18    3.49   17.27
  -3 -17  18  -37.70   18.74
   4  17 -17  -10.47   16.92
  -4 -17  17    7.86   17.90
   5  17 -16   23.34   16.87
  -5 -17  16  -11.38   17.42
   6  17 -15   -0.66   17.17
  -6 -17  15   -6.22   18.76
   7  17 -14    4.02   17.45
  -7 -17  14   53.61   17.15
   8  17 -13   30.47   18.11
  -8 -17  13   -1.37   15.91
   9  17 -12   -2.25   19.62
  -9 -17  12   15.55   16.46
  10  17 -11   15.58   18.28
 -10 -17  11   75.66   16.82
  11  17 -10   43.39   18.71
 -11 -17  10   -8.65   16.59
  12  17  -9    0.96   19.67
 -12 -17   9   12.01   16.92
  13  17  -8  -14.36   19.42
 -13 -17   8    0.43   16.87
  14  17  -7  -13.66   18.99
 -14 -17   7   12.39   17.45
  15  17  -6   34.77   18.49
 -15 -17   6  -21.95   17.20
  16  17  -5  -25.09   18.61
 -16 -17   5   21.82   17.15
  17  17  -4   14.36   20.94
 -17 -17   4   21.09   16.64
  18  17  -3   22.48   19.70
 -18 -17   3   -5.03   16.99
  19  17  -2   19.98   17.07
 -19 -17   2   31.61   16.44
  -1  16 -21   18.01   15.00
   1 -16  21  -10.39   17.95
   0  16 -20   -8.29   15.98
   0 -16  20  -12.32   17.07
   1  16 -19   12.37   17.40
  -1 -16  19   26.63   17.80
   2  16 -18   -2.93   17.40
  -2 -16  18  -17.47   17.88
   3  16 -17   11.58   16.97
  -3 -16  17   11.99   18.92
   4  16 -16   -0.86   17.93
  -4 -16  16    7.23   16.84
   5  16 -15   26.40   18.13
  -5 -16  15    2.66   16.89
   6  16 -14   -4.75   18.26
  -6 -16  14   31.74   17.02
   7  16 -13    2.30   18.99
  -7 -16  13   15.50   17.04
   8  16 -12   47.06   17.90
  -8 -16  12    0.63   17.47
   9  16 -11  -35.53   17.90
  -9 -16  11    9.28   17.93
  10  16 -10    4.20   19.02
 -10 -16  10   42.00   18.21
  11  16  -9    4.40   19.12
 -11 -16   9   16.46   18.16
  12  16  -8    7.33   19.07
 -12 -16   8   10.22   18.26
  13  16  -7  -36.01   19.67
 -13 -16   7  -39.42   18.11
  14  16  -6   47.92   22.05
 -14 -16   6   34.06   18.18
  15  16  -5   24.61   22.13
 -15 -16   5  -19.09   17.90
  16  16  -4  -12.80   21.44
 -16 -16   4    2.45   17.45
  17  16  -3    4.86   20.56
 -17 -16   3    4.32   17.12
  18  16  -2   13.55   20.31
 -18 -16   2   12.57   17.20
  19  16  -1   -3.24   18.54
 -19 -16   1    7.00   17.40
  20  16   0   10.47   17.02
 -20 -16   0   14.34   17.50
  21  16   1   16.31   17.88
 -21 -16  -1   -0.96   16.26
  22  16   2   -8.24   16.66
 -22 -16  -2   16.94   16.97
  -3  15 -22   10.49   14.39
   3 -15  22   13.00   15.96
  -2  15 -21    4.30   14.84
   2 -15  21    2.66   17.20
  -1  15 -20  -31.48   16.84
   1 -15  20   -7.21   18.28
   0  15 -19  -17.90   17.30
   0 -15  19   20.46   17.35
   1  15 -18   30.65   17.40
  -1 -15  18    5.08   18.51
   2  15 -17   25.90   18.21
  -2 -15  17   32.42   16.92
   3  15 -16    3.31   18.18
  -3 -15  16  -18.23   17.47
   4  15 -15   -5.13   17.83
  -4 -15  15   27.87   17.88
   5  15 -14    6.02   18.16
  -5 -15  14   26.73   18.03
   6  15 -13   16.46   17.83
  -6 -15  13    8.32   17.37
   7  15 -12   25.82   19.27
  -7 -15  12  -19.07   17.37
   8  15 -11   14.87   18.38
  -8 -15  11    8.35   17.55
   9  15 -10  -19.90   18.44
  -9 -15  10   -2.07   17.95
  10  15  -9    5.11   19.19
 -10 -15   9  -21.70   18.31
  11  15  -8   50.37   19.50
 -11 -15   8   18.08   18.38
  12  15  -7   -1.57   18.06
 -12 -15   7   12.77   18.56
  13  15  -6   -1.31   19.37
 -13 -15   6   27.77   18.94
  14  15  -5  -13.43   20.43
 -14 -15   5    7.28   18.84
  15  15  -4    1.31   21.42
 -15 -15   4   20.51   19.09
  16  15  -3    4.68   19.85
 -16 -15   3   -2.55   18.36
  17  15  -2   55.48   20.08
 -17 -15   2   20.00   19.62
  18  15  -1  -42.99   20.81
 -18 -15   1    9.84   17.12
  19  15   0  -47.34   20.76
 -19 -15   0    4.75   16.79
  20  15   1   -0.81   17.88
 -20 -15  -1   13.68   16.39
  21  15   2   17.20   18.41
 -21 -15  -2   35.58   17.95
  22  15   3   -2.12   16.66
 -22 -15  -3    9.33   16.16
  -4  14 -22   16.74   14.54
   4 -14  22    5.08   17.37
  -3  14 -21  -16.08   15.75
   3 -14  21   36.11   17.30
  -2  14 -20   18.64   17.20
   2 -14  20   -2.60   17.58
  -1  14 -19   15.91   16.13
   1 -14  19    3.64   18.56
   0  14 -18  -18.21   17.45
   0 -14  18  -21.19   16.59
   1  14 -17    9.74   18.03
  -1 -14  17   -0.68   16.97
   2  14 -16   -5.66   17.88
  -2 -14  16   15.96   17.73
   3  14 -15    2.63   17.98
  -3 -14  15  -25.26   17.78
   4  14 -14   34.64   18.54
  -4 -14  14   25.57   17.45
   5  14 -13    6.22   17.63
  -5 -14  13   21.72   18.13
   6  14 -12   43.07   19.27
  -6 -14  12   67.01   17.83
   7  14 -11   75.89   19.62
  -7 -14  11   36.87   17.27
   8  14 -10   11.94   18.97
  -8 -14  10    3.31   17.63
   9  14  -9   46.99   18.13
  -9 -14   9  -16.99   18.03
  10  14  -8   27.13   18.92
 -10 -14   8   20.13   18.18
  11  14  -7   -2.40   17.95
 -11 -14   7   22.76   18.44
  12  14  -6   -0.08   18.79
 -12 -14   6   10.34   18.94
  13  14  -5    0.00   19.32
 -13 -14   5  -14.31   18.51
  14  14  -4   41.90   21.04
 -14 -14   4   -3.03   19.60
  15  14  -3   -7.84   19.67
 -15 -14   3    2.68   19.02
  16  14  -2    6.93   19.22
 -16 -14   2   37.58   19.07
  17  14  -1  -37.30   20.23
 -17 -14   1  -12.37   20.81
  18  14   0   17.20   19.93
 -18 -14   0    7.03   18.21
  19  14   1  -19.60   18.66
 -19 -14  -1   21.19   16.89
  20  14   2    1.49   18.92
 -20 -14  -2    4.70   18.46
  21  14   3   19.02   17.37
 -21 -14  -3    4.32   16.87
 -22 -14  -4  -28.37   18.26
 -22 -14  -4  -13.53   17.58
 -23 -14  -5   -0.83   16.51
 -23 -14  -5   22.08   16.94
  -5  13 -22   -9.18   14.09
   5 -13  22   22.81   16.99
  -4  13 -21    4.32   16.34
   4 -13  21  -14.52   17.32
  -3  13 -20   -7.41   16.77
   3 -13  20   11.20   18.61
  -2  13 -19    5.72   16.41
   2 -13  19   11.86   16.24
  -1  13 -18  -23.44   16.77
   1 -13  18    7.81   18.21
   0  13 -17   79.99   18.01
   0 -13  17   90.51   19.27
   1  13 -16    6.80   17.68
  -1 -13  16  -22.30   18.06
   2  13 -15   33.76   17.93
  -2 -13  15   45.65   18.74
   3  13 -14   45.39   18.28
  -3 -13  14  109.04   19.75
   4  13 -13   12.32   18.46
  -4 -13  13    4.98   17.40
   5  13 -12   73.46   18.92
  -5 -13  12   73.56   17.80
   6  13 -11   50.60   19.04
  -6 -13  11   43.88   17.30
   7  13 -10  107.80   19.09
  -7 -13  10   80.95   17.68
   8  13  -9   21.07   18.71
  -8 -13   9   20.43   17.73
   9  13  -8   87.57   18.76
  -9 -13   8   93.11   18.71
  10  13  -7   37.76   18.16
 -10 -13   7   25.29   18.28
  11  13  -6  198.21   21.37
 -11 -13   6  177.32   20.89
  12  13  -5   83.63   20.91
 -12 -13   5   89.80   19.88
  13  13  -4  -17.98   19.57
 -13 -13   4    4.00   19.83
  14  13  -3   19.37   19.02
 -14 -13   3  -16.49   18.28
  15  13  -2   94.81   21.50
 -15 -13   2   78.55   19.60
  16  13  -1   46.38   19.62
 -16 -13   1   47.90   19.12
  17  13   0   85.04   19.83
 -17 -13   0   52.85   21.50
  18  13   1  -19.07   19.75
 -18 -13  -1  -19.40   18.71
  19  13   2   40.64   19.50
 -19 -13  -2   50.32   17.80
  20  13   3  -52.04   20.53
 -20 -13  -3  -23.39   18.51
 -21 -13  -4   24.48   16.29
 -21 -13  -4   19.40   16.46
 -22 -13  -5   17.20   17.40
 -22 -13  -5  -14.64   15.98
 -23 -13  -6   -9.81   17.37
 -23 -13  -6   -0.05   15.12
  -6  12 -22  -16.34   14.59
   6 -12  22   41.30   17.83
  -5  12 -21    7.56   16.51
   5 -12  21   16.21   18.49
  -4  12 -20    4.83   16.44
   4 -12  20   29.01   17.45
  -3  12 -19   21.98   16.56
   3 -12  19   31.91   16.41
  -2  12 -18   16.69   16.41
   2 -12  18  -40.64   17.63
  -1  12 -17   37.43   16.41
   1 -12  17   29.51   18.79
   0  12 -16   -1.69   17.27
   0 -12  16    9.99   18.61
   1  12 -15  -14.69   17.15
  -1 -12  15   18.92   18.64
   2  12 -14   -3.79   17.35
  -2 -12  14    0.08   17.12
   3  12 -13   76.65   18.11
  -3 -12  13   46.45   18.49
   4  12 -12   76.42   17.93
  -4 -12  12   92.58   18.41
   5  12 -11   85.02   17.88
  -5 -12  11   75.54   16.72
   6  12 -10  139.64   19.62
  -6 -12  10  107.78   17.47
   7  12  -9  -19.29   18.01
  -7 -12   9   20.13   16.82
   8  12  -8  197.48   20.81
  -8 -12   8  174.79   19.42
   9  12  -7   45.82   18.49
  -9 -12   7   15.25   18.01
  10  12  -6  157.80   19.67
 -10 -12   6  163.29   20.05
  11  12  -5   14.64   17.73
 -11 -12   5    6.32   18.38
  12  12  -4  100.04   19.88
 -12 -12   4   75.74   18.99
  13  12  -3   42.81   19.40
 -13 -12   3   17.12   18.79
  14  12  -2  -15.78   19.29
 -14 -12   2  -17.37   20.46
  15  12  -1   -0.23   20.43
 -15 -12   1  -27.34   20.61
  16  12   0  -25.92   19.19
 -16 -12   0    7.33   20.51
  17  12   1   55.05   19.45
 -17 -12  -1   47.01   19.47
  18  12   2   14.24   19.19
 -18 -12  -2  -27.18   18.87
  19  12   3   30.52   19.70
 -19 -12  -3    9.46   18.69
 -20 -12  -4   24.15   17.80
 -20 -12  -4    2.68   17.32
 -21 -12  -5   15.86   17.93
 -21 -12  -5   49.24   18.81
 -22 -12  -6    3.77   17.73
 -22 -12  -6   -1.92   16.84
  -8  11 -23   16.66   13.45
   8 -11  23    3.84   16.44
  -7  11 -22   12.37   15.02
   7 -11  22   18.84   17.60
  -6  11 -21   -3.16   16.46
   6 -11  21   20.96   18.54
  -5  11 -20  -21.57   16.01
   5 -11  20    9.94   18.31
  -4  11 -19    5.31   16.34
   4 -11  19   -5.41   16.46
  -3  11 -18   19.52   16.54
   3 -11  18   20.94   18.81
  -2  11 -17   75.01   16.72
   2 -11  17   80.32   18.51
  -1  11 -16   -0.66   16.94
   1 -11  16   55.36   17.83
   0  11 -15   11.43   16.99
   0 -11  15   34.97   17.88
   1  11 -14   17.63   16.74
  -1 -11  14   18.16   17.09
   2  11 -13  125.81   17.73
  -2 -11  13  177.88   19.88
   3  11 -12   79.46   17.52
  -3 -11  12   71.44   17.40
   4  11 -11  286.52   22.56
  -4 -11  11  295.11   21.85
   5  11 -10  123.03   17.95
  -5 -11  10  100.85   16.82
   6  11  -9  165.79   18.99
  -6 -11   9  179.27   18.44
   7  11  -8  130.46   19.14
  -7 -11   8  142.73   18.36
   8  11  -7   17.47   16.79
  -8 -11   7   11.00   16.94
   9  11  -6  156.94   19.98
  -9 -11   6  114.88   18.69
  10  11  -5   19.07   17.04
 -10 -11   5   35.25   18.08
  11  11  -4  354.54   25.84
 -11 -11   4  348.98   25.69
  12  11  -3   13.10   18.44
 -12 -11   3   -0.81   19.90
  13  11  -2  265.78   22.84
 -13 -11   2  245.55   23.80
  14  11  -1  -16.46   19.07
 -14 -11   1   13.38   18.59
  15  11   0  121.06   19.98
 -15 -11   0  124.24   20.74
  16  11   1   77.18   19.80
 -16 -11  -1   47.49   19.40
  17  11   2   57.35   21.01
 -17 -11  -2   56.44   20.00
  18  11   3  -13.86   20.28
 -18 -11  -3  -25.74   19.24
 -19 -11  -4  -12.52   17.52
 -19 -11  -4   17.15   18.66
 -20 -11  -5   -4.32   17.95
 -20 -11  -5    9.61   16.79
 -21 -11  -6   -1.29   16.69
 -21 -11  -6   -2.76   18.03
 -22 -11  -7    4.65   15.86
 -22 -11  -7   15.00   17.60
 -23 -11  -8  -20.96   17.32
 -23 -11  -8  -14.11   16.34
  -9  10 -23   -1.95   13.58
   9 -10  23    0.25   16.41
  -8  10 -22  -19.85   14.72
   8 -10  22    2.83   17.52
  -7  10 -21   10.52   16.29
   7 -10  21  -12.59   18.36
  -6  10 -20   34.95   15.78
   6 -10  20   14.04   17.85
  -5  10 -19   40.36   16.36
   5 -10  19   61.25   18.21
  -4  10 -18   31.61   16.16
   4 -10  18   59.98   18.41
  -3  10 -17   23.54   16.56
   3 -10  17   38.26   17.35
  -2  10 -16    7.71   16.84
   2 -10  16   19.07   17.22
  -1  10 -15  134.18   17.83
   1 -10  15  186.48   18.94
   0  10 -14    9.15   16.21
   0 -10  14   17.75   16.66
   1  10 -13  -26.60   16.16
  -1 -10  13    1.92   15.93
   2  10 -12   47.67   16.74
  -2 -10  12   67.44   16.54
   3  10 -11   30.14   16.61
  -3 -10  11   64.97   17.02
   4  10 -10  143.28   17.83
  -4 -10  10  162.05   16.82
   5  10  -9   89.24   18.18
  -5 -10   9   71.54   15.48
   6  10  -8  144.24   17.37
  -6 -10   8  132.59   16.69
   7  10  -7   43.12   15.96
  -7 -10   7   35.99   15.91
   8  10  -6  330.77   22.58
  -8 -10   6  300.17   22.08
   9  10  -5  153.63   17.78
  -9 -10   5  195.45   19.24
  10  10  -4  188.12   18.31
 -10 -10   4  204.33   20.99
  11  10  -3  325.46   23.27
 -11 -10   3  297.39   23.39
  12  10  -2   99.89   19.98
 -12 -10   2   91.85   18.36
  13  10  -1   22.86   18.26
 -13 -10   1   52.27   20.43
  14  10   0  145.89   20.23
 -14 -10   0  161.04   20.28
  15  10   1   47.79   21.52
 -15 -10  -1   -3.06   18.69
  16  10   2   28.42   18.81
 -16 -10  -2   -3.74   20.46
  17  10   3   17.83   18.87
 -17 -10  -3   65.88   20.99
 -18 -10  -4  -30.60   20.23
 -19 -10  -5   38.29   18.92
 -19 -10  -5   30.62   17.88
 -21 -10  -7  -24.35   16.49
 -21 -10  -7   27.39   18.16
 -22 -10  -8  -26.27   17.45
 -22 -10  -8  -38.67   17.73
 -23 -10  -9  -14.09   16.01
 -23 -10  -9   22.38   17.15
 -10   9 -23   25.21   13.28
  10  -9  23   11.61   16.21
  -9   9 -22  -18.38   14.31
   9  -9  22   22.28   17.40
  -8   9 -21  -10.75   16.01
   8  -9  21   13.38   17.93
  -7   9 -20    9.69   15.63
   7  -9  20   17.09   17.25
  -6   9 -19   25.54   16.03
   6  -9  19   28.30   18.66
  -5   9 -18   48.02   15.78
   5  -9  18   69.14   19.02
  -4   9 -17   10.52   16.03
   4  -9  17  -12.85   17.68
  -3   9 -16   74.75   16.82
   3  -9  16   83.30   17.37
  -2   9 -15    5.74   15.86
   2  -9  15   20.48   16.54
  -1   9 -14   24.96   15.45
   1  -9  14   36.44   17.37
   0   9 -13  -25.72   15.65
   0  -9  13  -17.60   16.01
   1   9 -12   79.43   16.31
  -1  -9  12  105.98   16.77
   2   9 -11  174.24   18.08
  -2  -9  11  206.76   18.99
   3   9 -10  206.50   19.04
  -3  -9  10  199.07   18.03
   4   9  -9  548.50   30.73
  -4  -9   9  597.06   32.17
   5   9  -8  257.94   19.93
  -5  -9   8  259.46   19.95
   6   9  -7   76.24   17.90
  -6  -9   7   47.82   15.88
   7   9  -6  148.80   17.40
  -7  -9   6  158.51   18.03
   8   9  -5  139.34   18.61
  -8  -9   5  142.93   18.31
   9   9  -4  670.14   35.71
  -9  -9   4  620.58   34.77
  10   9  -3  408.66   26.65
 -10  -9   3  445.33   27.29
  11   9  -2  691.64   37.30
 -11  -9   2  577.08   32.34
  12   9  -1   66.46   18.79
 -12  -9   1   65.85   18.11
  13   9   0  277.92   22.73
 -13  -9   0  250.81   21.57
  14   9   1   92.86   18.94
 -14  -9  -1   64.23   19.65
  15   9   2  233.03   24.05
 -15  -9  -2  214.44   21.67
  16   9   3   12.90   18.81
 -16  -9  -3   38.21   20.08
 -17  -9  -4   53.79   19.24
 -18  -9  -5   31.43   20.86
 -18  -9  -5   -7.54   16.84
 -19  -9  -6  -12.87   19.22
 -19  -9  -6  -15.70   18.08
 -21  -9  -8   -0.30   18.61
 -21  -9  -8   10.09   18.06
 -22  -9  -9  -12.04   16.46
 -22  -9  -9    3.14   17.98
 -23  -9 -10   -0.71   16.24
 -23  -9 -10   15.07   17.30
 -11   8 -23   20.10   13.30
  11  -8  23   24.07   16.13
 -10   8 -22   -6.42   14.49
  10  -8  22  -15.45   16.77
  -9   8 -21  -16.46   16.79
   9  -8  21  -36.92   17.22
  -8   8 -20    8.55   16.56
   8  -8  20   42.96   16.69
  -7   8 -19    3.44   15.96
   7  -8  19    8.85   17.75
  -6   8 -18   97.44   16.39
   6  -8  18  197.25   19.95
  -5   8 -17   29.89   16.01
   5  -8  17   13.71   18.71
  -4   8 -16  194.80   18.64
   4  -8  16  197.35   19.27
  -3   8 -15   17.73   15.02
   3  -8  15   48.35   16.39
  -2   8 -14  166.09   17.07
   2  -8  14  185.06   18.84
  -1   8 -13   64.49   15.30
   1  -8  13   99.33   17.12
   0   8 -12  274.63   20.41
   0  -8  12  289.55   21.29
   1   8 -11   22.81   15.35
  -1  -8  11   26.45   15.30
   2   8 -10   95.79   15.88
  -2  -8  10   92.53   16.01
   3   8  -9   45.97   15.81
  -3  -8   9   61.25   15.30
   4   8  -8  376.80   25.19
  -4  -8   8  419.79   25.36
   5   8  -7   13.73   15.45
  -5  -8   7   42.28   15.98
   6   8  -6  539.40   31.48
  -6  -8   6  510.82   29.56
   7   8  -5  298.65   22.38
  -7  -8   5  216.80   20.15
   8   8  -4  409.16   25.31
  -8  -8   4  457.72   27.69
   9   8  -3  481.74   27.89
  -9  -8   3  465.56   28.15
  10   8  -2  331.53   23.11
 -10  -8   2  292.33   21.67
  11   8  -1  207.14   21.57
 -11  -8   1  178.54   20.43
  12   8   0  747.78   39.35
 -12  -8   0  719.45   38.13
  13   8   1  -25.74   19.14
 -13  -8  -1   47.39   18.71
  14   8   2  105.98   20.26
 -14  -8  -2   84.29   20.46
  15   8   3   20.69   18.97
 -15  -8  -3   36.04   18.69
 -16  -8  -4   57.96   19.85
 -17  -8  -5   53.56   17.52
 -17  -8  -5   55.18   21.57
 -18  -8  -6   24.78   20.26
 -18  -8  -6   19.07   17.55
 -19  -8  -7  -35.20   17.80
 -19  -8  -7  -12.16   20.38
 -20  -8  -8   31.00   21.07
 -20  -8  -8   34.80   17.35
 -21  -8  -9   -2.48   17.90
 -21  -8  -9   -2.38   17.95
 -22  -8 -10    6.68   17.65
 -22  -8 -10   17.55   18.03
 -23  -8 -11   22.73   17.40
 -23  -8 -11   14.84   17.42
 -12   7 -23    0.83   13.93
  12  -7  23   -8.57   15.27
 -11   7 -22   13.12   14.19
  11  -7  22    8.22   16.08
 -10   7 -21   11.91   16.31
  10  -7  21    5.97   17.90
  -9   7 -20    7.86   15.70
   9  -7  20   62.08   17.50
  -8   7 -19  -12.21   16.54
   8  -7  19   -0.94   17.95
  -7   7 -18   19.29   16.08
   7  -7  18    5.82   18.23
  -6   7 -17  -10.49   16.66
   6  -7  17   28.25   18.74
  -5   7 -16  116.28   17.30
   5  -7  16  125.56   18.71
  -4   7 -15  177.85   17.83
   4  -7  15  228.48   20.66
  -3   7 -14   96.80   15.35
   3  -7  14  125.03   18.41
  -2   7 -13  325.71   21.75
   2  -7  13  395.51   24.76
  -1   7 -12  143.06   16.61
   1  -7  12  109.47   16.21
   0   7 -11 1098.27   54.02
   0  -7  11 1269.98   61.93
   1   7 -10   35.35   14.89
  -1  -7  10   29.74   15.63
   2   7  -9 1374.42   66.79
  -2  -7   9 1437.89   70.00
   3   7  -8  773.57   40.18
  -3  -7   8  676.97   35.76
   4   7  -7  293.09   21.47
  -4  -7   7  275.64   20.76
   5   7  -6  149.00   18.28
  -5  -7   6  103.78   17.30
   6   7  -5  286.26   21.52
  -6  -7   5  333.55   23.34
   7   7  -4  346.70   24.96
  -7  -7   4  263.50   21.19
   8   7  -3  763.45   40.59
  -8  -7   3  816.81   42.56
   9   7  -2 1381.75   67.57
  -9  -7   2 1194.37   59.66
  10   7  -1   98.04   17.42
 -10  -7   1   91.47   18.38
  11   7   0  134.21   19.24
 -11  -7   0  126.75   17.78
  12   7   1  307.76   23.64
 -12  -7  -1  344.43   23.87
  13   7   2  424.09   27.41
 -13  -7  -2  362.89   25.52
  14   7   3   43.88   18.69
 -14  -7  -3   51.54   19.47
 -15  -7  -4  241.50   24.07
 -15  -7  -4  189.49   19.09
 -16  -7  -5   18.33   20.28
 -16  -7  -5   24.15   17.09
 -17  -7  -6   93.72   21.75
 -17  -7  -6   91.95   17.85
 -18  -7  -7   36.74   21.47
 -18  -7  -7   10.37   17.45
 -19  -7  -8  -40.36   20.10
 -19  -7  -8    9.61   17.90
 -20  -7  -9    2.05   19.47
 -20  -7  -9   20.74   17.35
 -21  -7 -10  -12.26   18.81
 -21  -7 -10    7.56   18.06
 -22  -7 -11   -2.60   17.80
 -22  -7 -11    8.50   17.42
 -23  -7 -12   11.83   17.09
 -23  -7 -12    3.92   17.17
 -12   6 -22  -13.98   14.04
  12  -6  22   11.30   16.69
 -11   6 -21    5.46   16.79
  11  -6  21  -18.44   17.47
 -10   6 -20   -2.38   16.21
  10  -6  20    9.63   16.87
  -9   6 -19   16.41   16.24
   9  -6  19  -21.14   18.26
  -8   6 -18   32.39   15.32
   8  -6  18   66.96   18.74
  -7   6 -17   85.53   17.37
   7  -6  17   81.25   18.94
  -6   6 -16   56.01   16.66
   6  -6  16  119.31   19.47
  -5   6 -15   24.05   15.75
   5  -6  15   16.97   17.12
  -4   6 -14   83.07   15.88
   4  -6  14   40.44   16.46
  -3   6 -13    8.80   14.74
   3  -6  13   28.73   14.92
  -2   6 -12  202.84   17.78
   2  -6  12  217.25   19.37
  -1   6 -11  258.95   18.94
   1  -6  11  339.62   23.01
   0   6 -10   42.36   14.82
   0  -6  10   34.01   16.64
   1   6  -9 1341.04   65.27
  -1  -6   9 1445.73   70.10
   2   6  -8 1083.86   53.97
  -2  -6   8 1185.77   58.62
   3   6  -7 1353.68   66.13
  -3  -6   7 1373.66   66.79
   4   6  -6  955.39   48.86
  -4  -6   6 1002.18   50.27
   5   6  -5 1162.50   58.14
  -5  -6   5 1089.17   54.32
   6   6  -4 1045.17   52.27
  -6  -6   4 1032.77   51.87
   7   6  -3   92.15   18.87
  -7  -6   3   66.03   18.64
   8   6  -2 1858.44   89.65
  -8  -6   2 1804.57   87.17
   9   6  -1  311.80   22.76
  -9  -6   1  303.97   22.61
  10   6   0   25.72   16.82
 -10  -6   0   33.91   18.44
  11   6   1  111.82   19.12
 -11  -6  -1   90.15   16.99
  12   6   2   37.12   17.15
 -12  -6  -2   23.47   18.64
  13   6   3  134.26   18.16
 -13  -6  -3  164.50   21.47
 -14  -6  -4   42.86   19.22
 -14  -6  -4   62.94   16.69
 -15  -6  -5  119.92   23.06
 -15  -6  -5  152.79   18.44
 -16  -6  -6  114.88   21.42
 -16  -6  -6  101.33   17.63
 -17  -6  -7   -8.07   22.18
 -17  -6  -7   -5.26   17.17
 -18  -6  -8  158.79   19.37
 -18  -6  -8  189.94   23.72
 -19  -6  -9   30.09   21.87
 -19  -6  -9   60.77   18.46
 -20  -6 -10    3.21   18.89
 -20  -6 -10   54.22   17.85
 -21  -6 -11    4.88   18.01
 -21  -6 -11   11.61   18.13
 -22  -6 -12   23.90   17.80
 -22  -6 -12   15.83   17.27
 -13   5 -22   -1.24   14.69
  13  -5  22   21.67   17.12
 -12   5 -21    0.91   16.01
  12  -5  21   -2.58   17.25
 -11   5 -20   12.54   16.46
  11  -5  20   17.95   17.42
 -10   5 -19   40.49   16.11
  10  -5  19   58.92   17.88
  -9   5 -18   42.43   16.41
   9  -5  18   23.95   18.59
  -8   5 -17   39.12   16.87
   8  -5  17   39.35   17.90
  -7   5 -16   16.34   15.78
   7  -5  16   -0.46   17.30
  -6   5 -15   85.63   16.46
   6  -5  15  101.53   18.11
  -5   5 -14  228.76   19.19
   5  -5  14  266.79   21.87
  -4   5 -13  469.10   26.96
   4  -5  13  626.14   34.06
  -3   5 -12 1953.27   93.24
   3  -5  12 2273.17  108.13
  -2   5 -11  116.86   15.68
   2  -5  11  147.58   17.85
  -1   5 -10 1789.65   85.65
   1  -5  10 2036.72   97.23
   0   5  -9  237.43   19.37
   0  -5   9  289.30   22.00
   1   5  -8 1040.11   51.82
  -1  -5   8 1080.32   53.91
   2   5  -7  261.48   20.66
  -2  -5   7  208.93   18.99
   3   5  -6 1288.95   63.35
  -3  -5   6 1310.44   64.16
   4   5  -5 1492.77   72.68
  -4  -5   5 1554.22   75.41
   5   5  -4 1607.33   78.09
  -5  -5   4 1628.06   78.85
   6   5  -3 4412.81  208.07
  -6  -5   3 3985.44  188.20
   7   5  -2 4804.78  226.20
  -7  -5   2 4728.92  222.79
   8   5  -1 1999.55   95.99
  -8  -5   1 1867.79   90.10
   9   5   0 2690.68  127.88
  -9  -5   0 2589.52  123.10
  10   5   1 1054.02   52.83
 -10  -5  -1  987.26   50.12
  11   5   2 1124.32   55.84
 -11  -5  -2 1206.25   60.11
  12   5   3  384.38   24.96
 -12  -5  -3  390.70   26.60
 -13  -5  -4  184.91   18.69
 -13  -5  -4  168.29   21.39
 -14  -5  -5  256.68   24.25
 -14  -5  -5  270.58   21.57
 -15  -5  -6   44.51   21.92
 -15  -5  -6   34.44   16.82
 -16  -5  -7  104.59   22.89
 -16  -5  -7  134.48   18.61
 -17  -5  -8   10.42   20.56
 -17  -5  -8   52.85   17.93
 -18  -5  -9   78.72   17.63
 -18  -5  -9   84.31   21.50
 -19  -5 -10  133.17   18.87
 -19  -5 -10   81.50   21.42
 -20  -5 -11   29.97   18.56
 -20  -5 -11   10.34   17.65
 -21  -5 -12  -22.38   17.32
 -21  -5 -12  -25.59   18.36
 -22  -5 -13  -31.48   17.04
 -22  -5 -13    4.96   17.45
 -14   4 -22  -48.60   14.57
  14  -4  22  -25.69   15.48
 -13   4 -21    5.92   15.83
  13  -4  21   16.89   17.75
 -12   4 -20    5.87   16.72
  12  -4  20    4.60   18.21
 -11   4 -19  -10.92   15.38
  11  -4  19   -0.73   16.74
 -10   4 -18    1.29   15.81
  10  -4  18  -28.04   18.51
  -9   4 -17   31.23   16.03
   9  -4  17   28.02   17.78
  -8   4 -16   97.28   17.04
   8  -4  16   90.18   18.84
  -7   4 -15   81.73   15.60
   7  -4  15  164.78   19.67
  -6   4 -14   81.35   16.01
   6  -4  14   76.50   18.03
  -5   4 -13  136.08   17.07
   5  -4  13  165.31   17.12
  -4   4 -12  522.96   29.03
   4  -4  12  589.47   32.19
  -3   4 -11  798.35   40.51
   3  -4  11  829.71   42.36
  -2   4 -10   64.81   15.75
   2  -4  10   70.78   16.03
  -1   4  -9 2640.10  125.30
   1  -4   9 2796.89  132.51
   0   4  -8   61.58   16.21
   0  -4   8   73.84   17.30
   1   4  -7 2670.45  126.54
  -1  -4   7 2895.51  137.19
   2   4  -6 1330.42   65.27
  -2  -4   6 1194.87   59.25
   3   4  -5 4435.57  209.16
  -3  -4   5 4162.46  196.41
   4   4  -4 3269.78  154.99
  -4  -4   4 3161.04  149.99
   5   4  -3 1528.17   74.90
  -5  -4   3 1314.99   64.99
   6   4  -2 2462.58  117.54
  -6  -4   2 2470.42  118.17
   7   4  -1  611.72   34.42
  -7  -4   1  526.76   31.48
   8   4   0 2062.51   99.03
  -8  -4   0 1981.34   94.88
   9   4   1 2089.07  100.04
  -9  -4  -1 2127.51  101.86
  10   4   2  633.98   35.50
 -10  -4  -2  647.63   36.31
 -11  -4  -3    9.58   19.40
 -12  -4  -4  632.21   35.00
 -12  -4  -4  598.57   32.27
 -13  -4  -5  654.97   37.07
 -13  -4  -5  646.12   34.97
 -14  -4  -6  124.65   22.41
 -14  -4  -6  108.01   17.25
 -15  -4  -7  258.70   20.84
 -15  -4  -7  266.03   25.29
 -16  -4  -8  227.70   23.64
 -16  -4  -8  207.47   19.98
 -17  -4  -9   11.58   20.43
 -17  -4  -9    2.91   16.84
 -18  -4 -10   36.52   20.43
 -18  -4 -10   63.75   17.83
 -19  -4 -11  -24.10   19.88
 -19  -4 -11    9.51   17.20
 -20  -4 -12    7.49   17.93
 -20  -4 -12    1.62   18.94
 -21  -4 -13   -0.51   17.09
 -21  -4 -13   32.67   18.13
 -22  -4 -14    3.21   16.99
 -22  -4 -14   -2.98   16.89
  15  -3  22   15.75   18.28
 -14   3 -21    7.54   16.36
  14  -3  21   34.47   17.04
 -13   3 -20  -35.96   17.04
  13  -3  20   32.80   17.32
 -12   3 -19   -1.82   14.72
  12  -3  19   19.83   16.56
 -11   3 -18  -22.30   15.81
  11  -3  18    7.16   18.23
 -10   3 -17   18.56   14.82
  10  -3  17   55.41   18.64
  -9   3 -16    2.35   16.06
   9  -3  16   40.23   17.65
  -8   3 -15  -23.92   16.01
   8  -3  15   16.69   17.78
  -7   3 -14   49.03   15.63
   7  -3  14   91.44   18.23
  -6   3 -13  123.13   16.06
   6  -3  13  151.17   17.78
  -5   3 -12  345.19   22.00
   5  -3  12  404.36   25.09
  -4   3 -11   -2.73   14.41
   4  -3  11  -29.01   16.34
  -3   3 -10 1230.53   60.11
   3  -3  10 1272.76   62.51
  -2   3  -9  414.22   25.19
   2  -3   9  501.97   28.90
  -1   3  -8 3274.84  154.71
   1  -3   8 3596.00  169.68
   0   3  -7  203.85   19.62
   0  -3   7  219.17   21.22
   1   3  -6 2844.94  135.01
  -1  -3   6 2812.06  133.70
  -2  -3   5 5654.47  266.03
   5   3  -2 5270.08  248.03
  -5  -3   2 5216.98  245.55
   6   3  -1 1015.58   52.65
  -6  -3   1 1061.60   53.74
   7   3   0  206.35   22.68
  -7  -3   0  206.15   22.48
   8   3   1 1110.16   55.31
  -8  -3  -1 1126.34   56.87
   9   3   2  174.72   20.46
  -9  -3  -2  155.12   19.40
 -10  -3  -3 1404.26   69.21
 -10  -3  -3 1452.56   70.35
 -11  -3  -4  913.16   46.08
 -11  -3  -4  917.21   47.87
 -12  -3  -5 2495.45  119.01
 -12  -3  -5 2581.94  122.50
 -13  -3  -6   28.73   18.87
 -13  -3  -6   43.14   15.58
 -14  -3  -7  139.87   21.01
 -14  -3  -7  146.27   17.98
 -15  -3  -8   24.53   16.87
 -15  -3  -8   53.59   20.21
 -16  -3  -9   99.46   21.32
 -16  -3  -9   89.29   17.27
 -17  -3 -10   53.64   20.51
 -17  -3 -10   62.54   17.75
 -18  -3 -11   92.45   22.78
 -18  -3 -11   65.67   17.85
 -19  -3 -12   12.14   16.94
 -19  -3 -12   21.77   19.35
 -20  -3 -13  -10.70   18.59
 -20  -3 -13    7.16   17.93
 -21  -3 -14   -5.89   16.97
 -21  -3 -14   10.42   18.01
 -22  -3 -15   13.86   16.36
 -22  -3 -15   -6.75   16.66
 -14   2 -20    0.83   17.63
  14  -2  20  -41.68   19.85
 -13   2 -19   17.47   15.75
  13  -2  19   47.01   18.06
 -12   2 -18  -12.16   16.26
  12  -2  18   -3.52   18.61
 -11   2 -17   62.74   15.86
  11  -2  17   71.24   18.94
 -10   2 -16   24.13   15.30
  10  -2  16   27.94   18.31
  -9   2 -15  178.36   18.49
   9  -2  15  263.76   21.50
  -8   2 -14   71.21   15.53
   8  -2  14   94.86   18.11
  -7   2 -13  324.45   21.44
   7  -2  13  432.94   26.65
  -6   2 -12   17.52   14.79
   6  -2  12   12.92   16.29
  -5   2 -11  939.97   46.94
   5  -2  11 1156.18   56.92
  -4   2 -10  493.38   28.07
   4  -2  10  644.60   34.95
  -3   2  -9  114.28   17.35
   3  -2   9  190.62   19.83
  -2   2  -8 1452.06   70.43
   2  -2   8 1459.64   71.03
  -1   2  -7 2556.65  121.74
   1  -2   7 2655.27  126.34
   0   2  -6 2746.31  130.59
   0  -2   6 2910.69  138.28
   2   2  -4 2662.86  126.42
  -2  -2   4 2705.85  128.14
   4   2  -2 2834.82  134.36
  -4  -2   2 2761.48  130.87
   5   2  -1  992.82   51.01
  -5  -2   1  930.36   47.31
   6   2   0 2478.76  118.55
  -6  -2   0 2489.89  118.78
   7   2   1 1081.83   55.43
  -7  -2  -1 1097.51   56.29
  -8  -2  -2 1572.93   76.52
  -8  -2  -2 1777.52   85.53
  -9  -2  -3  610.71   34.49
  -9  -2  -3  615.26   33.56
 -10  -2  -4   59.50   19.24
 -10  -2  -4   28.68   15.88
 -11  -2  -5  201.83   22.10
 -11  -2  -5  204.30   18.54
 -12  -2  -6  272.36   20.31
 -12  -2  -6  282.98   23.24
 -13  -2  -7  482.75   30.42
 -13  -2  -7  411.44   25.34
 -14  -2  -8  161.06   23.16
 -14  -2  -8  177.80   19.02
 -15  -2  -9    8.02   16.64
 -15  -2  -9   23.64   21.98
 -16  -2 -10  -36.72   17.30
 -16  -2 -10  -23.11   20.41
 -17  -2 -11  126.80   18.41
 -17  -2 -11   96.78   23.21
 -18  -2 -12  -27.01   20.05
 -18  -2 -12   -1.31   17.35
 -20  -2 -14    1.85   17.50
 -20  -2 -14   17.07   17.40
 -21  -2 -15  -20.18   16.59
 -21  -2 -15  -40.56   17.22
 -22  -2 -16    6.32   15.30
 -22  -2 -16   31.59   16.36
 -15   1 -20   10.24   17.58
  15  -1  20  -18.11   17.32
 -13   1 -18  -15.38   16.64
  13  -1  18  -37.88   18.69
 -12   1 -17   20.38   16.13
  12  -1  17   58.90   19.27
 -11   1 -16   54.47   16.56
  11  -1  16   79.86   19.04
 -10   1 -15   32.34   16.01
  10  -1  15  -18.74   18.08
  -9   1 -14   57.48   14.72
   9  -1  14   74.32   18.08
  -8   1 -13    2.55   15.32
   8  -1  13    1.24   17.70
  -7   1 -12  282.72   19.67
   7  -1  12  357.58   23.42
  -6   1 -11  112.48   15.35
   6  -1  11  123.38   17.15
  -5   1 -10  837.55   42.33
   5  -1  10  970.31   48.65
  -4   1  -9 1866.78   89.60
   4  -1   9 2194.01  104.64
  -3   1  -8  943.51   47.34
   3  -1   8 1147.08   56.77
  -2   1  -7  913.16   46.58
   2  -1   7 1071.21   54.22
   0   1  -5 1343.06   65.93
   0  -1   5 1484.93   72.12
  -7  -1  -2 3123.11  148.39
  -7  -1  -2 3209.09  151.88
  -8  -1  -3 3942.45  186.07
  -8  -1  -3 3995.55  188.32
  -9  -1  -4 3123.11  148.04
  -9  -1  -4 3097.82  146.50
 -10  -1  -5 2308.06  109.75
 -10  -1  -5 2422.62  115.82
 -11  -1  -6  361.88   24.91
 -11  -1  -6  340.63   22.58
 -12  -1  -7  122.04   18.46
 -12  -1  -7  132.99   17.40
 -13  -1  -8   89.65   21.17
 -13  -1  -8  100.88   16.89
 -14  -1  -9   38.74   19.57
 -14  -1  -9   20.41   16.21
 -15  -1 -10  240.77   25.26
 -15  -1 -10  229.67   20.10
 -16  -1 -11   24.02   17.22
 -16  -1 -11   34.95   22.10
 -17  -1 -12   40.39   20.76
 -17  -1 -12   73.82   17.52
 -18  -1 -13   17.95   19.75
 -18  -1 -13  -16.89   17.07
 -19  -1 -14   -5.06   18.13
 -19  -1 -14   -8.75   17.37
 -20  -1 -15    1.31   17.35
 -20  -1 -15   -6.88   17.80
 -21  -1 -16   27.03   16.44
 -21  -1 -16   -4.75   16.74
 -16   0 -20   30.40   15.60
 -16   0 -20   24.28   16.29
 -15   0 -19   61.63   16.01
  13   0  17   66.15   21.90
 -12   0 -16  -16.94   15.96
  12   0  16   46.08   18.26
 -11   0 -15  119.54   17.09
  11   0  15  131.30   19.37
 -10   0 -14  155.78   17.32
  10   0  14  163.84   19.93
  -9   0 -13  253.64   19.22
   9   0  13  295.11   22.43
  -8   0 -12  645.86   33.99
   8   0  12  760.17   39.32
  -7   0 -11  133.27   16.56
   7   0  11  143.46   16.77
  -6   0 -10   45.39   15.12
   6   0  10   11.56   15.48
  -5   0  -9 2380.64  113.22
   5   0   9 2857.58  135.49
  -4   0  -8 1785.61   85.55
   4   0   8 2034.44   97.36
  -3   0  -7  161.87   19.40
   3   0   7  197.58   20.79
  -2   0  -6 2163.16  103.66
   2   0   6 2382.16  113.75
  -1   0  -5 4314.19  203.24
   1   0   5 4215.56  198.64
   0   0  -4 2516.95  119.03
  -5   0  -1 1662.96   80.19
  -5   0  -1 1508.45   73.41
  -6   0  -2 3497.37  165.71
  -6   0  -2 3373.46  159.49
   7   0   3  245.57   20.21
  -7   0  -3  234.37   20.46
   8   0   4   36.36   16.61
  -8   0  -4   36.87   16.31
   9   0   5  259.46   20.48
  -9   0  -5  217.63   19.22
  10   0   6   37.48   16.18
 -10   0  -6   16.49   15.17
  11   0   7 1592.15   76.52
 -11   0  -7 1394.40   67.60
 -12   0  -8  336.08   22.63
 -13   0  -9   -2.05   16.01
 -13   0  -9   23.44   18.89
 -14   0 -10  -66.48   19.67
 -14   0 -10  -22.35   16.36
 -15   0 -11   22.10   20.31
 -15   0 -11  -34.01   16.82
 -16   0 -12   16.46   20.08
 -16   0 -12   -0.81   16.61
 -17   0 -13  106.16   21.07
 -17   0 -13   70.02   16.59
 -18   0 -14  -27.97   16.64
 -18   0 -14  -25.06   20.00
 -19   0 -15   -8.09   18.18
 -19   0 -15   11.53   17.25
 -20   0 -16    6.04   17.27
 -20   0 -16  -17.75   16.61
 -21   0 -17  -21.57   15.88
 -21   0 -17   26.30   16.16
 -17  -1 -20  -18.51   15.91
 -17  -1 -20   22.15   14.19
 -16  -1 -19   20.51   15.63
 -16  -1 -19   -1.04   17.47
 -15  -1 -18   11.66   17.95
 -15  -1 -18   21.14   16.34
 -14  -1 -17    7.38   16.03
 -12  -1 -15  -21.19   16.64
  12   1  15   23.39   19.75
 -11  -1 -14   13.50   16.06
  11   1  14   26.98   17.63
 -10  -1 -13  -17.22   15.38
  10   1  13   14.44   17.40
  -9  -1 -12   89.37   15.83
   9   1  12  109.55   18.44
  -8  -1 -11  194.87   18.49
   8   1  11  204.91   17.88
  -7  -1 -10  101.81   15.73
   7   1  10  100.70   17.15
  -6  -1  -9  281.96   20.48
   6   1   9  331.28   23.21
  -5  -1  -8 1820.76   87.32
   5   1   8 1853.13   88.96
  -4  -1  -7  643.84   35.13
   4   1   7  617.54   34.52
  -3  -1  -6 1044.66   53.23
   3   1   6 1111.93   56.01
  -2  -1  -5  860.81   45.34
   2   1   5  889.39   46.51
   1  -1  -2  617.79   29.41
  -1   1   2  676.72   32.32
  -2   1   1  767.25   36.47
  -2   1   1  664.58   31.61
   6  -1   3 3661.75  173.12
  -6   1  -3 3297.60  156.10
   7  -1   4 3350.70  158.43
  -7   1  -4 3158.51  149.38
   8  -1   5 1413.36   68.91
  -8   1  -5 1236.60   60.59
   9  -1   6 2029.13   97.06
  -9   1  -6 1858.19   89.09
  10  -1   7   30.24   15.96
 -10   1  -7   24.68   15.25
  11  -1   8   13.91   16.06
 -11   1  -8  -26.83   16.11
  12  -1   9  100.34   17.09
 -12   1  -9   90.48   16.51
  13  -1  10   -2.17   17.27
 -13   1 -10   -5.06   16.03
  14  -1  11   54.95   18.11
 -14   1 -11   -8.12   16.44
  15  -1  12   20.38   18.26
 -15   1 -12   20.46   16.34
 -16   1 -13   11.94   16.44
 -16   1 -13   -7.54   18.79
 -17   1 -14   48.05   16.41
 -17   1 -14   21.70   21.34
 -18   1 -15  -26.68   17.35
 -18   1 -15   28.40   18.33
 -19   1 -16  -13.23   17.40
 -19   1 -16   17.37   16.64
 -18  -2 -20    0.48   14.36
 -18  -2 -20    1.16   13.78
 -17  -2 -19   17.45   16.18
 -17  -2 -19   20.28   14.39
 -16  -2 -18  -18.01   17.75
 -16  -2 -18    5.69   15.68
 -15  -2 -17   26.20   15.98
 -15  -2 -17   44.86   19.27
 -14  -2 -16   16.46   15.27
 -14  -2 -16   -7.36   20.23
 -11  -2 -13  221.83   19.55
 -10  -2 -12   78.47   16.51
  10   2  12  120.02   17.50
  -9  -2 -11  686.83   36.26
   9   2  11  743.22   38.87
  -8  -2 -10  329.76   22.23
   8   2  10  337.09   22.68
  -7  -2  -9 1370.63   66.53
   7   2   9 1415.89   68.58
  -6  -2  -8 1985.64   95.08
   6   2   8 2341.19  111.67
  -5  -2  -7 4723.86  222.18
   5   2   7 5351.01  251.54
  -4  -2  -6 2426.16  115.74
   4   2   6 2804.47  133.29
  -3  -2  -5 5477.45  257.94
   3   2   5 6000.92  282.22
  -2  -2  -4 3095.29  146.55
   2   2   4 3214.14  151.96
   1  -2  -1  513.10   25.16
  -1   2   1  609.70   29.28
   4  -2   2 2941.03  139.36
  -4   2  -2 2698.26  127.88
  -5   2  -3 6165.29  289.80
   6  -2   4 1861.22   89.70
  -6   2  -4 1501.87   73.01
   7  -2   5  344.93   23.72
  -7   2  -5  257.94   20.51
   8  -2   6 1356.97   66.10
  -8   2  -6 1175.40   57.66
   9  -2   7 1740.09   83.73
  -9   2  -7 1329.91   64.74
  10  -2   8  155.62   17.30
 -10   2  -8  124.49   16.61
  11  -2   9  296.38   21.29
 -11   2  -9  232.02   18.92
  12  -2  10   53.41   18.16
 -12   2 -10   54.24   15.68
  13  -2  11  163.99   19.72
 -13   2 -11  188.75   18.44
  14  -2  12    7.66   17.98
 -14   2 -12    5.13   16.13
  15  -2  13   85.17   19.24
 -15   2 -13   70.43   16.87
  16  -2  14   -4.43   18.59
 -16   2 -14   22.73   16.64
 -17   2 -15   29.81   16.31
 -18   2 -16  -20.86   17.22
 -18   2 -16  -19.47   16.97
 -19   2 -17    2.63   17.25
 -19   2 -17   13.45   17.12
 -20   2 -18    7.13   15.35
 -20   2 -18   17.55   16.66
 -18  -3 -19    1.16   13.30
 -18  -3 -19    9.76   15.53
 -17  -3 -18  -14.69   16.92
 -17  -3 -18    7.11   15.83
 -16  -3 -17   -1.01   17.47
 -16  -3 -17   -9.58   16.08
 -15  -3 -16  -34.09   16.46
 -15  -3 -16   -1.74   19.72
 -14  -3 -15   -2.55   16.26
 -14  -3 -15   26.02   20.48
 -13  -3 -14   55.99   22.66
 -13  -3 -14   33.48   16.74
 -11  -3 -12  -13.66   16.82
 -11  -3 -12  -24.68   20.43
 -10  -3 -11  303.97   21.62
 -10  -3 -11  327.99   26.05
  -9  -3 -10  371.99   25.06
  -9  -3 -10  410.43   25.16
  -8  -3  -9  483.26   27.34
  -8  -3  -9  478.45   28.70
  -7  -3  -8  840.33   42.89
  -7  -3  -8  833.50   43.47
  -6  -3  -7   76.52   16.69
  -6  -3  -7   77.69   18.51
  -5  -3  -6 4647.99  218.79
  -5  -3  -6 4713.74  222.39
  -4  -3  -5 1758.04   86.23
  -4  -3  -5 1693.31   82.06
   5  -3   4 5019.73  236.37
  -5   3  -4 4223.15  199.20
   6  -3   5 1515.78   73.56
  -6   3  -5 1362.79   66.33
   7  -3   6 1533.99   74.09
  -7   3  -6 1390.10   67.60
   8  -3   7  932.63   47.31
  -8   3  -7  666.35   35.07
   9  -3   8  100.12   16.82
  -9   3  -8   86.46   15.40
  10  -3   9  228.35   19.50
 -10   3  -9  214.67   18.41
  11  -3  10   41.47   16.51
 -11   3 -10   33.96   15.58
  12  -3  11   85.45   18.49
 -12   3 -11   53.81   16.11
  13  -3  12   75.18   18.87
 -13   3 -12   72.96   16.41
  14  -3  13   30.14   18.18
 -14   3 -13   69.95   17.32
  15  -3  14  -39.50   18.51
 -15   3 -14    6.65   16.51
  16  -3  15   -5.72   18.13
 -16   3 -15   -7.56   16.44
  17  -3  16   13.23   17.40
 -17   3 -16    2.81   17.55
  18  -3  17   22.28   17.88
 -18   3 -17    2.02   17.32
 -19   3 -18   -3.54   15.25
 -19   3 -18   38.39   15.60
 -17  -4 -17   11.58   17.15
 -17  -4 -17    3.46   16.34
 -16  -4 -16   35.38   19.27
 -16  -4 -16   -5.29   15.83
 -15  -4 -15   -5.72   20.13
 -15  -4 -15   28.07   16.54
 -14  -4 -14   -7.18   16.41
 -14  -4 -14   52.93   20.66
 -13  -4 -13   14.14   16.92
 -13  -4 -13  -14.54   20.28
 -10  -4 -10  172.72   18.41
 -10  -4 -10  215.43   21.95
  -9  -4  -9  682.28   36.87
  -9  -4  -9  667.61   35.45
  -8  -4  -8  508.04   30.07
  -8  -4  -8  496.16   28.35
  -7  -4  -7  332.54   22.46
  -7  -4  -7  361.37   25.49
  -6  -4  -6 1158.46   57.94
  -6  -4  -6 1187.79   58.67
  -5  -4  -5 1744.14   84.61
  -5  -4  -5 1847.82   88.66
  -4  -4  -4 3947.51  186.75
   4   4   4 3995.55  189.11
   3   4   3 7998.69  375.78
  -2  -4  -2 2978.96  141.84
   2   4   2 3064.94  145.69
   0  -4   0 2522.51  119.84
   0   4   0 2527.57  119.99
   2  -4   2 2764.01  131.37
  -2   4  -2 2738.72  130.06
   4  -4   4 3530.25  167.00
  -4   4  -4 3429.10  162.28
   5  -4   5 1615.16   78.17
  -5   4  -5 1524.38   73.66
   6  -4   6 1145.81   56.60
  -6   4  -6 1002.18   49.97
   7  -4   7  323.69   22.78
  -7   4  -7  269.57   20.08
   8  -4   8  526.76   30.22
  -8   4  -8  466.06   26.81
   9  -4   9  718.44   37.68
  -9   4  -9  554.57   30.75
  10  -4  10  195.86   19.12
 -10   4 -10  162.20   16.92
  11  -4  11  321.41   22.91
 -11   4 -11  266.54   20.58
  12  -4  12  129.83   19.60
 -12   4 -12   99.08   17.27
  13  -4  13  -27.44   18.31
 -13   4 -13   -0.86   16.03
  14  -4  14   45.92   17.73
 -14   4 -14   26.70   16.69
  15  -4  15   33.33   18.01
 -15   4 -15   40.56   16.77
  16  -4  16   -6.55   17.58
 -16   4 -16   13.40   16.51
  17  -4  17    4.25   17.88
 -17   4 -17    0.28   16.99
  18  -4  18   -8.29   16.66
 -18   4 -18  -11.73   16.34
 -19  -5 -18   14.19   15.38
 -19  -5 -18   11.46   14.14
 -18  -5 -17   18.33   16.36
 -18  -5 -17   28.45   15.63
 -17  -5 -16    3.97   17.27
 -17  -5 -16    7.64   15.45
 -16  -5 -15   31.26   20.13
 -16  -5 -15    9.96   15.32
 -15  -5 -14   16.21   16.56
 -15  -5 -14    7.74   19.85
 -14  -5 -13   14.29   19.67
 -14  -5 -13  -14.79   16.34
 -13  -5 -12  137.29   21.01
 -13  -5 -12  130.64   17.37
 -12  -5 -11    8.95   21.37
 -12  -5 -11   59.66   17.68
 -10  -5  -9  237.51   22.68
  -9  -5  -8  154.66   19.07
  -9  -5  -8  165.99   17.09
  -8  -5  -7  332.54   22.63
  -8  -5  -7  312.31   23.34
  -7  -5  -6  328.50   24.81
  -7  -5  -6  344.93   22.66
  -6  -5  -5 1420.70   69.80
   6   5   5 1375.94   67.47
  -5  -5  -4 1716.82   83.38
   5   5   4 1743.38   84.36
  -4  -5  -3 5429.40  255.92
   4   5   3 5062.72  238.62
  -3  -5  -2 6418.17  301.94
   3   5   2 6542.09  307.51
  -1  -5   0 1285.15   64.49
   1   5   0 1301.84   64.46
   0  -5   1 3770.49  178.21
   0   5  -1 3722.44  175.93
   1  -5   2  830.97   43.90
  -1   5  -2  852.47   45.01
   2  -5   3 5014.67  236.47
  -2   5  -3 4948.92  233.11
   3  -5   4 1536.01   74.98
  -3   5  -4 1296.78   64.06
   4  -5   5 1491.00   72.50
  -4   5  -5 1484.42   71.84
   5  -5   6 1300.07   63.40
  -5   5  -6 1167.81   57.71
   6  -5   7  167.81   18.18
  -6   5  -7  136.28   17.80
   7  -5   8   72.22   16.26
  -7   5  -8   55.13   15.88
   8  -5   9  270.08   19.98
  -8   5  -9  226.94   18.49
   9  -5  10  105.96   16.89
  -9   5 -10   85.37   15.86
  10  -5  11   85.30   18.54
 -10   5 -11   76.65   16.03
  11  -5  12  106.64   18.61
 -11   5 -12   95.29   17.55
  12  -5  13   94.73   18.49
 -12   5 -13   40.33   16.36
  13  -5  14  -10.47   18.06
 -13   5 -14   -9.31   15.68
  14  -5  15   39.40   17.78
 -14   5 -15   18.08   16.61
  15  -5  16   -7.79   17.78
 -15   5 -16  -24.07   16.03
  16  -5  17   46.94   18.38
 -16   5 -17   17.42   16.99
  17  -5  18    6.45   18.18
 -17   5 -18   14.49   17.32
  18  -5  19   24.63   16.79
 -18   5 -19   -4.00   16.31
 -19  -6 -17   16.97   14.16
 -19  -6 -17    6.42   15.68
 -18  -6 -16  -23.37   16.46
 -18  -6 -16    6.35   16.69
 -17  -6 -15    8.42   16.41
 -17  -6 -15   33.68   17.65
 -16  -6 -14    9.66   20.66
 -16  -6 -14   42.13   15.50
 -15  -6 -13   18.23   16.49
 -15  -6 -13   26.70   19.80
 -14  -6 -12   13.45   15.60
 -14  -6 -12   13.35   20.08
 -13  -6 -11  248.66   23.52
 -13  -6 -11  237.03   20.43
 -12  -6 -10  184.07   19.09
 -12  -6 -10  207.92   22.46
  -9  -6  -7  127.23   17.73
  -9  -6  -7  178.97   19.93
  -8  -6  -6  642.32   34.16
  -8  -6  -6  655.73   36.19
  -7  -6  -5  133.72   20.33
   7   6   5  146.17   20.03
  -6  -6  -4 1064.13   54.12
   6   6   4 1116.73   56.04
  -5  -6  -3 1295.52   64.18
   5   6   3 1364.81   67.49
  -4  -6  -2 1820.00   88.08
   4   6   2 1683.70   82.04
  -3  -6  -1 3406.34  161.52
   3   6   1 3257.14  154.89
  -2  -6   0 2961.26  141.16
   2   6   0 3077.59  146.50
  -1  -6   1 7012.45  329.51
   1   6  -1 7108.55  334.06
   0  -6   2 2090.33  100.57
   0   6  -2 2111.07  101.53
   1  -6   3  785.96   41.80
  -1   6  -3  866.12   45.49
   2  -6   4 2030.40   97.61
  -2   6  -4 1931.27   92.71
   3  -6   5 3757.84  177.37
  -3   6  -5 3333.00  157.32
   4  -6   6  934.40   47.19
  -4   6  -6  906.59   45.97
   5  -6   7  294.10   21.80
  -5   6  -7  266.03   21.19
   6  -6   8  534.09   30.19
  -6   6  -8  452.66   27.01
   7  -6   9   83.63   16.13
  -7   6  -9   93.16   15.58
   8  -6  10  149.73   17.98
  -8   6 -10  126.52   16.79
   9  -6  11  186.55   18.69
  -9   6 -11  148.59   17.45
  10  -6  12  168.67   19.80
 -10   6 -12  123.31   16.99
  11  -6  13   12.62   18.11
 -11   6 -13    7.36   16.44
  12  -6  14   33.96   17.85
 -12   6 -14   16.89   16.69
  13  -6  15   -6.45   18.41
 -13   6 -15   -5.21   16.21
  14  -6  16  -40.87   17.90
 -14   6 -16   -8.67   16.49
  15  -6  17   11.41   18.13
 -15   6 -17   -6.75   17.27
  16  -6  18   33.89   17.17
 -16   6 -18   24.55   17.07
  17  -6  19   15.70   16.79
 -17   6 -19   -7.66   15.25
 -19  -7 -16  -24.88   15.55
 -19  -7 -16    2.25   16.16
 -18  -7 -15   16.64   17.63
 -18  -7 -15   -5.31   15.58
 -17  -7 -14   10.34   16.03
 -17  -7 -14  -13.78   18.03
 -16  -7 -13    1.21   15.86
 -16  -7 -13   -2.93   19.72
 -15  -7 -12   14.19   16.56
 -15  -7 -12   -3.19   21.01
 -14  -7 -11   -0.38   20.03
 -14  -7 -11   -0.20   16.79
 -13  -7 -10   67.06   17.45
 -13  -7 -10   53.16   19.95
 -12  -7  -9    0.18   16.66
 -12  -7  -9   17.68   19.60
 -11  -7  -8   -1.34   20.56
 -11  -7  -8   23.42   16.92
  -8  -7  -5    9.96   17.80
   8   7   5   32.32   17.35
  -7  -7  -4  384.89   27.16
   7   7   4  342.15   24.18
  -6  -7  -3 1473.30   72.35
   6   7   3 1531.71   74.68
  -5  -7  -2  320.66   25.04
   5   7   2  247.70   21.57
  -4  -7  -1 3100.35  146.98
   4   7   1 3236.90  153.27
  -3  -7   0  209.03   22.10
   3   7   0  208.60   21.22
  -2  -7   1 2746.31  130.84
   2   7  -1 2761.48  131.63
  -1  -7   2  928.08   48.17
   1   7  -2 1051.74   53.99
   0  -7   3  104.59   18.61
   0   7  -3  143.89   19.50
   1  -7   4  570.25   31.76
  -1   7  -4  474.91   28.40
   2  -7   5 4496.26  211.74
  -2   7  -5 4132.11  194.54
   3  -7   6   70.38   15.86
  -3   7  -6   66.20   16.01
   4  -7   7  290.82   20.79
  -4   7  -7  245.52   19.40
   5  -7   8  272.10   20.26
  -5   7  -8  228.63   19.19
   6  -7   9  151.43   16.29
  -6   7  -9  111.77   17.02
   7  -7  10   12.92   15.63
  -7   7 -10   21.57   16.08
   8  -7  11  143.11   19.17
  -8   7 -11  142.68   17.15
   9  -7  12  -12.82   17.40
  -9   7 -12   10.77   16.49
  10  -7  13  156.64   20.18
 -10   7 -13  102.16   16.64
  11  -7  14  114.99   18.92
 -11   7 -14   63.22   17.37
  12  -7  15   32.12   18.71
 -12   7 -15   40.51   16.92
  13  -7  16   -6.55   18.11
 -13   7 -16    8.72   16.89
  14  -7  17   16.34   17.32
 -14   7 -17   26.60   17.04
  15  -7  18  -17.15   17.85
 -15   7 -18  -15.38   16.36
  16  -7  19   34.01   17.55
 -16   7 -19    1.82   16.61
  17  -7  20    6.32   14.59
 -17   7 -20  -17.15   14.74
 -20  -8 -16  -16.24   14.87
 -20  -8 -16    7.06   15.50
 -19  -8 -15   -8.02   15.05
 -19  -8 -15  -19.60   16.59
 -18  -8 -14    3.46   17.30
 -18  -8 -14   10.27   16.56
 -17  -8 -13   -8.55   15.25
 -17  -8 -13   11.15   18.69
 -16  -8 -12  -27.61   16.36
 -16  -8 -12  -15.20   19.57
 -15  -8 -11   32.42   16.77
 -15  -8 -11   38.89   22.35
 -14  -8 -10   -3.19   16.49
 -14  -8 -10    8.50   19.88
 -13  -8  -9  104.34   21.98
 -13  -8  -9  114.58   17.25
 -12  -8  -8  261.48   21.24
 -12  -8  -8  222.89   23.19
 -11  -8  -7  158.05   18.44
 -11  -8  -7  166.75   21.32
  -8  -8  -4  523.22   30.19
   8   8   4  611.72   35.15
  -7  -8  -3  846.91   43.85
   7   8   3  826.42   43.93
  -6  -8  -2 1128.11   56.97
   6   8   2 1309.93   64.92
  -5  -8  -1 1316.00   64.71
   5   8   1 1345.84   66.08
  -4  -8   0   52.35   17.68
   4   8   0   73.51   17.04
  -3  -8   1 3070.00  145.38
   3   8  -1 3391.16  160.30
  -2  -8   2 1416.40   69.24
   2   8  -2 1325.61   65.35
  -1  -8   3  930.86   47.26
   1   8  -3 1039.60   52.55
   0  -8   4 1676.36   80.82
   0   8  -4 1606.57   77.64
   1  -8   5 1690.52   81.30
  -1   8  -5 1536.77   74.40
   2  -8   6 1897.64   90.94
  -2   8  -6 1721.12   82.79
   3  -8   7  716.92   37.60
  -3   8  -7  703.77   36.87
   4  -8   8  492.36   28.88
  -4   8  -8  431.67   25.77
   5  -8   9  137.80   15.88
  -5   8  -9   72.98   14.67
   6  -8  10  323.69   21.77
  -6   8 -10  268.81   19.98
   7  -8  11    1.24   15.88
  -7   8 -11   18.31   15.25
   8  -8  12  249.29   21.52
  -8   8 -12  181.37   19.27
   9  -8  13   26.30   17.32
  -9   8 -13   25.47   16.66
  10  -8  14   13.30   17.65
 -10   8 -14    4.55   16.97
  11  -8  15   22.66   17.88
 -11   8 -15  -10.01   16.11
  12  -8  16  -41.12   18.36
 -12   8 -16   11.05   16.84
  13  -8  17   -4.17   17.25
 -13   8 -17   13.88   16.64
  14  -8  18   54.80   18.44
 -14   8 -18   36.42   16.39
  15  -8  19  -20.21   17.37
 -15   8 -19   10.14   16.77
  16  -8  20  -23.11   16.13
 -16   8 -20   22.84   15.53
 -20  -9 -15   -1.82   15.63
 -20  -9 -15   11.41   14.82
 -19  -9 -14   -8.09   16.34
 -19  -9 -14   -0.66   16.72
 -18  -9 -13   -0.99   15.60
 -18  -9 -13   -5.18   18.18
 -17  -9 -12   -0.61   15.98
 -17  -9 -12   25.54   20.51
 -16  -9 -11   57.61   16.77
 -16  -9 -11   -6.80   20.10
 -15  -9 -10   51.89   16.69
 -15  -9 -10    1.85   20.10
 -14  -9  -9   31.61   16.13
 -14  -9  -9   28.98   20.05
 -13  -9  -8    6.30   17.15
 -13  -9  -8    9.43   20.08
 -12  -9  -7  -46.66   15.55
 -12  -9  -7  -10.09   20.61
 -11  -9  -6  186.32   22.76
  11   9   6  174.39   21.70
 -10  -9  -5   88.18   17.70
  10   9   5   79.56   18.13
  -7  -9  -2 1519.57   74.35
   7   9   2 1520.84   74.07
  -6  -9  -1 1742.36   84.21
   6   9   1 1976.28   95.29
  -5  -9   0  270.33   22.38
   5   9   0  264.26   21.14
  -4  -9   1 2812.06  133.67
   4   9  -1 2842.41  134.71
  -3  -9   2  370.47   24.61
   3   9  -2  505.26   29.59
  -2  -9   3  131.60   18.03
   2   9  -3  173.86   20.36
  -1  -9   4 1779.79   85.63
   1   9  -4 1816.46   87.60
   0  -9   5 2151.28  102.59
   0   9  -5 2179.85  104.16
   1  -9   6  179.83   17.45
  -1   9  -6  247.55   20.08
   2  -9   7 1146.32   56.54
  -2   9  -7  979.42   49.14
   3  -9   8  444.06   26.78
  -3   9  -8  413.21   24.53
   4  -9   9  601.10   32.37
  -4   9  -9  489.33   27.72
   5  -9  10  223.98   19.19
  -5   9 -10  137.77   16.26
   6  -9  11   84.92   16.59
  -6   9 -11   95.01   15.98
   7  -9  12   18.46   17.22
  -7   9 -12   14.74   16.01
   8  -9  13   77.74   18.31
  -8   9 -13   32.09   15.93
   9  -9  14  -18.54   17.50
  -9   9 -14   27.46   16.99
  10  -9  15   -0.05   17.88
 -10   9 -15   15.43   15.78
  11  -9  16    6.02   18.28
 -11   9 -16  -15.20   17.04
  12  -9  17   26.20   17.47
 -12   9 -17   17.55   16.24
  13  -9  18  -13.83   17.52
 -13   9 -18    2.63   16.41
  14  -9  19  -12.01   17.60
 -14   9 -19  -13.43   16.51
  15  -9  20   -0.20   16.74
 -15   9 -20  -15.53   15.30
 -20 -10 -14  -13.18   14.06
 -20 -10 -14  -12.90   16.34
 -19 -10 -13   13.40   16.51
 -19 -10 -13    8.47   16.74
 -18 -10 -12   66.26   17.09
 -18 -10 -12   24.55   17.80
 -17 -10 -11   28.17   16.36
 -17 -10 -11  -34.01   19.09
 -16 -10 -10   41.35   16.72
 -16 -10 -10   27.03   21.72
 -15 -10  -9   -8.95   16.44
 -15 -10  -9  -11.63   20.05
 -14 -10  -8   27.26   16.64
 -14 -10  -8   10.27   21.92
 -13 -10  -7  127.88   17.42
 -13 -10  -7  134.38   20.81
 -12 -10  -6  160.83   21.07
  12  10   6  124.82   19.32
 -11 -10  -5   94.43   18.54
  11  10   5  115.92   19.02
 -10 -10  -4  214.50   20.71
  10  10   4  164.68   19.72
  -7 -10  -1   23.49   17.45
   7  10   1   31.61   18.54
  -6 -10   0    1.06   18.38
   6  10   0   48.98   16.87
  -5 -10   1 1982.60   95.08
   5  10  -1 2125.99  101.61
  -4 -10   2   74.45   18.03
   4  10  -2   45.09   16.51
  -3 -10   3 1151.63   57.00
   3  10  -3 1141.51   56.87
  -2 -10   4  478.20   27.92
   2  10  -4  527.51   30.22
  -1 -10   5  761.18   39.30
   1  10  -5  791.02   41.57
   0 -10   6   30.62   15.38
   0  10  -6   47.54   16.34
   1 -10   7  103.51   16.16
  -1  10  -7   92.18   16.39
   2 -10   8  302.95   21.42
  -2  10  -8  232.42   19.04
   3 -10   9  342.91   22.28
  -3  10  -9  306.75   21.17
   4 -10  10  145.41   17.63
  -4  10 -10  150.72   17.37
   5 -10  11   15.48   16.31
  -5  10 -11   -5.39   15.50
   6 -10  12  190.24   19.19
  -6  10 -12  136.73   17.47
   7 -10  13   55.33   17.04
  -7  10 -13   38.01   15.81
   8 -10  14   29.54   18.41
  -8  10 -14   14.09   15.93
   9 -10  15   75.84   17.83
  -9  10 -15    7.13   15.55
  10 -10  16    5.82   18.94
 -10  10 -16   15.15   16.13
  11 -10  17   32.93   17.78
 -11  10 -17   14.06   16.66
  12 -10  18  -24.15   18.18
 -12  10 -18   25.62   16.84
  13 -10  19   -5.46   17.88
 -13  10 -19  -16.16   16.13
  14 -10  20  -24.10   16.39
 -14  10 -20   -1.64   14.82
 -20 -11 -13   -1.87   14.79
 -20 -11 -13   -4.78   16.34
 -19 -11 -12  -11.03   15.45
 -19 -11 -12    4.58   16.84
 -17 -11 -10   20.86   19.83
 -17 -11 -10   21.98   15.68
 -16 -11  -9   -0.13   16.77
 -16 -11  -9  -21.90   21.07
 -14 -11  -7   41.04   18.66
 -13 -11  -6   -0.91   19.35
  13  11   6   18.28   18.71
 -12 -11  -5  107.93   19.02
  12  11   5  120.04   19.45
 -11 -11  -4  255.92   23.37
  11  11   4  328.50   24.13
 -10 -11  -3   53.00   19.62
  10  11   3   52.60   18.94
  -9 -11  -2  270.58   21.92
   9  11   2  298.65   22.89
  -6 -11   1  239.83   21.52
   6  11  -1  319.64   22.84
  -5 -11   2  122.83   18.16
   5  11  -2  171.96   19.70
  -4 -11   3  783.18   40.64
   4  11  -3  748.79   39.25
  -3 -11   4   30.98   15.27
   3  11  -4   15.91   15.83
  -2 -11   5  913.92   46.00
   2  11  -5  943.51   47.52
  -1 -11   6   82.90   15.30
   1  11  -6   82.21   16.59
   0 -11   7  125.05   15.53
   0  11  -7  118.17   16.44
   1 -11   8  141.11   16.87
  -1  11  -8  118.25   16.61
   2 -11   9  621.84   33.71
  -2  11  -9  505.77   28.90
   3 -11  10  259.46   20.48
  -3  11 -10  183.74   18.61
   4 -11  11  253.39   21.12
  -4  11 -11  220.13   19.09
   5 -11  12    1.44   17.09
  -5  11 -12   18.99   16.06
   6 -11  13  234.70   21.32
  -6  11 -13  187.94   18.03
   7 -11  14    1.29   17.93
  -7  11 -14    5.26   15.75
   8 -11  15   15.17   17.88
  -8  11 -15   45.47   16.26
   9 -11  16   19.57   18.31
  -9  11 -16   23.24   15.70
  10 -11  17  -30.70   17.12
 -10  11 -17   39.10   15.91
  11 -11  18   25.69   17.55
 -11  11 -18    6.04   15.93
  12 -11  19  -27.99   17.15
 -12  11 -19  -16.97   15.55
  13 -11  20    2.15   16.11
 -13  11 -20    6.45   14.69
 -20 -12 -12   28.35   15.48
 -20 -12 -12   16.36   15.86
 -19 -12 -11   17.09   16.49
 -19 -12 -11   14.72   15.75
 -18 -12 -10   17.25   17.60
 -18 -12 -10   16.97   16.89
 -17 -12  -9    0.10   16.24
 -17 -12  -9    2.86   19.42
 -16 -12  -8   15.40   16.54
 -16 -12  -8   26.81   20.13
 -15 -12  -7   14.19   19.29
 -14 -12  -6   67.44   20.76
  14  12   6   71.26   18.89
 -13 -12  -5   67.06   20.56
  13  12   5   31.79   18.89
 -12 -12  -4  127.48   20.13
  12  12   4  122.75   19.57
 -11 -12  -3   71.59   19.85
  11  12   3   57.46   18.41
 -10 -12  -2   20.23   18.13
  10  12   2   57.25   18.38
  -9 -12  -1  141.99   20.58
   9  12   1  136.00   19.37
  -8 -12   0  308.77   24.02
   8  12   0  351.00   26.93
  -6 -12   2  254.65   21.72
   6  12  -2  293.34   22.96
  -5 -12   3 2073.14   99.08
   5  12  -3 2203.88  105.30
  -4 -12   4  435.97   26.00
   4  12  -4  440.52   27.34
  -3 -12   5  333.30   22.05
   3  12  -5  342.40   23.47
  -2 -12   6   42.18   14.89
   2  12  -6   37.60   15.91
  -1 -12   7  273.62   19.65
   1  12  -7  259.46   20.66
   0 -12   8  581.38   31.38
   0  12  -8  564.94   31.69
   1 -12   9   91.24   18.01
  -1  12  -9   91.19   17.20
   2 -12  10  113.90   17.75
  -2  12 -10  114.20   17.22
   3 -12  11    7.56   16.54
  -3  12 -11    7.08   16.36
   4 -12  12   70.86   17.85
  -4  12 -12   53.31   16.64
   5 -12  13  112.76   18.08
  -5  12 -13   95.64   16.94
   6 -12  14  -41.83   17.58
  -6  12 -14    9.61   15.98
   7 -12  15  -30.75   17.75
  -7  12 -15   -5.61   15.98
   8 -12  16   25.09   17.50
  -8  12 -16  -10.67   16.44
   9 -12  17   -9.86   18.21
  -9  12 -17   -8.65   15.88
  10 -12  18   17.95   18.06
 -10  12 -18   19.55   15.98
  11 -12  19   11.53   17.22
 -11  12 -19   -0.03   15.60
  12 -12  20   -3.82   16.74
 -12  12 -20   -6.35   14.62
 -19 -13 -10   -7.59   16.77
 -19 -13 -10   21.42   16.79
 -18 -13  -9  -10.29   16.03
 -18 -13  -9  -20.64   17.02
 -17 -13  -8    4.58   15.98
 -17 -13  -8   -3.82   17.58
 -16 -13  -7   19.47   20.00
 -15 -13  -6  -15.10   18.74
  15  13   6   -5.06   18.74
 -14 -13  -5   12.29   18.87
  14  13   5   37.73   19.47
 -13 -13  -4  -16.16   18.41
  13  13   4  -45.34   19.09
 -12 -13  -3  124.85   21.47
  12  13   3  116.50   19.80
 -11 -13  -2  125.35   21.14
  11  13   2  212.17   21.67
 -10 -13  -1   14.04   17.90
  10  13   1  -18.21   19.40
  -9 -13   0   -3.36   18.79
   9  13   0  -14.54   19.14
  -8 -13   1   76.88   18.49
   8  13  -1   83.00   18.36
  -5 -13   4  467.58   28.47
   5  13  -4  557.35   32.50
  -4 -13   5  137.04   17.40
   4  13  -5  150.21   18.31
  -3 -13   6  130.41   17.70
   3  13  -6  132.11   19.14
  -2 -13   7  281.71   20.71
   2  13  -7  298.65   23.01
  -1 -13   8    8.52   15.81
   1  13  -8   -2.28   17.04
   0 -13   9  241.00   20.23
   0  13  -9  195.25   19.85
   1 -13  10    3.69   16.54
  -1  13 -10   30.93   16.54
   2 -13  11  173.20   18.26
  -2  13 -11  176.56   19.14
   3 -13  12   32.34   16.94
  -3  13 -12   40.28   17.02
   4 -13  13   30.57   16.74
  -4  13 -13    5.11   15.75
   5 -13  14  -12.19   16.61
  -5  13 -14  -28.35   16.64
   6 -13  15   17.80   16.61
  -6  13 -15    4.17   16.08
   7 -13  16  -19.47   17.45
  -7  13 -16    9.18   16.41
   8 -13  17  -10.01   16.97
  -8  13 -17  -10.39   15.81
   9 -13  18    2.60   18.51
  -9  13 -18   19.93   15.86
  10 -13  19  -19.47   17.88
 -10  13 -19    0.13   15.70
  11 -13  20  -10.72   16.84
 -11  13 -20    9.53   14.49
 -20 -14 -10  -19.47   15.05
 -20 -14 -10   24.18   15.35
 -19 -14  -9   41.19   16.64
 -19 -14  -9    0.96   15.40
 -18 -14  -8    9.71   16.89
 -18 -14  -8   -2.38   16.06
 -17 -14  -7   24.53   15.55
 -17 -14  -7   29.11   17.12
 -16 -14  -6   23.85   20.21
  16  14   6   33.48   18.61
 -15 -14  -5    1.72   18.64
  15  14   5   22.96   18.64
 -14 -14  -4   26.68   18.97
  14  14   4   35.56   18.61
 -13 -14  -3   36.19   20.69
  13  14   3   47.49   18.64
 -12 -14  -2    0.89   18.38
  12  14   2  -15.63   20.10
 -11 -14  -1  -10.37   18.54
  11  14   1  -17.47   18.61
 -10 -14   0   14.06   19.14
  10  14   0    9.94   18.64
  -9 -14   1    0.46   19.62
   9  14  -1   29.76   18.92
  -8 -14   2  160.02   20.13
   8  14  -2  167.86   19.83
  -7 -14   3  112.48   20.28
   7  14  -3   96.20   19.17
  -4 -14   6   79.68   17.95
   4  14  -6   54.40   18.06
  -3 -14   7   52.22   16.59
   3  14  -7   69.72   17.88
  -2 -14   8   84.34   16.36
   2  14  -8   83.38   18.74
  -1 -14   9   53.79   15.50
   1  14  -9   55.43   17.75
   0 -14  10  146.98   17.65
   0  14 -10  112.99   18.36
   1 -14  11    9.51   16.61
  -1  14 -11   23.59   17.22
   2 -14  12   25.59   18.16
  -2  14 -12    1.80   16.51
   3 -14  13   12.29   17.20
  -3  14 -13    6.80   16.69
   4 -14  14    7.00   17.25
  -4  14 -14   11.99   16.16
   5 -14  15    1.16   17.42
  -5  14 -15   32.19   15.68
   6 -14  16   56.87   18.31
  -6  14 -16   28.07   16.61
   7 -14  17  -15.45   16.39
  -7  14 -17   -1.37   15.81
   8 -14  18   41.25   18.13
  -8  14 -18    2.76   15.55
   9 -14  19   25.44   17.73
  -9  14 -19  -17.22   15.45
  10 -14  20  -16.41   16.21
 -10  14 -20  -30.35   14.16
 -20 -15  -9  -31.64   14.34
 -20 -15  -9  -18.51   15.88
 -19 -15  -8    0.46   15.86
 -19 -15  -8  -34.37   15.50
 -18 -15  -7    0.00   17.40
 -18 -15  -7  -12.82   15.83
 -17 -15  -6   14.95   17.09
  17  15   6   13.76   17.60
 -16 -15  -5   34.90   18.38
  16  15   5  -44.31   20.89
 -15 -15  -4   43.82   18.81
  15  15   4   14.59   18.56
 -14 -15  -3   19.80   19.09
  14  15   3   -1.62   18.94
 -13 -15  -2   75.81   19.60
  13  15   2   70.63   18.74
 -12 -15  -1  -11.38   20.05
  12  15   1   30.57   19.95
 -11 -15   0   13.78   19.40
  11  15   0   13.20   18.66
 -10 -15   1  211.33   21.22
  10  15  -1  212.09   22.71
  -9 -15   2    7.76   18.71
   9  15  -2   25.52   18.89
  -8 -15   3    8.45   18.33
   8  15  -3   14.82   18.01
  -7 -15   4  233.94   21.14
   7  15  -4  208.70   20.89
  -4 -15   7   97.76   17.63
   4  15  -7  145.66   19.88
  -3 -15   8   30.50   16.29
   3  15  -8    7.54   18.16
  -2 -15   9  161.74   18.31
   2  15  -9  196.16   20.79
  -1 -15  10   64.08   17.40
   1  15 -10   10.65   16.92
   0 -15  11  106.44   17.52
   0  15 -11  106.11   18.16
   1 -15  12    2.60   18.16
  -1  15 -12   -9.61   16.84
   2 -15  13   78.27   18.08
  -2  15 -13   43.52   17.12
   3 -15  14   -6.07   17.07
  -3  15 -14   -1.39   16.79
   4 -15  15  -12.47   17.65
  -4  15 -15   23.19   16.21
   5 -15  16   60.09   18.06
  -5  15 -16  -12.57   16.66
   6 -15  17  -30.52   16.56
  -6  15 -17   25.06   16.01
   7 -15  18   49.74   17.75
  -7  15 -18   -7.00   15.53
   8 -15  19   -5.03   16.74
  -8  15 -19  -14.39   14.54
   9 -15  20  -11.25   15.25
  -9  15 -20  -10.44   14.06
 -19 -16  -7   -6.78   14.29
 -19 -16  -7  -11.08   15.96
 -18 -16  -6    9.99   15.86
  18  16   6   37.40   17.27
 -17 -16  -5    1.95   17.98
  17  16   5   56.44   18.71
 -16 -16  -4  -26.50   17.63
  16  16   4    6.50   18.59
 -15 -16  -3   -4.20   18.56
  15  16   3  -45.90   19.09
 -14 -16  -2   -3.69   20.79
  14  16   2   41.70   18.76
 -13 -16  -1    8.93   18.92
  13  16   1   -0.46   18.71
 -12 -16   0   27.82   18.89
  12  16   0   -1.59   18.46
 -11 -16   1   -4.40   18.46
  11  16  -1   11.03   20.33
 -10 -16   2  -10.39   19.24
  10  16  -2   -1.77   18.94
  -9 -16   3   57.38   18.71
   9  16  -3  112.56   19.24
  -8 -16   4  130.16   19.37
   8  16  -4  160.15   19.88
  -7 -16   5  150.16   19.35
   7  16  -5   91.06   19.32
  -6 -16   6   76.72   18.38
   6  16  -6   78.90   19.12
  -3 -16   9   44.28   17.20
   3  16  -9   42.91   18.18
  -2 -16  10    5.87   16.16
   2  16 -10   10.29   16.92
  -1 -16  11   55.84   18.69
   1  16 -11   43.85   18.23
   0 -16  12   11.00   17.40
   0  16 -12    7.59   17.45
   1 -16  13   45.09   16.84
  -1  16 -13   48.12   17.15
   2 -16  14  -24.35   16.89
  -2  16 -14    6.30   16.56
   3 -16  15    4.78   16.54
  -3  16 -15  -13.86   17.12
   4 -16  16  -39.20   16.79
  -4  16 -16   11.53   16.49
   5 -16  17  -10.62   16.84
  -5  16 -17    3.46   15.60
   6 -16  18  -10.17   17.04
  -6  16 -18   -6.22   15.22
   7 -16  19   21.34   16.03
  -7  16 -19  -31.76   14.52
   8 -16  20  -14.29   15.50
  -8  16 -20    5.89   13.86
 -20 -17  -7   11.35   14.11
 -19 -17  -6   23.92   15.40
  19  17   6  -19.88   13.35
 -18 -17  -5   -4.60   17.25
  18  17   5    0.76   16.61
 -17 -17  -4    6.68   16.16
  17  17   4    7.49   17.75
 -16 -17  -3    2.45   16.49
  16  17   3   33.33   17.78
 -15 -17  -2   25.34   18.03
  15  17   2   -1.57   20.03
 -14 -17  -1   45.82   20.43
  14  17   1   21.04   20.71
 -13 -17   0   56.90   18.74
  13  17   0   90.15   20.96
 -12 -17   1   43.93   18.87
  12  17  -1   60.62   20.79
 -11 -17   2   40.89   19.29
  11  17  -2  106.03   19.47
 -10 -17   3   47.29   18.71
  10  17  -3   50.60   18.74
  -9 -17   4   14.72   18.28
   9  17  -4  -19.29   17.60
  -8 -17   5   20.66   18.33
   8  17  -5   42.41   18.31
  -7 -17   6  -24.33   17.88
   7  17  -6   -7.26   18.41
  -6 -17   7   60.57   18.36
   6  17  -7   73.79   17.88
  -5 -17   8   43.07   19.65
   5  17  -8   22.25   19.57
  -3 -17  10   54.88   17.42
   3  17 -10   35.35   17.60
  -2 -17  11   32.09   17.88
   2  17 -11  101.81   18.54
  -1 -17  12   33.25   18.81
   1  17 -12  -20.64   17.70
   0 -17  13   35.18   18.23
   0  17 -13   39.80   16.87
   1 -17  14  -19.60   18.13
  -1  17 -14  -54.98   17.02
   2 -17  15   30.62   17.58
  -2  17 -15   29.26   16.94
   3 -17  16   30.30   17.04
  -3  17 -16  -28.70   15.93
   4 -17  17  -15.20   17.12
  -4  17 -17   -3.39   15.17
   5 -17  18   56.52   16.69
  -5  17 -18  -29.23   15.27
   6 -17  19  -44.13   16.36
  -6  17 -19   12.14   14.29
  -7  17 -20   18.11   13.20
 -19 -18  -5  -13.93   16.24
  19  18   5    7.54   15.30
 -18 -18  -4    1.97   15.65
  18  18   4   -9.99   15.20
 -17 -18  -3   24.86   16.54
  17  18   3   -0.63   18.06
 -16 -18  -2  -38.77   17.32
  16  18   2    2.96   17.63
 -15 -18  -1  -13.61   16.44
  15  18   1   36.69   17.83
 -14 -18   0   11.03   17.73
  14  18   0  -25.14   19.07
 -13 -18   1   23.34   18.08
  13  18  -1  -24.83   20.31
 -12 -18   2   -5.84   18.76
  12  18  -2   -7.74   19.83
 -11 -18   3   63.04   18.44
  11  18  -3   75.23   20.33
 -10 -18   4    8.80   18.26
  10  18  -4   23.44   18.38
  -9 -18   5   25.64   17.95
   9  18  -5   57.00   18.94
  -8 -18   6  141.26   19.07
   8  18  -6  166.55   20.26
  -7 -18   7    9.58   17.58
   7  18  -7   15.20   18.28
  -6 -18   8   41.47   17.78
   6  18  -8   36.04   17.88
  -5 -18   9   24.10   17.85
   5  18  -9   11.08   17.73
  -2 -18  12    4.17   18.99
   2  18 -12    0.94   16.94
  -1 -18  13   -9.26   18.38
   1  18 -13    8.42   17.68
   0 -18  14  -13.28   17.45
   0  18 -14  -26.38   17.22
   1 -18  15    5.39   17.22
  -1  18 -15   -0.99   15.93
   2 -18  16    5.03   16.72
  -2  18 -16   18.76   15.35
   3 -18  17   42.76   17.73
  -3  18 -17  -18.08   15.55
   4 -18  18    1.72   15.75
  -4  18 -18   12.90   14.46
   5 -18  19    9.51   14.62
  -5  18 -19    6.78   13.78
 -19 -19  -4    9.00   14.21
 -18 -19  -3    2.30   16.89
  18  19   3   18.26   15.00
 -17 -19  -2   16.46   15.70
  17  19   2   29.36   15.91
 -16 -19  -1    9.13   15.93
  16  19   1   18.76   17.58
 -15 -19   0    2.23   17.65
  15  19   0   10.52   17.47
 -14 -19   1    4.68   16.31
  14  19  -1  -14.95   17.75
 -13 -19   2   14.11   17.07
  13  19  -2   13.10   19.67
 -12 -19   3    4.02   17.02
  12  19  -3   11.33   19.04
 -11 -19   4   15.45   17.37
  11  19  -4   -4.53   19.22
 -10 -19   5   21.87   17.42
  10  19  -5   61.17   17.88
  -9 -19   6   34.49   17.20
   9  19  -6   37.63   18.18
  -8 -19   7  -29.64   17.04
   8  19  -7   10.75   17.85
  -7 -19   8   12.42   16.94
   7  19  -8   -0.43   16.84
  -6 -19   9   12.34   16.82
   6  19  -9   24.71   18.01
  -5 -19  10    8.04   16.82
   5  19 -10    7.33   17.37
  -4 -19  11  -19.80   16.97
   4  19 -11    5.56   19.17
  -2 -19  13   72.63   19.04
   2  19 -13   62.79   17.40
  -1 -19  14   14.77   18.81
   1  19 -14   34.67   15.70
   0 -19  15   31.43   17.63
   0  19 -15    3.16   15.07
   1 -19  16   12.29   17.02
  -1  19 -16   -9.58   14.97
   2 -19  17  -13.55   15.86
  -2  19 -17    8.83   14.57
   3 -19  18   37.86   15.45
  -3  19 -18   -9.41   13.28
 -18 -20  -2   29.54   14.52
  18  20   2    1.04   16.77
 -17 -20  -1   -1.24   15.65
  17  20   1   -6.73   15.12
 -16 -20   0  -10.65   15.63
  16  20   0  -10.57   16.08
 -15 -20   1   21.42   16.06
  15  20  -1    7.23   16.97
 -14 -20   2  -25.72   15.73
  14  20  -2  -11.30   19.07
 -13 -20   3    1.01   16.06
  13  20  -3   -6.02   17.70
 -12 -20   4   20.74   15.96
  12  20  -4  -22.10   17.63
 -11 -20   5   25.04   16.16
  11  20  -5   -5.26   17.32
 -10 -20   6   39.96   16.13
  10  20  -6    7.54   16.59
  -9 -20   7    2.00   16.08
   9  20  -7    0.30   17.85
  -8 -20   8    6.57   15.78
   8  20  -8   29.87   16.84
  -7 -20   9   22.33   15.93
   7  20  -9   42.36   17.68
  -6 -20  10    4.22   15.78
   6  20 -10    3.59   16.66
  -5 -20  11    3.29   16.24
   5  20 -11  -20.33   16.16
  -4 -20  12    3.36   17.52
   4  20 -12   -4.10   16.08
  -3 -20  13  -34.70   19.80
  -1 -20  15  -31.31   18.46
   1  20 -15   47.85   15.55
   0 -20  16    6.55   16.01
   0  20 -16   -3.49   14.36
   1 -20  17  -25.90   16.74
  -1  20 -17    1.59   13.78
   2 -20  18    2.71   14.67
  -2  20 -18    7.26   13.20
 -16 -21   1   10.67   15.20
  16  21  -1    5.36   15.12
 -15 -21   2  -13.10   14.59
  15  21  -2  -17.20   16.51
 -14 -21   3  -30.50   15.45
  14  21  -3   24.55   15.91
 -13 -21   4   17.07   14.87
  13  21  -4    5.06   18.31
 -12 -21   5  -21.77   15.60
  12  21  -5    3.89   17.15
 -11 -21   6   14.87   15.96
  11  21  -6   -2.25   16.66
 -10 -21   7    2.63   15.91
  10  21  -7   43.50   16.59
  -9 -21   8   15.43   15.88
   9  21  -8   20.31   15.91
  -8 -21   9    0.99   15.43
   8  21  -9   20.48   16.44
  -7 -21  10   45.85   16.08
   7  21 -10   19.80   16.29
  -6 -21  11   -6.73   15.65
   6  21 -11   42.66   16.24
  -5 -21  12   30.47   16.36
   5  21 -12  -11.71   15.58
  -4 -21  13   32.60   16.94
   4  21 -13    4.30   14.41
  -3 -21  14   22.91   18.08
   3  21 -14  -19.67   15.38
  -1 -21  16  -20.96   18.28
   1  21 -16   45.49   14.57
 -15 -22   3   -6.25   13.88
  15  22  -3    1.97   14.87
 -14 -22   4   30.85   14.72
  14  22  -4  -30.73   14.72
 -13 -22   5  -24.05   15.07
  13  22  -5   11.43   15.83
 -12 -22   6  -20.28   14.82
  12  22  -6  -11.81   14.54
 -11 -22   7   -4.12   15.05
  11  22  -7   -6.95   13.76
 -10 -22   8    2.07   14.87
  10  22  -8   48.22   13.91
  -9 -22   9   -3.31   15.00
   9  22  -9    0.76   14.39
  -8 -22  10    3.92   14.87
   8  22 -10  -16.54   13.96
  -7 -22  11    2.60   14.74
   7  22 -11  -10.22   13.30
  -6 -22  12    2.40   14.79
   6  22 -12    4.05   12.59
  -5 -22  13   34.85   15.73
   5  22 -13    2.28   13.45
  -4 -22  14   20.18   16.16
   4  22 -14   -4.80   13.88
  -3 -22  15   -6.47   16.29
   3  22 -15   -5.89   12.90
 -12 -23   7   -7.97   13.43
  12  23  -7   -1.14   14.16
 -11 -23   8   34.09   13.96
  11  23  -8  -22.05   13.50
 -10 -23   9   -0.33   13.96
  10  23  -9  -19.12   13.45
  -9 -23  10  -20.48   13.98
   9  23 -10   20.51   13.00
  -8 -23  11   10.92   13.96
   8  23 -11   11.61   12.47
  -7 -23  12   18.08   13.78
   7  23 -12   30.83   11.89
  10  20 -16    5.87   15.10
  11  20 -15   18.01   15.45
 -11 -20  15   41.90   15.55
  12  20 -14   -0.68   15.25
 -12 -20  14   11.25   15.32
  15  20 -11   16.64   16.36
 -15 -20  11  -10.82   15.15
  16  20 -10  -16.44   17.63
 -16 -20  10    6.75   15.02
   7  19 -18   -7.54   14.74
  -7 -19  18   21.80   16.79
   8  19 -17   32.14   15.55
  -8 -19  17   13.73   17.85
   9  19 -16   -4.10   15.50
  -9 -19  16   -8.14   18.33
  10  19 -15  -19.57   15.27
 -10 -19  15    3.34   16.56
  11  19 -14    5.36   15.20
 -11 -19  14  -11.94   16.69
  12  19 -13  -17.27   15.30
 -12 -19  13   13.93   16.29
  13  19 -12   -4.70   15.81
 -13 -19  12    8.93   16.49
  14  19 -11  -45.54   16.21
 -14 -19  11    7.38   16.01
  15  19 -10  -40.51   16.99
 -15 -19  10   -3.11   16.54
  16  19  -9   -1.21   18.06
 -16 -19   9  -11.28   16.46
  18  19  -7    0.35   17.42
 -18 -19   7    3.34   15.58
  19  19  -6    0.58   18.31
 -19 -19   6   36.21   15.27
   5  18 -19  -26.00   15.10
  -5 -18  19  -17.32   18.51
   6  18 -18    4.98   15.22
  -6 -18  18   -9.61   17.37
   7  18 -17    6.02   15.63
  -7 -18  17   14.16   17.80
   8  18 -16   -4.12   16.21
  -8 -18  16   -0.68   18.49
   9  18 -15  -20.91   16.82
  -9 -18  15    4.58   17.42
  10  18 -14  -19.07   17.40
 -10 -18  14  -10.14   16.72
  11  18 -13   15.60   17.12
 -11 -18  13   11.94   16.21
  12  18 -12   -6.22   17.60
 -12 -18  12   -4.96   16.79
  13  18 -11   -3.24   17.07
 -13 -18  11   15.88   16.36
  14  18 -10   15.91   17.78
 -14 -18  10   26.43   16.49
  15  18  -9   16.31   17.78
 -15 -18   9    2.53   16.21
  16  18  -8   -0.10   18.33
 -16 -18   8  -17.80   16.31
  17  18  -7   41.65   17.02
 -17 -18   7   -0.94   16.01
  18  18  -6  -40.13   18.79
 -18 -18   6   23.70   16.26
  19  18  -5   -3.57   17.25
 -19 -18   5   21.34   16.46
  20  18  -4    3.14   18.94
 -20 -18   4    7.69   15.58
   2  17 -21  -21.24   15.60
  -2 -17  21   11.83   16.69
   3  17 -20    4.80   16.44
  -3 -17  20  -11.05   18.33
   4  17 -19    1.72   15.10
  -4 -17  19  -21.90   17.12
   5  17 -18    5.74   15.81
  -5 -17  18   11.94   18.06
   6  17 -17    5.66   17.04
  -6 -17  17  -12.75   17.85
   7  17 -16   16.34   17.37
  -7 -17  16  -13.33   18.87
   8  17 -15  -10.27   17.37
  -8 -17  15   -3.44   17.65
   9  17 -14   28.83   17.80
  -9 -17  14   36.09   17.02
  10  17 -13   11.10   17.75
 -10 -17  13   14.79   17.02
  11  17 -12  -13.25   17.20
 -11 -17  12   -5.16   17.02
  12  17 -11  -33.48   17.40
 -12 -17  11    0.78   17.27
  13  17 -10    1.34   18.74
 -13 -17  10  -26.60   16.99
  14  17  -9   -2.66   17.75
 -14 -17   9  -23.19   17.07
  15  17  -8  -15.32   18.97
 -15 -17   8  -25.19   17.30
  16  17  -7    1.67   20.64
 -16 -17   7   -4.75   17.17
  17  17  -6   -2.55   19.78
 -17 -17   6  -12.75   16.49
  18  17  -5   43.75   17.50
 -18 -17   5    0.83   16.21
  19  17  -4   23.47   16.94
 -19 -17   4   23.52   16.89
  20  17  -3  -13.63   18.71
 -20 -17   3   10.09   17.12
  21  17  -2   15.15   17.20
 -21 -17   2    5.16   17.27
   0  16 -22   10.32   15.32
   0 -16  22   -6.09   15.91
   1  16 -21    3.03   15.48
  -1 -16  21   16.31   17.37
   2  16 -20   26.33   15.96
  -2 -16  20   15.15   18.41
   3  16 -19   -9.18   16.49
  -3 -16  19   23.34   17.47
   4  16 -18    9.69   17.90
  -4 -16  18    4.70   19.04
   5  16 -17   -1.19   17.32
  -5 -16  17   14.04   18.18
   6  16 -16   57.81   17.58
  -6 -16  16   59.88   17.93
   7  16 -15  -18.21   18.49
  -7 -16  15   30.09   18.06
   8  16 -14   53.69   18.59
  -8 -16  14   67.17   16.99
   9  16 -13   12.34   19.27
  -9 -16  13   -2.33   16.39
  10  16 -12   79.15   18.84
 -10 -16  12   56.82   17.52
  11  16 -11   27.77   19.80
 -11 -16  11   14.11   17.22
  12  16 -10   84.79   20.58
 -12 -16  10   73.69   17.73
  13  16  -9   28.40   20.18
 -13 -16   9   18.99   17.60
  14  16  -8   19.78   19.90
 -14 -16   8   24.61   17.75
  15  16  -7   42.08   19.88
 -15 -16   7  -25.39   17.68
  16  16  -6    6.42   18.69
 -16 -16   6    9.58   16.92
  17  16  -5   27.72   18.87
 -17 -16   5    9.33   17.07
  18  16  -4   17.63   18.49
 -18 -16   4  -15.58   17.63
  19  16  -3   26.76   19.98
 -19 -16   3    0.25   16.51
  20  16  -2    7.28   18.33
 -20 -16   2  -13.43   16.49
  22  16   0   14.39   18.99
 -22 -16   0  -11.41   17.35
  -1  15 -22  -11.96   15.22
   1 -15  22   21.65   16.69
   0  15 -21   -6.27   15.60
   0 -15  21   12.04   17.17
   1  15 -20   13.93   17.40
  -1 -15  20   -6.88   18.56
   2  15 -19  -13.91   17.68
  -2 -15  19   12.90   17.80
   3  15 -18   25.04   17.85
  -3 -15  18  -13.55   19.29
   4  15 -17   22.91   18.11
  -4 -15  17   10.95   17.75
   5  15 -16   -8.98   18.54
  -5 -15  16   24.07   16.77
   6  15 -15  -17.45   17.75
  -6 -15  15   23.62   17.40
   7  15 -14   -5.97   17.68
  -7 -15  14    0.35   17.58
   8  15 -13   35.86   18.56
  -8 -15  13  -20.56   17.20
   9  15 -12   -5.23   19.22
  -9 -15  12   13.76   17.90
  10  15 -11   22.25   19.14
 -10 -15  11    0.63   18.01
  11  15 -10   16.11   19.07
 -11 -15  10   27.64   17.80
  12  15  -9   -5.41   19.19
 -12 -15   9   11.63   18.54
  13  15  -8   40.51   19.42
 -13 -15   8  -38.74   17.90
  14  15  -7   27.99   19.75
 -14 -15   7   28.30   18.79
  15  15  -6  -18.66   20.13
 -15 -15   6   -2.38   18.54
  16  15  -5   20.13   20.10
 -16 -15   5  -27.08   18.74
  17  15  -4   46.76   19.50
 -17 -15   4    3.89   18.64
  18  15  -3   -2.20   18.66
 -18 -15   3   23.11   17.52
  19  15  -2   28.04   18.66
 -19 -15   2    5.39   18.56
  20  15  -1  -13.43   19.78
 -20 -15   1   -4.25   18.03
  21  15   0    6.93   17.65
 -21 -15   0   -6.32   17.80
  22  15   1   16.39   17.52
 -22 -15  -1   -5.94   17.42
  -3  14 -23   13.20   14.74
   3 -14  23   -3.19   16.89
  -2  14 -22  -15.50   15.05
   2 -14  22  -35.30   17.88
  -1  14 -21    6.80   16.56
   1 -14  21   15.70   17.15
   0  14 -20   21.67   17.63
   0 -14  20    9.46   18.08
   1  14 -19   24.98   17.40
  -1 -14  19   13.96   18.01
   2  14 -18  -10.04   18.31
  -2 -14  18  -14.11   17.42
   3  14 -17   50.55   18.66
  -3 -14  17   -1.29   17.32
   4  14 -16   22.51   17.73
  -4 -14  16    5.03   17.93
   5  14 -15    8.57   17.47
  -5 -14  15   -8.09   17.95
   6  14 -14   -2.05   18.21
  -6 -14  14   38.46   18.41
   7  14 -13   52.37   17.95
  -7 -14  13   -2.10   17.09
   8  14 -12   20.46   18.51
  -8 -14  12   -6.09   17.32
   9  14 -11   25.64   18.06
  -9 -14  11   26.35   17.25
  10  14 -10   90.08   18.71
 -10 -14  10  112.81   19.02
  11  14  -9   11.46   18.87
 -11 -14   9   85.95   18.84
  12  14  -8   -2.12   18.76
 -12 -14   8    5.56   18.38
  13  14  -7   19.67   18.28
 -13 -14   7    9.96   19.12
  14  14  -6   54.50   21.62
 -14 -14   6    5.34   18.92
  15  14  -5   13.40   19.35
 -15 -14   5    5.23   20.08
  16  14  -4    3.84   19.19
 -16 -14   4  -14.14   19.60
  17  14  -3    3.39   21.07
 -17 -14   3   -3.62   20.41
  18  14  -2   18.33   20.99
 -18 -14   2   -8.04   18.23
  19  14  -1    4.88   19.72
 -19 -14   1   17.55   18.51
  20  14   0   32.98   18.54
 -20 -14   0   -7.92   18.44
  21  14   1   11.78   19.50
 -21 -14  -1    6.40   17.22
  22  14   2    3.16   16.74
 -22 -14  -2   14.29   16.74
 -23 -14  -3   -3.84   17.60
 -23 -14  -3    8.50   16.18
  -4  13 -23   -6.63   14.52
   4 -13  23    2.10   17.20
  -3  13 -22   21.95   15.05
   3 -13  22   -3.06   16.87
  -2  13 -21   15.00   17.35
   2 -13  21   15.48   18.56
  -1  13 -20   11.91   16.72
   1 -13  20  -11.81   17.65
   0  13 -19   16.92   17.85
   0 -13  19   32.62   17.25
   1  13 -18   20.89   17.95
  -1 -13  18   45.65   17.02
   2  13 -17   52.57   18.06
  -2 -13  17   43.19   18.16
   3  13 -16   12.82   17.65
  -3 -13  16    6.68   19.12
   4  13 -15   18.76   17.73
  -4 -13  15   14.26   17.73
   5  13 -14   -3.82   17.78
  -5 -13  14    1.31   17.75
   6  13 -13   42.03   17.37
  -6 -13  13   47.19   18.08
   7  13 -12   13.66   17.50
  -7 -13  12   21.12   17.09
   8  13 -11   34.54   18.08
  -8 -13  11   62.87   17.88
   9  13 -10  -13.40   18.79
  -9 -13  10   37.78   17.98
  10  13  -9  102.06   18.69
 -10 -13   9   70.35   18.44
  11  13  -8  126.01   20.03
 -11 -13   8  124.77   19.55
  12  13  -7   60.26   19.37
 -12 -13   7   70.28   19.19
  13  13  -6   47.57   19.04
 -13 -13   6   49.97   19.19
  14  13  -5    7.38   21.04
 -14 -13   5  -17.40   19.22
  15  13  -4   35.33   19.32
 -15 -13   4   10.27   20.28
  16  13  -3    7.36   21.29
 -16 -13   3   19.40   20.84
  17  13  -2   79.05   19.88
 -17 -13   2   94.07   21.14
  18  13  -1    3.11   19.93
 -18 -13   1   41.30   18.74
  19  13   0   63.80   19.75
 -19 -13   0   66.71   19.72
  20  13   1  -14.09   19.14
 -20 -13  -1  -16.36   18.08
  21  13   2   15.60   19.78
 -21 -13  -2   17.25   16.18
 -22 -13  -3   11.08   16.21
 -22 -13  -3  -13.81   17.80
 -23 -13  -4    2.73   16.41
 -23 -13  -4  -11.35   17.93
 -24 -13  -5  -11.25   16.82
 -24 -13  -5   -9.91   16.49
  -5  12 -23  -12.14   14.62
   5 -12  23   14.19   17.88
  -4  12 -22    5.16   15.93
   4 -12  22  -29.66   18.33
  -3  12 -21   39.68   17.47
   3 -12  21   35.10   18.54
  -2  12 -20   52.25   17.12
   2 -12  20   26.93   17.35
  -1  12 -19   19.50   17.45
   1 -12  19   44.18   17.93
   0  12 -18  -26.96   17.50
   0 -12  18    5.64   18.03
   1  12 -17    7.06   17.63
  -1 -12  17   22.94   17.75
   2  12 -16   -0.13   18.08
  -2 -12  16    8.47   17.58
   3  12 -15  -14.72   18.01
  -3 -12  15   10.12   18.11
   4  12 -14   49.14   17.63
  -4 -12  14   52.88   18.92
   5  12 -13   87.17   19.78
  -5 -12  13  102.54   19.07
   6  12 -12  107.98   20.10
  -6 -12  12  103.38   18.11
   7  12 -11  122.93   19.35
  -7 -12  11  135.60   18.11
   8  12 -10  159.44   20.91
  -8 -12  10  163.62   18.87
   9  12  -9   44.08   19.32
  -9 -12   9   11.35   17.35
  10  12  -8  268.56   23.49
 -10 -12   8  235.54   21.27
  11  12  -7   70.86   19.65
 -11 -12   7   36.64   18.59
  12  12  -6  113.75   20.26
 -12 -12   6   67.34   19.24
  13  12  -5   35.02   20.21
 -13 -12   5   55.10   19.85
  14  12  -4   57.78   18.94
 -14 -12   4   27.89   19.65
  15  12  -3   27.84   19.02
 -15 -12   3   20.13   20.74
  16  12  -2   28.65   20.48
 -16 -12   2  -24.53   19.29
  17  12  -1   58.21   21.42
 -17 -12   1   43.98   21.27
  18  12   0  -26.20   19.27
 -18 -12   0  -15.81   19.27
  19  12   1   -1.54   20.00
 -19 -12  -1   44.05   20.18
  20  12   2    0.28   20.79
 -20 -12  -2    8.55   17.68
 -21 -12  -3   41.40   18.71
 -21 -12  -3   26.88   19.04
 -22 -12  -4    8.42   18.44
 -22 -12  -4   16.21   16.03
  -6  11 -23    8.85   14.26
   6 -11  23  -16.06   17.83
  -5  11 -22  -33.15   16.18
   5 -11  22    8.02   18.23
  -4  11 -21    8.40   16.54
   4 -11  21   57.96   18.36
  -3  11 -20  -20.43   16.84
   3 -11  20   14.09   16.54
  -2  11 -19   14.92   17.22
   2 -11  19    7.03   18.54
  -1  11 -18  -24.61   17.07
   1 -11  18    4.70   18.06
   0  11 -17  193.48   19.90
   0 -11  17  204.33   20.13
   1  11 -16   23.95   17.50
  -1 -11  16   47.72   17.93
   2  11 -15  133.93   18.66
  -2 -11  15  207.95   21.34
   3  11 -14   65.60   18.03
  -3 -11  14   79.48   18.01
   4  11 -13  163.06   19.70
  -4 -11  13  198.61   20.91
   5  11 -12   26.83   17.65
  -5 -11  12   39.85   17.07
   6  11 -11  340.38   24.66
  -6 -11  11  380.34   24.76
   7  11 -10  207.52   20.96
  -7 -11  10  232.02   20.13
   8  11  -9   49.69   18.79
  -8 -11   9   40.84   16.77
   9  11  -8    8.37   18.01
  -9 -11   8   86.76   18.33
  10  11  -7   -4.83   17.35
 -10 -11   7    7.36   18.03
  11  11  -6  429.90   28.15
 -11 -11   6  408.15   27.11
  12  11  -5  103.53   19.45
 -12 -11   5   82.24   19.50
  13  11  -4   74.90   19.24
 -13 -11   4   19.78   18.16
  14  11  -3   -3.24   18.99
 -14 -11   3   12.24   18.13
  15  11  -2  134.15   20.18
 -15 -11   2  139.69   21.42
  16  11  -1   52.14   21.17
 -16 -11   1   78.72   21.19
  17  11   0   26.81   19.27
 -17 -11   0    6.15   19.04
  18  11   1   20.71   18.79
 -18 -11  -1   14.67   20.61
  19  11   2    7.54   19.52
 -19 -11  -2   45.59   20.89
 -20 -11  -3    6.88   18.16
 -21 -11  -4   42.46   18.74
 -21 -11  -4   11.89   18.46
 -22 -11  -5   20.15   18.64
 -22 -11  -5   36.04   17.80
 -23 -11  -6   18.71   18.06
 -23 -11  -6    6.88   17.95
 -24 -11  -7    5.72   15.75
 -24 -11  -7   18.74   16.82
  -8  10 -24   -3.62   13.73
  -7  10 -23  -13.18   14.26
   7 -10  23   -0.89   17.55
  -6  10 -22    3.84   16.29
   6 -10  22   -2.73   18.11
  -5  10 -21  -27.01   16.54
   5 -10  21   10.01   18.56
  -4  10 -20   20.13   16.24
   4 -10  20   -8.29   16.59
  -3  10 -19   51.28   17.12
   3 -10  19   19.85   18.92
  -2  10 -18   65.45   17.17
   2 -10  18  108.99   18.56
  -1  10 -17   25.14   17.15
   1 -10  17  -11.25   17.50
   0  10 -16   -3.72   17.45
   0 -10  16   -9.23   17.32
   1  10 -15  176.06   19.22
  -1 -10  15  153.88   19.04
   2  10 -14   69.67   17.30
  -2 -10  14   75.51   18.36
   3  10 -13  113.95   17.78
  -3 -10  13  120.63   18.81
   4  10 -12   48.12   16.94
  -4 -10  12   44.96   17.65
   5  10 -11  -20.53   16.44
  -5 -10  11   11.30   15.55
   6  10 -10  764.47   40.31
  -6 -10  10  721.73   37.93
   7  10  -9   35.05   16.06
  -7 -10   9   35.58   15.75
   8  10  -8  323.44   22.99
  -8 -10   8  268.56   20.56
   9  10  -7    6.35   17.52
  -9 -10   7   17.37   16.82
  10  10  -6  840.33   43.80
 -10 -10   6  730.33   38.89
  11  10  -5  130.36   19.57
 -11 -10   5  115.04   18.33
  12  10  -4   16.34   17.60
 -12 -10   4   17.85   19.24
  13  10  -3  111.77   20.79
 -13 -10   3  109.27   18.92
  14  10  -2  114.48   20.96
 -14 -10   2  145.13   21.19
  15  10  -1   50.50   21.09
 -15 -10   1   23.72   18.76
  16  10   0   56.44   19.17
 -16 -10   0   39.68   18.54
  17  10   1   61.53   20.89
 -17 -10  -1   63.93   21.34
  18  10   2  -39.93   21.37
 -18 -10  -2   28.65   18.99
 -19 -10  -3   36.36   20.58
 -20 -10  -4   -2.12   18.87
 -20 -10  -4   -4.02   17.70
 -21 -10  -5   21.52   18.26
 -21 -10  -5   13.12   18.18
 -22 -10  -6    3.26   17.17
 -22 -10  -6   14.04   18.71
 -23 -10  -7   22.10   16.26
 -23 -10  -7    9.81   17.83
 -24 -10  -8   -4.53   16.61
 -24 -10  -8   40.66   17.55
  -8   9 -23   14.77   14.44
   8  -9  23   -8.07   17.22
  -7   9 -22  -21.92   16.11
   7  -9  22   14.82   18.44
  -6   9 -21   17.25   16.44
   6  -9  21   19.98   18.54
  -5   9 -20  -24.02   15.65
   5  -9  20   13.91   17.63
  -4   9 -19   15.15   16.64
   4  -9  19   43.02   18.31
  -3   9 -18   86.01   17.04
   3  -9  18  139.67   20.15
  -2   9 -17  115.74   17.75
   2  -9  17  198.06   20.58
  -1   9 -16   21.75   16.44
   1  -9  16   47.90   17.65
   0   9 -15   30.45   16.59
   0  -9  15   31.00   18.03
   1   9 -14   15.07   16.13
  -1  -9  14   -6.07   16.24
   2   9 -13  118.37   17.20
  -2  -9  13  180.48   19.27
   3   9 -12   48.78   16.46
  -3  -9  12   98.30   16.61
   4   9 -11  148.97   17.68
  -4  -9  11  168.55   17.70
   5   9 -10  200.28   18.79
  -5  -9  10  181.57   17.30
   6   9  -9  214.67   20.18
  -6  -9   9  235.23   18.92
   7   9  -8  120.12   18.08
  -7  -9   8  173.55   18.01
   8   9  -7  105.81   18.03
  -8  -9   7  101.89   16.82
   9   9  -6  224.71   19.32
  -9  -9   6  241.40   20.28
  10   9  -5   43.90   17.52
 -10  -9   5   75.61   17.75
  11   9  -4  680.76   37.38
 -11  -9   4  551.54   31.13
  12   9  -3   70.25   19.55
 -12  -9   3   98.73   19.29
  13   9  -2  782.17   41.14
 -13  -9   2  723.75   39.12
  14   9  -1   36.77   19.95
 -14  -9   1   49.06   18.01
  15   9   0  135.32   21.50
 -15  -9   0  173.65   22.30
  16   9   1   60.41   19.24
 -16  -9  -1   69.64   19.40
  17   9   2  125.48   20.56
 -17  -9  -2  143.38   21.07
  18   9   3   35.43   19.88
 -18  -9  -3   90.96   20.56
 -19  -9  -4   39.80   17.78
 -19  -9  -4   18.99   18.92
 -20  -9  -5  -16.66   17.52
 -20  -9  -5    3.34   18.61
 -21  -9  -6    0.38   16.97
 -21  -9  -6  -14.01   18.06
 -22  -9  -7   28.73   16.24
 -22  -9  -7    7.16   18.61
 -23  -9  -8   34.47   17.52
 -23  -9  -8   19.14   17.80
 -24  -9  -9   23.75   15.73
 -24  -9  -9   20.66   17.40
 -10   8 -24   -3.34   11.99
  -9   8 -23   -6.78   13.88
   9  -8  23   18.46   17.30
  -8   8 -22   35.53   15.65
   8  -8  22    6.57   18.41
  -7   8 -21   11.10   15.81
   7  -8  21   26.70   18.64
  -6   8 -20   48.50   16.31
   6  -8  20   73.51   18.31
  -5   8 -19   45.59   16.51
   5  -8  19   86.61   19.65
  -4   8 -18   43.90   15.86
   4  -8  18   49.24   18.18
  -3   8 -17   74.27   17.27
   3  -8  17  114.56   19.47
  -2   8 -16  222.97   19.62
   2  -8  16  237.68   21.07
  -1   8 -15   32.47   16.01
   1  -8  15   24.48   17.93
   0   8 -14   81.05   16.26
   0  -8  14   95.34   16.82
   1   8 -13   69.39   16.44
  -1  -8  13   78.24   17.42
   2   8 -12   98.47   15.91
  -2  -8  12  125.35   16.16
   3   8 -11  109.50   16.59
  -3  -8  11  109.68   16.49
   4   8 -10  224.21   19.27
  -4  -8  10  198.94   18.26
   5   8  -9  140.45   16.64
  -5  -8   9  168.42   17.37
   6   8  -8   88.56   17.45
  -6  -8   8   72.78   15.58
   7   8  -7   22.10   16.99
  -7  -8   7    8.78   15.38
   8   8  -6  119.31   17.98
  -8  -8   6  130.16   18.23
   9   8  -5  293.09   22.10
  -9  -8   5  284.24   21.44
  10   8  -4   27.31   15.70
 -10  -8   4   41.83   16.24
  11   8  -3  307.51   23.67
 -11  -8   3  219.70   21.32
  12   8  -2   30.42   17.90
 -12  -8   2   80.82   18.56
  13   8  -1   21.98   18.94
 -13  -8   1    4.17   18.66
  14   8   0   28.83   19.29
 -14  -8   0  -12.64   19.80
  15   8   1   83.63   20.36
 -15  -8  -1  123.81   20.69
  16   8   2   64.23   19.37
 -16  -8  -2   38.03   18.92
  17   8   3   88.46   20.13
 -17  -8  -3   30.93   18.89
 -18  -8  -4  -17.32   20.99
 -18  -8  -4    6.57   17.83
 -19  -8  -5   91.09   17.90
 -19  -8  -5   28.75   19.85
 -20  -8  -6   -5.29   18.08
 -20  -8  -6   -4.60   20.08
 -21  -8  -7   19.90   18.28
 -21  -8  -7    2.33   17.35
 -22  -8  -8   43.75   18.54
 -22  -8  -8    6.57   18.41
 -23  -8  -9   21.37   17.27
 -23  -8  -9   27.54   17.55
 -24  -8 -10   23.21   16.34
 -24  -8 -10  -15.30   17.12
 -10   7 -23   19.40   14.54
  10  -7  23   17.02   17.35
  -9   7 -22   -9.48   16.97
   9  -7  22   29.03   17.85
  -8   7 -21  -23.34   15.93
   8  -7  21  -11.18   17.40
  -7   7 -20    1.39   16.34
   7  -7  20   53.89   17.50
  -6   7 -19   40.82   16.06
   6  -7  19   40.39   18.06
  -5   7 -18   76.02   17.04
   5  -7  18   61.37   17.90
  -4   7 -17  103.58   16.61
   4  -7  17  158.46   20.21
  -3   7 -16  401.07   25.19
   3  -7  16  504.75   29.84
  -2   7 -15  346.70   22.68
   2  -7  15  465.56   27.87
  -1   7 -14  244.16   19.67
   1  -7  14  280.45   22.00
   0   7 -13  351.76   22.66
   0  -7  13  452.16   26.45
   1   7 -12  135.67   16.49
  -1  -7  12  147.91   17.32
   2   7 -11  294.10   20.61
  -2  -7  11  312.31   21.42
   3   7 -10 1069.70   52.95
  -3  -7  10 1171.10   57.58
   4   7  -9  548.76   30.45
  -4  -7   9  601.10   32.50
   5   7  -8  287.78   21.55
  -5  -7   8  258.19   20.33
   6   7  -7  148.34   17.15
  -6  -7   7  163.39   17.35
   7   7  -6  127.88   18.36
  -7  -7   6  139.87   18.46
   8   7  -5   79.96   17.55
  -8  -7   5   53.81   16.36
   9   7  -4 2369.01  112.84
  -9  -7   4 2245.86  107.37
  10   7  -3   83.17   18.31
 -10  -7   3    9.86   16.69
  11   7  -2 1613.14   78.44
 -11  -7   2 1426.51   69.95
  12   7  -1  363.39   25.14
 -12  -7   1  299.67   23.49
  13   7   0  509.81   30.90
 -13  -7   0  476.94   29.39
  14   7   1  476.18   29.81
 -14  -7  -1  486.80   29.18
  15   7   2  224.18   22.68
 -15  -7  -2  224.86   22.58
 -16  -7  -3   89.93   19.17
 -17  -7  -4   40.33   21.37
 -17  -7  -4   82.57   18.06
 -19  -7  -6   95.41   22.89
 -19  -7  -6   87.35   17.78
 -20  -7  -7   57.15   20.81
 -20  -7  -7   23.95   18.03
 -21  -7  -8   26.81   19.50
 -21  -7  -8    0.25   18.59
 -22  -7  -9   24.20   17.50
 -22  -7  -9   16.13   18.59
 -23  -7 -10  -13.83   17.15
 -23  -7 -10   17.78   17.95
 -24  -7 -11    9.36   16.46
 -24  -7 -11  -21.44   16.77
 -11   6 -23   -8.93   13.58
  11  -6  23   41.19   17.40
 -10   6 -22    2.07   17.15
  10  -6  22  -17.45   17.07
  -9   6 -21   -4.37   17.27
   9  -6  21    9.76   18.36
  -8   6 -20   -2.58   16.34
   8  -6  20   -0.58   17.52
  -7   6 -19    9.46   16.51
   7  -6  19   67.90   18.11
  -6   6 -18   90.25   17.47
   6  -6  18  135.29   19.02
  -5   6 -17   15.07   17.42
   5  -6  17   37.81   18.33
  -4   6 -16  211.36   19.19
   4  -6  16  283.48   22.73
  -3   6 -15  197.27   18.51
   3  -6  15  203.90   20.08
  -2   6 -14   79.25   15.43
   2  -6  14   61.45   17.35
  -1   6 -13   31.08   14.74
   1  -6  13   16.13   15.00
   0   6 -12  339.62   22.00
   0  -6  12  428.38   25.36
   1   6 -11  211.94   18.08
  -1  -6  11  275.90   20.81
   2   6 -10  385.14   23.77
  -2  -6  10  456.71   26.91
   3   6  -9 1689.26   81.25
  -3  -6   9 1800.53   86.44
   4   6  -8 1037.83   51.79
  -4  -6   8 1045.42   51.77
   5   6  -7  278.17   21.19
  -5  -6   7  285.00   20.58
   6   6  -6 2341.45  111.72
  -6  -6   6 2173.02  103.81
   7   6  -5  167.79   19.80
  -7  -6   5  158.63   17.98
   8   6  -4 2272.91  108.28
  -8  -6   4 2171.76  103.68
   9   6  -3  200.06   20.86
  -9  -6   3  193.83   20.43
  10   6  -2 1396.67   68.00
 -10  -6   2 1334.21   65.65
  11   6  -1  112.33   17.25
 -11  -6   1   86.71   18.54
  12   6   0  202.81   20.91
 -12  -6   0  199.52   19.24
  13   6   1   41.57   17.25
 -13  -6  -1   45.77   18.06
  14   6   2   73.44   18.13
 -14  -6  -2   53.38   19.07
 -15  -6  -3  202.13   23.42
 -15  -6  -3  216.42   20.10
 -16  -6  -4  -11.53   16.87
 -16  -6  -4   -0.99   20.86
 -17  -6  -5   51.44   22.73
 -17  -6  -5   25.67   17.15
 -18  -6  -6   72.70   22.73
 -18  -6  -6   97.18   18.41
 -19  -6  -7   30.57   17.35
 -19  -6  -7   25.04   22.48
 -20  -6  -8   44.66   20.36
 -20  -6  -8   62.51   17.90
 -21  -6  -9  -12.49   18.54
 -21  -6  -9    4.12   17.98
 -22  -6 -10  -24.13   18.51
 -22  -6 -10   -1.87   17.80
 -23  -6 -11   -5.89   17.22
 -23  -6 -11   14.54   17.65
 -24  -6 -12    1.06   16.26
 -24  -6 -12   13.45   17.02
 -12   5 -23   -2.05   14.09
  12  -5  23   -5.46   16.08
 -11   5 -22  -11.03   16.72
  11  -5  22   24.33   17.63
 -10   5 -21    2.40   16.84
  10  -5  21   45.87   17.27
  -9   5 -20  -10.09   16.41
   9  -5  20   12.64   17.40
  -8   5 -19   66.79   16.94
   8  -5  19   92.50   19.47
  -7   5 -18   10.57   16.66
   7  -5  18   19.29   17.52
  -6   5 -17   48.50   16.97
   6  -5  17   34.59   17.20
  -5   5 -16  135.52   16.97
   5  -5  16  180.20   19.90
  -4   5 -15  384.38   24.23
   4  -5  15  544.96   31.69
  -3   5 -14  628.16   33.76
   3  -5  14  732.35   38.84
  -2   5 -13  440.27   25.90
   2  -5  13  546.23   30.04
  -1   5 -12  641.06   33.71
   1  -5  12  717.43   37.70
   0   5 -11   78.87   14.89
   0  -5  11   94.43   16.49
   1   5 -10 1767.91   84.79
  -1  -5  10 2012.70   96.15
   2   5  -9  181.01   18.59
  -2  -5   9  135.60   17.63
   3   5  -8 1035.56   51.79
  -3  -5   8 1104.09   54.45
   4   5  -7  112.94   17.63
  -4  -5   7  119.49   16.01
   5   5  -6 1125.84   56.09
  -5  -5   6 1114.46   55.25
   6   5  -5 1258.35   62.08
  -6  -5   5 1161.24   57.38
   7   5  -4  420.29   26.76
  -7  -5   4  350.24   24.55
   8   5  -3 2089.32   99.94
  -8  -5   3 1903.20   91.54
   9   5  -2 1168.57   58.49
  -9  -5   2 1019.12   51.23
  10   5  -1 1015.07   51.51
 -10  -5   1  905.83   46.66
  11   5   0 1268.97   62.59
 -11  -5   0 1219.15   60.49
  12   5   1 1973.50   94.86
 -12  -5  -1 1883.22   90.41
  13   5   2  857.27   44.68
 -13  -5  -2  867.64   45.57
 -14  -5  -3  741.96   38.39
 -14  -5  -3  727.54   39.22
 -15  -5  -4  292.33   21.62
 -15  -5  -4  313.83   24.58
 -16  -5  -5  193.35   19.67
 -16  -5  -5  192.92   23.34
 -17  -5  -6   37.38   21.80
 -17  -5  -6   19.19   17.60
 -18  -5  -7   40.97   17.60
 -18  -5  -7   28.07   20.56
 -19  -5  -8   94.96   22.41
 -19  -5  -8  123.89   18.66
 -20  -5  -9  -11.41   17.37
 -20  -5  -9  -26.73   21.87
 -21  -5 -10  -21.65   19.27
 -21  -5 -10    2.35   18.13
 -22  -5 -11    7.03   18.49
 -22  -5 -11   -6.55   18.01
 -23  -5 -12    2.71   17.25
 -23  -5 -12   -1.29   17.25
 -13   4 -23   21.12   14.74
  13  -4  23   26.30   15.22
 -12   4 -22  -27.06   15.07
  12  -4  22  -20.64   16.64
 -11   4 -21   11.94   17.15
  11  -4  21    2.60   18.26
 -10   4 -20   -8.19   15.43
  10  -4  20    3.49   16.59
  -9   4 -19  -13.93   16.31
   9  -4  19   64.46   19.22
  -8   4 -18  -17.75   15.88
   8  -4  18    9.00   17.60
  -7   4 -17   52.68   16.26
   7  -4  17   84.21   18.69
  -6   4 -16  -12.67   16.36
   6  -4  16  -20.76   18.13
  -5   4 -15  177.83   17.70
   5  -4  15  322.93   23.04
  -4   4 -14  -14.49   15.78
   4  -4  14    0.56   16.94
  -3   4 -13    0.63   14.59
   3  -4  13   35.73   15.38
  -2   4 -12   95.79   15.35
   2  -4  12   97.18   16.51
  -1   4 -11 1195.63   58.49
   1  -4  11 1297.29   63.37
   0   4 -10   42.69   14.67
   0  -4  10   95.31   16.16
   1   4  -9 2458.53  116.60
  -1  -4   9 2726.08  129.17
   2   4  -8 1125.58   55.76
  -2  -4   8 1260.12   61.86
   3   4  -7  748.28   38.99
  -3  -4   7  656.23   34.54
   4   4  -6 1074.50   53.54
  -4  -4   6 1074.75   53.28
   5   4  -5 1598.22   77.36
  -5  -4   5 1558.01   75.46
   6   4  -4 1220.92   60.34
  -6  -4   4 1172.37   58.21
   7   4  -3  472.13   28.58
  -7  -4   3  428.64   27.13
   8   4  -2 4299.01  202.71
  -8  -4   2 4149.81  195.71
   9   4  -1 2284.29  109.25
  -9  -4   1 2134.08  102.16
  10   4   0  388.68   25.36
 -10  -4   0  368.96   25.16
  11   4   1  333.81   24.20
 -11  -4  -1  339.87   25.11
  12   4   2  139.34   17.65
 -12  -4  -2  145.61   19.29
 -13  -4  -3  502.73   31.21
 -13  -4  -3  508.55   28.83
 -14  -4  -4   28.30   15.70
 -14  -4  -4   10.80   20.03
 -15  -4  -5  578.09   32.09
 -15  -4  -5  539.91   33.48
 -16  -4  -6  235.66   20.56
 -16  -4  -6  215.89   23.29
 -17  -4  -7  187.54   22.25
 -17  -4  -7  146.50   19.29
 -18  -4  -8   79.05   17.95
 -18  -4  -8   64.03   21.22
 -19  -4  -9  -13.68   21.14
 -19  -4  -9   35.25   17.70
 -20  -4 -10  -22.20   19.52
 -20  -4 -10  -11.25   17.04
 -21  -4 -11   15.05   17.93
 -21  -4 -11   16.44   18.31
 -22  -4 -12   12.24   17.58
 -22  -4 -12   12.77   17.83
 -23  -4 -13   13.61   17.70
 -23  -4 -13   20.08   17.12
 -13   3 -22    3.49   14.64
  13  -3  22  -19.09   16.46
 -12   3 -21   10.27   17.55
  12  -3  21   17.58   17.12
 -11   3 -20  -14.54   15.22
  11  -3  20    6.88   16.82
 -10   3 -19   54.52   16.44
  10  -3  19   79.84   19.19
  -9   3 -18   29.76   15.70
   9  -3  18   43.47   18.16
  -8   3 -17   34.72   16.03
   8  -3  17  101.25   19.22
  -7   3 -16   60.39   15.75
   7  -3  16   96.90   17.65
  -6   3 -15  163.31   17.65
   6  -3  15  186.00   19.07
  -5   3 -14  627.40   33.48
   5  -3  14  750.81   39.45
  -4   3 -13  330.27   21.75
   4  -3  13  428.89   25.84
  -3   3 -12  440.52   26.07
   3  -3  12  507.03   28.93
  -2   3 -11   91.44   15.43
   2  -3  11  147.48   17.93
  -1   3 -10 1365.32   66.33
   1  -3  10 1563.58   75.64
   0   3  -9 2383.42  113.32
   0  -3   9 2665.39  126.44
   1   3  -8 2935.97  138.81
  -1  -3   8 3077.59  145.53
   2   3  -7 1100.80   54.57
  -2  -3   7 1206.25   59.53
   3   3  -6 4658.11  219.35
  -3  -3   6 4556.95  214.55
   4   3  -5 1471.02   71.95
  -4  -3   5 1281.11   62.94
   5   3  -4 4822.48  227.11
  -5  -3   4 4278.78  201.75
   6   3  -3 5459.75  256.93
  -6  -3   3 5077.89  239.03
   7   3  -2 2551.59  121.61
  -7  -3   2 2599.64  123.84
   8   3  -1 1231.29   60.89
  -8  -3   1 1118.00   55.76
   9   3   0  802.90   42.66
  -9  -3   0  832.74   43.75
  10   3   1  435.97   28.15
 -10  -3  -1  380.34   26.55
 -11  -3  -2  221.05   21.98
 -12  -3  -3  520.69   31.13
 -12  -3  -3  475.42   27.08
 -13  -3  -4   16.01   18.36
 -13  -3  -4  -14.16   15.17
 -14  -3  -5  737.41   40.44
 -14  -3  -5  730.33   38.24
 -15  -3  -6  294.10   25.29
 -15  -3  -6  309.53   22.13
 -16  -3  -7  553.56   33.38
 -16  -3  -7  563.42   31.96
 -17  -3  -8  100.62   21.42
 -17  -3  -8  118.07   18.36
 -18  -3  -9  104.79   21.55
 -18  -3  -9   88.51   18.28
 -19  -3 -10   61.10   20.43
 -19  -3 -10   81.10   18.38
 -20  -3 -11   33.25   17.40
 -20  -3 -11   22.73   20.94
 -21  -3 -12   63.90   18.92
 -21  -3 -12    6.90   17.73
 -22  -3 -13    8.40   17.27
 -22  -3 -13   -0.40   17.83
 -23  -3 -14   18.64   17.52
 -23  -3 -14   30.35   15.98
 -14   2 -22   17.42   13.93
  14  -2  22   -5.46   16.72
 -13   2 -21    6.22   16.64
  13  -2  21   -7.31   17.70
 -12   2 -20    6.95   15.68
  12  -2  20  -25.64   17.85
 -11   2 -19   -3.72   16.13
  11  -2  19   21.98   17.95
 -10   2 -18   30.14   16.03
  10  -2  18    2.50   18.36
  -9   2 -17   96.96   17.04
   9  -2  17  129.43   18.76
  -8   2 -16   18.26   15.40
   8  -2  16   52.09   18.46
  -7   2 -15  208.76   18.33
   7  -2  15  295.62   22.33
  -6   2 -14   33.08   14.87
   6  -2  14   67.24   18.08
  -5   2 -13  698.97   36.90
   5  -2  13  886.10   45.22
  -4   2 -12  119.49   15.43
   4  -2  12  129.12   17.35
  -3   2 -11  255.16   19.75
   3  -2  11  228.51   19.85
  -2   2 -10  126.06   16.87
   2  -2  10  134.86   18.18
  -1   2  -9  857.78   43.67
   1  -2   9  966.77   48.63
   0   2  -8  251.77   20.56
   0  -2   8  247.67   20.48
   1   2  -7 2581.94  122.67
  -1  -2   7 2814.59  133.60
   2   2  -6 3499.90  165.41
  -2  -2   6 4008.20  188.98
   3   2  -5 4774.43  224.76
  -5  -2   3 5866.89  275.64
   6   2  -2 4238.32  199.95
  -6  -2   2 4250.97  200.31
   7   2  -1 1163.77   58.62
  -7  -2   1 1075.26   53.99
   8   2   0  612.99   34.52
  -8  -2   0  618.30   35.23
   9   2   1  791.78   42.00
  -9  -2  -1  839.32   44.15
 -10  -2  -2  128.67   19.90
 -10  -2  -2  155.02   17.47
 -11  -2  -3  108.23   19.93
 -11  -2  -3  124.60   16.46
 -12  -2  -4  125.43   16.08
 -12  -2  -4  116.30   19.37
 -13  -2  -5  600.09   32.29
 -13  -2  -5  595.29   34.44
 -14  -2  -6   97.69   18.74
 -14  -2  -6   91.57   16.72
 -15  -2  -7  509.81   32.37
 -15  -2  -7  523.72   30.12
 -16  -2  -8  293.85   25.87
 -16  -2  -8  279.94   21.65
 -17  -2  -9  196.06   23.24
 -17  -2  -9  171.05   19.67
 -18  -2 -10   72.58   20.96
 -18  -2 -10   84.34   18.08
 -19  -2 -11  -13.10   20.28
 -19  -2 -11   50.40   17.83
 -20  -2 -12   -5.56   19.09
 -20  -2 -12   -8.78   18.26
 -21  -2 -13  -13.55   17.68
 -21  -2 -13   17.68   18.38
 -22  -2 -14   23.04   17.37
 -22  -2 -14   19.98   16.46
 -23  -2 -15   11.96   16.16
 -23  -2 -15   -3.31   15.58
 -15   1 -22    5.34   14.31
  15  -1  22    4.58   15.40
 -14   1 -21   16.44   15.83
  14  -1  21   17.68   15.98
 -13   1 -20  -28.15   16.84
  13  -1  20   17.65   17.45
 -12   1 -19   41.68   15.88
  12  -1  19   69.47   17.22
 -11   1 -18   26.27   16.16
  11  -1  18   11.05   18.54
 -10   1 -17   60.59   16.54
  10  -1  17   80.77   18.92
  -9   1 -16   41.35   15.63
   9  -1  16   75.41   18.13
  -8   1 -15    9.91   15.50
   8  -1  15   44.96   16.82
  -7   1 -14  353.28   22.81
   7  -1  14  499.44   29.74
  -6   1 -13   42.33   14.89
   6  -1  13  103.23   17.20
  -5   1 -12 1539.05   74.07
   5  -1  12 1941.13   92.86
  -4   1 -11  304.22   20.96
   4  -1  11  330.77   22.68
  -3   1 -10  325.46   22.03
   3  -1  10  341.65   23.77
  -2   1  -9  646.88   34.77
   2  -1   9  797.34   41.50
  -1   1  -8 3183.80  150.57
   1  -1   8 3403.81  160.88
   0   1  -7 1165.29   57.96
   0  -1   7 1318.53   64.81
   2   1  -5  765.98   39.75
  -2  -1   5  797.59   40.99
   4   1  -3 2057.20   97.74
  -4  -1   3 2057.71   97.76
   7   1   0 2129.53  101.99
  -7  -1   0 2158.10  103.56
  -8  -1  -1 3656.69  172.85
  -8  -1  -1 3765.43  177.47
  -9  -1  -2 1023.92   51.77
  -9  -1  -2 1118.00   55.46
 -10  -1  -3 1683.95   81.68
 -10  -1  -3 1730.73   83.07
 -11  -1  -4 1554.47   75.46
 -11  -1  -4 1458.63   70.48
 -12  -1  -5  842.61   44.66
 -12  -1  -5  813.78   41.55
 -13  -1  -6   36.14   17.63
 -13  -1  -6   13.23   15.40
 -14  -1  -7  277.16   23.80
 -14  -1  -7  289.80   21.77
 -15  -1  -8   25.04   19.78
 -15  -1  -8   69.59   17.25
 -16  -1  -9  102.29   22.25
 -16  -1  -9   70.38   17.04
 -17  -1 -10  -28.58   20.03
 -17  -1 -10    6.12   17.83
 -18  -1 -11    5.61   20.61
 -18  -1 -11  -42.16   17.68
 -19  -1 -12   31.74   21.32
 -19  -1 -12   35.86   17.50
 -20  -1 -13    8.32   18.51
 -20  -1 -13    3.21   17.40
 -21  -1 -14   -5.11   17.47
 -21  -1 -14    3.67   17.70
 -22  -1 -15   -3.69   16.79
 -22  -1 -15    6.22   17.07
 -15   0 -21   -3.16   13.18
 -15   0 -21   -4.83   14.06
 -14   0 -20   -3.11   16.72
  14   0  20   23.14   17.40
 -13   0 -19   38.19   16.08
  13   0  19   97.82   16.79
 -12   0 -18  -14.41   15.73
  12   0  18    1.42   18.16
 -11   0 -17   11.48   15.88
  11   0  17   49.67   18.66
 -10   0 -16   16.34   16.54
  10   0  16   33.23   18.38
  -9   0 -15  101.15   16.89
   9   0  15  164.15   19.65
  -8   0 -14    9.13   14.79
   8   0  14   -3.84   16.82
  -7   0 -13  440.02   26.30
   7   0  13  588.46   32.67
  -6   0 -12  151.88   16.92
   6   0  12  202.41   18.59
  -5   0 -11 1107.63   54.67
   5   0  11 1299.82   63.68
  -4   0 -10  360.86   23.49
   4   0  10  389.19   24.91
  -3   0  -9  647.38   34.49
   3   0   9  770.03   40.21
  -2   0  -8  562.16   30.98
   2   0   8  622.85   34.39
  -1   0  -7 1922.42   92.33
   1   0   7 2103.23  100.90
   0   0  -6 3416.45  161.67
   0   0   6 3828.65  180.66
   3   0  -3  530.80   27.24
  -3   0   3  501.72   25.90
   4   0  -2  268.31   17.73
  -4   0   2  186.55   14.54
   5   0  -1 1280.35   62.01
  -5   0   1 1296.28   63.07
  -6   0   0 3848.88  181.44
  -7   0  -1 1562.82   76.17
  -7   0  -1 1566.11   75.71
  -8   0  -2  331.53   23.77
  -8   0  -2  370.98   24.07
  -9   0  -3 3277.37  155.40
  -9   0  -3 3118.05  147.53
 -10   0  -4  119.06   16.87
 -10   0  -4  129.45   19.90
 -11   0  -5  131.88   18.49
 -11   0  -5  133.65   16.24
 -12   0  -6  397.28   26.12
 -12   0  -6  404.36   24.63
 -13   0  -7  592.76   34.34
 -13   0  -7  506.02   28.96
 -14   0  -8   94.45   19.75
 -14   0  -8   80.24   17.37
 -15   0  -9   36.44   19.72
 -15   0  -9   27.72   16.84
 -16   0 -10   19.85   21.60
 -16   0 -10  -23.70   16.89
 -17   0 -11  243.43   25.64
 -17   0 -11  252.68   21.39
 -18   0 -12  -14.21   21.22
 -18   0 -12  -20.69   17.02
 -19   0 -13   47.14   20.23
 -19   0 -13   23.44   16.66
 -20   0 -14   11.13   17.45
 -20   0 -14    0.43   17.78
 -21   0 -15  -17.90   17.27
 -21   0 -15   -8.37   16.72
 -22   0 -16    1.72   15.83
 -22   0 -16   -7.69   15.96
 -16  -1 -21    4.80   13.68
 -16  -1 -21   25.49   15.02
 -15  -1 -20   10.95   16.46
 -15  -1 -20   -7.41   16.39
 -14  -1 -19    0.05   16.18
 -14  -1 -19    8.45   16.46
 -13  -1 -18   19.07   15.48
 -12  -1 -17   53.08   16.29
  12   1  17   53.05   18.56
 -11  -1 -16   36.77   16.36
  11   1  16   70.10   18.06
 -10  -1 -15   -4.88   15.22
  10   1  15   -2.78   18.44
  -9  -1 -14   36.44   15.25
   9   1  14   88.81   17.37
  -8  -1 -13   26.55   14.95
   8   1  13    9.18   17.60
  -7  -1 -12  308.01   21.42
   7   1  12  350.50   23.49
  -6  -1 -11   65.57   15.12
   6   1  11  105.00   16.49
  -5  -1 -10  900.77   45.39
   5   1  10 1021.90   51.41
  -4  -1  -9 2064.54   98.65
   4   1   9 2328.04  110.89
  -3  -1  -8 1115.47   55.28
   3   1   8 1122.04   55.74
  -2  -1  -7 1044.15   52.60
   2   1   7 1126.59   56.44
   0  -1  -5 1469.00   71.19
   0   1   5 1555.74   74.90
   7  -1   2 3168.63  149.88
  -7   1  -2 3011.84  142.47
   8  -1   3 4304.07  202.61
  -8   1  -3 3661.75  172.80
   9  -1   4 3257.14  153.88
  -9   1  -4 2978.96  140.93
  10  -1   5 2536.42  120.45
 -10   1  -5 2279.24  108.44
  11  -1   6  390.20   24.43
 -11   1  -6  307.51   20.99
  12  -1   7  185.89   18.23
 -12   1  -7  167.96   17.37
  13  -1   8  118.60   16.06
 -13   1  -8   64.33   16.29
  14  -1   9   54.77   17.98
 -14   1  -9   16.29   16.46
 -15   1 -10  217.53   19.47
 -15   1 -10  233.01   21.92
 -16   1 -11   38.41   19.78
 -16   1 -11    2.15   16.69
 -17   1 -12   63.20   22.51
 -17   1 -12   61.12   16.69
 -18   1 -13  -23.64   16.61
 -18   1 -13  -22.20   20.10
 -19   1 -14    3.26   18.06
 -19   1 -14   22.89   17.63
 -20   1 -15  -18.03   17.50
 -20   1 -15    3.46   17.55
 -21   1 -16   18.16   17.20
 -21   1 -16   14.21   17.20
 -16  -2 -20  -20.96   15.35
 -16  -2 -20   17.07   15.93
 -15  -2 -19   14.67   17.04
 -15  -2 -19   16.79   16.11
 -14  -2 -18   39.20   18.69
 -14  -2 -18  -10.52   15.40
 -13  -2 -17   68.23   20.86
 -13  -2 -17   70.38   16.24
 -12  -2 -16    6.37   15.73
 -12  -2 -16   -7.16   18.21
 -11  -2 -15  128.01   17.20
  11   2  15  195.02   20.18
 -10  -2 -14  154.13   18.11
  10   2  14  166.14   19.24
  -9  -2 -13  781.16   40.36
   9   2  13  946.79   48.43
  -8  -2 -12   38.97   15.43
   8   2  12   65.12   16.72
  -7  -2 -11 1495.80   72.30
   7   2  11 1695.83   81.55
  -6  -2 -10 1448.51   70.02
   6   2  10 1634.13   78.72
  -5  -2  -9 1072.98   53.46
   5   2   9 1163.26   57.66
  -4  -2  -8 3977.85  187.41
   4   2   8 4546.84  214.07
  -3  -2  -7 2527.57  120.20
   3   2   7 2930.92  138.98
  -2  -2  -6 4271.20  201.47
   2   2   6 5065.25  238.54
   0  -2  -4  192.34   17.15
   0   2   4  196.16   17.15
   5  -2   1  846.40   43.55
  -5   2  -1  809.48   41.25
   6  -2   2 4574.66  215.56
  -6   2  -2 4751.67  223.55
   7  -2   3 1336.23   65.47
  -7   2  -3 1269.22   62.21
   8  -2   4 1480.38   71.79
  -8   2  -4 1454.08   70.38
   9  -2   5  217.86   19.52
  -9   2  -5  132.49   17.58
  10  -2   6  595.79   32.65
 -10   2  -6  574.55   31.31
  11  -2   7  374.01   23.92
 -11   2  -7  328.75   21.72
  12  -2   8  163.49   17.88
 -12   2  -8  144.04   16.61
  13  -2   9  188.52   19.67
 -13   2  -9  226.79   19.40
  14  -2  10  166.12   19.29
 -14   2 -10   95.54   16.87
  15  -2  11  139.11   20.31
 -15   2 -11  182.51   18.76
  16  -2  12    6.85   16.72
 -16   2 -12   -4.07   16.56
 -17   2 -13  106.92   22.18
 -17   2 -13   73.92   17.63
 -18   2 -14   -7.89   19.24
 -18   2 -14  -27.44   16.49
 -19   2 -15    9.81   17.02
 -19   2 -15   11.63   17.98
 -21   2 -17  -13.12   16.54
 -21   2 -17   14.26   15.93
 -17  -3 -20  -26.12   15.05
 -17  -3 -20  -35.50   15.32
 -16  -3 -19  -23.85   15.38
 -16  -3 -19  -21.47   17.09
 -15  -3 -18    8.12   16.39
 -15  -3 -18    4.45   17.95
 -14  -3 -17   -2.35   15.75
 -14  -3 -17   25.82   19.45
 -13  -3 -16   16.06   16.56
 -13  -3 -16   18.97   19.72
 -12  -3 -15   41.22   15.88
 -12  -3 -15   37.70   19.67
 -11  -3 -14   29.94   19.45
 -11  -3 -14  -16.99   16.59
 -10  -3 -13   77.15   16.69
 -10  -3 -13   64.76   19.09
  -9  -3 -12   84.56   16.49
  -9  -3 -12  127.98   17.90
  -8  -3 -11  314.33   21.85
  -8  -3 -11  319.14   24.83
  -7  -3 -10   41.42   15.40
  -6  -3  -9  197.38   18.11
   6   3   9  229.67   19.78
  -5  -3  -8 2188.96  104.54
  -4  -3  -7  491.60   28.73
  -3  -3  -6 5692.40  267.80
  -3  -3  -6 5884.59  276.91
  -2  -3  -5 6868.31  322.68
  -2  -3  -5 6860.72  322.68
  -1  -3  -4 2406.94  114.94
  -1  -3  -4 2589.52  122.88
   0  -3  -3  788.24   40.66
   0   3   3  791.02   40.69
   3  -3   0  652.69   33.15
  -3   3   0  623.36   31.43
  -5   3  -2 5277.67  248.15
   6  -3   3 5611.48  263.76
  -6   3  -3 4961.57  233.36
   7  -3   4  999.14   49.94
  -7   3  -4  781.41   40.21
   8  -3   5 1235.84   60.57
  -8   3  -5 1086.89   53.66
   9  -3   6 2165.44  103.30
  -9   3  -6 1767.40   84.69
  10  -3   7 1317.52   64.16
 -10   3  -7 1100.04   54.14
  11  -3   8  156.64   17.37
 -11   3  -8  137.04   16.56
  12  -3   9   88.38   16.29
 -12   3  -9   66.31   16.51
  13  -3  10  152.24   18.28
 -13   3 -10  137.47   17.12
  14  -3  11   77.46   18.74
 -14   3 -11   64.92   16.16
  15  -3  12   10.72   18.61
 -15   3 -12    9.61   16.06
  16  -3  13  -17.47   18.69
 -16   3 -13   11.05   16.39
  17  -3  14   22.68   18.56
 -17   3 -14   11.94   17.02
 -18   3 -15   -7.54   17.07
 -19   3 -16    8.45   16.64
 -19   3 -16   38.69   18.03
 -20   3 -17   -7.18   17.12
 -20   3 -17  -12.37   16.36
 -17  -4 -19  -27.03   15.05
 -17  -4 -19    4.27   16.26
 -16  -4 -18  -20.05   17.27
 -16  -4 -18  -36.77   16.69
 -15  -4 -17   42.99   18.97
 -15  -4 -17   23.39   16.72
 -14  -4 -16   13.18   19.40
 -14  -4 -16    7.92   16.46
 -13  -4 -15    3.62   19.55
 -13  -4 -15   20.08   16.06
 -12  -4 -14  -26.22   16.72
 -12  -4 -14    6.78   19.12
 -11  -4 -13   54.45   16.87
 -11  -4 -13   64.79   20.89
 -10  -4 -12   26.20   15.81
 -10  -4 -12   75.61   19.78
  -9  -4 -11  696.69   36.39
  -9  -4 -11  724.51   39.32
  -8  -4 -10   27.29   15.53
  -8  -4 -10   14.69   18.06
  -7  -4  -9 2394.55  114.28
  -7  -4  -9 2384.94  113.24
  -6  -4  -8 2564.24  122.42
  -6  -4  -8 2479.52  117.82
  -5  -4  -7  483.26   28.35
  -5  -4  -7  483.77   30.40
  -4  -4  -6 1438.40   71.03
  -4  -4  -6 1349.13   66.03
  -3  -4  -5 5429.40  255.41
  -3  -4  -5 5353.54  252.25
   2   4   4 9999.00  469.35
   2  -4   0  129.02   15.00
  -2   4   0  152.69   16.16
   3  -4   1 2189.46  104.24
  -3   4  -1 2171.51  103.20
   5  -4   3 1601.51   77.66
  -5   4  -3 1354.19   66.41
   6  -4   4 1334.97   65.24
  -6   4  -4 1268.21   62.08
   7  -4   5  130.31   17.83
  -7   4  -5  116.10   16.64
   8  -4   6 1228.25   60.36
  -8   4  -6 1066.16   52.85
   9  -4   7  621.59   33.73
  -9   4  -7  522.71   29.28
  10  -4   8  269.07   20.81
 -10   4  -8  181.54   17.07
  11  -4   9  202.00   18.76
 -11   4  -9  120.45   15.98
  12  -4  10   84.13   18.36
 -12   4 -10   63.57   16.13
  13  -4  11  266.03   22.13
 -13   4 -11  180.81   18.36
  14  -4  12   68.99   18.26
 -14   4 -12   28.07   16.46
  15  -4  13   23.77   18.36
 -15   4 -13   81.30   16.59
  16  -4  14  -11.13   18.03
 -16   4 -14    0.00   16.39
  17  -4  15   45.29   17.65
 -17   4 -15    6.75   16.41
  18  -4  16   41.57   17.75
 -18   4 -16  -15.60   16.97
  19  -4  17    9.74   17.80
 -19   4 -17   19.02   16.74
 -20   4 -18   47.79   15.73
 -20   4 -18   51.56   16.29
 -17  -5 -18  -14.31   17.78
 -15  -5 -16   10.55   16.24
 -15  -5 -16  -19.72   20.13
 -13  -5 -14    6.04   16.46
 -13  -5 -14    8.72   19.42
 -12  -5 -13   46.40   16.01
 -12  -5 -13   95.64   20.13
 -11  -5 -12  103.81   17.40
 -11  -5 -12   95.21   21.04
 -10  -5 -11   56.14   21.27
 -10  -5 -11  114.81   16.11
  -9  -5 -10  106.94   15.86
  -9  -5 -10   95.11   19.07
  -8  -5  -9  278.68   19.78
  -8  -5  -9  248.74   20.86
  -7  -5  -8   37.98   16.06
  -7  -5  -8   58.14   18.03
  -6  -5  -7  180.23   19.04
  -6  -5  -7  147.56   20.36
  -5  -5  -6 1511.74   73.23
  -5  -5  -6 1427.27   70.00
  -4  -5  -5 1712.27   83.22
   4   5   5 1810.39   87.57
  -3  -5  -4 1773.22   86.38
   3   5   4 1596.20   78.75
  -2  -5  -3 5740.45  270.33
   2   5   3 5947.81  279.94
  -1  -5  -2  888.63   47.04
   1   5   2 1003.95   51.44
   0  -5  -1 4157.40  196.09
   0   5   1 4508.91  212.45
   1  -5   0 1241.40   61.12
  -1   5   0 1354.44   66.38
   3  -5   2 5834.01  274.38
  -3   5  -2 5517.91  259.46
   4  -5   3 4711.21  221.83
  -4   5  -3 4359.71  205.52
   5  -5   4 1613.14   77.91
  -5   5  -4 1533.74   74.15
   6  -5   5 1259.36   61.83
  -6   5  -5 1156.18   56.97
   7  -5   6  343.67   23.37
  -7   5  -6  302.70   20.96
   8  -5   7  332.79   22.81
  -8   5  -7  225.67   18.59
   9  -5   8  152.99   17.15
  -9   5  -8  120.55   15.88
  10  -5   9  227.87   19.57
 -10   5  -9  182.30   18.03
  11  -5  10    5.36   16.36
 -11   5 -10   -0.15   15.70
  12  -5  11   15.45   17.83
 -12   5 -11    7.13   15.83
  13  -5  12  130.89   19.67
 -13   5 -12  111.12   17.04
  14  -5  13   -1.85   18.08
 -14   5 -13   -3.77   16.59
  15  -5  14    7.23   18.21
 -15   5 -14   11.96   16.18
  16  -5  15   49.49   17.65
 -16   5 -15    7.94   16.69
  17  -5  16  -28.78   17.98
 -17   5 -16   -4.50   17.20
  18  -5  17   46.38   18.21
 -18   5 -17   20.66   17.88
  19  -5  18   -2.10   17.27
 -19   5 -18  -20.00   16.56
 -16  -6 -16   56.14   17.63
 -16  -6 -16   19.35   18.23
 -15  -6 -15    5.23   16.49
 -15  -6 -15  -43.65   20.71
 -14  -6 -14   17.42   19.65
 -14  -6 -14   17.30   16.31
 -13  -6 -13   39.37   16.13
 -13  -6 -13   57.43   20.08
 -12  -6 -12  135.57   18.03
 -12  -6 -12  113.39   20.36
 -11  -6 -11  400.82   25.47
 -11  -6 -11  409.16   27.87
 -10  -6 -10  983.21   49.39
 -10  -6 -10  978.40   50.40
  -9  -6  -9  313.32   21.60
  -9  -6  -9  328.50   23.85
  -8  -6  -8  109.65   16.61
  -8  -6  -8  126.16   18.46
  -7  -6  -7  209.01   20.94
  -7  -6  -7  204.15   18.76
  -6  -6  -6 2872.75  136.66
   6   6   6 2645.16  125.68
  -5  -6  -5 1397.18   68.76
   5   6   5 1486.45   73.11
  -4  -6  -4 1412.61   69.57
   4   6   4 1522.10   74.60
  -3  -6  -3 5705.04  268.56
   3   6   3 5763.21  271.34
  -2  -6  -2 4172.57  197.30
   2   6   2 4893.29  230.86
  -1  -6  -1 7303.27  343.42
   1   6   1 7740.75  363.65
   0  -6   0 3482.20  165.11
   0   6   0 3656.69  173.17
   1  -6   1 6524.39  306.75
  -1   6  -1 6992.22  328.50
   2  -6   2 3674.39  173.58
  -2   6  -2 3967.74  187.34
   3  -6   3 5047.55  237.66
  -3   6  -3 4531.67  213.41
   4  -6   4 1206.51   59.53
  -4   6  -4 1127.35   55.61
   5  -6   5 1221.43   60.21
  -5   6  -5 1207.77   59.48
   6  -6   6 2586.99  122.80
  -6   6  -6 2148.75  102.29
   7  -6   7  174.46   18.26
  -7   6  -7  145.89   16.46
   8  -6   8  131.15   16.46
  -8   6  -8   99.76   15.12
   9  -6   9  289.80   20.94
  -9   6  -9  260.47   20.08
  10  -6  10 1142.78   56.92
 -10   6 -10  847.92   43.14
  11  -6  11  439.51   27.69
 -11   6 -11  376.29   24.48
  12  -6  12  123.13   19.70
 -12   6 -12   50.50   16.41
  13  -6  13   60.46   18.28
 -13   6 -13   33.10   16.41
  14  -6  14  -28.30   18.38
 -14   6 -14   37.00   16.44
  15  -6  15  -13.38   17.65
 -15   6 -15  -15.70   16.84
  16  -6  16  -10.77   17.75
 -16   6 -16  -12.44   17.17
  17  -6  17  -28.58   18.81
 -17   6 -17    4.00   17.02
  18  -6  18   -2.10   16.94
 -18   6 -18    6.73   16.74
 -19  -7 -18   -2.83   15.30
 -18  -7 -17   32.19   15.25
 -18  -7 -17    4.55   16.79
 -17  -7 -16  -31.43   19.27
 -16  -7 -15   -0.05   20.86
 -15  -7 -14    1.31   17.15
 -15  -7 -14   15.00   19.83
 -14  -7 -13    1.06   16.24
 -14  -7 -13   -6.09   20.79
 -13  -7 -12   53.61   17.55
 -13  -7 -12   48.40   20.23
 -12  -7 -11   58.64   19.80
 -12  -7 -11   93.42   17.50
 -11  -7 -10   19.27   21.09
 -11  -7 -10   32.57   16.29
 -10  -7  -9   17.75   18.76
 -10  -7  -9    2.33   15.22
  -9  -7  -8  154.51   17.32
  -9  -7  -8  148.97   19.95
  -8  -7  -7   53.99   19.14
  -8  -7  -7   12.09   14.59
  -7  -7  -6  210.07   21.01
   7   7   6  208.70   20.41
  -6  -7  -5  347.21   26.63
   6   7   5  335.58   26.05
  -5  -7  -4  178.81   20.64
   5   7   4  188.25   20.61
  -4  -7  -3  923.28   47.29
   4   7   3  840.58   44.76
  -3  -7  -2 1275.80   63.60
   3   7   2 1324.85   66.31
  -2  -7  -1 2698.26  128.54
   2   7   1 2978.96  141.39
  -1  -7   0 1241.91   62.54
   1   7   0 1317.27   65.70
   0  -7   1 1829.10   88.56
   0   7  -1 1944.67   94.05
   1  -7   2  903.55   46.30
  -1   7  -2  902.03   46.91
   2  -7   3 2228.91  106.19
  -2   7  -3 2298.71  109.70
   3  -7   4  469.60   28.04
  -3   7  -4  412.71   25.24
   4  -7   5  426.61   26.35
  -4   7  -5  360.61   23.14
   5  -7   6  144.78   17.93
  -5   7  -6  153.22   17.20
   6  -7   7  207.26   19.12
  -6   7  -7  154.64   17.58
   7  -7   8   19.65   15.38
  -7   7  -8    5.34   15.58
   8  -7   9  202.61   18.59
  -8   7  -9  211.56   19.17
   9  -7  10   27.16   16.69
  -9   7 -10   45.92   15.50
  10  -7  11  237.18   21.37
 -10   7 -11  222.54   19.27
  11  -7  12  201.72   21.01
 -11   7 -12  130.31   18.18
  12  -7  13   30.35   18.76
 -12   7 -13   -5.36   16.11
  13  -7  14   30.35   18.64
 -13   7 -14   -0.94   16.13
  14  -7  15  -10.80   17.73
 -14   7 -15  -17.27   16.46
  15  -7  16   -3.34   17.40
 -15   7 -16  -11.20   16.77
  16  -7  17  -16.99   17.80
 -16   7 -17   18.33   17.63
  17  -7  18  -13.93   17.07
 -17   7 -18   17.02   17.30
  18  -7  19    1.64   16.56
 -18   7 -19   -6.60   15.32
 -19  -8 -17    5.11   14.59
 -19  -8 -17   -6.57   15.30
 -18  -8 -16   24.30   16.26
 -18  -8 -16  -11.30   16.49
 -17  -8 -15   10.80   16.44
 -17  -8 -15  -21.14   19.80
 -15  -8 -13  -20.74   18.44
 -15  -8 -13  -20.38   20.56
 -14  -8 -12   -2.43   22.18
 -14  -8 -12  -22.15   15.96
 -13  -8 -11  109.70   17.40
 -13  -8 -11   98.68   20.69
 -12  -8 -10  264.26   21.07
 -12  -8 -10  293.85   24.18
 -11  -8  -9   56.67   16.61
 -11  -8  -9   32.75   19.40
 -10  -8  -8  409.67   28.15
 -10  -8  -8  413.46   25.57
  -9  -8  -7  201.07   21.37
  -8  -8  -6  141.36   18.92
   8   8   6  149.53   18.38
  -7  -8  -5  311.30   23.64
   7   8   5  254.91   21.57
  -6  -8  -4 1181.47   59.23
   6   8   4 1261.13   62.41
  -5  -8  -3 1091.44   55.15
   5   8   3 1171.86   58.57
  -4  -8  -2 1335.98   65.60
   4   8   2 1512.24   74.17
  -3  -8  -1 3699.68  174.79
   3   8   1 3747.73  177.07
  -2  -8   0  261.73   21.80
   2   8   0  276.91   21.85
  -1  -8   1 3193.91  151.27
   1   8  -1 3307.71  156.64
   0  -8   2  522.96   30.32
   0   8  -2  540.41   31.74
   1  -8   3  958.68   48.25
  -1   8  -3  961.21   48.65
   2  -8   4 3570.71  168.55
  -2   8  -4 3535.31  166.98
   3  -8   5 1956.81   93.57
  -3   8  -5 1711.01   82.31
   4  -8   6 2069.34   98.70
  -4   8  -6 1936.58   92.58
   5  -8   7   64.71   16.66
  -5   8  -7   24.66   14.57
   6  -8   8  127.38   16.18
  -6   8  -8  100.17   15.32
   7  -8   9   98.22   16.16
  -7   8  -9  111.50   16.79
   8  -8  10  343.42   23.19
  -8   8 -10  296.88   21.34
   9  -8  11    4.80   16.46
  -9   8 -11   20.38   15.96
  10  -8  12  194.80   21.01
 -10   8 -12  171.56   18.46
  11  -8  13   43.09   17.98
 -11   8 -13   35.96   16.29
  12  -8  14   -3.74   17.52
 -12   8 -14   32.42   16.61
  13  -8  15    3.89   18.36
 -13   8 -15   14.97   17.04
  14  -8  16   75.16   18.61
 -14   8 -16   37.78   16.94
  15  -8  17   19.12   18.21
 -15   8 -17    5.69   17.30
  16  -8  18  -20.99   17.90
 -16   8 -18    1.47   16.89
  17  -8  19   10.92   16.03
 -17   8 -19    8.42   16.49
 -19  -9 -16  -13.18   14.54
 -19  -9 -16  -15.05   15.96
 -18  -9 -15   13.53   15.50
 -18  -9 -15   26.96   17.02
 -17  -9 -14    5.61   16.77
 -17  -9 -14   55.74   19.07
 -16  -9 -13   50.45   18.41
 -14  -9 -11   58.69   17.60
 -14  -9 -11   64.16   20.76
 -13  -9 -10   59.86   17.60
 -13  -9 -10   37.00   19.93
 -11  -9  -8   46.58   16.61
 -11  -9  -8   22.58   19.40
 -10  -9  -7   54.37   19.09
  10   9   7   24.73   16.13
  -9  -9  -6  253.39   21.42
   9   9   6  289.05   22.48
  -8  -9  -5  136.20   19.29
   8   9   5  147.73   18.56
  -7  -9  -4  535.35   30.78
   7   9   4  600.09   33.41
  -6  -9  -3 1978.05   94.98
   6   9   3 2021.55   97.23
  -5  -9  -2  225.70   20.81
   5   9   2  184.96   21.95
  -4  -9  -1 2870.22  136.15
   4   9   1 3047.24  144.45
  -3  -9   0 2584.47  123.15
   3   9   0 2564.24  122.19
  -2  -9   1  837.04   43.42
   2   9  -1  896.22   46.00
  -1  -9   2  660.03   35.83
   1   9  -2  692.39   36.95
   0  -9   3  605.66   33.03
   0   9  -3  681.27   37.43
   1  -9   4 1772.21   84.97
  -1   9  -4 1754.25   84.59
   2  -9   5  880.29   44.71
  -2   9  -5  875.48   44.76
   3  -9   6  128.95   18.28
  -3   9  -6  138.93   16.97
   4  -9   7 2063.53   98.50
  -4   9  -7 1783.33   85.45
   5  -9   8  236.07   18.81
  -5   9  -8  194.14   17.63
   6  -9   9  229.29   18.97
  -6   9  -9  201.72   17.73
   7  -9  10  -10.37   16.06
  -7   9 -10   22.30   14.97
   8  -9  11   52.17   16.59
  -8   9 -11   32.75   15.91
   9  -9  12   14.87   17.45
  -9   9 -12   16.69   16.66
  10  -9  13   -0.33   18.81
 -10   9 -13    4.55   16.72
  11  -9  14   23.67   18.23
 -11   9 -14   18.41   16.74
  12  -9  15  -13.15   18.01
 -12   9 -15   31.41   16.06
  13  -9  16   36.29   18.28
 -13   9 -16   11.46   16.82
  14  -9  17  -37.50   18.56
 -14   9 -17    4.07   17.73
  15  -9  18   36.62   17.68
 -15   9 -18  -25.64   17.20
  16  -9  19   -5.26   17.20
 -16   9 -19  -12.92   15.98
 -19 -10 -15  -18.49   15.81
 -19 -10 -15   -0.43   13.98
 -18 -10 -14    9.05   17.40
 -18 -10 -14   32.27   16.92
 -17 -10 -13    5.39   18.03
 -17 -10 -13   -4.12   16.87
 -16 -10 -12   69.37   21.90
 -16 -10 -12   63.78   16.72
 -14 -10 -10  133.19   22.63
 -13 -10  -9   24.30   17.27
 -13 -10  -9  -39.27   19.93
 -12 -10  -8  142.58   22.48
 -12 -10  -8  181.62   19.45
 -11 -10  -7  204.78   23.67
  11  10   7  250.99   22.13
 -10 -10  -6  877.00   46.25
  10  10   6  853.48   45.37
  -9 -10  -5  223.55   21.34
   9  10   5  222.92   20.56
  -8 -10  -4  243.91   20.58
   8  10   4  209.01   20.26
  -7 -10  -3 1136.46   56.42
   7  10   3 1228.51   60.64
  -6 -10  -2  590.99   33.71
   6  10   2  586.44   33.38
  -5 -10  -1 2112.59  101.10
   5  10   1 2271.90  108.51
  -4 -10   0   34.75   17.42
   4  10   0  122.45   19.27
  -3 -10   1 1540.82   74.88
   3  10  -1 1606.57   77.86
  -2 -10   2  103.83   17.55
   2  10  -2  123.26   18.38
  -1 -10   3  284.75   21.42
   1  10  -3  330.77   24.78
   0 -10   4  300.68   21.57
   0  10  -4  328.24   23.27
   1 -10   5  824.90   42.31
  -1  10  -5  820.61   42.23
   2 -10   6 1400.21   68.20
  -2  10  -6 1246.46   61.20
   3 -10   7    2.30   15.02
  -3  10  -7   22.46   15.15
   4 -10   8    8.42   15.07
  -4  10  -8    9.91   15.22
   5 -10   9   89.93   16.51
  -5  10  -9   99.08   16.03
   6 -10  10  883.32   45.39
  -6  10 -10  649.66   34.59
   7 -10  11   45.19   16.21
  -7  10 -11   18.61   15.58
   8 -10  12  263.76   21.37
  -8  10 -12  180.91   18.69
   9 -10  13   56.97   18.06
  -9  10 -13   53.05   16.99
  10 -10  14   75.13   19.17
 -10  10 -14   73.97   17.25
  11 -10  15   31.10   18.49
 -11  10 -15   25.36   16.92
  12 -10  16   90.99   18.06
 -12  10 -16   51.71   16.82
  13 -10  17   22.20   17.45
 -13  10 -17   13.07   17.02
  14 -10  18   -0.10   18.26
 -14  10 -18    2.17   17.12
  15 -10  19    9.48   17.40
 -15  10 -19   23.32   15.68
 -19 -11 -14  -13.30   15.88
 -19 -11 -14    1.97   13.61
 -18 -11 -13   -2.33   15.98
 -18 -11 -13   -3.31   17.12
 -17 -11 -12  -35.28   16.61
 -17 -11 -12   11.28   17.80
 -16 -11 -11   18.16   16.74
 -16 -11 -11  -17.40   21.34
 -15 -11 -10   16.03   17.68
 -13 -11  -8    7.13   17.35
 -13 -11  -8   46.10   19.24
 -12 -11  -7  165.06   22.48
  12  11   7  204.48   22.71
 -11 -11  -6  308.01   24.78
  11  11   6  386.41   26.98
 -10 -11  -5  -29.84   17.80
  10  11   5  -19.57   18.44
  -9 -11  -4  167.94   19.12
   9  11   4  187.26   20.64
  -8 -11  -3  136.91   18.38
   8  11   3  135.17   18.84
  -7 -11  -2  306.75   22.08
   7  11   2  342.91   23.80
  -6 -11  -1  300.17   22.13
   6  11   1  375.78   25.06
  -5 -11   0   89.70   18.61
   5  11   0  109.35   17.30
  -4 -11   1 1205.24   59.58
   4  11  -1 1264.92   62.69
  -3 -11   2   84.49   17.45
   3  11  -2  129.43   19.14
  -2 -11   3  283.48   21.70
   2  11  -3  264.01   22.10
  -1 -11   4  221.85   19.14
   1  11  -4  214.98   20.13
   0 -11   5  960.96   48.07
   0  11  -5  988.27   50.15
   1 -11   6   93.34   15.50
  -1  11  -6  109.30   16.69
   2 -11   7 1296.03   63.30
  -2  11  -7 1148.34   56.80
   3 -11   8  279.44   20.41
  -3  11  -8  188.75   18.28
   4 -11   9  551.03   30.78
  -4  11  -9  437.74   26.35
   5 -11  10   99.71   17.12
  -5  11 -10   79.71   16.13
   6 -11  11  384.89   25.72
  -6  11 -11  301.69   21.90
   7 -11  12   46.20   17.35
  -7  11 -12   21.70   16.18
   8 -11  13   95.59   18.41
  -8  11 -13   68.73   16.51
   9 -11  14   39.02   18.56
  -9  11 -14   46.51   16.06
  10 -11  15   12.52   18.31
 -10  11 -15   -9.00   16.16
  11 -11  16   22.58   18.08
 -11  11 -16   29.41   16.18
  12 -11  17  -14.21   17.93
 -12  11 -17    5.94   16.21
  13 -11  18   23.85   17.90
 -13  11 -18  -19.32   16.06
  14 -11  19   -4.73   16.56
 -14  11 -19   -2.98   15.35
 -15  11 -20    5.97   14.34
 -19 -12 -13    7.59   15.40
 -19 -12 -13  -21.24   14.82
 -18 -12 -12   22.25   16.01
 -18 -12 -12   15.10   16.39
 -17 -12 -11    1.59   17.50
 -17 -12 -11   -4.55   16.39
 -16 -12 -10   63.12   17.12
 -16 -12 -10   42.05   20.74
 -15 -12  -9  -45.62   21.47
 -15 -12  -9   16.41   16.82
 -13 -12  -7   36.52   20.51
  13  12   7   40.74   20.94
 -12 -12  -6  124.19   19.67
  12  12   6  112.81   20.15
 -11 -12  -5   62.03   20.00
  11  12   5   50.85   19.12
 -10 -12  -4   62.72   18.56
  10  12   4   93.34   20.48
  -9 -12  -3  145.36   20.33
   9  12   3  104.29   20.79
  -8 -12  -2  151.27   20.08
   8  12   2  190.35   20.03
  -7 -12  -1  145.79   18.18
   7  12   1  163.39   20.05
  -6 -12   0  424.59   26.70
   6  12   0  437.23   27.18
  -5 -12   1  751.32   39.35
   5  12  -1  807.20   42.28
  -4 -12   2   98.95   16.99
   4  12  -2  115.37   17.58
  -3 -12   3  449.63   26.55
   3  12  -3  413.46   25.74
  -2 -12   4  129.00   16.94
   2  12  -4  103.43   17.88
  -1 -12   5 1658.41   79.73
   1  12  -5 1692.04   81.76
   0 -12   6  170.09   16.84
   0  12  -6  178.43   18.59
   1 -12   7  257.44   19.37
  -1  12  -7  240.01   20.41
   2 -12   8   87.55   15.91
  -2  12  -8   84.99   16.61
   3 -12   9  125.25   18.21
  -3  12  -9   81.15   16.89
   4 -12  10   41.32   17.70
  -4  12 -10   28.40   16.54
   5 -12  11   84.72   16.79
  -5  12 -11   76.65   17.12
   6 -12  12   69.09   18.54
  -6  12 -12   50.93   16.56
   7 -12  13   74.25   18.16
  -7  12 -13   15.22   16.46
   8 -12  14   14.44   18.38
  -8  12 -14  -15.30   16.39
   9 -12  15  -24.68   17.55
  -9  12 -15   -1.29   16.26
  10 -12  16   83.27   18.66
 -10  12 -16   48.63   16.49
  11 -12  17  -42.26   18.23
 -11  12 -17   12.24   16.49
  12 -12  18   38.89   17.98
 -12  12 -18   -3.84   16.03
  13 -12  19   -4.88   17.07
 -13  12 -19  -31.23   15.48
  14 -12  20   -6.73   15.58
 -14  12 -20   16.29   14.67
 -20 -13 -13    4.78   13.50
 -19 -13 -12  -29.94   15.10
 -19 -13 -12   -5.49   14.72
 -18 -13 -11   -9.48   16.61
 -18 -13 -11   11.53   16.26
 -17 -13 -10   18.49   16.69
 -17 -13 -10   -6.27   16.13
 -16 -13  -9    9.61   16.41
 -16 -13  -9   -2.60   18.18
 -15 -13  -8   39.05   15.07
 -15 -13  -8   -5.84   20.31
 -12 -13  -5  105.25   19.95
  12  13   5  109.78   21.14
 -11 -13  -4  169.10   22.25
  11  13   4  227.75   22.15
 -10 -13  -3   74.73   20.31
  10  13   3  130.18   21.14
  -9 -13  -2  119.84   19.19
   9  13   2  218.59   22.96
  -8 -13  -1  111.17   19.12
   8  13   1   78.42   19.88
  -7 -13   0  457.21   28.12
   7  13   0  525.24   31.56
  -6 -13   1   33.33   16.34
   6  13  -1  -18.11   18.06
  -5 -13   2  470.87   28.17
   5  13  -2  540.66   31.59
  -4 -13   3   -6.17   16.39
   4  13  -3   31.64   17.15
  -3 -13   4  299.67   21.37
   3  13  -4  368.45   24.48
  -2 -13   5  572.53   31.48
   2  13  -5  662.55   36.77
  -1 -13   6   39.88   14.92
   1  13  -6   21.75   16.34
   0 -13   7  412.71   25.34
   0  13  -7  383.12   25.31
   1 -13   8   36.97   16.24
  -1  13  -8   36.64   16.54
   2 -13   9  668.12   36.64
  -2  13  -9  570.50   32.07
   3 -13  10   52.37   17.65
  -3  13 -10   15.38   17.27
   4 -13  11   76.67   17.25
  -4  13 -11   68.66   17.40
   5 -13  12   50.93   17.37
  -5  13 -12   17.20   16.64
   6 -13  13   25.44   17.17
  -6  13 -13   26.15   16.49
   7 -13  14   -5.06   16.92
  -7  13 -14    7.28   16.24
   8 -13  15  -28.27   18.61
  -8  13 -15  -13.48   16.13
   9 -13  16   27.79   17.52
  -9  13 -16   25.16   16.51
  10 -13  17    6.47   18.31
 -10  13 -17    5.66   16.44
  11 -13  18   29.89   18.28
 -11  13 -18   -1.90   16.16
  12 -13  19   -1.59   17.63
 -12  13 -19  -37.48   15.43
 -19 -14 -11  -18.51   15.50
 -19 -14 -11   -0.53   14.95
 -18 -14 -10   -8.14   16.59
 -18 -14 -10   21.50   15.38
 -17 -14  -9   12.11   16.16
 -17 -14  -9  -21.47   16.24
 -16 -14  -8   71.09   15.30
 -16 -14  -8   66.46   18.23
 -15 -14  -7  -18.01   20.41
  15  14   7   -6.52   18.06
 -14 -14  -6   -4.50   19.35
  14  14   6   39.15   19.88
  12  14   4   55.71   21.19
 -11 -14  -3   67.19   19.12
  11  14   3   94.02   20.89
 -10 -14  -2  119.34   19.27
  10  14   2  121.69   20.23
  -9 -14  -1   15.86   18.26
   9  14   1   17.30   18.87
  -8 -14   0   98.68   19.57
   8  14   0  121.26   19.90
  -7 -14   1  268.06   22.08
   7  14  -1  242.03   21.42
  -6 -14   2   78.04   18.46
   6  14  -2   93.84   18.69
  -5 -14   3  678.99   36.77
   5  14  -3  652.69   36.09
  -4 -14   4   48.53   17.58
   4  14  -4   47.92   17.80
  -3 -14   5  593.26   32.82
   3  14  -5  590.23   33.94
  -2 -14   6   32.29   16.56
   2  14  -6   45.22   17.93
  -1 -14   7  393.74   25.29
   1  14  -7  333.55   23.80
   0 -14   8   -4.78   15.75
   0  14  -8   17.42   17.93
   1 -14   9   59.93   16.72
  -1  14  -9   59.53   18.21
   2 -14  10  100.70   17.15
  -2  14 -10  123.15   18.66
   3 -14  11   18.76   17.15
  -3  14 -11    9.33   16.08
   4 -14  12   61.58   17.25
  -4  14 -12   39.70   17.27
   5 -14  13  -15.60   17.83
  -5  14 -13   19.80   16.87
   6 -14  14   11.30   18.26
  -6  14 -14   53.86   16.99
   7 -14  15    6.42   17.17
  -7  14 -15   38.97   16.56
   8 -14  16   37.88   17.25
  -8  14 -16   12.39   16.64
   9 -14  17  -32.32   18.03
  -9  14 -17  -19.27   16.44
  10 -14  18   52.57   18.87
 -10  14 -18   -3.67   16.24
  11 -14  19  -46.43   17.85
 -11  14 -19   -5.21   15.25
 -19 -15 -10   12.47   14.84
 -19 -15 -10   -6.45   15.15
 -18 -15  -9   29.84   16.64
 -18 -15  -9   11.03   16.56
 -17 -15  -8  -17.32   16.03
 -17 -15  -8    2.68   17.40
 -16 -15  -7    8.78   17.37
  16  15   7   28.60   17.90
 -15 -15  -6  -16.89   18.49
  15  15   6   16.39   19.90
 -14 -15  -5  -10.39   19.12
  14  15   5   -8.93   18.59
 -13 -15  -4   33.96   21.55
  13  15   4  114.68   21.70
 -11 -15  -2  117.67   21.27
  11  15   2  232.32   22.81
 -10 -15  -1  210.58   21.29
  10  15   1  232.53   22.23
  -9 -15   0   -4.17   19.78
   9  15   0   25.14   19.02
  -8 -15   1   49.64   17.85
   8  15  -1   84.94   19.32
  -7 -15   2  409.67   27.06
   7  15  -2  466.06   29.31
  -6 -15   3  242.31   21.87
   6  15  -3  265.02   22.58
  -5 -15   4  475.67   29.06
   5  15  -4  483.77   30.14
  -4 -15   5  239.08   20.56
   4  15  -5  298.65   23.97
  -3 -15   6  189.31   18.81
   3  15  -6  184.93   20.10
  -2 -15   7  190.83   18.94
   2  15  -7  221.55   21.17
  -1 -15   8   71.67   16.51
   1  15  -8   44.61   17.58
   0 -15   9  140.15   17.35
   0  15  -9  136.35   18.79
   1 -15  10   53.81   16.82
  -1  15 -10    6.85   16.87
   2 -15  11  160.96   19.95
  -2  15 -11  126.75   18.41
   3 -15  12   -5.82   16.69
  -3  15 -12   13.78   17.20
   4 -15  13   23.70   16.92
  -4  15 -13   36.77   16.97
   5 -15  14    0.53   17.04
  -5  15 -14   40.01   17.45
   6 -15  15   27.92   17.12
  -6  15 -15   -2.63   16.72
   7 -15  16    6.65   17.75
  -7  15 -16   -7.69   16.66
   8 -15  17    0.25   17.02
  -8  15 -17  -21.72   15.58
   9 -15  18   -3.16   18.33
  -9  15 -18   12.39   16.11
  10 -15  19   -4.70   17.42
 -10  15 -19    0.63   14.97
 -19 -16  -9  -22.00   13.71
 -19 -16  -9  -28.78   14.62
 -18 -16  -8  -18.64   14.97
 -18 -16  -8    5.59   16.11
 -17 -16  -7    1.64   15.78
  17  16   7   13.81   16.84
 -16 -16  -6  -23.19   17.88
  16  16   6   -0.56   17.45
 -15 -16  -5   37.53   18.64
  15  16   5    6.60   20.23
 -14 -16  -4    3.69   18.79
  14  16   4    8.55   18.61
 -13 -16  -3   42.76   21.17
  13  16   3   -1.52   19.19
 -10 -16   0  -25.11   18.66
  10  16   0   17.60   18.79
  -9 -16   1    1.04   18.49
   9  16  -1   32.70   20.28
  -8 -16   2  181.34   21.04
   8  16  -2  225.24   21.14
  -7 -16   3  386.15   25.79
   7  16  -3  443.81   28.15
  -6 -16   4  207.87   20.71
   6  16  -4  204.84   21.50
  -5 -16   5  126.92   18.13
   5  16  -5  170.87   20.03
  -4 -16   6    7.28   17.12
   4  16  -6   43.57   18.97
  -3 -16   7   87.80   17.55
   3  16  -7  129.78   19.09
  -2 -16   8   56.87   16.26
   2  16  -8   33.00   17.35
  -1 -16   9   70.35   17.02
   1  16  -9   73.92   17.65
   0 -16  10   13.33   17.20
   0  16 -10   28.42   17.65
   1 -16  11   52.60   17.58
  -1  16 -11   71.84   17.40
   2 -16  12   44.63   17.09
  -2  16 -12  -13.25   17.52
   3 -16  13   -4.96   17.02
  -3  16 -13   41.68   17.42
   4 -16  14   26.45   17.60
  -4  16 -14  -28.07   17.09
   5 -16  15   17.63   16.59
  -5  16 -15  -44.96   17.02
   6 -16  16   18.56   17.47
  -6  16 -16    6.37   15.91
   7 -16  17   25.24   17.65
  -7  16 -17  -11.43   16.18
   8 -16  18    9.74   17.63
  -8  16 -18    1.90   15.86
   9 -16  19   16.97   16.51
  -9  16 -19   19.47   14.67
 -19 -17  -8    2.66   14.09
 -19 -17  -8   -3.01   14.19
 -18 -17  -7   18.81   16.36
  18  17   7    2.93   14.82
 -17 -17  -6   17.45   16.13
  17  17   6    2.35   16.79
 -16 -17  -5   12.21   16.44
  16  17   5   -3.82   18.03
 -15 -17  -4   24.76   17.50
  15  17   4   31.71   18.23
 -14 -17  -3   12.09   18.59
  14  17   3    0.83   18.92
 -13 -17  -2   50.12   20.69
  13  17   2  111.55   19.42
 -12 -17  -1   65.24   20.86
  12  17   1   33.03   20.69
 -10 -17   1   -8.42   20.53
  10  17  -1   33.33   22.10
  -9 -17   2  170.90   20.64
   9  17  -2  189.92   20.79
  -8 -17   3  104.44   18.87
   8  17  -3   91.27   18.81
  -7 -17   4  148.90   19.22
   7  17  -4  102.14   18.74
  -6 -17   5   -1.39   17.17
   6  17  -5   70.55   18.08
  -5 -17   6   64.51   17.83
   5  17  -6   52.40   17.98
  -4 -17   7   60.46   17.12
   4  17  -7   25.74   16.92
  -3 -17   8   68.18   17.52
   3  17  -8   47.72   17.47
  -2 -17   9   83.93   17.22
   2  17  -9  112.74   18.16
  -1 -17  10   33.61   17.07
   1  17 -10   78.82   18.44
   0 -17  11    7.59   18.36
   0  17 -11   15.35   18.33
   1 -17  12   31.38   18.44
  -1  17 -12   15.55   17.58
   2 -17  13   42.13   18.66
  -2  17 -13   77.43   17.40
   3 -17  14   23.85   18.38
  -3  17 -14  -11.99   17.78
   4 -17  15   15.55   17.68
  -4  17 -15   12.11   16.84
   5 -17  16    5.46   16.82
  -5  17 -16   22.81   16.18
   6 -17  17    0.48   18.31
  -6  17 -17  -25.97   15.75
   7 -17  18   32.85   16.54
  -7  17 -18   28.98   15.07
   8 -17  19   -7.99   15.60
  -8  17 -19   12.97   14.24
 -18 -18  -6   24.43   15.05
  18  18   6  -31.99   14.16
 -17 -18  -5   16.84   15.27
  17  18   5   16.11   16.46
 -16 -18  -4  -17.73   15.93
  16  18   4    2.93   17.35
 -15 -18  -3  -16.51   16.49
  15  18   3    0.71   17.27
 -14 -18  -2   15.43   17.70
  14  18   2  -12.92   20.38
 -13 -18  -1   14.79   20.36
  13  18   1  -29.08   18.99
 -12 -18   0   21.14   18.74
  12  18   0  -22.15   19.22
  -9 -18   3   58.44   19.14
   9  18  -3  125.76   20.26
  -8 -18   4   47.67   18.59
   8  18  -4   51.94   18.89
  -7 -18   5   32.39   17.95
   7  18  -5   33.18   18.13
  -6 -18   6  109.45   18.41
   6  18  -6   86.06   18.21
  -5 -18   7   12.67   17.07
   5  18  -7   15.86   18.01
  -4 -18   8    5.36   16.61
   4  18  -8  -20.48   18.51
  -3 -18   9   61.22   16.74
   3  18  -9   72.25   17.70
  -2 -18  10   11.68   15.81
   2  18 -10   13.07   18.08
  -1 -18  11   11.15   17.32
   1  18 -11   35.78   17.04
   0 -18  12   -8.40   17.58
   0  18 -12   13.58   17.58
   1 -18  13   -2.05   17.25
  -1  18 -13   -2.28   17.35
   2 -18  14    0.96   16.26
  -2  18 -14   25.72   17.25
   3 -18  15    0.00   17.12
  -3  18 -15   12.49   16.13
   4 -18  16  -11.61   18.13
  -4  18 -16   15.83   15.88
   5 -18  17   -3.46   16.56
  -5  18 -17   24.61   15.70
   6 -18  18  -11.66   16.94
  -6  18 -18    5.49   14.34
 -18 -19  -5  -12.72   14.54
  18  19   5   -2.53   15.15
 -17 -19  -4    5.64   15.38
  17  19   4   46.25   14.84
 -16 -19  -3    3.36   16.77
  16  19   3   13.45   17.85
 -15 -19  -2   11.86   17.40
  15  19   2  -19.37   17.15
 -14 -19  -1   -9.91   16.56
  14  19   1   19.35   17.75
 -13 -19   0   24.63   17.42
  13  19   0   44.51   20.36
 -12 -19   1   13.76   17.98
  12  19  -1   39.45   19.40
 -11 -19   2  -52.52   18.64
  11  19  -2   30.32   20.53
  -9 -19   4   21.24   19.78
   9  19  -4   34.44   18.99
  -8 -19   5   39.70   17.78
   8  19  -5   82.95   18.03
  -7 -19   6   63.78   17.98
   7  19  -6    8.60   17.95
  -6 -19   7    5.16   17.40
   6  19  -7   44.18   18.66
  -5 -19   8   49.89   17.32
   5  19  -8   79.84   17.58
  -4 -19   9   29.01   17.12
   4  19  -9   30.30   17.58
  -3 -19  10   25.69   16.82
   3  19 -10   38.62   16.94
  -2 -19  11   33.25   17.70
   2  19 -11   25.62   17.20
  -1 -19  12   70.00   18.44
   1  19 -12   21.90   17.15
   0 -19  13   55.66   17.07
   0  19 -13   42.81   16.92
   1 -19  14   52.80   16.59
  -1  19 -14   11.66   15.27
   2 -19  15   37.12   17.60
  -2  19 -15   -8.70   15.70
   3 -19  16   -3.29   17.09
  -3  19 -16  -13.58   15.48
   4 -19  17  -23.97   16.64
  -4  19 -17    6.75   14.44
   5 -19  18   -3.21   15.05
  -5  19 -18  -29.64   14.41
 -17 -20  -3    0.33   15.00
  17  20   3   22.03   14.39
 -16 -20  -2   24.76   15.12
  16  20   2  -20.56   16.01
 -15 -20  -1    2.28   15.53
  15  20   1   -2.63   16.61
 -14 -20   0  -22.81   16.03
  14  20   0   -1.67   18.16
 -13 -20   1   13.15   16.61
  13  20  -1   12.24   17.50
 -12 -20   2   37.65   16.26
  12  20  -2   34.67   17.65
 -11 -20   3   10.12   16.87
  11  20  -3  -18.84   18.71
 -10 -20   4   44.91   19.09
  -8 -20   6   28.58   17.40
   8  20  -6   39.63   18.28
  -7 -20   7   24.05   16.82
   7  20  -7    0.51   18.36
  -6 -20   8   -0.53   16.51
   6  20  -8    2.05   17.60
  -5 -20   9   -7.31   15.93
   5  20  -9    6.75   17.73
  -4 -20  10    8.80   15.83
   4  20 -10  -23.39   17.93
  -3 -20  11   18.64   15.73
   3  20 -11    4.63   16.46
  -2 -20  12   -9.51   17.15
   2  20 -12  -35.15   15.40
  -1 -20  13  -32.93   17.83
   1  20 -13   20.10   14.79
   0 -20  14    2.73   16.54
   0  20 -14   -4.68   15.00
   1 -20  15  -35.86   17.37
  -1  20 -15   -8.93   15.60
   2 -20  16   -6.27   16.34
  -2  20 -16  -29.89   13.98
   3 -20  17    8.60   15.75
  -3  20 -17    8.17   14.49
 -17 -21  -2   -0.51   14.57
 -16 -21  -1   18.28   16.11
  16  21   1    7.66   15.83
 -15 -21   0   12.42   15.12
  15  21   0   14.52   14.49
 -14 -21   1   14.01   15.32
  14  21  -1    5.34   15.83
 -13 -21   2  -31.56   15.38
  13  21  -2   -4.60   16.87
 -12 -21   3   -8.85   16.06
  12  21  -3   35.56   19.07
 -11 -21   4   10.65   16.31
  11  21  -4    7.03   17.04
 -10 -21   5    2.43   16.59
  10  21  -5   -1.47   17.27
  -8 -21   7   -6.27   17.95
   8  21  -7   31.53   17.95
  -7 -21   8  -17.02   16.13
   7  21  -8   -3.49   15.65
  -6 -21   9    8.55   16.01
   6  21  -9   -0.25   15.45
  -5 -21  10    0.78   15.65
   5  21 -10    4.40   15.02
  -4 -21  11   14.52   15.38
   4  21 -11    6.32   14.74
  -3 -21  12   13.35   16.94
   3  21 -12    1.19   14.64
  -2 -21  13   15.83   16.08
   2  21 -13    9.03   14.97
  -1 -21  14  -20.15   17.25
   1  21 -14   -9.28   13.50
   0 -21  15   -4.70   15.53
   0  21 -15  -14.72   13.83
   1 -21  16   20.08   16.24
  -1  21 -16   12.87   14.14
  -2  21 -17   18.54   14.29
 -15 -22   1   -1.11   14.14
  15  22  -1  -16.59   15.55
 -13 -22   3    7.86   14.52
  13  22  -3    8.45   14.49
 -12 -22   4   11.13   14.52
  12  22  -4   -6.45   16.39
 -11 -22   5  -15.55   15.58
  11  22  -5    7.38   16.21
 -10 -22   6   15.78   15.65
  10  22  -6  -34.27   15.40
  -9 -22   7   13.81   16.87
   9  22  -7  -29.03   17.32
  -7 -22   9  -13.76   16.18
   7  22  -9   48.05   15.81
  -6 -22  10   -8.17   15.58
   6  22 -10   30.93   15.30
  -5 -22  11   -9.79   15.30
   5  22 -11  -19.35   14.95
  -4 -22  12    3.46   15.53
   4  22 -12  -11.78   14.36
  -3 -22  13    7.08   15.98
   3  22 -13   22.58   13.23
  -2 -22  14   13.83   15.07
   2  22 -14   16.11   13.25
  -1 -22  15   25.97   15.53
   1  22 -15   -9.31   11.76
 -13 -23   4    1.92   13.96
  13  23  -4  -11.56   13.91
 -12 -23   5   -6.22   14.01
  12  23  -5   44.53   15.43
 -11 -23   6   -3.31   14.59
  11  23  -6    7.74   14.64
 -10 -23   7    4.83   14.87
  10  23  -7  -10.60   13.73
  -9 -23   8   48.28   15.20
   9  23  -8   -8.40   14.11
  -5 -23  12   27.79   14.36
   5  23 -12   -2.15   13.81
  -4 -23  13  -11.43   15.20
   4  23 -13    3.01   11.71
  11  19 -16   14.01   15.86
 -11 -19  16  -13.93   16.82
  12  19 -15    9.89   16.26
 -12 -19  15  -22.71   15.88
  13  19 -14   16.56   16.18
 -13 -19  14   -3.09   16.06
  14  19 -13   22.53   16.51
 -14 -19  13   -8.67   15.98
  16  19 -11   33.46   17.02
 -16 -19  11   11.08   15.50
  17  19 -10  -16.21   17.80
 -17 -19  10   23.80   15.48
  18  19  -9  -24.71   18.36
 -18 -19   9    0.33   15.68
   6  18 -20    6.07   14.44
   7  18 -19    5.72   15.60
  -7 -18  19  -14.04   17.98
   9  18 -17   27.39   15.98
  -9 -18  17    1.26   17.80
  10  18 -16  -31.84   15.60
 -10 -18  16  -39.85   18.44
  11  18 -15   44.53   15.78
 -11 -18  15   -1.31   16.82
  12  18 -14   19.60   16.13
 -12 -18  14   13.53   16.51
  13  18 -13   16.66   16.44
 -13 -18  13   23.49   16.59
  14  18 -12   17.32   15.45
 -14 -18  12    1.16   16.66
  16  18 -10   22.35   16.92
 -16 -18  10   -4.02   16.46
  17  18  -9   -6.68   17.30
 -17 -18   9    2.35   16.51
  18  18  -8   31.86   18.81
 -18 -18   8  -12.16   16.61
  19  18  -7  -12.14   18.51
 -19 -18   7    6.07   15.81
  20  18  -6   14.29   16.92
 -20 -18   6    3.89   15.78
   4  17 -21   47.26   15.58
  -4 -17  21   14.87   17.50
   6  17 -19   17.37   15.12
  -6 -17  19   33.48   18.01
   7  17 -18   26.76   15.68
  -7 -17  18   13.96   18.99
   8  17 -17   27.01   16.44
  -8 -17  17   22.56   17.78
   9  17 -16   22.73   17.32
  -9 -17  16  -29.28   18.28
  10  17 -15    4.02   17.58
 -10 -17  15   -2.38   17.09
  11  17 -14    4.40   16.89
 -11 -17  14   -7.84   16.82
  12  17 -13   18.84   18.41
 -12 -17  13   14.06   17.25
  13  17 -12   11.81   16.82
 -13 -17  12    3.41   16.69
  14  17 -11    9.48   18.38
 -14 -17  11   13.25   16.84
  15  17 -10   -4.83   17.65
 -15 -17  10   -2.12   16.31
  16  17  -9  -26.50   19.52
 -16 -17   9    8.22   16.34
  17  17  -8  -15.86   18.59
 -17 -17   8    8.60   16.11
  18  17  -7    1.44   16.99
 -18 -17   7   -6.78   16.31
  19  17  -6   -8.27   18.66
 -19 -17   6    1.26   16.84
  21  17  -4  -16.72   17.40
 -21 -17   4   14.92   16.01
  22  17  -3   10.39   18.49
 -22 -17   3   -9.18   16.03
   2  16 -22  -15.05   16.16
  -2 -16  22    5.77   17.55
   3  16 -21  -23.21   15.81
  -3 -16  21   14.29   17.15
   4  16 -20    6.30   16.49
  -4 -16  20   -8.95   17.65
   5  16 -19   -7.79   15.98
  -5 -16  19   -0.35   18.59
   6  16 -18    6.07   17.20
  -6 -16  18  -22.28   17.83
   7  16 -17  -28.58   17.63
  -7 -16  17  -38.69   19.14
   8  16 -16   54.57   17.78
  -8 -16  16   36.92   18.99
   9  16 -15    0.25   18.28
  -9 -16  15  -32.77   17.80
  10  16 -14   40.08   18.41
 -10 -16  14   33.05   17.47
  11  16 -13   18.38   17.63
 -11 -16  13  -12.54   17.22
  12  16 -12   39.27   17.73
 -12 -16  12   17.60   17.30
  13  16 -11    2.78   18.94
 -13 -16  11   -0.35   17.47
  14  16 -10   47.85   18.92
 -14 -16  10   17.58   17.30
  15  16  -9   -0.48   18.89
 -15 -16   9   14.04   17.83
  16  16  -8  -16.61   18.56
 -16 -16   8   31.74   17.47
  17  16  -7   19.04   18.64
 -17 -16   7  -31.23   17.17
  18  16  -6  -16.31   19.52
 -18 -16   6   22.30   17.37
  19  16  -5   22.43   18.84
 -19 -16   5   31.03   16.18
  20  16  -4   -3.26   18.44
 -20 -16   4   12.42   17.88
  21  16  -3   15.17   16.54
 -21 -16   3  -15.73   17.07
   1  15 -22   27.18   16.36
  -1 -15  22   -8.50   18.13
   2  15 -21  -11.68   15.88
  -2 -15  21    7.06   17.30
   3  15 -20  -29.56   16.97
  -3 -15  20  -19.88   18.44
   4  15 -19   38.79   17.68
  -4 -15  19   40.49   17.73
   5  15 -18   16.01   17.17
  -5 -15  18    5.26   19.19
   6  15 -17   24.18   17.68
  -6 -15  17   20.69   18.36
   7  15 -16    7.16   18.56
  -7 -15  16   10.19   18.23
   8  15 -15  -14.57   19.12
  -8 -15  15  -29.69   17.45
   9  15 -14   -5.82   18.66
  -9 -15  14    0.66   16.39
  10  15 -13   23.11   19.14
 -10 -15  13    1.16   16.87
  11  15 -12    6.52   20.31
 -11 -15  12  -14.84   17.50
  12  15 -11  -12.47   20.05
 -12 -15  11  -15.88   18.03
  13  15 -10   11.48   20.18
 -13 -15  10    3.84   17.63
  14  15  -9    3.97   20.23
 -14 -15   9    5.69   18.06
  15  15  -8   34.57   21.57
 -15 -15   8   -8.12   17.65
  16  15  -7   26.70   20.94
 -16 -15   7  -25.97   17.90
  17  15  -6  -13.76   20.10
 -17 -15   6   36.09   17.60
  18  15  -5  -31.38   20.15
 -18 -15   5  -33.10   18.74
  19  15  -4   30.75   20.08
 -19 -15   4  -22.78   17.02
  20  15  -3    0.10   19.19
 -20 -15   3   12.04   15.73
  21  15  -2  -34.52   16.59
 -21 -15   2  -35.71   18.26
  22  15  -1    7.38   18.97
 -22 -15   1    8.70   18.28
   0  14 -22  -24.83   16.26
   0 -14  22    5.99   18.46
   1  14 -21   -0.83   16.94
  -1 -14  21   21.50   18.66
   2  14 -20  -10.62   17.80
  -2 -14  20  -40.46   17.63
   3  14 -19   -3.72   18.06
  -3 -14  19   13.15   18.97
   4  14 -18   -7.26   17.50
  -4 -14  18   -7.74   18.56
   5  14 -17  -30.40   19.35
  -5 -14  17   -9.13   16.79
   6  14 -16    3.92   18.94
  -6 -14  16   26.63   17.65
   7  14 -15    4.70   17.45
  -7 -14  15   10.55   18.18
   8  14 -14   24.50   19.02
  -8 -14  14  -16.99   17.90
   9  14 -13  -14.44   17.73
  -9 -14  13  -40.16   17.68
  10  14 -12   66.10   18.28
 -10 -14  12   56.75   17.93
  11  14 -11   35.35   18.28
 -11 -14  11   42.81   18.03
  12  14 -10   71.31   19.85
 -12 -14  10  101.81   19.24
  13  14  -9   -1.64   19.50
 -13 -14   9   18.89   18.81
  14  14  -8   24.78   17.95
 -14 -14   8   24.98   18.36
  15  14  -7   -4.96   18.41
 -15 -14   7   32.32   19.27
  16  14  -6   47.62   21.44
 -16 -14   6   11.53   18.11
  17  14  -5   44.53   21.62
 -17 -14   5   50.70   18.26
  18  14  -4   10.75   20.36
 -18 -14   4  -11.56   17.60
  19  14  -3   19.90   20.18
 -19 -14   3  -10.19   18.87
  20  14  -2  -34.29   20.05
 -20 -14   2  -16.77   17.98
  21  14  -1  -18.84   18.69
 -21 -14   1   17.47   15.93
  22  14   0   15.02   16.66
 -22 -14   0   23.54   18.13
  23  14   1  -18.23   17.15
 -23 -14  -1   18.56   18.06
 -24 -14  -2   -7.28   17.55
 -24 -14  -2  -38.77   16.97
  -2  13 -23  -28.45   15.60
   2 -13  23  -25.62   17.02
  -1  13 -22   -1.57   16.24
   1 -13  22   15.15   17.50
   0  13 -21   43.98   18.18
   0 -13  21   38.03   18.51
   1  13 -20  -10.90   17.68
  -1 -13  20   19.42   18.08
   2  13 -19  -34.82   18.28
  -2 -13  19   22.13   18.28
   3  13 -18  -13.68   18.13
  -3 -13  18   11.73   16.79
   4  13 -17   30.67   18.71
  -4 -13  17   39.37   17.78
   5  13 -16    5.41   18.54
  -5 -13  16   18.74   17.83
   6  13 -15    7.49   17.40
  -6 -13  15   14.97   17.70
   7  13 -14   10.44   19.17
  -7 -13  14    1.11   18.01
   8  13 -13  -22.35   18.51
  -8 -13  13   -2.53   17.04
   9  13 -12    7.08   18.94
  -9 -13  12  -17.12   17.80
  10  13 -11   39.20   19.07
 -10 -13  11   22.35   18.38
  11  13 -10   49.94   17.65
 -11 -13  10   33.03   17.55
  12  13  -9  -33.99   19.35
 -12 -13   9  -35.33   18.26
  13  13  -8   -7.41   19.12
 -13 -13   8   -3.67   18.26
  14  13  -7   21.22   20.46
 -14 -13   7  -30.35   18.71
  15  13  -6   -4.48   20.38
 -15 -13   6   15.00   19.75
  16  13  -5   23.57   20.28
 -16 -13   5   68.25   18.76
  17  13  -4   90.10   19.45
 -17 -13   4   43.90   18.56
  18  13  -3   36.24   21.55
 -18 -13   3  -10.77   20.05
  19  13  -2   22.58   20.61
 -19 -13   2   36.57   19.98
  20  13  -1    8.32   18.23
 -20 -13   1  -26.88   18.81
  21  13   0    7.76   17.52
 -21 -13   0  -27.31   18.31
  22  13   1   -5.89   18.41
 -22 -13  -1   22.71   18.33
 -23 -13  -2   35.02   15.53
 -23 -13  -2    5.41   16.41
 -24 -13  -3    9.03   15.98
 -24 -13  -3   11.46   15.55
  -4  12 -24  -10.82   14.95
   4 -12  24    4.37   17.25
  -3  12 -23   14.16   15.17
   3 -12  23   22.05   17.47
  -2  12 -22  -33.68   16.77
   2 -12  22  -23.32   18.51
  -1  12 -21    8.57   17.65
   1 -12  21    8.32   17.78
   0  12 -20    1.52   17.58
   0 -12  20   10.27   17.78
   1  12 -19    7.33   18.28
  -1 -12  19    8.98   16.84
   2  12 -18   12.24   17.75
  -2 -12  18  -32.19   18.84
   3  12 -17  -12.01   18.31
  -3 -12  17    9.23   18.61
   4  12 -16   38.44   18.61
  -4 -12  16   35.91   18.56
   5  12 -15  -12.24   17.95
  -5 -12  15  -16.24   18.33
   6  12 -14  -11.15   18.28
  -6 -12  14   10.24   18.36
   7  12 -13   53.59   18.13
  -7 -12  13   27.82   17.60
   8  12 -12   67.34   19.35
  -8 -12  12   35.02   17.52
   9  12 -11   38.11   17.12
  -9 -12  11   23.57   16.61
  10  12 -10  169.99   21.32
 -10 -12  10  174.92   19.32
  11  12  -9   21.29   19.22
 -11 -12   9  -22.58   18.01
  12  12  -8   53.71   18.99
 -12 -12   8    7.13   17.95
  13  12  -7   50.10   17.37
 -13 -12   7   31.99   18.11
  14  12  -6   12.29   20.03
 -14 -12   6   51.28   18.64
  15  12  -5   64.36   20.71
 -15 -12   5   27.54   19.80
  16  12  -4    4.07   20.26
 -16 -12   4   61.93   20.94
  17  12  -3   21.14   20.26
 -17 -12   3   -9.05   20.48
  18  12  -2    5.36   18.54
 -18 -12   2   13.12   18.41
  19  12  -1   41.93   19.35
 -19 -12   1   56.49   20.94
  20  12   0   -2.98   18.03
 -20 -12   0  -34.16   19.50
  21  12   1   24.48   20.36
 -21 -12  -1   23.72   18.51
 -22 -12  -2    0.28   18.23
 -22 -12  -2  -24.53   16.08
 -24 -12  -4    0.96   17.85
 -24 -12  -4   11.46   17.73
  -5  11 -24   16.39   14.64
   5 -11  24   17.37   17.58
  -4  11 -23   13.43   14.97
   4 -11  23    9.61   18.08
  -3  11 -22    6.12   16.84
   3 -11  22  -14.41   18.76
  -2  11 -21   -1.64   17.25
   2 -11  21  -12.97   17.65
  -1  11 -20  -14.21   17.22
   1 -11  20  -19.80   17.50
   0  11 -19    6.09   17.60
   0 -11  19    8.40   17.22
   1  11 -18    0.94   17.63
  -1 -11  18   -4.96   18.94
   2  11 -17   90.73   18.31
  -2 -11  17   80.64   19.07
   3  11 -16  -38.51   17.55
  -3 -11  16    1.24   18.11
   4  11 -15   78.01   17.98
  -4 -11  15  124.24   18.66
   5  11 -14  122.95   18.46
  -5 -11  14  161.06   20.43
   6  11 -13  153.22   19.27
  -6 -11  13  188.20   19.72
   7  11 -12   70.86   18.33
  -7 -11  12   86.74   17.47
   8  11 -11  348.98   26.00
  -8 -11  11  342.91   24.20
   9  11 -10  131.85   20.33
  -9 -11  10  157.65   19.29
  10  11  -9   52.98   19.27
 -10 -11   9   54.42   18.08
  11  11  -8  397.53   25.90
 -11 -11   8  386.91   25.77
  12  11  -7  175.58   21.12
 -12 -11   7  159.47   20.28
  13  11  -6   41.30   20.15
 -13 -11   6    1.95   18.06
  14  11  -5   45.92   20.03
 -14 -11   5    4.32   20.36
  15  11  -4   55.84   20.18
 -15 -11   4   65.02   18.11
  16  11  -3   10.60   17.85
 -16 -11   3   25.54   20.43
  17  11  -2   66.84   20.69
 -17 -11   2   80.11   21.24
  18  11  -1   -7.03   17.93
 -18 -11   1   -6.55   20.74
  19  11   0   19.78   18.44
 -19 -11   0   48.15   20.76
  20  11   1    8.90   18.51
 -20 -11  -1    3.21   20.46
 -21 -11  -2  -13.20   18.71
 -23 -11  -4   15.05   17.83
 -23 -11  -4   -5.13   16.21
 -24 -11  -5    8.04   16.06
 -24 -11  -5   10.04   17.45
 -25 -11  -6  -18.71   15.75
 -25 -11  -6  -24.30   17.02
  -6  10 -24    0.56   14.82
   6 -10  24   48.91   17.12
  -5  10 -23   26.35   15.65
   5 -10  23    9.69   18.01
  -4  10 -22  -15.70   17.12
   4 -10  22  -12.42   18.41
  -3  10 -21   -2.60   17.02
   3 -10  21  -26.76   18.06
  -2  10 -20  -10.27   16.97
   2 -10  20   -3.14   17.55
  -1  10 -19   -4.63   16.89
   1 -10  19   20.33   17.90
   0  10 -18    0.15   17.32
   0 -10  18   14.77   18.92
   1  10 -17   10.57   17.32
  -1 -10  17   21.77   18.46
   2  10 -16   -8.95   17.37
  -2 -10  16    3.82   18.36
   3  10 -15   71.09   18.36
  -3 -10  15   82.47   17.85
   4  10 -14   49.06   17.90
  -4 -10  14   25.52   17.93
   5  10 -13   92.56   18.08
  -5 -10  13  139.92   19.29
   6  10 -12  150.95   20.03
  -6 -10  12  127.05   17.35
   7  10 -11   26.25   18.23
  -7 -10  11   38.82   15.81
   8  10 -10  275.64   22.91
  -8 -10  10  222.56   20.33
   9  10  -9   -2.58   16.18
  -9 -10   9   39.25   16.51
  10  10  -8  250.00   22.08
 -10 -10   8  215.33   19.80
  11  10  -7  230.10   21.42
 -11 -10   7  225.32   20.81
  12  10  -6  121.38   19.52
 -12 -10   6  105.86   18.69
  13  10  -5   50.55   19.93
 -13 -10   5   81.40   19.12
  14  10  -4  103.15   20.58
 -14 -10   4   73.18   19.88
  15  10  -3   -5.79   20.03
 -15 -10   3   37.86   20.36
  16  10  -2   29.16   19.90
 -16 -10   2   13.05   20.13
  17  10  -1   54.65   18.28
 -17 -10   1   77.51   21.60
  18  10   0   57.48   20.58
 -18 -10   0    3.69   20.74
  19  10   1   35.66   20.33
 -19 -10  -1   32.12   18.71
  20  10   2  -22.78   18.97
 -20 -10  -2   -1.59   20.53
 -21 -10  -3   10.65   17.35
 -21 -10  -3   27.11   19.14
 -22 -10  -4  -25.77   18.84
 -22 -10  -4   11.58   18.08
 -23 -10  -5   19.47   18.06
 -23 -10  -5   23.34   17.83
 -24 -10  -6   37.10   17.75
 -24 -10  -6   12.82   17.42
 -25 -10  -7   43.70   17.20
 -25 -10  -7    7.71   15.48
  -7   9 -24   21.87   14.79
   7  -9  24   15.45   16.59
  -6   9 -23  -10.22   15.86
   6  -9  23   -1.31   17.83
  -5   9 -22   30.93   17.58
   5  -9  22    5.31   18.38
  -4   9 -21  -12.85   16.77
   4  -9  21   25.16   17.45
  -3   9 -20   -3.94   16.82
   3  -9  20    8.22   17.50
  -2   9 -19    4.40   16.61
   2  -9  19   25.34   19.29
  -1   9 -18   77.43   17.02
   1  -9  18   39.70   18.21
   0   9 -17  323.94   23.24
   0  -9  17  396.27   26.20
   1   9 -16   24.88   17.47
  -1  -9  16   48.98   17.78
   2   9 -15   -3.44   17.55
  -2  -9  15    4.00   17.78
   3   9 -14   -1.82   16.59
  -3  -9  14   23.39   16.94
   4   9 -13  285.00   21.75
  -4  -9  13  321.67   22.81
   5   9 -12  226.00   21.62
  -5  -9  12  240.72   20.23
   6   9 -11   95.62   18.64
  -6  -9  11  133.50   17.60
   7   9 -10   -7.97   15.50
  -7  -9  10   29.21   15.12
   8   9  -9  -16.18   17.58
  -8  -9   9    9.58   14.95
   9   9  -8   48.86   17.50
  -9  -9   8   33.00   16.29
  10   9  -7   25.64   17.83
 -10  -9   7   61.80   17.47
  11   9  -6  202.56   20.48
 -11  -9   6  158.48   18.99
  12   9  -5   92.15   19.50
 -12  -9   5   85.20   17.52
  13   9  -4  581.63   34.01
 -13  -9   4  501.72   31.05
  14   9  -3   49.82   17.50
 -14  -9   3   46.94   19.32
  15   9  -2  221.98   22.73
 -15  -9   2  219.88   23.06
  16   9  -1   80.32   20.38
 -16  -9   1   65.35   18.64
  17   9   0  230.20   23.16
 -17  -9   0  202.46   22.41
  18   9   1   13.86   18.06
 -18  -9  -1   -1.54   21.09
  19   9   2    9.63   16.61
 -19  -9  -2   18.92   20.66
 -20  -9  -3   12.87   18.56
 -20  -9  -3   15.17   16.66
 -21  -9  -4   11.96   19.57
 -21  -9  -4   25.59   19.45
 -22  -9  -5   26.55   18.36
 -22  -9  -5   58.59   18.74
 -23  -9  -6   -8.37   16.69
 -23  -9  -6  -15.20   18.13
 -24  -9  -7  -14.54   16.39
 -24  -9  -7   -7.33   17.68
 -25  -9  -8    5.29   15.17
 -25  -9  -8   -6.98   17.12
  -8   8 -24   -1.97   14.46
   8  -8  24   -4.65   16.66
  -7   8 -23    9.74   16.16
   7  -8  23   -1.62   17.58
  -6   8 -22  -14.95   16.44
   6  -8  22   -5.46   18.56
  -5   8 -21    2.71   15.83
   5  -8  21   46.23   18.01
  -4   8 -20   17.04   16.39
   4  -8  20   45.27   18.94
  -3   8 -19    9.96   16.44
   3  -8  19   42.18   18.33
  -2   8 -18  170.01   18.89
   2  -8  18  250.81   22.61
  -1   8 -17   52.60   16.79
   1  -8  17  106.21   19.67
   0   8 -16  228.83   20.13
   0  -8  16  309.78   23.64
   1   8 -15   11.66   16.64
  -1  -8  15   60.16   17.65
   2   8 -14  156.16   17.60
  -2  -8  14  133.32   18.21
   3   8 -13   16.44   16.69
  -3  -8  13   34.77   16.79
   4   8 -12  116.25   16.66
  -4  -8  12  135.01   17.40
   5   8 -11    2.12   15.78
  -5  -8  11   38.31   15.07
   6   8 -10  332.79   22.76
  -6  -8  10  309.28   20.94
   7   8  -9  144.04   17.58
  -7  -8   9  105.73   16.41
   8   8  -8  789.25   41.32
  -8  -8   8  791.78   41.07
   9   8  -7  174.44   17.93
  -9  -8   7  167.00   17.55
  10   8  -6  144.65   18.64
 -10  -8   6  165.74   18.01
  11   8  -5  150.87   19.02
 -11  -8   5  148.42   17.52
  12   8  -4   25.29   18.54
 -12  -8   4   27.29   17.02
  13   8  -3  114.68   19.45
 -13  -8   3   96.47   17.73
  14   8  -2   99.61   19.90
 -14  -8   2  112.63   20.18
  15   8  -1   80.24   20.15
 -15  -8   1   14.52   19.55
  16   8   0   37.45   20.18
 -16  -8   0   23.19   18.44
  17   8   1    5.92   19.83
 -17  -8  -1    5.18   19.98
  18   8   2   56.60   19.19
 -18  -8  -2   -8.37   20.61
 -19  -8  -3   88.41   17.30
 -19  -8  -3   87.42   21.22
 -20  -8  -4  -17.20   20.43
 -20  -8  -4    8.70   19.45
 -21  -8  -5   47.29   16.97
 -21  -8  -5   33.71   20.38
 -22  -8  -6    3.39   17.35
 -22  -8  -6  -44.48   18.44
 -23  -8  -7    2.53   19.12
 -23  -8  -7    6.50   16.92
 -24  -8  -8   15.73   16.31
 -24  -8  -8    3.36   17.55
 -25  -8  -9  -10.98   15.98
 -25  -8  -9  -12.21   17.12
  -9   7 -24    9.43   16.08
   9  -7  24   16.06   16.61
  -8   7 -23   20.18   17.40
   8  -7  23   -0.15   17.83
  -7   7 -22    7.43   17.37
   7  -7  22  -32.85   18.69
  -6   7 -21  -45.39   16.44
   6  -7  21   23.97   17.55
  -5   7 -20  -16.74   15.65
   5  -7  20   -8.80   18.54
  -4   7 -19    7.69   15.65
   4  -7  19   41.80   19.80
  -3   7 -18   96.88   17.22
   3  -7  18  152.72   19.55
  -2   7 -17   80.85   16.99
   2  -7  17  115.24   19.67
  -1   7 -16  174.89   18.56
   1  -7  16  218.77   21.14
   0   7 -15  159.90   17.52
   0  -7  15  176.74   19.37
   1   7 -14  232.80   19.14
  -1  -7  14  271.09   21.14
   2   7 -13  304.72   21.12
  -2  -7  13  321.67   21.95
   3   7 -12  335.32   22.35
  -3  -7  12  375.03   23.82
   4   7 -11  532.07   30.24
  -4  -7  11  569.75   31.71
   5   7 -10  731.09   38.11
  -5  -7  10  697.70   36.42
   6   7  -9  117.59   17.52
  -6  -7   9  144.22   16.34
   7   7  -8   35.71   16.66
  -7  -7   8    6.09   14.77
   8   7  -7   27.74   16.44
  -8  -7   7  -11.41   15.40
   9   7  -6   67.22   16.74
  -9  -7   6   64.06   16.39
  10   7  -5  106.16   17.55
 -10  -7   5  142.78   18.66
  11   7  -4 1571.67   76.42
 -11  -7   4 1393.39   68.23
  12   7  -3   32.34   16.41
 -12  -7   3   15.05   15.83
  13   7  -2  375.78   26.02
 -13  -7   2  325.71   23.97
  14   7  -1  443.81   28.35
 -14  -7   1  414.22   27.56
  15   7   0  176.39   19.27
 -15  -7   0  141.67   20.53
  16   7   1   68.94   20.18
 -16  -7  -1   50.80   20.23
  17   7   2   97.08   17.47
 -17  -7  -2  104.77   20.89
 -18  -7  -3   88.13   20.66
 -18  -7  -3   66.53   16.94
 -19  -7  -4   47.44   21.09
 -19  -7  -4   60.39   16.77
 -20  -7  -5  -22.23   21.34
 -20  -7  -5   13.30   19.45
 -21  -7  -6   64.84   21.19
 -21  -7  -6   -1.44   16.46
 -22  -7  -7   -2.78   18.13
 -22  -7  -7   19.42   18.13
 -23  -7  -8  -16.13   17.47
 -23  -7  -8   33.13   18.18
 -24  -7  -9   -8.45   17.98
 -24  -7  -9  -40.79   18.69
 -25  -7 -10  -19.98   16.74
 -25  -7 -10  -13.40   16.97
 -10   6 -24    1.74   14.92
  10  -6  24  -16.84   16.31
  -9   6 -23   18.56   16.51
   9  -6  23   -9.15   17.98
  -8   6 -22    8.55   17.78
   8  -6  22    9.41   17.55
  -7   6 -21   14.89   16.46
   7  -6  21   -3.03   17.04
  -6   6 -20   76.65   17.70
   6  -6  20  119.89   19.93
  -5   6 -19    8.07   16.21
   5  -6  19   81.81   19.35
  -4   6 -18   29.54   16.39
   4  -6  18   62.46   18.66
  -3   6 -17  146.07   18.46
   3  -6  17  179.12   21.04
  -2   6 -16  132.38   17.30
   2  -6  16  150.69   18.41
  -1   6 -15   -1.14   14.79
   1  -6  15  -41.98   16.54
   0   6 -14   57.38   14.95
   0  -6  14   56.06   16.21
   1   6 -13  -12.11   14.39
  -1  -6  13   14.87   15.81
   2   6 -12  204.41   17.80
  -2  -6  12  209.51   19.14
   3   6 -11  918.72   46.08
  -3  -6  11  992.57   49.62
   4   6 -10  543.95   30.32
  -4  -6  10  541.68   30.42
   5   6  -9  472.39   27.72
  -5  -6   9  541.17   29.94
   6   6  -8  505.01   29.33
  -6  -6   8  490.09   27.92
   7   6  -7  169.61   18.33
  -7  -6   7  145.38   16.64
   8   6  -6  491.86   29.11
  -8  -6   6  444.06   26.38
   9   6  -5  298.91   22.05
  -9  -6   5  279.18   21.87
  10   6  -4  187.97   19.50
 -10  -6   4  188.40   19.50
  11   6  -3  250.20   21.65
 -11  -6   3  241.00   20.96
  12   6  -2   32.80   17.63
 -12  -6   2   38.72   17.50
  13   6  -1   47.97   18.51
 -13  -6   1   52.17   16.18
  14   6   0  178.79   20.53
 -14  -6   0  208.45   20.91
  15   6   1   61.35   19.24
 -15  -6  -1   23.09   19.40
  16   6   2   19.32   18.81
 -16  -6  -2   18.18   19.93
 -17  -6  -3  203.42   23.34
 -17  -6  -3  221.25   19.93
 -18  -6  -4   40.13   21.12
 -18  -6  -4   -1.44   18.76
 -19  -6  -5   38.77   22.05
 -19  -6  -5   46.73   16.72
 -20  -6  -6   83.10   22.66
 -20  -6  -6   91.82   19.90
 -21  -6  -7   10.22   18.38
 -21  -6  -7   -8.50   19.04
 -22  -6  -8   39.10   19.78
 -22  -6  -8   22.03   19.98
 -23  -6  -9   -4.40   17.70
 -23  -6  -9    4.48   17.93
 -24  -6 -10   -1.57   17.90
 -24  -6 -10   13.18   17.35
 -11   5 -24  -10.09   14.24
  11  -5  24    5.74   16.41
 -10   5 -23    6.65   16.16
  10  -5  23   35.58   17.45
  -9   5 -22   40.44   17.90
   9  -5  22    8.47   18.56
  -8   5 -21   25.90   16.64
   8  -5  21   36.74   17.55
  -7   5 -20    1.77   17.12
   7  -5  20   -1.67   17.90
  -6   5 -19    8.35   15.98
   6  -5  19    5.18   18.69
  -5   5 -18    9.56   17.20
   5  -5  18    9.28   18.79
  -4   5 -17   71.26   17.70
   4  -5  17   76.52   18.16
  -3   5 -16  251.09   20.23
   3  -5  16  298.65   23.37
  -2   5 -15  120.57   16.77
   2  -5  15   90.23   17.04
  -1   5 -14  160.78   16.39
   1  -5  14  232.45   19.45
   0   5 -13  395.00   23.82
   0  -5  13  466.32   26.88
   1   5 -12  670.90   34.85
  -1  -5  12  822.63   41.93
   2   5 -11  135.87   15.78
  -2  -5  11  118.48   16.82
   3   5 -10 2205.39  105.02
  -3  -5  10 2546.53  120.85
   4   5  -9  452.66   26.50
  -4  -5   9  448.11   26.53
   5   5  -8  631.70   34.01
  -5  -5   8  614.25   33.13
   6   5  -7  198.36   19.12
  -6  -5   7  142.65   16.87
   7   5  -6  313.07   22.94
  -7  -5   6  278.68   20.89
   8   5  -5  730.33   38.59
  -8  -5   5  676.72   36.52
   9   5  -4 1383.52   67.55
  -9  -5   4 1297.29   63.68
  10   5  -3  440.02   26.96
 -10  -5   3  443.81   27.29
  11   5  -2 1159.22   57.51
 -11  -5   2 1051.74   52.98
  12   5  -1 2102.72  100.72
 -12  -5   1 1978.56   94.91
  13   5   0 1792.18   86.54
 -13  -5   0 1866.28   89.90
  14   5   1  590.23   33.71
 -14  -5  -1  508.04   29.97
 -15  -5  -2  124.24   20.69
 -15  -5  -2  178.31   19.78
 -16  -5  -3  117.84   18.87
 -16  -5  -3  164.20   22.10
 -17  -5  -4  147.68   20.00
 -17  -5  -4  142.22   22.76
 -18  -5  -5   21.07   16.72
 -18  -5  -5   22.43   19.29
 -19  -5  -6   94.20   20.46
 -19  -5  -6  116.50   19.19
 -20  -5  -7    2.83   21.72
 -20  -5  -7  -24.93   19.24
 -21  -5  -8   36.06   19.19
 -21  -5  -8   15.53   17.04
 -22  -5  -9   22.56   17.95
 -22  -5  -9  -10.17   18.66
 -23  -5 -10    4.07   17.07
 -23  -5 -10  -13.07   18.18
 -10   4 -22   16.72   17.88
  10  -4  22   -5.03   18.26
  -9   4 -21   28.02   16.49
   9  -4  21   53.51   17.75
  -8   4 -20   66.38   16.44
   8  -4  20   39.17   18.38
  -7   4 -19  -10.70   16.54
   7  -4  19   26.17   18.69
  -6   4 -18    3.92   17.37
   6  -4  18   31.89   19.07
  -5   4 -17  152.94   18.03
   5  -4  17  185.49   20.89
  -4   4 -16   66.10   16.03
   4  -4  16   69.26   18.11
  -3   4 -15  236.04   19.70
   3  -4  15  289.80   22.41
  -2   4 -14  112.31   15.58
   2  -4  14  115.72   16.24
  -1   4 -13   14.59   15.38
   1  -4  13   47.26   15.50
   0   4 -12   -8.95   14.36
   0  -4  12  -10.52   14.87
   1   4 -11 1148.60   56.27
  -1  -4  11 1321.82   64.38
   2   4 -10   24.50   15.81
  -2  -4  10   59.55   15.96
   3   4  -9  669.89   35.28
  -3  -4   9  787.98   40.56
   4   4  -8 3272.31  154.56
  -4  -4   8 3391.16  160.05
   5   4  -7  366.68   24.48
  -5  -4   7  317.62   21.98
   6   4  -6  970.57   49.39
  -6  -4   6  937.69   47.21
   7   4  -5  132.59   19.12
  -7  -4   5  166.27   18.56
   8   4  -4 3970.27  187.31
  -8  -4   4 3755.31  177.30
   9   4  -3  457.21   28.20
  -9  -4   3  445.07   28.37
  10   4  -2  661.29   36.47
 -10  -4   2  588.21   32.90
  11   4  -1  281.46   21.85
 -11  -4   1  285.25   21.90
  12   4   0   47.74   15.81
 -12  -4   0   62.79   17.40
  13   4   1  156.99   19.12
 -13  -4  -1  157.19   20.03
 -14  -4  -2  -10.82   18.76
 -14  -4  -2    0.33   15.20
 -15  -4  -3  332.79   22.53
 -15  -4  -3  349.99   26.20
 -16  -4  -4   93.90   21.07
 -16  -4  -4   79.53   16.41
 -17  -4  -5  105.71   22.03
 -17  -4  -5   93.09   19.07
 -18  -4  -6   45.77   21.67
 -18  -4  -6   43.85   18.56
 -19  -4  -7   42.16   19.95
 -19  -4  -7   64.74   18.94
 -20  -4  -8   -4.20   18.69
 -20  -4  -8    1.49   21.67
 -21  -4  -9   56.24   21.01
 -21  -4  -9   34.70   17.37
 -22  -4 -10   -3.24   18.33
 -22  -4 -10   -4.60   18.79
 -23  -4 -11    0.20   17.09
 -23  -4 -11   32.77   18.06
 -24  -4 -12    2.71   16.44
 -24  -4 -12   -3.39   17.63
 -12   3 -23  -20.28   14.46
  12  -3  23   21.65   17.25
 -11   3 -22   11.46   17.42
  11  -3  22   -7.03   17.88
 -10   3 -21   12.39   16.36
  10  -3  21   15.98   17.15
  -9   3 -20   -0.66   16.34
   9  -3  20   20.61   18.23
  -8   3 -19   94.38   17.15
   8  -3  19  132.71   19.60
  -7   3 -18   66.05   17.27
   7  -3  18   39.15   18.94
  -6   3 -17  163.67   18.59
   6  -3  17  238.82   21.19
  -5   3 -16   47.42   16.01
   5  -3  16   29.46   17.32
  -4   3 -15  265.78   20.28
   4  -3  15  344.68   23.49
  -3   3 -14  689.61   36.31
   3  -3  14  756.63   39.35
  -2   3 -13  625.13   33.23
   2  -3  13  768.26   39.63
  -1   3 -12  537.12   29.84
   1  -3  12  582.90   31.99
   0   3 -11 1068.18   52.88
   0  -3  11 1194.87   58.67
   1   3 -10 1422.47   68.76
  -1  -3  10 1571.67   75.71
   2   3  -9  398.80   24.30
  -2  -3   9  400.82   24.55
   3   3  -8  666.35   35.40
  -3  -3   8  773.32   39.80
   4   3  -7  389.69   24.71
  -4  -3   7  422.06   24.76
   5   3  -6 3901.99  183.95
  -5  -3   6 3651.63  172.16
   6   3  -5 1335.73   65.24
  -6  -3   5 1241.91   60.84
   7   3  -4  912.15   46.30
  -7  -3   4  771.55   40.33
   8   3  -3  833.50   43.04
  -8  -3   3  804.42   41.95
   9   3  -2  180.53   21.12
  -9  -3   2  152.06   18.56
  10   3  -1  324.45   23.49
 -10  -3   1  340.63   23.72
  11   3   0  224.26   20.58
 -11  -3   0  230.83   20.71
  12   3   1 1292.49   63.04
 -12  -3  -1 1411.85   69.24
 -13  -3  -2   29.74   18.56
 -13  -3  -2   14.79   15.48
 -14  -3  -3  748.28   39.60
 -14  -3  -3  797.59   41.04
 -15  -3  -4  245.55   23.34
 -15  -3  -4  285.25   22.38
 -16  -3  -5  307.51   25.77
 -16  -3  -5  287.28   21.27
 -17  -3  -6  210.88   24.07
 -17  -3  -6  190.50   18.76
 -18  -3  -7  141.01   20.74
 -18  -3  -7  134.48   18.03
 -19  -3  -8   61.22   19.78
 -19  -3  -8   44.31   17.15
 -20  -3  -9   -5.72   19.72
 -20  -3  -9  -10.80   18.94
 -21  -3 -10   10.62   18.13
 -21  -3 -10   18.59   18.46
 -22  -3 -11   12.62   18.84
 -22  -3 -11  -25.57   18.49
 -23  -3 -12    3.29   17.50
 -23  -3 -12   24.40   18.01
 -13   2 -23   -5.82   14.97
  13  -2  23  -21.27   16.72
 -12   2 -22   -4.32   16.79
  12  -2  22   26.60   18.01
 -11   2 -21   10.27   16.29
  11  -2  21    6.42   18.44
 -10   2 -20   -7.59   15.96
  10  -2  20   -3.46   17.65
  -9   2 -19  -23.67   15.75
   9  -2  19   -8.19   18.06
  -8   2 -18   14.67   16.54
   8  -2  18   17.07   18.03
  -7   2 -17   97.36   17.73
   7  -2  17  107.70   19.65
  -6   2 -16   18.46   15.73
   6  -2  16    5.66   17.12
  -5   2 -15  143.49   16.79
   5  -2  15  131.47   18.28
  -4   2 -14  -42.84   15.65
   4  -2  14    1.90   15.68
  -3   2 -13   33.58   15.15
   3  -2  13    4.91   15.27
  -2   2 -12  125.18   16.29
   2  -2  12  140.07   17.30
  -1   2 -11  197.88   18.11
   1  -2  11  197.93   18.61
   0   2 -10   24.23   15.88
   0  -2  10   24.55   15.58
   1   2  -9  868.65   43.85
  -1  -2   9  939.46   47.19
   2   2  -8 1206.00   58.85
  -2  -2   8 1469.25   71.19
   3   2  -7 2134.08  101.61
  -3  -2   7 2412.76  114.56
   4   2  -6 1978.30   94.50
  -4  -2   6 2126.75  101.20
   5   2  -5  167.16   18.36
  -5  -2   5  171.51   17.83
   6   2  -4 1654.36   79.76
  -6  -2   4 1323.59   64.51
   7   2  -3 1349.89   65.95
  -7  -2   3 1218.14   59.88
   8   2  -2 1601.00   77.31
  -8  -2   2 1536.52   74.30
   9   2  -1  785.20   41.75
  -9  -2   1  735.89   39.42
  10   2   0  745.50   39.58
 -10  -2   0  769.52   40.94
 -11  -2  -1  163.69   19.45
 -11  -2  -1  207.69   16.89
 -12  -2  -2  146.70   19.55
 -12  -2  -2  185.49   16.79
 -13  -2  -3  858.29   44.84
 -13  -2  -3  849.43   43.02
 -14  -2  -4  145.28   19.32
 -14  -2  -4  142.25   17.09
 -15  -2  -5  137.24   21.17
 -15  -2  -5  106.06   18.16
 -16  -2  -6  162.60   22.33
 -16  -2  -6  190.02   20.10
 -17  -2  -7  136.56   20.53
 -17  -2  -7  143.81   17.85
 -18  -2  -8  247.57   23.42
 -18  -2  -8  291.83   23.80
 -19  -2  -9   14.19   16.94
 -19  -2  -9   40.49   19.40
 -20  -2 -10   36.79   22.08
 -20  -2 -10   10.19   17.75
 -21  -2 -11  -28.30   18.18
 -21  -2 -11  -21.52   18.03
 -22  -2 -12    7.41   18.06
 -22  -2 -12   -0.13   18.44
 -23  -2 -13    1.77   17.37
 -23  -2 -13  -29.92   17.30
 -24  -2 -14  -12.87   16.24
 -14   1 -23   15.15   13.96
  14  -1  23   50.63   14.52
 -13   1 -22    1.62   15.32
  13  -1  22   -7.76   16.46
 -12   1 -21   -7.03   17.37
  12  -1  21    8.37   17.55
 -11   1 -20   13.68   16.03
  11  -1  20   -1.92   16.69
 -10   1 -19   28.90   16.61
  10  -1  19   37.05   18.21
  -9   1 -18   31.16   15.45
   9  -1  18   19.88   18.03
  -8   1 -17   56.14   17.15
   8  -1  17   59.17   17.70
  -7   1 -16   64.11   15.96
   7  -1  16   66.94   18.69
  -6   1 -15   17.12   15.27
   6  -1  15   24.73   18.03
  -5   1 -14  457.97   27.03
   5  -1  14  526.50   29.79
  -4   1 -13  134.18   16.13
   4  -1  13  135.87   16.79
  -3   1 -12 1068.68   52.80
   3  -1  12 1355.45   65.95
  -2   1 -11  192.19   17.52
   2  -1  11  198.87   18.92
  -1   1 -10 1429.04   69.26
   1  -1  10 1633.63   78.67
   0   1  -9 1211.82   59.45
   0  -1   9 1307.91   63.73
   1   1  -8 3019.42  142.78
  -1  -1   8 3416.45  161.39
   2   1  -7  959.19   48.12
  -2  -1   7  984.73   49.14
   3   1  -6  874.47   44.31
  -3  -1   6  910.13   45.72
   4   1  -5 2388.23  113.47
  -4  -1   5 2339.93  110.89
   6   1  -3 3307.71  156.23
  -6  -1   3 2794.36  132.21
   7   1  -2 3047.24  144.22
  -7  -1   2 2973.91  140.81
   8   1  -1 3818.54  180.18
  -8  -1   1 3788.19  178.74
   9   1   0  105.81   16.59
  -9  -1   0  140.70   19.35
 -10  -1  -1 1792.44   85.85
 -10  -1  -1 1702.41   82.44
 -11  -1  -2  201.62   20.58
 -11  -1  -2  177.02   17.70
 -12  -1  -3  648.90   34.24
 -12  -1  -3  647.38   35.23
 -13  -1  -4   36.04   18.31
 -13  -1  -4   45.42   14.84
 -14  -1  -5  265.53   22.03
 -14  -1  -5  306.75   21.29
 -15  -1  -6   38.59   20.41
 -15  -1  -6    8.80   15.30
 -16  -1  -7  268.31   25.14
 -16  -1  -7  223.90   21.29
 -17  -1  -8   93.74   22.05
 -17  -1  -8   95.74   17.07
 -18  -1  -9   52.45   17.20
 -18  -1  -9   54.45   20.00
 -19  -1 -10   -9.33   22.13
 -19  -1 -10    3.21   17.52
 -20  -1 -11  -12.49   19.67
 -20  -1 -11   29.84   17.22
 -21  -1 -12  -25.74   18.08
 -21  -1 -12   26.81   18.54
 -22  -1 -13  -13.98   17.42
 -22  -1 -13   -9.33   17.58
 -23  -1 -14    9.38   16.97
 -23  -1 -14   -9.36   16.87
 -14   0 -22   10.09   14.36
 -13   0 -21   31.59   17.40
  13   0  21    8.80   17.75
 -12   0 -20    0.38   16.66
  12   0  20  -12.34   17.20
 -11   0 -19    0.83   16.56
  11   0  19   53.76   17.68
 -10   0 -18   64.18   16.56
  10   0  18   77.18   18.49
  -9   0 -17  194.52   19.07
   9   0  17  220.82   21.62
  -8   0 -16   12.14   15.70
   8   0  16    5.01   18.18
  -7   0 -15  196.64   18.54
   7   0  15  205.11   20.51
  -6   0 -14  202.51   18.44
   6   0  14  251.52   21.37
  -5   0 -13 1646.52   79.10
   5   0  13 1946.69   93.09
  -4   0 -12   34.87   14.77
   4   0  12   48.48   16.46
  -3   0 -11  204.53   18.33
   3   0  11  262.75   20.41
  -2   0 -10  640.30   34.29
   2   0  10  778.37   40.33
  -1   0  -9  123.74   16.54
   1   0   9  145.23   17.90
   0   0  -8   67.90   17.04
   0   0   8   46.35   15.81
   1   0  -7 1948.46   93.16
  -1   0   7 2072.12   98.78
   2   0  -6 2204.13  105.00
  -2   0   6 2276.45  108.06
   3   0  -5  456.71   25.97
  -3   0   5  438.50   24.81
   6   0  -2 3163.57  149.40
  -6   0   2 2961.26  139.72
   7   0  -1 1356.21   66.41
  -7   0   1 1312.46   64.46
  -8   0   0   45.87   15.00
  -8   0   0   31.61   17.40
  -9   0  -1 1443.71   69.62
  -9   0  -1 1413.62   69.01
 -11   0  -3 1360.76   66.81
 -11   0  -3 1341.55   65.02
 -12   0  -4  -19.22   14.01
 -12   0  -4   31.13   17.73
 -13   0  -5  521.19   31.16
 -13   0  -5  533.84   29.87
 -14   0  -6   77.94   15.93
 -14   0  -6  100.57   19.98
 -15   0  -7  244.56   23.97
 -15   0  -7  223.30   20.69
 -16   0  -8  345.69   25.52
 -16   0  -8  386.41   26.00
 -17   0  -9  406.38   29.61
 -17   0  -9  378.57   26.22
 -18   0 -10   15.88   17.60
 -18   0 -10  -19.67   22.53
 -19   0 -11  -14.64   20.36
 -19   0 -11   -7.31   17.58
 -20   0 -12   27.13   17.52
 -20   0 -12  -12.32   18.59
 -21   0 -13   30.14   18.51
 -21   0 -13   10.85   17.83
 -22   0 -14   -5.99   17.20
 -22   0 -14    6.07   17.27
 -23   0 -15   16.51   16.24
 -23   0 -15   30.90   15.78
 -15  -1 -22    8.95   14.44
 -15  -1 -22  -14.97   14.87
 -14  -1 -21   -4.02   16.61
 -14  -1 -21  -13.86   16.36
 -13  -1 -20  -36.24   16.24
 -12  -1 -19   31.31   16.06
  12   1  19   66.89   16.69
 -11  -1 -18   -3.39   15.93
  11   1  18    1.85   18.21
 -10  -1 -17   76.65   16.77
  10   1  17   82.09   19.29
  -9  -1 -16   78.49   17.04
   9   1  16   49.84   17.35
  -8  -1 -15   36.67   15.60
   8   1  15   44.33   17.93
  -7  -1 -14  377.30   24.13
   7   1  14  530.30   31.28
  -6  -1 -13   64.92   15.02
   6   1  13   48.96   15.93
  -5  -1 -12 1667.01   80.06
   5   1  12 2027.62   96.83
  -4  -1 -11  274.63   19.50
   4   1  11  308.77   21.98
  -3  -1 -10  269.32   20.28
   3   1  10  413.97   25.69
  -2  -1  -9  734.37   38.54
   2   1   9  803.92   41.40
  -1  -1  -8 3340.59  157.70
   1   1   8 3780.60  178.31
   0  -1  -7 1234.07   60.62
   0   1   7 1318.53   64.38
   2  -1  -5  809.73   40.39
  -2   1   5  794.05   39.63
   4  -1  -3 2244.84  105.91
  -4   1   3 1704.43   80.57
  -7   1   0 2160.63  102.57
  -7   1   0 2134.84  101.84
  -8   1  -1 3601.06  169.71
  -8   1  -1 3757.84  177.32
  -9   1  -2 1037.07   52.25
  -9   1  -2  978.66   48.45
 -10   1  -3 1656.89   79.63
 -10   1  -3 1781.06   85.78
 -11   1  -4 1592.66   77.31
 -11   1  -4 1459.39   70.28
 -12   1  -5  915.18   46.96
 -12   1  -5  880.29   44.08
 -13   1  -6    2.48   16.72
 -13   1  -6   24.73   15.02
 -14   1  -7  280.70   20.96
 -14   1  -7  275.64   23.95
 -15   1  -8   51.82   17.98
 -15   1  -8   63.04   18.71
 -16   1  -9   35.78   19.32
 -16   1  -9   50.40   16.69
 -18   1 -11   -0.43   16.56
 -18   1 -11  -16.24   19.93
 -19   1 -12   69.09   20.43
 -19   1 -12   27.87   16.97
 -20   1 -13   -0.99   18.76
 -20   1 -13  -31.96   17.68
 -21   1 -14   -2.98   17.58
 -21   1 -14  -22.78   17.63
 -22   1 -15   -7.69   17.25
 -22   1 -15  -20.86   17.09
 -15  -2 -21    8.37   13.98
 -15  -2 -21   19.90   16.18
 -14  -2 -20   31.18   16.59
 -14  -2 -20   -2.76   17.17
 -13  -2 -19   20.56   16.26
 -13  -2 -19    5.99   19.42
 -12  -2 -18   -4.48   15.50
 -12  -2 -18   -7.11   18.44
 -11  -2 -17   25.29   15.86
  11   2  17   77.48   18.76
 -10  -2 -16   34.85   16.72
  10   2  16   17.60   18.11
  -9  -2 -15  209.74   18.51
   9   2  15  274.88   21.80
  -8  -2 -14   85.04   16.11
   8   2  14  106.51   18.92
  -7  -2 -13  343.42   23.21
   7   2  13  436.22   27.39
  -6  -2 -12   49.94   15.07
   6   2  12   42.66   15.78
  -5  -2 -11 1118.25   54.90
   5   2  11 1187.03   58.49
  -4  -2 -10  636.76   34.01
   4   2  10  644.85   35.02
  -3  -2  -9  162.45   17.75
   3   2   9  149.88   17.88
  -2  -2  -8 1513.25   73.21
   2   2   8 1797.24   86.41
  -1  -2  -7 2849.99  135.24
   1   2   7 2984.02  141.44
   0  -2  -6 3224.26  152.49
   0   2   6 3350.70  158.18
  -2   2   4 3398.75  159.77
   5  -2  -1  793.29   38.84
  -5   2   1  742.21   36.67
   6  -2   0 2538.95  120.17
  -6   2   0 2395.31  113.29
   7  -2   1 1147.08   56.37
  -7   2  -1 1070.45   52.90
   8  -2   2 1646.02   79.10
  -8   2  -2 1685.21   80.87
   9  -2   3  590.48   32.37
  -9   2  -3  473.90   27.41
  10  -2   4   43.50   15.55
 -10   2  -4   36.57   14.89
  11  -2   5  222.13   18.59
 -11   2  -5  148.44   15.98
  12  -2   6  300.68   21.24
 -12   2  -6  234.17   18.74
  13  -2   7  460.75   27.08
 -13   2  -7  429.14   25.72
  14  -2   8  192.72   19.65
 -14   2  -8  144.52   17.73
  15  -2   9   39.25   15.70
 -15   2  -9   15.53   16.11
 -16   2 -10  -11.68   16.74
 -17   2 -11   65.27   16.92
 -17   2 -11  127.38   21.19
 -18   2 -12    5.16   16.59
 -18   2 -12   43.52   19.75
 -19   2 -13   45.67   20.13
 -19   2 -13   17.15   17.20
 -20   2 -14   34.19   17.85
 -20   2 -14   23.34   17.95
 -21   2 -15  -16.59   17.40
 -21   2 -15   -6.17   17.55
 -22   2 -16   -5.79   16.31
 -22   2 -16   14.24   16.18
 -16  -3 -21    2.86   13.91
 -16  -3 -21  -18.56   15.12
 -15  -3 -20  -35.18   16.77
 -15  -3 -20  -19.65   16.46
 -14  -3 -19    1.62   17.02
 -14  -3 -19   -1.42   16.06
 -13  -3 -18   10.92   16.03
 -13  -3 -18  -24.45   19.88
 -12  -3 -17  -34.22   20.46
 -12  -3 -17  -11.61   15.58
 -11  -3 -16   -0.61   16.54
 -11  -3 -16   30.65   20.81
 -10  -3 -15  -11.33   17.37
 -10  -3 -15   -5.11   16.56
  -9  -3 -14    4.98   15.68
  -8  -3 -13   75.89   16.84
   8   3  13  109.45   16.97
  -7  -3 -12  -28.02   15.32
   7   3  12  -21.09   15.93
  -6  -3 -11  254.40   19.22
   6   3  11  310.29   21.87
  -5  -3 -10  363.14   23.29
   5   3  10  448.61   27.29
  -4  -3  -9  438.50   26.73
   4   3   9  533.84   30.50
  -3  -3  -8  727.29   38.13
   3   3   8  825.41   42.59
  -2  -3  -7 1308.16   64.13
   2   3   7 1410.08   68.86
  -1  -3  -6 3689.57  174.24
   1   3   6 3573.24  168.62
   1  -3  -4 2665.39  125.99
   1  -3  -4 2807.00  132.36
   5  -3   0  433.19   24.86
  -5   3   0  414.98   23.70
   6  -3   1 1071.72   53.21
  -6   3  -1 1015.33   50.12
   7  -3   2 2640.10  125.15
  -7   3  -2 2544.00  120.52
   8  -3   3  804.67   41.25
  -8   3  -3  724.00   37.43
   9  -3   4  872.45   44.53
  -9   3  -4  816.31   41.55
  10  -3   5 2875.28  136.15
 -10   3  -5 2554.12  120.98
  11  -3   6 1226.99   60.09
 -11   3  -6 1032.77   50.96
  12  -3   7  484.78   27.94
 -12   3  -7  400.82   24.07
  13  -3   8   39.10   16.82
 -13   3  -8   33.18   15.83
  14  -3   9    4.75   16.84
 -14   3  -9   13.40   15.88
  15  -3  10  109.83   19.17
 -15   3 -10   42.21   16.39
  16  -3  11   41.50   18.36
 -16   3 -11   11.23   16.44
  17  -3  12    6.45   17.50
 -17   3 -12   21.12   16.77
 -18   3 -13    1.24   16.59
 -19   3 -14   32.24   17.78
 -19   3 -14   -0.38   17.95
 -20   3 -15    1.52   17.42
 -20   3 -15   -6.45   18.26
 -21   3 -16    6.70   16.89
 -21   3 -16    5.64   16.64
 -16  -4 -20  -20.41   13.98
 -16  -4 -20    8.47   15.58
 -15  -4 -19   -5.16   16.13
 -15  -4 -19   39.75   17.17
 -14  -4 -18    9.63   15.78
 -14  -4 -18  -24.40   19.14
 -13  -4 -17   71.89   17.42
 -13  -4 -17   45.65   20.89
 -12  -4 -16    1.31   16.21
 -12  -4 -16   -5.89   21.22
 -11  -4 -15   84.24   17.40
 -11  -4 -15   89.50   21.55
 -10  -4 -14  114.38   16.94
 -10  -4 -14  127.25   20.74
  -9  -4 -13  491.86   28.15
  -9  -4 -13  531.05   32.14
  -8  -4 -12   54.65   15.65
  -8  -4 -12   56.04   20.41
  -7  -4 -11 1489.23   72.00
  -7  -4 -11 1614.91   78.37
  -6  -4 -10  257.18   22.00
  -6  -4 -10  214.04   18.71
  -5  -4  -9 1442.70   69.95
  -5  -4  -9 1511.99   74.35
  -4  -4  -8 3975.32  187.31
  -4  -4  -8 4175.10  196.89
  -3  -4  -7  968.80   48.68
  -3  -4  -7  972.59   49.99
  -2  -4  -6 1924.19   92.50
  -2  -4  -6 1939.36   93.67
   0  -4  -4 5854.25  275.39
   2  -4  -2 2764.01  130.41
  -2   4   2 2827.23  133.19
   3  -4  -1 2136.61  100.93
  -3   4   1 2057.46   97.26
  -4   4   0 4812.37  226.13
   5  -4   1 2467.89  117.11
  -5   4  -1 2349.79  111.40
   6  -4   2 2283.03  108.64
  -6   4  -2 2147.99  102.14
   7  -4   3  537.88   29.79
  -7   4  -3  473.40   26.78
   8  -4   4 4058.77  191.13
  -8   4  -4 3429.10  161.74
   9  -4   5  579.10   31.99
  -9   4  -5  457.97   26.55
  10  -4   6  687.34   36.11
 -10   4  -6  578.60   31.05
  11  -4   7  805.69   41.45
 -11   4  -7  617.29   33.08
  12  -4   8  171.18   17.73
 -12   4  -8  135.98   16.87
  13  -4   9  361.37   24.53
 -13   4  -9  267.04   20.64
  14  -4  10   65.09   18.38
 -14   4 -10   40.16   16.13
  15  -4  11  134.53   19.88
 -15   4 -11  129.38   17.70
  16  -4  12   51.82   18.79
 -16   4 -12   10.39   16.92
  17  -4  13   44.38   18.41
 -17   4 -13    5.49   17.30
  18  -4  14   22.66   17.75
 -18   4 -14   10.80   16.92
 -19   4 -15    6.57   17.85
 -20   4 -16   23.75   16.66
 -20   4 -16    2.40   16.87
 -21   4 -17    2.78   16.74
 -21   4 -17   24.93   15.78
 -17  -5 -20    2.17   13.28
 -17  -5 -20   13.76   14.49
 -16  -5 -19  -32.42   15.58
 -16  -5 -19   11.25   16.26
 -15  -5 -18   19.70   17.68
 -15  -5 -18  -11.96   16.92
 -14  -5 -17   47.26   20.03
 -14  -5 -17   -5.69   16.46
 -13  -5 -16   44.66   16.74
 -13  -5 -16   39.63   19.47
 -12  -5 -15   51.44   17.09
 -12  -5 -15   34.70   21.24
 -11  -5 -14  -15.02   19.70
 -11  -5 -14   25.47   16.89
 -10  -5 -13   75.16   16.06
 -10  -5 -13   82.59   21.22
  -9  -5 -12   89.93   16.46
  -9  -5 -12   92.07   19.83
  -8  -5 -11  157.34   17.20
  -8  -5 -11  121.11   18.74
  -7  -5 -10  104.90   19.09
  -7  -5 -10  125.15   16.51
  -6  -5  -9  231.06   21.47
  -6  -5  -9  276.91   20.66
  -5  -5  -8  823.39   43.88
  -5  -5  -8  820.10   42.11
  -3  -5  -6 1478.86   72.50
  -3  -5  -6 1580.27   76.37
  -2  -5  -5  164.88   22.13
   2   5   5  232.42   22.48
  -1  -5  -4 2764.01  131.65
   1   5   4 2865.17  136.23
   0  -5  -3  423.07   28.20
   0   5   3  524.73   30.70
   1  -5  -2  918.47   46.58
  -1   5   2  914.17   46.10
   5  -5   2  121.49   17.40
  -5   5  -2  169.15   17.70
   6  -5   3 4036.02  190.14
  -6   5  -3 3601.06  169.79
   7  -5   4  436.98   26.30
  -7   5  -4  358.08   22.76
   8  -5   5  817.32   42.11
  -8   5  -5  684.55   35.96
   9  -5   6  575.06   31.66
  -9   5  -6  460.25   26.25
  10  -5   7  907.09   45.72
 -10   5  -7  739.68   38.03
  11  -5   8   15.88   15.53
 -11   5  -8    9.53   15.40
  12  -5   9  244.44   20.71
 -12   5  -9  171.38   17.85
  13  -5  10  162.68   19.60
 -13   5 -10   95.31   16.92
  14  -5  11  168.04   20.53
 -14   5 -11  139.59   17.58
  15  -5  12   10.32   18.01
 -15   5 -12   10.85   16.89
  16  -5  13   10.01   18.16
 -16   5 -13   -2.50   16.97
  17  -5  14   20.66   17.78
 -17   5 -14  -36.52   17.17
  18  -5  15    8.80   18.08
 -18   5 -15   29.16   17.52
  19  -5  16  -11.38   17.45
 -19   5 -16   -5.39   17.73
 -20   5 -17   -8.78   17.09
 -17  -6 -19   -8.85   14.39
 -17  -6 -19  -11.46   15.27
 -16  -6 -18   12.52   16.99
 -16  -6 -18   30.55   17.04
 -15  -6 -17    0.40   17.47
 -15  -6 -17  -10.32   17.09
 -14  -6 -16   13.07   16.59
 -14  -6 -16   41.19   19.47
 -13  -6 -15  -19.24   16.46
 -13  -6 -15  -12.11   21.17
 -12  -6 -14   62.51   16.44
 -12  -6 -14   70.53   19.60
 -11  -6 -13   59.86   20.10
 -11  -6 -13   -6.85   16.87
 -10  -6 -12  140.15   17.17
 -10  -6 -12  192.29   21.82
  -9  -6 -11  172.06   17.98
  -9  -6 -11  204.00   21.70
  -8  -6 -10  148.54   16.94
  -8  -6 -10  132.56   20.18
  -7  -6  -9  121.36   15.91
  -7  -6  -9  114.15   19.50
  -6  -6  -8  656.48   34.80
  -6  -6  -8  648.39   36.14
  -5  -6  -7  353.02   23.82
  -5  -6  -7  359.09   25.11
  -4  -6  -6 1164.02   58.82
   4   6   6 1194.11   59.38
  -3  -6  -5 4627.76  218.26
   3   6   5 4364.76  205.92
  -2  -6  -4 2344.48  112.05
   2   6   4 2489.38  118.88
  -1  -6  -3  958.93   49.49
   1   6   3 1118.00   56.06
   0  -6  -2 2227.14  106.54
   0   6   2 2371.54  112.96
   1  -6  -1 6878.42  323.18
   2  -6   0 2758.96  130.92
  -2   6   0 2743.78  129.98
   3  -6   1 3133.22  148.06
  -3   6  -1 2804.47  132.81
   4  -6   2 1603.53   77.41
  -4   6  -2 1324.60   64.43
   5  -6   3 1293.50   63.02
  -5   6  -3 1228.00   60.09
   6  -6   4  975.12   48.93
  -6   6  -4  999.39   49.97
   7  -6   5  118.07   16.94
  -7   6  -5  117.14   16.24
   8  -6   6  631.70   34.16
  -8   6  -6  529.79   29.51
   9  -6   7  179.88   17.52
  -9   6  -7  135.72   16.06
  10  -6   8  386.91   24.30
 -10   6  -8  310.29   21.12
  11  -6   9  122.72   16.87
 -11   6  -9  112.36   17.04
  12  -6  10  215.94   20.15
 -12   6 -10  142.25   17.32
  13  -6  11  261.73   22.35
 -13   6 -11  200.06   19.12
  14  -6  12    4.07   18.33
 -14   6 -12    1.31   16.51
  15  -6  13   42.00   18.74
 -15   6 -13   -0.76   16.39
  16  -6  14   23.77   17.83
 -16   6 -14   25.49   17.35
  17  -6  15   31.84   18.13
 -17   6 -15   -9.23   17.22
  18  -6  16    5.59   18.71
 -18   6 -16  -11.03   17.65
  19  -6  17   10.42   18.11
 -19   6 -17   -8.47   17.04
  20  -6  18    5.18   16.54
 -20   6 -18   16.92   16.31
 -18  -7 -19    0.28   13.53
 -17  -7 -18    9.43   14.89
 -17  -7 -18  -21.92   15.65
 -16  -7 -17   12.92   16.97
 -16  -7 -17    7.31   17.04
 -15  -7 -16  -25.64   15.86
 -15  -7 -16  -12.59   19.37
 -14  -7 -15   -9.43   16.69
 -14  -7 -15   -6.65   19.45
 -13  -7 -14  -31.81   15.78
 -13  -7 -14  -51.84   20.18
 -12  -7 -13   14.31   17.25
 -12  -7 -13   52.93   19.67
 -11  -7 -12  199.25   19.22
 -11  -7 -12  167.81   21.29
 -10  -7 -11  237.68   19.55
 -10  -7 -11  269.57   23.62
  -9  -7 -10   47.01   16.13
  -9  -7 -10   55.74   19.12
  -8  -7  -9  230.30   19.09
  -8  -7  -9  226.86   20.94
  -7  -7  -8   19.98   14.74
  -7  -7  -8    2.33   17.32
  -6  -7  -7  217.53   21.34
  -5  -7  -6  196.64   22.48
   5   7   6  183.69   20.03
  -4  -7  -5  542.43   32.42
   4   7   5  488.06   29.69
  -3  -7  -4  479.47   29.89
   3   7   4  543.45   32.52
  -2  -7  -3 2469.40  117.87
   2   7   3 2804.47  133.60
  -1  -7  -2 1028.98   52.73
   1   7   2 1032.52   52.35
   0  -7  -1 1881.70   90.71
   0   7   1 2039.50   97.92
   1  -7   0 1237.61   61.48
  -1   7   0 1233.31   61.17
   2  -7   1 2450.94  116.53
  -2   7  -1 2632.51  125.15
   3  -7   2 1095.74   54.04
  -3   7  -2 1115.47   55.00
   4  -7   3  763.20   39.70
  -4   7  -3  663.06   34.75
   5  -7   4  116.81   17.02
  -5   7  -4  138.55   15.88
   6  -7   5  277.67   20.69
  -6   7  -5  282.72   20.53
   7  -7   6  183.42   17.73
  -7   7  -6  190.19   18.11
   8  -7   7   35.45   14.92
  -8   7  -7  -23.57   14.62
   9  -7   8  133.14   16.87
  -9   7  -8   80.09   15.60
  10  -7   9   -9.58   15.53
 -10   7  -9   -2.96   15.81
  11  -7  10    4.00   17.30
 -11   7 -10   15.15   16.44
  12  -7  11   76.85   18.51
 -12   7 -11   75.38   16.99
  13  -7  12   68.03   19.12
 -13   7 -12   31.61   16.64
  14  -7  13   29.26   18.38
 -14   7 -13   15.73   16.56
  15  -7  14   30.07   18.38
 -15   7 -14  -27.64   17.09
  16  -7  15   -2.02   17.68
 -16   7 -15  -38.44   16.64
  17  -7  16  -24.71   18.94
 -17   7 -16   10.85   17.98
  18  -7  17   12.75   17.50
 -18   7 -17   21.17   17.25
 -18  -8 -18   22.33   14.36
 -18  -8 -18    9.46   13.50
 -17  -8 -17   -1.87   16.08
 -17  -8 -17    8.52   15.10
 -16  -8 -16   21.90   17.47
 -16  -8 -16    8.70   16.72
 -15  -8 -15    4.10   15.38
 -15  -8 -15   17.45   19.83
 -14  -8 -14  -18.54   16.72
 -14  -8 -14   11.66   20.99
 -13  -8 -13  -29.84   16.24
 -13  -8 -13  -31.13   21.67
 -12  -8 -12   61.50   16.84
 -12  -8 -12   54.47   20.31
 -11  -8 -11  430.91   26.35
 -11  -8 -11  432.18   28.65
 -10  -8 -10  315.85   22.00
 -10  -8 -10  325.21   25.26
  -9  -8  -9   20.18   15.93
  -9  -8  -9   36.85   18.94
  -8  -8  -8  851.46   44.31
  -8  -8  -8  896.72   45.32
  -7  -8  -7   24.43   17.42
   7   8   7   11.03   16.89
  -6  -8  -6  520.69   31.18
   6   8   6  543.70   31.38
  -5  -8  -5  836.03   44.66
   5   8   5  791.52   42.74
  -4  -8  -4 3967.74  187.23
   4   8   4 4076.48  192.49
  -3  -8  -3  750.56   40.54
   3   8   3  874.22   45.65
  -2  -8  -2 1494.54   73.13
   2   8   2 1717.58   83.30
  -1  -8  -1 3327.94  157.60
   1   8   1 3540.36  167.48
   0  -8   0   24.53   17.37
   0   8   0   25.14   18.23
   1  -8   1 2943.56  139.57
  -1   8  -1 3161.04  149.66
   2  -8   2 1298.05   63.60
  -2   8  -2 1437.13   69.87
   3  -8   3  688.85   36.52
  -3   8  -3  642.83   34.59
   4  -8   4 3510.02  165.66
  -4   8  -4 3201.50  151.12
   5  -8   5  675.96   36.06
  -5   8  -5  605.15   32.34
   6  -8   6  496.92   28.42
  -6   8  -6  473.14   27.08
   7  -8   7   17.60   15.00
  -7   8  -7   -9.71   14.69
   8  -8   8  774.08   39.65
  -8   8  -8  676.97   35.71
   9  -8   9    5.03   15.58
  -9   8  -9   26.20   15.58
  10  -8  10  283.23   22.10
 -10   8 -10  217.68   19.19
  11  -8  11  481.49   29.13
 -11   8 -11  336.08   23.42
  12  -8  12   65.27   18.71
 -12   8 -12   38.11   16.84
  13  -8  13  -32.29   18.44
 -13   8 -13  -10.39   16.99
  14  -8  14   14.82   18.76
 -14   8 -14   13.10   17.22
  15  -8  15    4.53   17.83
 -15   8 -15  -14.06   16.94
  16  -8  16   17.42   18.46
 -16   8 -16   15.65   17.35
  17  -8  17   26.68   18.13
 -17   8 -17   -7.66   17.30
  18  -8  18    5.23   17.40
 -18   8 -18  -25.90   16.97
 -18  -9 -17   11.86   14.54
 -18  -9 -17   22.56   14.92
 -17  -9 -16    9.18   16.39
 -17  -9 -16   23.06   16.82
 -16  -9 -15    2.45   16.79
 -16  -9 -15   15.83   16.79
 -15  -9 -14   10.52   15.98
 -15  -9 -14   -5.92   19.60
 -14  -9 -13   28.78   16.92
 -14  -9 -13   15.58   19.65
 -13  -9 -12    8.60   16.99
 -13  -9 -12  -28.53   19.52
 -12  -9 -11   -1.24   20.05
 -12  -9 -11   -1.49   17.45
 -11  -9 -10   62.08   16.89
 -11  -9 -10   61.98   19.93
 -10  -9  -9   25.44   16.11
 -10  -9  -9   10.65   19.55
  -9  -9  -8   26.55   19.50
  -9  -9  -8   18.18   14.62
  -8  -9  -7  132.61   19.07
   8   9   7  140.96   19.12
  -7  -9  -6  125.10   18.97
   7   9   6  102.06   18.11
  -6  -9  -5  512.34   31.36
   6   9   5  519.42   31.64
  -5  -9  -4  523.47   30.67
   5   9   4  498.94   30.07
  -4  -9  -3  824.90   43.04
   4   9   3  881.55   45.72
  -3  -9  -2  507.79   30.32
   3   9   2  539.40   32.67
  -2  -9  -1  963.48   49.21
   2   9   1  997.62   50.60
  -1  -9   0 1242.41   61.73
   1   9   0 1281.61   63.50
   0  -9   1   53.99   17.42
   0   9  -1   56.52   16.72
   1  -9   2  609.20   33.30
  -1   9  -2  608.44   33.76
   2  -9   3   95.84   16.16
  -2   9  -3  128.21   17.42
   3  -9   4  430.15   26.17
  -3   9  -4  384.38   24.40
   4  -9   5 1244.19   60.87
  -4   9  -5 1141.26   56.17
   5  -9   6  209.11   18.59
  -5   9  -6  191.56   17.65
   6  -9   7   72.88   15.70
  -6   9  -7   92.56   15.17
   7  -9   8  204.10   17.95
  -7   9  -8  170.92   16.97
   8  -9   9   14.97   15.60
  -8   9  -9   30.73   15.17
   9  -9  10   25.90   16.46
  -9   9 -10   47.47   16.26
  10  -9  11  138.76   19.04
 -10   9 -11  129.86   17.58
  11  -9  12   14.92   18.38
 -11   9 -12   27.51   16.41
  12  -9  13    8.24   18.23
 -12   9 -13  -15.78   16.54
  13  -9  14  -15.35   18.64
 -13   9 -14  -22.25   17.04
  14  -9  15    1.34   18.46
 -14   9 -15  -14.41   17.12
  15  -9  16   -5.41   17.93
 -15   9 -16  -29.36   17.45
  16  -9  17   -0.73   18.66
 -16   9 -17    2.88   17.83
  17  -9  18    5.21   17.07
 -17   9 -18  -25.14   16.77
 -18 -10 -16   -4.58   15.07
 -18 -10 -16  -15.96   15.86
 -17 -10 -15   -4.68   16.21
 -17 -10 -15    2.60   16.59
 -16 -10 -14   49.26   17.47
 -16 -10 -14   44.25   17.32
 -15 -10 -13    4.70   16.46
 -15 -10 -13  -27.01   19.65
 -14 -10 -12   98.80   17.37
 -14 -10 -12   54.75   20.86
 -13 -10 -11   53.84   17.40
 -13 -10 -11   77.05   19.95
 -12 -10 -10  194.01   19.07
 -12 -10 -10  180.53   21.90
 -11 -10  -9  149.86   23.11
 -11 -10  -9  151.60   18.71
 -10 -10  -8  269.57   24.10
  -9 -10  -7  -22.38   20.43
   9  10   7   42.16   18.26
  -8 -10  -6  364.91   24.28
   8  10   6  351.76   24.68
  -7 -10  -5  902.79   46.76
   7  10   5  894.95   46.10
  -6 -10  -4  649.15   36.44
   6  10   4  658.51   37.12
  -5 -10  -3 2629.98  125.43
   5  10   3 2900.57  137.59
  -4 -10  -2   29.01   17.52
   4  10   2   70.07   18.28
  -3 -10  -1 1466.47   71.41
   3  10   1 1592.41   77.53
  -2 -10   0   37.35   18.23
   2  10   0   31.33   18.74
  -1 -10   1 1466.72   71.31
   1  10  -1 1485.94   72.22
   0 -10   2  605.66   33.18
   0  10  -2  642.07   34.85
   1 -10   3  290.31   21.09
  -1  10  -3  328.24   22.84
   2 -10   4  501.21   28.47
  -2  10  -4  480.73   28.27
   3 -10   5  376.29   24.55
  -3  10  -5  356.31   23.09
   4 -10   6  229.85   19.60
  -4  10  -6  196.59   18.11
   5 -10   7  120.78   16.64
  -5  10  -7  103.68   15.70
   6 -10   8  154.28   17.58
  -6  10  -8   91.24   15.83
   7 -10   9   45.09   15.58
  -7  10  -9   27.94   15.45
   8 -10  10  286.77   22.10
  -8  10 -10  176.94   17.83
   9 -10  11   76.04   17.09
  -9  10 -11   -1.06   16.31
  10 -10  12  179.04   21.52
 -10  10 -12  154.21   17.98
  11 -10  13   20.05   17.70
 -11  10 -13   25.84   16.61
  12 -10  14   74.30   19.27
 -12  10 -14   52.80   17.68
  13 -10  15   -5.66   18.08
 -13  10 -15  -11.86   17.12
  14 -10  16   63.88   18.59
 -14  10 -16   34.44   17.68
  15 -10  17    7.16   18.08
 -15  10 -17    6.60   18.08
  16 -10  18    1.87   17.45
 -16  10 -18  -23.16   16.94
  17 -10  19   13.83   16.08
 -17  10 -19   -4.43   15.91
 -18 -11 -15  -21.17   14.89
 -18 -11 -15   -9.18   15.83
 -17 -11 -14   13.88   17.50
 -17 -11 -14   11.46   16.82
 -16 -11 -13   32.70   17.20
 -16 -11 -13   30.35   18.74
 -15 -11 -12  -17.22   16.56
 -15 -11 -12    7.49   19.88
 -14 -11 -11   10.17   16.66
 -14 -11 -11    6.42   21.90
 -13 -11 -10   10.42   21.67
 -13 -11 -10   34.42   17.07
 -12 -11  -9   22.30   16.87
 -12 -11  -9  -13.58   20.96
 -11 -11  -8  401.07   28.83
  11  11   8  342.66   25.74
 -10 -11  -7  -11.20   20.69
  10  11   7   -5.59   18.74
  -9 -11  -6   62.94   18.11
   9  11   6  146.29   19.57
  -8 -11  -5   33.15   16.56
   8  11   5   53.97   17.70
  -7 -11  -4  657.24   36.31
   7  11   4  626.64   35.13
  -6 -11  -3 1144.55   56.82
   6  11   3 1241.40   61.43
  -5 -11  -2  162.58   18.97
   5  11   2  167.00   20.66
  -4 -11  -1 1313.48   64.74
   4  11   1 1353.18   66.18
  -3 -11   0 1144.30   57.61
   3  11   0 1128.87   56.24
  -2 -11   1  232.35   21.04
   2  11  -1  179.17   20.31
  -1 -11   2  104.36   17.78
   1  11  -2   91.06   17.30
   0 -11   3  181.11   18.79
   0  11  -3  171.20   18.13
   1 -11   4  253.64   19.95
  -1  11  -4  250.76   20.13
   2 -11   5  927.83   46.53
  -2  11  -5  874.98   44.63
   3 -11   6  240.24   18.89
  -3  11  -6  190.22   18.08
   4 -11   7 1371.39   66.81
  -4  11  -7 1140.76   56.29
   5 -11   8  127.60   16.36
  -5  11  -8  123.28   16.87
   6 -11   9  160.10   17.85
  -6  11  -9  153.15   17.22
   7 -11  10  189.28   18.76
  -7  11 -10  187.13   18.41
   8 -11  11  376.29   24.96
  -8  11 -11  244.44   20.21
   9 -11  12    1.37   17.83
  -9  11 -12   12.26   15.68
  10 -11  13  105.88   19.04
 -10  11 -13   21.07   16.06
  11 -11  14   41.95   19.22
 -11  11 -14   26.65   16.16
  12 -11  15   36.31   18.97
 -12  11 -15  -12.75   17.17
  13 -11  16   -6.63   18.31
 -13  11 -16   33.28   17.07
  14 -11  17  -29.66   18.87
 -14  11 -17   13.12   17.80
  16 -11  19    4.83   15.17
 -16  11 -19   30.65   16.21
 -18 -12 -14    4.00   14.44
 -18 -12 -14  -28.22   16.24
 -17 -12 -13   12.54   16.74
 -17 -12 -13  -25.21   18.16
 -15 -12 -11   15.02   15.83
 -15 -12 -11   42.38   21.17
 -14 -12 -10  114.10   17.60
 -14 -12 -10   65.60   21.34
 -13 -12  -9    2.91   16.87
 -13 -12  -9   18.33   20.33
 -12 -12  -8   23.49   18.41
  12  12   8   46.81   17.09
 -11 -12  -7    9.74   18.23
  11  12   7   59.63   19.52
 -10 -12  -6  173.05   21.98
  10  12   6  160.33   20.99
  -9 -12  -5  207.72   21.09
   9  12   5  180.48   20.76
  -8 -12  -4  136.38   20.41
   8  12   4  182.81   20.46
  -7 -12  -3  381.35   26.10
   7  12   3  418.52   27.16
  -6 -12  -2  213.38   19.78
   6  12   2  221.83   20.79
  -5 -12  -1  751.06   39.48
   5  12   1  817.32   42.74
  -4 -12   0   34.39   17.40
   4  12   0  -25.36   17.04
  -3 -12   1  512.09   29.84
   3  12  -1  545.47   30.88
  -2 -12   2  128.77   17.78
   2  12  -2  106.46   18.81
  -1 -12   3 1042.64   52.02
   1  12  -3 1095.49   54.55
   0 -12   4   57.25   15.30
   0  12  -4   32.75   17.17
   1 -12   5 1586.08   76.37
  -1  12  -5 1588.11   76.75
   2 -12   6    0.89   15.50
  -2  12  -6   -3.34   16.51
   3 -12   7   13.43   16.21
  -3  12  -7   -5.82   16.21
   4 -12   8   35.43   15.43
  -4  12  -8   43.24   16.08
   5 -12   9   77.81   17.50
  -5  12  -9   60.62   16.26
   6 -12  10  135.72   18.84
  -6  12 -10  109.95   17.50
   7 -12  11  175.02   19.35
  -7  12 -11  153.53   17.98
   8 -12  12   61.73   17.75
  -8  12 -12   49.14   16.31
   9 -12  13  -35.66   17.55
  -9  12 -13   -4.86   16.06
  10 -12  14   74.85   19.12
 -10  12 -14   66.84   16.39
  11 -12  15   11.91   18.46
 -11  12 -15   -6.22   16.51
  12 -12  16   65.29   17.75
 -12  12 -16   20.76   16.69
  13 -12  17    0.94   17.98
 -13  12 -17  -26.45   16.89
  14 -12  18   42.94   17.09
 -14  12 -18    6.57   16.31
  15 -12  19   53.33   16.87
 -15  12 -19   -8.04   15.17
 -19 -13 -14    7.46   16.54
 -19 -13 -14  -20.48   14.24
 -18 -13 -13   -6.75   15.50
 -18 -13 -13   16.89   16.26
 -17 -13 -12  -15.32   17.30
 -17 -13 -12   -7.41   16.39
 -16 -13 -11   20.08   17.22
 -16 -13 -11    7.43   18.26
 -15 -13 -10   40.76   16.77
 -15 -13 -10   30.93   20.10
 -14 -13  -9   27.56   16.31
 -14 -13  -9  -16.06   19.90
 -13 -13  -8   -8.14   18.46
  13  13   8   -9.89   16.29
 -12 -13  -7   12.69   19.09
  12  13   7   66.13   18.69
 -11 -13  -6  168.09   20.10
  11  13   6  249.82   22.53
 -10 -13  -5  151.78   21.24
  10  13   5  143.97   22.05
  -9 -13  -4  284.49   25.06
   9  13   4  366.17   26.40
  -8 -13  -3   21.70   18.08
   8  13   3  -10.19   18.31
  -7 -13  -2  399.56   26.05
   7  13   2  454.94   29.99
  -6 -13  -1   12.92   18.33
   6  13   1   17.15   17.55
  -5 -13   0  476.18   29.41
   5  13   0  492.87   30.17
  -4 -13   1   18.81   16.66
   4  13  -1  -24.83   18.38
  -3 -13   2  700.49   37.22
   3  13  -2  765.73   40.92
  -2 -13   3   20.58   16.24
   2  13  -3   32.87   16.59
  -1 -13   4  118.17   17.02
   1  13  -4  159.90   20.05
   0 -13   5 1452.06   70.35
   0  13  -5 1492.26   72.48
   1 -13   6   51.23   15.55
  -1  13  -6   24.18   16.64
   2 -13   7  315.35   22.43
  -2  13  -7  305.48   22.58
   3 -13   8   75.99   16.41
  -3  13  -8   61.83   17.15
   4 -13   9  425.60   26.53
  -4  13  -9  363.14   24.50
   5 -13  10   40.79   16.39
  -5  13 -10   61.35   17.22
   6 -13  11   30.60   18.31
  -6  13 -11   12.11   16.26
   7 -13  12   53.38   17.25
  -7  13 -12   41.75   16.21
   8 -13  13   35.88   17.42
  -8  13 -13    0.86   16.11
   9 -13  14  -13.98   18.51
  -9  13 -14   -4.78   16.39
  10 -13  15   18.79   17.98
 -10  13 -15   27.39   16.74
  11 -13  16   21.50   18.26
 -11  13 -16   -1.97   16.92
  12 -13  17   12.49   18.71
 -12  13 -17    5.74   16.46
  13 -13  18   29.41   17.88
 -13  13 -18   11.35   16.34
  14 -13  19   29.64   16.92
 -14  13 -19  -16.61   15.10
 -19 -14 -13   21.29   15.78
 -17 -14 -11  -46.73   17.88
 -17 -14 -11  -20.31   15.93
 -16 -14 -10   42.94   17.68
 -16 -14 -10   23.92   16.11
 -15 -14  -9   -5.34   15.68
 -15 -14  -9   40.79   18.36
 -14 -14  -8   19.57   19.72
  14  14   8    7.74   16.26
 -13 -14  -7   -4.15   18.46
  13  14   7   21.09   18.61
 -12 -14  -6  -24.66   18.56
  12  14   6   -4.07   18.31
 -11 -14  -5  107.60   21.01
  11  14   5  142.90   20.08
 -10 -14  -4   41.35   18.31
  10  14   4   58.34   19.60
  -9 -14  -3    4.96   20.00
   9  14   3    2.38   19.27
  -8 -14  -2  155.45   20.23
   8  14   2  208.76   21.90
  -7 -14  -1  287.53   22.76
   7  14   1  288.03   23.47
  -6 -14   0   66.89   19.32
   6  14   0   65.12   18.51
  -5 -14   1  248.41   21.90
   5  14  -1  309.78   23.01
  -4 -14   2  210.85   19.70
   4  14  -2  171.25   19.32
  -3 -14   3  733.61   38.74
   3  14  -3  704.79   37.70
  -2 -14   4  -38.72   15.88
   2  14  -4    0.03   17.45
  -1 -14   5  519.93   29.64
   1  14  -5  470.11   28.96
   0 -14   6  159.06   17.83
   0  14  -6  149.13   19.40
   1 -14   7  403.35   25.24
  -1  14  -7  387.67   25.59
   2 -14   8   60.06   18.11
  -2  14  -8  104.09   18.13
   3 -14   9   45.37   17.70
  -3  14  -9   39.60   17.85
   4 -14  10  122.85   19.19
  -4  14 -10   74.98   17.42
   5 -14  11    0.68   17.20
  -5  14 -11   25.34   16.61
   6 -14  12   38.97   17.22
  -6  14 -12   13.48   16.89
   7 -14  13   45.44   17.50
  -7  14 -13    1.34   16.39
   8 -14  14  -11.03   16.89
  -8  14 -14   35.88   16.56
   9 -14  15   -8.37   17.98
  -9  14 -15    0.99   16.72
  10 -14  16    0.46   18.16
 -10  14 -16   56.04   17.22
  11 -14  17   -3.79   18.76
 -11  14 -17   -1.37   16.66
  12 -14  18  -22.61   17.80
 -12  14 -18   -1.44   16.41
  13 -14  19   29.99   16.79
 -13  14 -19   -6.32   15.10
 -19 -15 -12   38.44   16.87
 -18 -15 -11  -22.53   15.43
 -18 -15 -11  -13.18   17.83
 -17 -15 -10  -33.89   17.52
 -17 -15 -10    7.31   16.36
 -16 -15  -9    6.83   17.22
 -16 -15  -9   29.13   16.44
 -15 -15  -8   -1.72   17.93
  15  15   8   21.34   18.08
 -14 -15  -7  -17.04   19.78
  14  15   7   16.31   19.72
 -13 -15  -6   31.66   20.51
  13  15   6  -17.93   18.74
 -12 -15  -5  -24.38   20.23
  12  15   5  -26.17   18.33
 -11 -15  -4   55.08   18.84
  11  15   4  147.18   20.03
 -10 -15  -3   88.94   18.89
  10  15   3   72.38   19.55
  -9 -15  -2   27.18   18.08
   9  15   2   13.28   19.35
  -8 -15  -1   53.89   18.64
   8  15   1   -1.34   19.32
  -7 -15   0  190.72   20.43
   7  15   0  208.48   21.98
  -6 -15   1    4.17   18.69
   6  15  -1   20.13   17.80
  -5 -15   2   92.20   19.02
   5  15  -2   79.89   18.33
  -4 -15   3  224.84   21.19
   4  15  -3  248.63   22.38
  -3 -15   4  263.50   21.77
   3  15  -4  298.65   23.92
  -2 -15   5  123.38   18.26
   2  15  -5   93.47   19.50
  -1 -15   6   19.85   16.41
   1  15  -6   26.60   17.83
   0 -15   7  132.01   16.97
   0  15  -7  166.57   20.66
   1 -15   8   10.01   16.18
  -1  15  -8   23.59   18.59
   2 -15   9  215.48   20.10
  -2  15  -9  133.09   18.89
   3 -15  10    7.81   17.07
  -3  15 -10  -20.91   17.17
   4 -15  11  115.80   19.12
  -4  15 -11   32.62   17.83
   5 -15  12   12.85   17.47
  -5  15 -12   32.09   16.74
   6 -15  13   -0.94   17.40
  -6  15 -13  -12.95   16.94
   7 -15  14   28.17   18.01
  -7  15 -14   18.11   17.07
   8 -15  15   38.31   17.73
  -8  15 -15   -3.41   17.04
   9 -15  16    5.56   17.25
  -9  15 -16   -0.33   16.59
  10 -15  17   18.94   18.51
 -10  15 -17   -6.70   16.84
  11 -15  18   24.50   18.13
 -11  15 -18    4.10   15.53
  12 -15  19   18.33   16.34
 -12  15 -19  -15.22   15.22
 -17 -16  -9  -30.07   15.83
 -17 -16  -9  -23.47   18.51
 -16 -16  -8   20.53   17.88
 -15 -16  -7   16.08   17.60
  15  16   7  -14.62   18.11
 -14 -16  -6   56.92   20.43
  14  16   6  -15.20   19.83
 -13 -16  -5   14.36   20.48
  13  16   5   46.20   18.41
 -12 -16  -4   -7.79   18.87
  12  16   4   24.05   18.97
 -11 -16  -3  -17.58   20.51
  11  16   3   -6.35   20.26
 -10 -16  -2   -4.75   18.16
  10  16   2  -15.50   18.54
  -9 -16  -1   57.71   19.75
   9  16   1   50.15   19.17
  -8 -16   0  268.06   22.78
   8  16   0  343.92   25.84
  -7 -16   1  184.96   21.01
   7  16  -1  206.81   21.60
  -6 -16   2  125.30   18.71
   6  16  -2  144.80   20.36
  -5 -16   3  207.79   20.64
   5  16  -3  220.29   21.24
  -4 -16   4   56.54   17.12
   4  16  -4   69.64   18.92
  -3 -16   5   53.79   16.74
   3  16  -5   44.41   19.27
  -2 -16   6   -0.86   16.06
   2  16  -6   19.67   18.11
  -1 -16   7   39.98   16.79
   1  16  -7   48.73   18.87
   0 -16   8    5.92   16.49
   0  16  -8   48.25   18.44
   1 -16   9   49.14   18.54
  -1  16  -9   32.44   17.52
   2 -16  10   15.35   16.87
  -2  16 -10   16.34   18.11
   3 -16  11   40.51   18.59
  -3  16 -11   -1.37   17.55
   4 -16  12  -19.24   18.31
  -4  16 -12  -36.06   17.55
   5 -16  13   33.08   18.03
  -5  16 -13    5.94   17.60
   6 -16  14  -23.42   18.08
  -6  16 -14    4.50   17.50
   7 -16  15  -19.67   17.55
  -7  16 -15  -26.12   16.49
   8 -16  16   47.26   17.70
  -8  16 -16   18.03   16.69
   9 -16  17   14.21   17.95
  -9  16 -17   -8.29   16.49
  10 -16  18   31.66   17.93
 -10  16 -18   -4.40   15.53
  11 -16  19   -8.50   16.39
 -11  16 -19   -6.12   15.12
 -18 -17  -9   25.16   15.43
 -17 -17  -8  -14.54   17.25
 -16 -17  -7    5.03   16.21
  16  17   7   31.36   16.46
 -15 -17  -6   -2.23   17.68
  15  17   6   24.07   16.97
 -14 -17  -5   23.19   20.08
  14  17   5   23.77   20.51
 -13 -17  -4   30.57   20.46
  13  17   4   29.13   18.76
 -12 -17  -3    7.28   18.51
  12  17   3   21.04   18.61
 -11 -17  -2   85.27   20.64
  11  17   2  119.31   20.13
 -10 -17  -1  -29.92   20.00
  10  17   1    4.15   20.48
  -9 -17   0  380.59   26.02
   9  17   0  414.73   27.84
  -8 -17   1   73.08   19.47
   8  17  -1   72.27   19.67
  -7 -17   2  112.20   19.29
   7  17  -2  119.92   19.52
  -6 -17   3  202.43   20.43
   6  17  -3  197.75   20.74
  -5 -17   4   98.37   18.01
   5  17  -4   53.48   18.69
  -4 -17   5  173.12   19.83
   4  17  -5  124.65   19.09
  -3 -17   6  213.61   19.83
   3  17  -6  212.17   21.37
  -2 -17   7   62.03   17.17
   2  17  -7  106.26   19.50
  -1 -17   8   26.15   16.92
   1  17  -8   21.57   18.71
   0 -17   9  142.58   18.38
   0  17  -9  143.01   18.71
   1 -17  10   80.82   18.28
  -1  17 -10   43.80   17.60
   2 -17  11   62.54   18.46
  -2  17 -11   49.62   18.08
   3 -17  12  -41.65   17.93
  -3  17 -12   -3.52   17.85
   4 -17  13   74.98   17.63
  -4  17 -13   38.59   17.85
   5 -17  14   33.91   17.70
  -5  17 -14   41.93   17.95
   6 -17  15  -27.79   18.26
  -6  17 -15   -8.29   16.82
   7 -17  16   -3.31   17.02
  -7  17 -16   16.79   16.29
   8 -17  17   10.55   18.11
  -8  17 -17   -8.45   16.31
   9 -17  18    9.23   16.82
  -9  17 -18    8.98   15.48
 -16 -18  -6  -18.36   17.50
  16  18   6   20.00   17.02
 -15 -18  -5   -3.46   16.54
  15  18   5   21.34   18.33
 -14 -18  -4   22.56   17.25
  14  18   4   12.85   17.88
 -13 -18  -3   17.70   20.13
  13  18   3  -13.63   18.99
 -12 -18  -2  -25.11   18.28
  12  18   2   11.81   18.66
 -11 -18  -1  -27.13   19.85
  11  18   1    7.16   18.74
 -10 -18   0   16.26   19.90
  10  18   0   34.19   19.12
  -9 -18   1   44.15   18.64
   9  18  -1   62.89   19.62
  -8 -18   2  165.16   20.00
   8  18  -2  218.34   21.55
  -7 -18   3   88.96   18.92
   7  18  -3  141.26   19.78
  -6 -18   4   60.03   17.90
   6  18  -4   49.08   18.56
  -5 -18   5   30.85   17.30
   5  18  -5   55.56   17.85
  -4 -18   6   26.86   17.20
   4  18  -6  -35.43   17.65
  -3 -18   7   65.93   16.77
   3  18  -7   47.06   17.95
  -2 -18   8   27.16   16.97
   2  18  -8   -2.71   18.56
  -1 -18   9   12.52   16.66
   1  18  -9   21.47   17.83
   0 -18  10   46.13   17.27
   0  18 -10   18.36   18.97
   1 -18  11    1.77   17.75
  -1  18 -11   -8.02   18.76
   2 -18  12   -4.65   18.31
  -2  18 -12   -1.04   17.02
   3 -18  13   23.70   17.52
  -3  18 -13   22.20   18.36
   4 -18  14   28.02   16.64
  -4  18 -14    1.29   17.58
   5 -18  15    7.64   17.35
  -5  18 -15  -16.59   16.49
   6 -18  16    1.59   18.36
  -6  18 -16   13.91   16.56
   7 -18  17   21.22   17.04
  -7  18 -17  -19.09   15.83
   8 -18  18   13.18   15.83
  -8  18 -18  -13.15   15.07
 -18 -19  -7    5.79   14.44
 -16 -19  -5   -0.48   16.92
  16  19   5   64.97   18.94
 -15 -19  -4  -13.50   16.46
  15  19   4   -9.51   16.69
 -14 -19  -3   13.48   16.41
  14  19   3  -25.90   17.98
 -13 -19  -2   15.38   17.02
  13  19   2  -13.48   18.01
 -12 -19  -1    3.62   18.74
  12  19   1   38.69   19.12
 -11 -19   0  -16.54   18.54
  11  19   0   -0.89   18.66
 -10 -19   1    7.00   18.69
  10  19  -1   16.08   18.44
  -9 -19   2   27.74   18.06
   9  19  -2   47.01   18.69
  -8 -19   3   -6.80   17.83
   8  19  -3   61.58   18.28
  -7 -19   4   16.39   17.60
   7  19  -4    6.32   18.01
  -6 -19   5   25.62   17.63
   6  19  -5   80.21   18.66
  -5 -19   6   15.12   17.04
   5  19  -6   11.28   18.99
  -4 -19   7   26.45   17.09
   4  19  -7   46.58   19.12
  -3 -19   8  116.02   17.47
   3  19  -8   81.81   18.01
  -2 -19   9    4.58   16.29
   2  19  -9   -1.14   18.61
  -1 -19  10   37.53   16.87
   1  19 -10    5.39   17.52
   0 -19  11   34.57   17.47
   0  19 -11  -15.55   17.52
   1 -19  12   35.00   17.45
  -1  19 -12   38.87   17.95
   2 -19  13   22.91   16.61
  -2  19 -13   23.16   17.25
   3 -19  14   44.48   17.80
  -3  19 -14   35.58   16.79
   4 -19  15   49.01   18.97
  -4  19 -15   -0.63   16.59
   5 -19  16   -0.38   16.92
  -5  19 -16   15.25   15.75
   6 -19  17   -4.22   17.65
  -6  19 -17   11.53   15.32
   7 -19  18   -2.38   15.05
  -7  19 -18   -6.52   14.16
 -17 -20  -5   23.80   15.68
  17  20   5  -46.99   16.56
 -15 -20  -3  -51.13   17.75
  15  20   3   36.49   16.74
 -14 -20  -2  -13.43   17.68
  14  20   2   26.55   17.52
 -13 -20  -1   24.35   16.13
  13  20   1  -17.93   16.61
 -12 -20   0   30.93   16.72
  12  20   0    8.83   17.04
 -11 -20   1    6.65   17.17
  11  20  -1   23.16   18.71
 -10 -20   2    4.88   17.45
  10  20  -2   37.20   20.64
  -9 -20   3   15.05   17.50
   9  20  -3   -7.03   18.79
  -8 -20   4   36.62   17.42
   8  20  -4   24.53   17.55
  -7 -20   5   13.40   17.04
   7  20  -5   -3.89   17.37
  -6 -20   6   75.13   17.42
   6  20  -6  103.73   19.67
  -5 -20   7   21.37   16.89
   5  20  -7   16.87   17.30
  -4 -20   8   27.72   16.84
   4  20  -8  -13.38   17.88
  -3 -20   9   10.75   16.56
   3  20  -9    1.67   17.90
  -2 -20  10   11.30   17.02
   2  20 -10  -22.20   17.40
  -1 -20  11   17.37   17.95
   1  20 -11   -0.30   17.07
   0 -20  12   -1.14   17.12
   0  20 -12  -11.68   16.26
   1 -20  13  -44.08   17.07
  -1  20 -13   -3.69   15.50
   2 -20  14   11.25   17.85
  -2  20 -14  -14.36   16.66
   3 -20  15   31.96   17.22
  -3  20 -15   15.02   15.93
   4 -20  16    7.31   17.02
  -4  20 -16   -0.48   15.50
   5 -20  17   15.63   15.78
  -5  20 -17  -19.98   14.39
 -16 -21  -3   25.19   17.07
 -15 -21  -2 -141.41   18.33
  15  21   2   70.83   17.15
 -14 -21  -1  -12.85   15.50
  14  21   1   34.57   17.58
 -13 -21   0   39.70   16.64
  13  21   0   61.53   17.04
 -12 -21   1   37.68   16.03
  12  21  -1   17.65   16.97
 -11 -21   2    1.04   15.81
  11  21  -2  -16.39   16.08
 -10 -21   3  -15.00   15.91
  10  21  -3   21.80   16.56
  -9 -21   4   27.16   16.06
   9  21  -4    3.11   16.94
  -8 -21   5   -3.11   16.11
   8  21  -5   14.69   16.31
  -7 -21   6   16.01   16.24
   7  21  -6   37.05   17.85
  -6 -21   7    4.43   15.83
   6  21  -7    3.49   16.74
  -5 -21   8   35.83   16.24
   5  21  -8   50.07   18.16
  -4 -21   9   -6.55   15.78
   4  21  -9   -5.94   16.21
  -3 -21  10   23.97   15.88
   3  21 -10   -1.74   15.86
  -2 -21  11  -19.09   16.82
   2  21 -11   -0.66   15.73
  -1 -21  12   14.62   18.08
   1  21 -12   24.50   14.89
   0 -21  13   -7.51   17.25
   0  21 -13   -3.69   15.43
   1 -21  14  -14.34   17.17
  -1  21 -14   -6.65   14.29
   3 -21  16   25.77   16.11
  -3  21 -16   -3.77   14.26
 -13 -22   1   20.41   14.84
  13  22  -1   14.46   16.29
 -12 -22   2    8.70   14.87
  12  22  -2  -10.87   16.24
 -11 -22   3   12.26   15.40
  11  22  -3    0.03   16.92
 -10 -22   4   12.54   15.50
  10  22  -4   -9.96   15.86
  -9 -22   5  -11.91   15.05
   9  22  -5   29.13   15.63
  -8 -22   6   23.06   15.40
   8  22  -6    8.29   14.64
  -7 -22   7   19.29   15.55
   7  22  -7   16.82   14.62
  -6 -22   8   13.12   15.12
   6  22  -8   -1.14   15.25
  -5 -22   9  -14.04   15.78
   5  22  -9   15.45   15.30
  -4 -22  10    7.59   15.58
   4  22 -10  -21.39   15.20
  -3 -22  11   -6.60   16.61
   3  22 -11    5.18   14.26
  -2 -22  12  -15.60   16.84
   2  22 -12   10.17   14.89
  -1 -22  13  -21.67   16.87
   1  22 -13   -1.42   14.41
   0 -22  14   38.16   16.34
   0  22 -14   -2.88   13.96
   1 -22  15   20.53   16.26
  -1  22 -15   -2.68   12.54
  14  23  -1   33.46   16.51
 -13 -23   2  -11.13   14.52
  13  23  -2   44.58   15.05
 -12 -23   3   -8.50   13.98
  12  23  -3   34.06   16.21
 -11 -23   4    8.14   14.26
  11  23  -4  -27.24   15.25
 -10 -23   5  -36.24   14.36
  10  23  -5   25.09   15.25
  -9 -23   6   11.66   14.36
   9  23  -6   15.38   14.16
  -8 -23   7   30.22   14.67
   8  23  -7    5.06   14.74
  -7 -23   8   24.91   14.89
   7  23  -8   21.82   14.64
  -6 -23   9   16.11   14.89
   6  23  -9  -14.59   14.36
  -5 -23  10   20.99   14.79
   5  23 -10    4.50   13.55
  -4 -23  11   27.69   15.22
   4  23 -11    9.05   13.23
  -2 -23  13    2.25   15.75
   2  23 -13   -9.86   12.77
  -1 -23  14   23.44   14.84
   1  23 -14   28.47   13.38
 -11 -24   5   -5.41   13.23
  11  24  -5    8.22   15.10
 -10 -24   6  -17.02   13.50
  10  24  -6  -16.92   13.63
  -9 -24   7    7.51   13.05
   9  24  -7  -32.90   13.20
  -8 -24   8   -7.66   12.92
   8  24  -8  -25.74   13.15
  -7 -24   9  -43.52   13.33
   7  24  -9   -4.45   13.15
  -6 -24  10    8.27   13.25
   6  24 -10   -9.36   12.37
  14  19 -15  -13.38   15.93
  15  19 -14  -18.64   15.63
 -15 -19  14    0.76   15.48
   9  18 -19    0.10   15.45
  -9 -18  19   -5.87   17.63
  10  18 -18   -6.78   15.98
 -10 -18  18    3.34   17.65
  12  18 -16   19.60   16.61
 -12 -18  16   16.59   17.12
  13  18 -15   25.41   16.49
 -13 -18  15   -3.44   16.44
  15  18 -13    7.94   16.59
 -15 -18  13   23.75   16.18
  19  18  -9    8.40   17.70
 -19 -18   9   25.21   15.98
  20  18  -8    4.80   18.23
 -20 -18   8    2.20   15.32
   6  17 -21    2.20   14.87
  -6 -17  21   10.98   16.18
   9  17 -18  -14.95   16.31
  -9 -17  18   30.40   19.07
  10  17 -17   26.70   15.96
 -10 -17  17   24.43   18.41
  11  17 -16  -43.22   16.26
 -11 -17  16  -16.66   17.90
  12  17 -15   16.74   16.97
 -12 -17  15   -9.15   16.61
  13  17 -14  -23.49   16.44
 -13 -17  14   10.72   17.22
  14  17 -13   16.87   16.54
 -14 -17  13  -11.18   16.34
  15  17 -12    5.36   16.84
 -15 -17  12  -24.40   16.31
  16  17 -11    2.28   17.15
 -16 -17  11  -19.45   16.44
  17  17 -10   -1.37   18.11
 -17 -17  10   -4.02   16.39
  18  17  -9    4.93   18.74
 -18 -17   9   -9.61   16.51
  19  17  -8  -37.40   16.36
 -19 -17   8   23.67   16.69
  21  17  -6   20.33   18.33
 -21 -17   6  -11.10   16.08
   5  16 -21  -22.96   16.06
  -5 -16  21   13.86   17.73
   6  16 -20   23.95   15.65
  -6 -16  20   21.14   19.12
   7  16 -19   15.58   15.73
  -7 -16  19   -2.83   17.58
   8  16 -18   38.39   15.83
  -8 -16  18   19.75   18.87
   9  16 -17   -3.39   17.04
  -9 -16  17   10.55   17.40
  10  16 -16   26.93   16.59
 -10 -16  16   -7.23   18.49
  11  16 -15   25.84   17.45
 -11 -16  15   11.48   17.63
  12  16 -14    2.81   18.54
 -12 -16  14   -2.91   16.74
  13  16 -13   14.89   17.98
 -13 -16  13   -5.54   17.95
  14  16 -12   65.85   18.38
 -14 -16  12   38.67   17.02
  15  16 -11    3.72   18.56
 -15 -16  11   20.18   16.72
  16  16 -10   -8.24   19.19
 -16 -16  10   -3.92   17.30
  17  16  -9   -1.09   16.82
 -17 -16   9    1.64   17.58
  18  16  -8   25.09   18.56
 -18 -16   8   51.08   16.69
  19  16  -7    0.63   18.71
 -19 -16   7  -21.42   16.39
  20  16  -6    7.64   18.64
 -20 -16   6   12.59   16.89
  21  16  -5   -0.68   16.51
 -21 -16   5   18.11   16.06
  23  16  -3  -16.36   16.24
 -23 -16   3   20.91   15.25
   2  15 -23   19.27   15.83
  -2 -15  23  -25.77   16.24
   3  15 -22    8.14   16.39
  -3 -15  22   -8.45   17.65
   4  15 -21  -12.32   15.25
  -4 -15  21    0.35   18.56
   5  15 -20   -5.31   16.41
  -5 -15  20  -24.61   18.59
   6  15 -19  -11.71   16.94
  -6 -15  19  -26.17   18.38
   7  15 -18   14.21   17.58
  -7 -15  18  -24.48   17.98
   8  15 -17   -2.66   17.90
  -8 -15  17   -0.61   19.14
   9  15 -16    7.11   18.13
  -9 -15  16   26.45   19.04
  10  15 -15  -21.12   18.44
 -10 -15  15    5.18   18.36
  11  15 -14  -25.29   18.36
 -11 -15  14  -36.85   17.12
  12  15 -13   -7.89   17.04
 -12 -15  13   13.86   17.58
  13  15 -12    2.78   18.64
 -13 -15  12   20.61   17.90
  14  15 -11    3.46   18.94
 -14 -15  11  -17.98   17.17
  15  15 -10  -21.24   19.37
 -15 -15  10   -0.15   18.23
  16  15  -9  -17.73   20.26
 -16 -15   9   -7.61   17.88
  17  15  -8  -20.76   20.13
 -17 -15   8   19.67   17.25
  18  15  -7  -31.13   19.90
 -18 -15   7  -14.09   16.59
  19  15  -6   18.84   18.76
 -19 -15   6    4.22   17.15
  20  15  -5   -8.27   16.46
 -20 -15   5   34.42   17.90
  21  15  -4   14.84   18.71
 -21 -15   4    9.13   17.68
  22  15  -3   17.02   18.74
 -22 -15   3   -3.84   17.58
   1  14 -23    4.80   16.54
  -1 -14  23  -10.90   17.20
   2  14 -22   16.01   16.01
  -2 -14  22   14.06   18.13
   3  14 -21  -34.62   16.69
  -3 -14  21   10.22   18.61
   4  14 -20   10.98   17.93
  -4 -14  20  -23.59   17.83
   5  14 -19    5.84   17.80
  -5 -14  19    0.48   19.24
   6  14 -18   28.12   17.98
  -6 -14  18  -22.96   18.31
   7  14 -17    9.13   18.26
  -7 -14  17  -37.15   18.87
   8  14 -16   35.20   19.42
  -8 -14  16   14.92   18.46
   9  14 -15  -24.68   18.23
  -9 -14  15   14.29   16.99
  10  14 -14   53.31   19.95
 -10 -14  14   16.26   16.44
  11  14 -13  -11.28   20.10
 -11 -14  13  -26.48   16.99
  12  14 -12   81.00   20.74
 -12 -14  12   72.32   18.33
  13  14 -11   27.03   19.88
 -13 -14  11  -15.63   18.38
  14  14 -10   48.20   20.08
 -14 -14  10   28.96   17.25
  15  14  -9  -10.52   21.32
 -15 -14   9  -49.06   17.75
  16  14  -8   81.45   19.29
 -16 -14   8  106.87   18.84
  17  14  -7   -1.39   20.13
 -17 -14   7   15.40   18.76
  18  14  -6   14.04   20.03
 -18 -14   6  -15.27   18.64
  19  14  -5   38.39   20.26
 -19 -14   5  -27.34   19.07
  20  14  -4  -10.44   18.81
 -20 -14   4   -9.38   16.36
  21  14  -3   -4.53   16.34
 -21 -14   3    0.71   18.13
  22  14  -2   -7.13   18.84
 -22 -14   2    3.52   18.21
  23  14  -1    7.41   18.36
 -23 -14   1   33.00   15.91
  24  14   0   28.93   16.99
 -24 -14   0  -28.47   17.17
  -1  13 -24    2.60   16.16
   1 -13  24    4.22   17.30
   0  13 -23  -37.33   16.16
   0 -13  23    8.37   18.26
   1  13 -22   18.26   16.72
  -1 -13  22  -18.18   17.55
   2  13 -21   21.32   18.38
  -2 -13  21   -3.01   17.88
   3  13 -20   24.38   18.66
  -3 -13  20   -9.28   19.22
   4  13 -19   19.93   17.95
  -4 -13  19   -7.97   18.08
   5  13 -18    0.71   18.89
  -5 -13  18   32.90   17.04
   6  13 -17   25.41   19.55
  -6 -13  17    3.19   18.26
   7  13 -16   23.09   18.61
  -7 -13  16    8.72   18.89
   8  13 -15   16.06   18.41
  -8 -13  15    8.40   18.61
   9  13 -14   15.78   17.25
  -9 -13  14   34.57   17.63
  10  13 -13    6.25   18.49
 -10 -13  13   20.03   18.03
  11  13 -12   -7.38   17.25
 -11 -13  12   -1.54   18.08
  12  13 -11   -4.58   19.22
 -12 -13  11  -41.37   17.80
  13  13 -10   44.84   19.22
 -13 -13  10  -15.38   17.85
  14  13  -9   -7.08   18.87
 -14 -13   9    1.14   18.66
  15  13  -8  -34.57   20.43
 -15 -13   8  -41.42   19.47
  16  13  -7    5.36   20.18
 -16 -13   7   33.53   17.95
  17  13  -6   -2.50   20.81
 -17 -13   6  -32.39   18.69
  18  13  -5    7.06   20.84
 -18 -13   5   13.55   20.10
  19  13  -4   25.19   19.83
 -19 -13   4   19.90   19.55
  20  13  -3  -53.91   20.41
 -20 -13   3  -15.02   18.51
  21  13  -2   43.14   18.84
 -21 -13   2   38.34   17.80
  22  13  -1    1.16   18.36
 -22 -13   1   19.04   17.60
  23  13   0   41.62   18.87
 -23 -13   0  -15.65   17.93
 -24 -13  -1   -0.15   17.37
 -24 -13  -1   -9.20   15.27
 -25 -13  -2   12.54   16.87
 -25 -13  -2    6.55   15.73
  -1  12 -23   -3.19   16.03
   1 -12  23  -11.71   17.50
   0  12 -22  -20.74   17.17
   0 -12  22   54.22   18.66
   1  12 -21   13.15   18.36
  -1 -12  21   52.68   19.14
   2  12 -20   -6.60   18.23
  -2 -12  20   -4.30   17.70
   3  12 -19   15.93   18.16
  -3 -12  19   17.55   17.42
   4  12 -18   17.12   19.09
  -4 -12  18   -9.71   18.81
   5  12 -17  -11.08   18.59
  -5 -12  17  -17.52   19.07
   6  12 -16   22.13   19.98
  -6 -12  16  -18.03   17.78
   7  12 -15   10.85   17.25
  -7 -12  15   26.55   17.60
   8  12 -14   16.01   17.12
  -8 -12  14   -3.21   18.16
   9  12 -13   16.46   17.30
  -9 -12  13  -42.74   16.94
  10  12 -12  210.90   21.90
 -10 -12  12  213.66   20.91
  11  12 -11   16.99   19.32
 -11 -12  11   18.54   17.58
  12  12 -10  224.26   22.25
 -12 -12  10  229.95   21.04
  13  12  -9  -49.21   18.92
 -13 -12   9   24.61   18.87
  14  12  -8   14.29   19.72
 -14 -12   8   -1.24   19.50
  15  12  -7   48.83   20.41
 -15 -12   7   17.25   19.07
  16  12  -6   -2.83   20.31
 -16 -12   6  -20.10   18.23
  17  12  -5  -24.53   20.23
 -17 -12   5    2.25   20.26
  18  12  -4   11.46   18.41
 -18 -12   4   24.53   20.18
  19  12  -3   62.99   21.09
 -19 -12   3   14.74   20.21
  20  12  -2   21.12   19.60
 -20 -12   2  -20.94   19.32
  21  12  -1  -28.78   19.93
 -21 -12   1    6.60   18.64
  22  12   0    1.42   18.33
 -22 -12   0   22.43   17.88
 -23 -12  -1   18.59   17.58
 -23 -12  -1   13.96   18.03
 -24 -12  -2   -6.40   17.50
 -24 -12  -2   -4.22   17.65
 -25 -12  -3    5.34   15.81
 -25 -12  -3   20.26   16.34
  -3  11 -24   14.46   15.73
   3 -11  24   29.16   18.46
  -2  11 -23  -38.92   16.08
   2 -11  23    0.99   18.76
  -1  11 -22   37.93   17.73
   1 -11  22  -16.94   18.49
   0  11 -21   -5.01   17.32
   0 -11  21   24.05   18.06
   1  11 -20    3.54   18.18
  -1 -11  20   -2.83   17.22
   2  11 -19   23.09   17.88
  -2 -11  19   10.82   17.50
   3  11 -18   86.06   18.31
  -3 -11  18   39.02   18.41
   4  11 -17   -0.43   17.80
  -4 -11  17   37.05   17.47
   5  11 -16   59.38   19.57
  -5 -11  16   48.50   17.83
   6  11 -15   86.54   17.88
  -6 -11  15  138.91   19.14
   7  11 -14    0.35   18.94
  -7 -11  14   15.17   18.31
   8  11 -13  118.40   19.80
  -8 -11  13   72.07   16.51
   9  11 -12  -21.24   18.81
  -9 -11  12   11.81   17.30
  10  11 -11  237.03   22.20
 -10 -11  11  228.96   21.37
  11  11 -10  182.00   20.94
 -11 -11  10  240.01   20.66
  12  11  -9   18.71   18.46
 -12 -11   9    3.44   18.21
  13  11  -8   36.42   18.59
 -13 -11   8   68.73   18.11
  14  11  -7  115.31   18.74
 -14 -11   7   64.54   19.57
  15  11  -6   81.33   18.41
 -15 -11   6   47.72   20.28
  16  11  -5    0.10   19.93
 -16 -11   5  -39.40   20.43
  17  11  -4   31.31   20.58
 -17 -11   4    6.32   20.33
  18  11  -3   -3.44   19.93
 -18 -11   3  -10.65   20.08
  19  11  -2   11.96   20.53
 -19 -11   2   23.44   20.26
  20  11  -1   31.86   20.48
 -20 -11   1  -11.71   20.38
  21  11   0   18.49   17.95
 -21 -11   0  -10.22   19.04
 -22 -11  -1   20.71   18.01
 -23 -11  -2   -0.76   15.78
 -23 -11  -2   12.39   18.41
 -24 -11  -3    5.16   17.60
 -24 -11  -3    9.31   17.70
  -5  10 -25    5.99   15.22
  -4  10 -24  -33.51   15.58
   4 -10  24    4.83   18.03
  -3  10 -23  -32.12   16.69
   3 -10  23    8.90   18.76
  -2  10 -22  -14.69   17.70
   2 -10  22  -31.81   17.95
  -1  10 -21   -7.38   16.84
   1 -10  21  -40.89   17.73
   0  10 -20  -10.09   17.78
   0 -10  20   -1.87   17.85
   1  10 -19   37.45   18.06
  -1 -10  19  -11.20   17.95
   2  10 -18   51.94   17.68
  -2 -10  18   37.96   18.08
   3  10 -17   26.38   18.13
  -3 -10  17   66.76   17.85
   4  10 -16   -4.86   19.19
  -4 -10  16   10.95   17.12
   5  10 -15    5.79   18.92
  -5 -10  15   27.39   17.27
   6  10 -14    9.69   18.59
  -6 -10  14  -12.39   17.30
   7  10 -13   51.23   19.02
  -7 -10  13   48.98   17.52
   8  10 -12  256.42   22.68
  -8 -10  12  223.04   20.69
   9  10 -11   46.00   18.71
  -9 -10  11   42.08   17.27
  10  10 -10   16.89   18.64
 -10 -10  10   34.54   17.37
  11  10  -9  167.96   20.64
 -11 -10   9  153.37   19.27
  12  10  -8  179.62   20.56
 -12 -10   8  212.32   21.44
  13  10  -7  146.44   20.66
 -13 -10   7  113.67   19.55
  14  10  -6   75.61   20.08
 -14 -10   6   36.95   18.74
  15  10  -5   45.34   19.70
 -15 -10   5   13.28   18.99
  16  10  -4   38.56   19.65
 -16 -10   4   -8.37   19.75
  17  10  -3   25.67   20.21
 -17 -10   3   50.91   18.38
  18  10  -2  -24.81   18.31
 -18 -10   2   37.40   18.56
  19  10  -1   49.34   20.43
 -19 -10   1    5.34   20.10
  20  10   0  -11.10   20.64
 -20 -10   0  -16.97   20.05
  21  10   1    6.45   17.70
 -21 -10  -1   11.28   19.12
 -22 -10  -2   26.93   18.74
 -22 -10  -2    1.72   17.78
 -23 -10  -3  -12.82   18.01
 -23 -10  -3   10.92   18.94
 -24 -10  -4   13.83   17.40
 -24 -10  -4  -32.04   17.88
 -25 -10  -5   19.50   17.17
 -25 -10  -5   -3.19   16.94
  -6   9 -25    1.14   15.07
   6  -9  25   16.89   16.36
  -5   9 -24    4.07   15.07
   5  -9  24   16.13   17.73
  -4   9 -23   16.16   16.87
   4  -9  23  -22.20   18.56
  -3   9 -22    0.25   17.32
   3  -9  22  -23.62   18.28
  -2   9 -21    6.90   16.56
   2  -9  21  -11.89   17.32
  -1   9 -20    1.92   17.09
   1  -9  20    2.38   18.31
   0   9 -19    3.89   16.97
   0  -9  19  -26.53   17.50
   1   9 -18   42.46   17.70
  -1  -9  18   28.98   18.41
   2   9 -17  118.02   18.06
  -2  -9  17  214.04   21.70
   3   9 -16   78.04   17.42
  -3  -9  16   69.47   17.60
   4   9 -15   84.51   19.50
  -4  -9  15  112.23   17.93
   5   9 -14   38.69   18.92
  -5  -9  14   70.66   17.60
   6   9 -13   34.47   18.74
  -6  -9  13   44.81   16.87
   7   9 -12    6.88   17.78
  -7  -9  12    2.48   14.97
   8   9 -11   24.30   17.88
  -8  -9  11   48.02   16.24
   9   9 -10   30.07   17.68
  -9  -9  10   12.95   15.98
  10   9  -9   48.22   17.95
 -10  -9   9   -9.23   16.72
  11   9  -8   28.50   17.78
 -11  -9   8   67.72   17.55
  12   9  -7   -6.75   17.98
 -12  -9   7   -7.43   16.94
  13   9  -6   11.03   19.27
 -13  -9   6   40.87   17.42
  14   9  -5   -8.98   19.32
 -14  -9   5  -17.02   18.97
  15   9  -4   69.72   20.13
 -15  -9   4   77.41   19.80
  16   9  -3   67.01   19.83
 -16  -9   3   32.34   19.75
  17   9  -2  121.79   20.71
 -17  -9   2   95.13   20.66
  18   9  -1   14.84   19.90
 -18  -9   1   41.02   20.64
  19   9   0   -0.63   19.85
 -19  -9   0    4.43   18.41
  20   9   1    8.50   19.09
 -20  -9  -1  -12.44   20.43
 -21  -9  -2   -5.44   16.36
 -21  -9  -2   12.21   20.18
 -22  -9  -3   14.16   19.02
 -22  -9  -3    9.00   19.37
 -23  -9  -4  -20.71   18.03
 -23  -9  -4    6.57   17.95
 -24  -9  -5    5.74   17.93
 -24  -9  -5   -2.43   18.21
  -7   8 -25   33.15   15.00
   7  -8  25   -0.48   17.04
  -6   8 -24   32.09   15.48
   6  -8  24   -2.38   17.52
  -5   8 -23  -31.38   16.89
   5  -8  23  -12.97   18.21
  -4   8 -22  -26.60   16.89
   4  -8  22   27.74   19.02
  -3   8 -21   25.57   16.46
   3  -8  21   -3.54   16.72
  -2   8 -20   56.09   16.99
   2  -8  20   54.83   18.64
  -1   8 -19    1.54   16.26
   1  -8  19   17.58   18.46
   0   8 -18   -6.88   16.56
   0  -8  18   36.97   18.61
   1   8 -17   60.82   17.07
  -1  -8  17   74.83   18.11
   2   8 -16  177.88   19.14
  -2  -8  16  219.38   21.12
   3   8 -15   22.46   18.23
  -3  -8  15  -27.29   16.77
   4   8 -14  121.59   17.15
  -4  -8  14  156.23   18.16
   5   8 -13  373.51   25.59
  -5  -8  13  414.98   25.64
   6   8 -12   58.14   17.60
  -6  -8  12   38.56   15.93
   7   8 -11    2.68   17.30
  -7  -8  11   10.87   15.86
   8   8 -10  302.95   22.89
  -8  -8  10  281.21   20.91
   9   8  -9   -5.36   17.20
  -9  -8   9    2.38   16.11
  10   8  -8  319.64   23.16
 -10  -8   8  263.76   20.96
  11   8  -7  150.04   18.79
 -11  -8   7  149.02   17.93
  12   8  -6   26.48   18.03
 -12  -8   6   -1.37   17.60
  13   8  -5  610.71   34.67
 -13  -8   5  531.56   31.51
  14   8  -4  141.74   20.18
 -14  -8   4   85.70   19.02
  15   8  -3  -17.22   19.37
 -15  -8   3   -2.30   19.19
  16   8  -2   54.04   20.00
 -16  -8   2   86.94   20.10
  17   8  -1   23.52   17.52
 -17  -8   1   14.01   19.72
  18   8   0   19.78   19.78
 -18  -8   0  -27.74   20.46
  19   8   1   49.03   18.89
 -19  -8  -1   15.50   20.43
 -20  -8  -2  -13.73   20.05
 -20  -8  -2  -17.85   16.72
 -21  -8  -3   11.78   17.98
 -21  -8  -3   41.02   18.26
 -22  -8  -4  -22.33   17.15
 -22  -8  -4   -0.53   19.04
 -23  -8  -5    3.72   18.16
 -23  -8  -5   34.49   17.47
 -24  -8  -6   13.58   15.98
 -24  -8  -6   -6.27   18.03
 -25  -8  -7   -4.63   17.20
 -25  -8  -7   46.28   17.40
  -8   7 -25    5.01   14.74
   8  -7  25    8.12   17.15
  -7   7 -24    2.88   15.10
   7  -7  24  -26.20   17.12
  -6   7 -23   26.53   16.89
   6  -7  23   24.30   18.49
  -5   7 -22   -1.04   16.59
   5  -7  22   18.81   19.24
  -4   7 -21   17.70   16.06
   4  -7  21   20.84   17.85
  -3   7 -20   -8.67   16.44
   3  -7  20   23.77   19.52
  -2   7 -19   47.69   16.66
   2  -7  19    3.94   17.98
  -1   7 -18  160.18   18.36
   1  -7  18  169.79   20.38
   0   7 -17  123.58   17.70
   0  -7  17  134.38   19.35
   1   7 -16  165.71   18.23
  -1  -7  16  209.72   20.58
   2   7 -15  388.93   24.53
  -2  -7  15  425.60   26.10
   3   7 -14   93.97   17.98
  -3  -7  14  102.37   16.69
   4   7 -13  364.15   24.81
  -4  -7  13  427.63   26.00
   5   7 -12  315.35   22.23
  -5  -7  12  370.47   23.54
   6   7 -11  191.56   19.37
  -6  -7  11  167.96   16.51
   7   7 -10   48.63   16.64
  -7  -7  10   32.22   14.41
   8   7  -9  183.74   18.54
  -8  -7   9  164.70   17.50
   9   7  -8   99.10   17.42
  -9  -7   8   87.80   16.34
  10   7  -7   48.68   16.79
 -10  -7   7   34.72   15.73
  11   7  -6  632.46   34.82
 -11  -7   6  596.55   33.10
  12   7  -5  592.76   33.66
 -12  -7   5  534.09   30.88
  13   7  -4  367.44   26.76
 -13  -7   4  349.23   24.53
  14   7  -3   57.73   18.51
 -14  -7   3   84.06   20.61
  15   7  -2  271.60   23.19
 -15  -7   2  236.65   22.23
  16   7  -1   97.28   20.28
 -16  -7   1   46.81   19.55
  17   7   0  220.54   22.38
 -17  -7   0  191.18   21.80
  18   7   1   42.05   18.03
 -18  -7  -1   32.19   20.10
 -19  -7  -2  -12.64   20.53
 -19  -7  -2  -20.74   16.69
 -20  -7  -3  -14.49   20.10
 -20  -7  -3   19.32   19.17
 -21  -7  -4    9.18   20.21
 -21  -7  -4   35.25   16.13
 -22  -7  -5    1.97   18.59
 -22  -7  -5  -26.38   19.35
 -23  -7  -6   14.84   16.21
 -23  -7  -6    6.85   20.28
 -24  -7  -7   37.68   18.06
 -24  -7  -7  -12.44   19.78
 -25  -7  -8    7.00   15.98
 -25  -7  -8    1.16   17.20
  -9   6 -25   38.99   15.38
   9  -6  25  -19.12   16.51
  -8   6 -24   12.44   15.96
   8  -6  24   15.45   17.40
  -7   6 -23   27.29   17.85
   7  -6  23   16.72   18.79
  -6   6 -22  -17.65   17.65
   6  -6  22   29.56   18.69
  -5   6 -21   17.40   17.45
   5  -6  21   -2.25   17.17
  -4   6 -20   33.03   16.97
   4  -6  20   21.09   18.01
  -3   6 -19    9.89   16.03
   3  -6  19   22.41   18.66
  -2   6 -18  153.10   18.23
   2  -6  18  247.50   22.71
  -1   6 -17  125.03   17.58
   1  -6  17  178.36   19.60
   0   6 -16   17.58   16.36
   0  -6  16   11.73   16.97
   1   6 -15   -2.48   16.79
  -1  -6  15  -16.26   16.34
   2   6 -14   95.87   17.42
  -2  -6  14  121.56   17.12
   3   6 -13  -10.27   15.43
  -3  -6  13    2.00   15.00
   4   6 -12  367.69   24.30
  -4  -6  12  349.74   22.96
   5   6 -11  563.17   31.10
  -5  -6  11  614.25   33.43
   6   6 -10  267.30   20.76
  -6  -6  10  250.81   18.74
   7   6  -9   95.69   16.44
  -7  -6   9   88.43   14.92
   8   6  -8   88.00   16.94
  -8  -6   8   84.36   15.88
   9   6  -7  168.45   18.92
  -9  -6   7  155.14   16.89
  10   6  -6  291.32   21.07
 -10  -6   6  265.53   20.05
  11   6  -5  341.65   24.00
 -11  -6   5  281.71   21.44
  12   6  -4   24.35   17.32
 -12  -6   4   39.32   17.02
  13   6  -3  178.59   18.79
 -13  -6   3  138.33   18.11
  14   6  -2   11.53   18.08
 -14  -6   2   69.29   19.70
  15   6  -1   49.82   18.49
 -15  -6   1   41.93   18.31
  16   6   0   29.41   19.24
 -16  -6   0   34.22   19.32
  17   6   1  146.60   19.78
 -17  -6  -1   97.16   20.13
 -18  -6  -2   53.74   20.13
 -18  -6  -2   65.35   18.26
 -19  -6  -3   13.68   20.15
 -19  -6  -3   23.62   16.46
 -20  -6  -4   13.15   20.91
 -20  -6  -4   33.66   19.14
 -21  -6  -5   18.46   20.74
 -21  -6  -5   76.24   16.64
 -22  -6  -6  -22.81   18.84
 -22  -6  -6   11.20   17.42
 -23  -6  -7   15.65   18.59
 -23  -6  -7  -18.87   18.21
 -24  -6  -8    5.66   17.25
 -24  -6  -8    2.76   17.85
 -25  -6  -9   16.31   18.61
 -25  -6  -9  -11.41   16.64
  -9   5 -24   14.87   15.70
   9  -5  24   28.75   17.85
  -8   5 -23   -0.13   17.95
   8  -5  23   36.09   18.06
  -7   5 -22   15.38   17.85
   7  -5  22    2.60   18.84
  -6   5 -21   67.49   16.99
   6  -5  21   42.79   17.98
  -5   5 -20   -6.78   17.27
   5  -5  20   12.26   19.27
  -4   5 -19    6.95   16.84
   4  -5  19   61.25   18.81
  -3   5 -18    6.27   16.54
   3  -5  18   36.42   18.99
  -2   5 -17  -24.50   16.94
   2  -5  17  -25.36   17.95
  -1   5 -16  246.11   19.45
   1  -5  16  357.07   24.45
   0   5 -15  154.46   18.33
   0  -5  15  199.85   19.12
   1   5 -14  238.72   19.22
  -1  -5  14  282.98   20.58
   2   5 -13  441.79   26.30
  -2  -5  13  461.76   26.96
   3   5 -12 2029.64   96.68
  -3  -5  12 2248.38  106.99
   4   5 -11  924.04   46.35
  -4  -5  11  941.48   47.14
   5   5 -10  762.70   39.20
  -5  -5  10  909.37   45.75
   6   5  -9  224.59   19.27
  -6  -5   9  240.74   18.74
   7   5  -8   39.17   15.70
  -7  -5   8    9.20   14.54
   8   5  -7  291.32   20.96
  -8  -5   7  252.20   18.84
   9   5  -6  514.11   29.69
  -9  -5   6  495.40   28.37
  10   5  -5  916.70   46.20
 -10  -5   5  924.04   47.11
  11   5  -4  273.62   21.39
 -11  -5   4  228.02   19.52
  12   5  -3  470.36   28.75
 -12  -5   3  411.19   25.87
  13   5  -2  685.31   37.02
 -13  -5   2  677.22   36.36
  14   5  -1  582.39   33.20
 -14  -5   1  594.78   33.53
  15   5   0  279.94   22.89
 -15  -5   0  298.91   24.76
  16   5   1  106.59   19.32
 -16  -5  -1   57.58   18.99
 -17  -5  -2  213.61   18.74
 -17  -5  -2  202.48   22.56
 -18  -5  -3   90.58   21.24
 -18  -5  -3   94.10   16.84
 -19  -5  -4   24.38   21.70
 -19  -5  -4   11.96   18.33
 -20  -5  -5  -31.56   21.52
 -20  -5  -5   12.26   18.87
 -21  -5  -6   35.83   16.21
 -21  -5  -6  -20.05   21.29
 -22  -5  -7   10.06   18.06
 -22  -5  -7   -7.79   17.17
 -23  -5  -8   -2.05   17.12
 -23  -5  -8   23.92   19.95
 -24  -5  -9    1.69   17.65
 -24  -5  -9   -9.08   16.99
 -25  -5 -10   -3.11   16.36
 -25  -5 -10   -1.95   16.82
 -10   4 -24  -17.27   15.27
  10  -4  24  -13.40   17.58
  -9   4 -23    0.61   17.88
   9  -4  23  -14.09   18.01
  -8   4 -22  -12.59   17.75
   8  -4  22    3.49   18.41
  -7   4 -21   24.78   16.69
   7  -4  21   17.40   17.80
  -6   4 -20   29.76   17.09
   6  -4  20   56.92   19.50
  -5   4 -19   21.65   16.16
   5  -4  19   20.31   18.41
  -4   4 -18   73.01   17.04
   4  -4  18   98.32   19.14
  -3   4 -17   89.98   17.37
   3  -4  17   76.50   18.87
  -2   4 -16   -0.61   15.93
   2  -4  16    6.04   17.88
  -1   4 -15  137.42   16.82
   1  -4  15  144.65   18.13
   0   4 -14   28.22   14.67
   0  -4  14   60.72   15.63
   1   4 -13   18.36   14.57
  -1  -4  13   20.51   15.22
   2   4 -12  104.29   15.10
  -2  -4  12  140.12   16.59
   3   4 -11  720.97   37.05
  -3  -4  11  830.47   42.23
   4   4 -10   59.63   15.70
  -4  -4  10   24.76   14.52
   5   4  -9 1187.79   58.09
  -5  -4   9 1231.29   59.88
   6   4  -8 2086.54   99.74
  -6  -4   8 2004.35   95.51
   7   4  -7  356.57   23.14
  -7  -4   7  272.36   20.46
   8   4  -6 1177.68   58.14
  -8  -4   6 1084.87   53.74
   9   4  -5  555.84   30.62
  -9  -4   5  452.41   27.08
  10   4  -4   46.13   17.90
 -10  -4   4   31.33   15.65
  11   4  -3    6.60   16.29
 -11  -4   3   21.37   15.60
  12   4  -2  165.11   18.59
 -12  -4   2  133.29   17.73
  13   4  -1  138.86   19.65
 -13  -4   1  163.03   19.02
  14   4   0   59.96   17.55
 -14  -4   0   22.94   17.09
 -15  -4  -1   47.31   14.84
 -15  -4  -1    9.13   18.38
 -16  -4  -2   82.62   20.10
 -16  -4  -2  121.13   16.26
 -17  -4  -3   43.95   20.74
 -17  -4  -3   47.44   15.63
 -18  -4  -4   87.70   21.34
 -18  -4  -4   81.61   18.64
 -19  -4  -5  -12.34   21.82
 -19  -4  -5  -11.86   16.24
 -20  -4  -6   32.02   19.50
 -20  -4  -6   28.68   17.02
 -21  -4  -7  -11.53   21.42
 -21  -4  -7   26.60   16.29
 -22  -4  -8   -6.55   18.97
 -22  -4  -8  -22.38   19.78
 -23  -4  -9   11.03   18.99
 -23  -4  -9    0.15   18.18
 -24  -4 -10   26.07   17.22
 -24  -4 -10    7.21   18.92
 -11   3 -24   16.36   14.59
  11  -3  24   -0.10   17.12
 -10   3 -23    8.07   17.42
  10  -3  23    9.53   17.83
  -9   3 -22  -18.11   17.63
   9  -3  22   10.65   18.31
  -8   3 -21   46.05   16.49
   8  -3  21   30.57   16.79
  -7   3 -20    1.42   16.51
   7  -3  20   -5.23   19.40
  -6   3 -19   20.13   16.49
   6  -3  19   -1.44   18.44
  -5   3 -18   58.37   17.09
   5  -3  18   58.16   19.09
  -4   3 -17   36.29   16.41
   4  -3  17   68.86   18.44
  -3   3 -16  122.32   16.56
   3  -3  16  220.24   20.69
  -2   3 -15  131.88   16.89
   2  -3  15  172.24   17.73
  -1   3 -14   32.87   15.70
   1  -3  14   59.30   15.75
   0   3 -13  620.32   33.05
   0  -3  13  692.90   36.49
   1   3 -12  481.24   27.11
  -1  -3  12  581.63   31.69
   2   3 -11   97.16   14.44
  -2  -3  11   75.66   15.60
   3   3 -10 1053.76   51.89
  -3  -3  10 1279.34   62.21
   4   3  -9  378.57   24.25
  -4  -3   9  417.51   25.44
   5   3  -8 1815.70   87.12
  -5  -3   8 1773.47   84.92
   6   3  -7   45.01   15.32
  -6  -3   7   42.96   14.72
   7   3  -6 1512.24   73.23
  -7  -3   6 1392.63   67.37
   8   3  -5 1211.06   59.58
  -8  -3   5 1194.62   58.64
   9   3  -4  842.10   43.52
  -9  -3   4  758.40   39.78
  10   3  -3 1306.14   63.78
 -10  -3   3 1339.02   65.32
  11   3  -2  280.70   22.23
 -11  -3   2  282.22   21.65
  12   3  -1 1371.89   67.19
 -12  -3   1 1295.27   63.37
  13   3   0   14.24   16.54
 -13  -3   0    1.95   16.77
 -14  -3  -1  589.98   33.63
 -14  -3  -1  596.30   32.02
 -15  -3  -2   67.17   18.99
 -15  -3  -2   36.59   16.18
 -16  -3  -3  172.24   18.94
 -16  -3  -3  155.62   21.39
 -17  -3  -4  135.98   19.88
 -17  -3  -4  104.29   16.49
 -18  -3  -5   33.30   18.84
 -18  -3  -5   47.52   18.26
 -19  -3  -6   42.89   21.87
 -19  -3  -6   16.77   18.49
 -20  -3  -7    0.89   19.27
 -20  -3  -7   29.76   16.89
 -21  -3  -8   -3.77   19.07
 -21  -3  -8   26.22   16.26
 -23  -3 -10    8.02   17.02
 -23  -3 -10  -10.49   19.83
 -24  -3 -11   -5.01   17.12
 -24  -3 -11   33.79   17.22
 -25  -3 -12   -5.46   16.59
 -25  -3 -12   14.57   16.99
 -12   2 -24   -2.98   15.48
  12  -2  24   12.29   15.96
 -11   2 -23   15.43   16.29
  11  -2  23  -16.79   17.02
 -10   2 -22  -11.41   17.40
  10  -2  22  -18.54   18.49
  -9   2 -21  -21.29   16.49
   9  -2  21  -14.49   17.58
  -8   2 -20    7.26   16.74
   8  -2  20  -10.34   18.99
  -7   2 -19   10.32   16.21
   7  -2  19    4.88   17.80
  -6   2 -18   27.11   16.77
   6  -2  18   64.61   19.45
  -5   2 -17  179.12   18.99
   5  -2  17  211.71   20.94
  -4   2 -16  106.36   16.54
   4  -2  16   89.60   18.01
  -3   2 -15   21.19   15.73
   3  -2  15   67.19   17.17
  -2   2 -14  132.36   16.61
   2  -2  14  144.35   16.74
  -1   2 -13   32.62   14.79
   1  -2  13   40.69   16.26
   0   2 -12  437.74   25.84
   0  -2  12  477.95   27.51
   1   2 -11  140.55   16.99
  -1  -2  11  182.33   17.42
   2   2 -10  113.60   15.96
  -2  -2  10  121.84   16.29
   3   2  -9  143.44   16.46
  -3  -2   9  136.68   16.01
   4   2  -8 3527.72  166.37
  -4  -2   8 3780.60  178.06
   5   2  -7 4306.60  202.66
  -5  -2   7 4339.47  204.13
   6   2  -6  956.40   47.57
  -6  -2   6  883.83   44.13
   7   2  -5  303.46   21.42
  -7  -2   5  200.46   17.35
   8   2  -4 1376.95   66.81
  -8  -2   4 1297.29   63.35
   9   2  -3  562.41   31.43
  -9  -2   3  465.81   27.39
  10   2  -2  151.86   18.71
 -10  -2   2  128.62   16.87
  11   2  -1  133.35   17.42
 -11  -2   1  121.18   17.88
  12   2   0 1038.59   51.71
 -12  -2   0 1059.58   52.98
 -13  -2  -1   77.36   15.25
 -13  -2  -1   42.48   17.02
 -14  -2  -2  138.68   16.03
 -14  -2  -2  141.26   19.45
 -15  -2  -3  121.08   19.65
 -15  -2  -3  143.16   17.65
 -16  -2  -4   11.03   20.00
 -16  -2  -4  -12.82   14.74
 -18  -2  -6  269.57   24.91
 -18  -2  -6  232.55   20.36
 -19  -2  -7   32.55   16.34
 -19  -2  -7   62.82   21.98
 -20  -2  -8   61.93   19.22
 -20  -2  -8   42.26   20.33
 -21  -2  -9    0.53   18.11
 -21  -2  -9    5.66   20.89
 -22  -2 -10    8.02   17.88
 -22  -2 -10   42.74   18.26
 -23  -2 -11  -20.71   18.01
 -23  -2 -11  -16.21   16.72
 -24  -2 -12    5.64   16.74
 -24  -2 -12    3.26   17.83
 -12   1 -23   -7.26   14.77
  12  -1  23   -8.40   17.47
 -11   1 -22    3.06   17.90
  11  -1  22   -3.97   18.01
 -10   1 -21   27.84   17.15
  10  -1  21   38.19   18.06
  -9   1 -20    2.78   16.06
   9  -1  20    8.52   18.51
  -8   1 -19   47.67   16.56
   8  -1  19   37.33   18.61
  -7   1 -18    7.08   16.66
   7  -1  18   45.16   18.84
  -6   1 -17  112.89   17.07
   6  -1  17  101.10   19.75
  -5   1 -16   78.14   16.03
   5  -1  16   73.84   17.70
  -4   1 -15   19.37   15.50
   4  -1  15   52.95   17.80
  -3   1 -14  512.34   28.88
   3  -1  14  625.13   33.91
  -2   1 -13   48.55   14.92
   2  -1  13   42.43   15.96
  -1   1 -12 2258.50  107.35
   1  -1  12 2619.87  124.32
   0   1 -11  287.53   20.46
   0  -1  11  298.91   21.14
   1   1 -10 1460.15   70.66
  -1  -1  10 1658.15   79.63
   2   1  -9  677.47   35.76
  -2  -1   9  670.65   35.07
   3   1  -8 1036.06   50.70
  -3  -1   8 1079.56   52.93
   4   1  -7  510.32   27.87
  -4  -1   7  474.66   26.65
   5   1  -6  229.57   18.23
  -5  -1   6  213.16   16.84
   6   1  -5 2538.95  120.20
  -6  -1   5 2142.93  101.68
   7   1  -4 3279.89  154.74
  -7  -1   4 2984.02  140.98
   8   1  -3 3856.47  181.67
  -8  -1   3 3393.69  160.13
   9   1  -2 1071.97   53.26
  -9  -1   2 1005.46   50.25
  10   1  -1 1708.23   82.04
 -10  -1   1 1798.76   86.44
 -11  -1   0  346.96   21.75
 -11  -1   0  320.91   23.57
 -12  -1  -1 2761.48  131.17
 -12  -1  -1 2678.03  126.82
 -13  -1  -2   25.01   17.25
 -13  -1  -2   11.20   14.11
 -14  -1  -3  112.18   18.89
 -14  -1  -3  112.79   16.54
 -15  -1  -4  203.32   19.32
 -15  -1  -4  171.99   20.69
 -16  -1  -5  379.58   27.39
 -16  -1  -5  350.50   24.18
 -17  -1  -6  171.56   20.89
 -17  -1  -6  201.98   20.58
 -18  -1  -7  190.24   19.02
 -18  -1  -7  236.22   22.58
 -19  -1  -8   20.61   20.96
 -19  -1  -8   26.45   16.72
 -20  -1  -9   20.86   21.34
 -20  -1  -9   25.72   18.79
 -21  -1 -10   -2.76   18.81
 -21  -1 -10    8.85   18.21
 -22  -1 -11   -3.54   18.08
 -22  -1 -11    6.37   17.80
 -23  -1 -12    3.52   17.15
 -23  -1 -12   17.78   16.87
 -13   0 -23  -26.96   15.25
  13   0  23    9.63   16.36
 -12   0 -22  -53.51   17.55
  12   0  22   20.15   17.83
 -11   0 -21   -0.96   17.17
  11   0  21   18.49   17.55
 -10   0 -20   14.87   16.06
  10   0  20  -14.01   17.37
  -9   0 -19   -7.18   16.46
   9   0  19    7.74   18.64
  -8   0 -18   28.20   16.61
   8   0  18   21.34   18.38
  -7   0 -17  138.02   17.70
   7   0  17  228.40   21.62
  -6   0 -16   21.04   16.01
   6   0  16    0.86   17.12
  -5   0 -15  257.69   20.33
   5   0  15  348.98   24.55
  -4   0 -14   30.37   15.40
   4   0  14   50.58   15.96
  -3   0 -13  -20.36   14.95
   3   0  13   31.79   15.86
  -2   0 -12  864.61   43.57
   2   0  12 1004.70   50.27
  -1   0 -11  278.93   20.38
   1   0  11  294.36   21.29
   0   0 -10   29.94   15.25
   0   0  10   49.49   16.44
   1   0  -9   84.84   15.48
  -1   0   9   88.61   16.21
   2   0  -8  557.86   30.22
  -2   0   8  595.54   31.71
   3   0  -7  150.77   15.35
  -3   0   7  167.11   16.08
   4   0  -6 2817.12  133.09
  -4   0   6 2989.08  140.93
   5   0  -5 1200.69   58.16
  -5   0   5 1116.98   53.84
   6   0  -4  917.46   45.39
  -6   0   4  824.15   40.89
   7   0  -3  269.83   19.78
  -7   0   3  238.39   18.08
   8   0  -2  317.37   21.39
  -8   0   2  348.98   22.25
  -9   0   1 1442.95   70.02
  -9   0   1 1646.78   78.95
 -10   0   0   15.38   17.83
 -10   0   0   55.28   14.64
 -11   0  -1  345.19   24.23
 -11   0  -1  360.86   22.08
 -12   0  -2  517.40   30.09
 -12   0  -2  486.29   27.34
 -13   0  -3  751.82   38.41
 -13   0  -3  757.89   39.93
 -14   0  -4   40.28   17.02
 -14   0  -4   29.66   14.97
 -15   0  -5  237.03   20.48
 -15   0  -5  252.88   23.01
 -16   0  -6    1.29   20.26
 -16   0  -6    0.89   14.95
 -17   0  -7  158.48   22.68
 -17   0  -7  152.79   19.70
 -18   0  -8   27.24   21.32
 -18   0  -8   -8.57   18.31
 -19   0  -9  -11.68   21.52
 -19   0  -9   32.85   18.84
 -21   0 -11    0.73   18.06
 -21   0 -11    5.59   18.13
 -22   0 -12  -13.05   16.99
 -22   0 -12   -4.53   17.65
 -23   0 -13    5.31   17.20
 -23   0 -13  -27.82   17.02
 -24   0 -14   11.81   16.24
 -24   0 -14   -4.88   16.66
 -14  -1 -23   -2.05   15.05
 -14  -1 -23   -5.64   15.07
 -13  -1 -22   17.68   15.88
 -13  -1 -22   -6.40   15.86
 -12  -1 -21   19.14   16.99
  12   1  21   -5.87   17.20
 -11  -1 -20    4.50   15.38
  11   1  20  -10.39   17.12
 -10  -1 -19    5.21   16.18
  10   1  19   18.23   18.13
  -9  -1 -18   -6.70   16.03
   9   1  18   40.08   18.76
  -8  -1 -17   29.92   16.72
   8   1  17   53.94   18.92
  -7  -1 -16   31.74   16.46
   7   1  16   51.82   18.46
  -6  -1 -15   -9.00   15.25
   6   1  15   63.35   17.09
  -5  -1 -14  448.61   26.55
   5   1  14  564.69   31.23
  -4  -1 -13  114.94   16.29
   4   1  13  151.63   17.55
  -3  -1 -12 1149.86   56.42
   3   1  12 1348.12   65.67
  -2  -1 -11  172.01   17.45
   2   1  11  178.21   18.11
  -1  -1 -10 1382.01   67.22
   1   1  10 1693.05   81.53
   0  -1  -9 1207.26   59.30
   0   1   9 1422.72   69.09
   1  -1  -8 3183.80  150.24
  -1   1   8 3527.72  166.27
   2  -1  -7  956.15   47.42
  -2   1   7 1074.75   52.95
   3  -1  -6  905.57   44.76
  -3   1   6  887.37   43.67
   4  -1  -5 2235.99  105.65
  -4   1   5 2561.71  120.60
   6  -1  -3 3140.81  148.11
  -6   1   3 3272.31  154.03
  -7   1   2 2857.58  135.01
  -8   1   1 3828.65  180.15
  -8   1   1 3788.19  178.54
  -9   1   0  110.08   17.30
  -9   1   0  124.57   15.48
 -10   1  -1 1725.93   82.59
 -10   1  -1 1738.82   84.06
 -11   1  -2  200.23   16.87
 -11   1  -2  223.27   20.05
 -12   1  -3  646.12   33.91
 -12   1  -3  689.11   37.05
 -13   1  -4    1.72   13.93
 -13   1  -4   27.41   17.90
 -14   1  -5  247.32   20.64
 -14   1  -5  289.80   20.89
 -15   1  -6    7.41   19.52
 -15   1  -6   32.50   17.04
 -16   1  -7  224.48   23.44
 -16   1  -7  241.83   21.04
 -17   1  -8   79.89   21.47
 -17   1  -8   75.01   17.20
 -18   1  -9   39.22   19.80
 -18   1  -9   26.55   16.56
 -19   1 -10   27.31   19.22
 -19   1 -10   34.44   16.84
 -20   1 -11   -1.11   16.69
 -20   1 -11    0.05   19.12
 -21   1 -12   21.62   17.68
 -21   1 -12   15.40   17.88
 -22   1 -13   -6.45   17.30
 -22   1 -13    1.31   17.07
 -23   1 -14    2.73   17.25
 -23   1 -14   29.06   16.54
 -14  -2 -22   24.66   14.11
 -14  -2 -22   12.62   16.06
 -13  -2 -21   22.25   17.25
 -13  -2 -21   30.04   17.50
 -12  -2 -20  -25.95   16.11
 -12  -2 -20    6.68   16.72
 -11  -2 -19    2.40   16.34
 -10  -2 -18   -7.03   15.91
  10   2  18   18.59   18.56
  -9  -2 -17  113.04   17.80
   9   2  17  145.91   19.55
  -8  -2 -16   33.73   16.24
   8   2  16   67.17   19.14
  -7  -2 -15  238.49   19.72
   7   2  15  266.54   21.42
  -6  -2 -14   39.17   15.45
   6   2  14   61.00   18.13
  -5  -2 -13  728.30   37.78
   5   2  13  830.97   42.41
  -4  -2 -12  107.37   15.98
   4   2  12  165.54   17.98
  -3  -2 -11  258.45   19.75
   3   2  11  307.51   21.72
  -2  -2 -10  122.04   16.64
   2   2  10  181.52   17.88
  -1  -2  -9  909.11   45.82
   1   2   9 1084.62   53.89
   0  -2  -8  271.34   19.95
   0   2   8  330.27   22.33
   1  -2  -7 2925.86  138.18
  -1   2   7 3080.12  145.53
   2  -2  -6 4210.50  198.08
  -2   2   6 4301.54  202.31
  -6   2   2 4407.75  207.14
  -7   2   1 1065.65   52.30
  -7   2   1 1084.87   52.65
  -8   2   0  665.08   34.39
  -8   2   0  636.25   33.79
  -9   2  -1  744.99   37.93
  10  -2   2  151.76   15.32
 -10   2  -2  196.34   16.89
  11  -2   3  119.44   14.49
 -11   2  -3   85.20   15.43
  12  -2   4  129.73   15.10
 -12   2  -4  110.74   14.92
 -13   2  -5  537.88   29.84
 -14   2  -6  132.81   19.29
 -14   2  -6  103.08   16.13
 -15   2  -7  478.71   29.59
 -15   2  -7  440.02   27.49
 -16   2  -8  243.40   24.35
 -16   2  -8  226.81   19.42
 -17   2  -9  179.34   23.04
 -17   2  -9  166.90   18.59
 -18   2 -10  106.24   22.53
 -18   2 -10   86.03   16.84
 -19   2 -11   17.30   16.64
 -19   2 -11   -4.98   20.03
 -20   2 -12   -0.94   16.89
 -20   2 -12   -2.05   18.01
 -21   2 -13   -5.01   17.42
 -21   2 -13   19.72   18.03
 -22   2 -14   15.02   17.55
 -22   2 -14  -22.94   17.55
 -23   2 -15  -14.14   16.61
 -23   2 -15    2.30   17.04
 -15  -3 -22    6.04   15.25
 -15  -3 -22  -15.22   13.73
 -14  -3 -21   -4.10   16.77
 -14  -3 -21   13.88   16.49
 -13  -3 -20    2.63   16.24
 -13  -3 -20   23.29   17.37
 -12  -3 -19   51.66   16.16
 -12  -3 -19   17.07   20.64
 -11  -3 -18   -9.43   16.41
 -11  -3 -18    3.14   19.24
 -10  -3 -17   57.30   18.94
 -10  -3 -17    9.26   16.36
  -9  -3 -16   59.35   16.92
   9   3  16   40.89   18.21
  -8  -3 -15    3.44   15.75
   8   3  15   13.50   17.50
  -7  -3 -14   91.21   16.94
   7   3  14   81.93   18.28
  -6  -3 -13  149.53   16.66
   6   3  13  139.01   17.60
  -5  -3 -12  391.97   23.97
   5   3  12  494.13   28.58
  -4  -3 -11   31.41   15.05
   4   3  11    5.51   15.60
  -3  -3 -10 1333.45   64.89
   3   3  10 1572.43   75.99
  -2  -3  -9  539.40   30.55
   2   3   9  537.12   29.99
  -1  -3  -8 3942.45  185.82
   1   3   8 4068.89  191.63
   0  -3  -7  235.21   19.47
   0   3   7  267.80   20.56
   1  -3  -6 3292.54  155.40
  -1   3   6 3831.18  180.48
   6  -3  -1 1075.26   51.94
  -6   3   1  950.84   46.15
   7  -3   0  193.10   16.31
  -7   3   0  189.26   15.93
   8  -3   1 1283.63   62.01
  -8   3  -1 1035.81   50.88
   9  -3   2  206.58   17.60
  -9   3  -2  165.46   16.44
  10  -3   3 1416.65   68.61
 -10   3  -3 1391.62   67.29
  11  -3   4  948.31   47.34
 -11   3  -4  849.43   42.56
  12  -3   5 2665.39  126.32
 -12   3  -5 2188.45  103.93
  13  -3   6   11.15   15.27
 -13   3  -6   -1.85   14.72
  14  -3   7  174.77   19.04
 -14   3  -7  130.23   16.66
  15  -3   8   29.39   17.27
 -15   3  -8   20.66   15.91
  16  -3   9  153.12   18.92
 -16   3  -9  107.75   17.04
 -17   3 -10   26.88   16.77
 -18   3 -11   51.46   19.67
 -18   3 -11   66.51   17.50
 -19   3 -12   -3.39   19.02
 -19   3 -12   17.25   16.36
 -21   3 -14    6.22   17.07
 -21   3 -14   11.58   17.80
 -15  -4 -21  -13.45   15.20
 -15  -4 -21   -4.43   16.24
 -14  -4 -20    2.30   17.65
 -14  -4 -20  -35.73   16.13
 -13  -4 -19   21.22   18.08
 -13  -4 -19   -0.83   16.61
 -12  -4 -18   27.59   20.10
 -12  -4 -18   30.50   16.66
 -11  -4 -17   33.94   16.36
 -11  -4 -17   16.03   20.08
 -10  -4 -16   24.35   17.15
 -10  -4 -16    7.94   19.72
  -9  -4 -15   58.11   17.09
  -9  -4 -15   46.35   20.31
  -8  -4 -14   82.29   16.41
  -8  -4 -14  124.54   20.23
  -7  -4 -13  317.62   21.92
  -7  -4 -13  339.37   24.83
  -6  -4 -12   20.46   15.45
  -6  -4 -12   45.16   16.44
  -5  -4 -11  237.05   19.14
  -5  -4 -11  294.10   22.81
  -4  -4 -10   51.84   15.68
  -4  -4 -10   57.61   18.92
  -3  -4  -9  777.11   40.28
  -3  -4  -9  867.64   44.33
  -2  -4  -8 1455.85   70.38
  -2  -4  -8 1499.09   73.23
  -1  -4  -7 3272.31  154.46
  -1  -4  -7 3335.53  157.82
   0  -4  -6  982.45   49.34
   0  -4  -6 1000.15   50.83
   5  -4  -1 2675.50  126.19
  -5   4   1 2592.05  122.14
   6  -4   0 3330.47  156.96
  -6   4   0 2968.85  139.92
   7  -4   1  717.68   36.77
  -7   4  -1  574.04   30.57
   8  -4   2 4147.28  195.20
  -8   4  -2 3679.45  173.28
   9  -4   3  458.22   26.38
  -9   4  -3  410.68   24.43
  10  -4   4   46.68   15.75
 -10   4  -4   61.35   14.21
  11  -4   5 1266.94   61.78
 -11   4  -5 1001.16   49.31
  12  -4   6  472.64   27.54
 -12   4  -6  418.02   24.88
  13  -4   7  486.29   28.65
 -13   4  -7  379.32   23.92
  14  -4   8  189.11   19.67
 -14   4  -8  143.38   17.17
  15  -4   9   77.38   18.11
 -15   4  -9   87.37   16.74
  16  -4  10   33.51   17.95
 -16   4 -10   36.62   17.02
  17  -4  11  -16.59   18.13
 -17   4 -11  -22.13   16.51
  18  -4  12  -36.59   17.65
 -18   4 -12   23.59   16.92
 -19   4 -13   -9.36   17.50
 -20   4 -14    3.06   17.55
 -20   4 -14  -14.97   17.68
 -21   4 -15    2.38   17.50
 -21   4 -15   -4.78   17.40
 -22   4 -16   -5.23   16.97
 -22   4 -16   -8.45   16.01
 -16  -5 -21   -5.89   14.87
 -16  -5 -21   -1.57   14.29
 -15  -5 -20   20.71   16.29
 -15  -5 -20    2.71   15.07
 -14  -5 -19    5.82   17.45
 -14  -5 -19   -7.54   17.12
 -13  -5 -18   10.47   19.88
 -13  -5 -18  -25.01   16.59
 -12  -5 -17  -11.78   17.04
 -12  -5 -17   -4.05   19.67
 -11  -5 -16   32.77   17.04
 -11  -5 -16   41.37   19.57
 -10  -5 -15    9.58   17.07
 -10  -5 -15    8.62   21.29
  -9  -5 -14  -34.87   16.36
  -9  -5 -14  -48.30   19.70
  -8  -5 -13  539.15   30.57
  -8  -5 -13  540.66   33.89
  -7  -5 -12  508.55   29.03
  -7  -5 -12  566.21   32.55
  -6  -5 -11  311.05   21.57
  -6  -5 -11  290.82   22.58
  -5  -5 -10  942.75   47.37
  -5  -5 -10  979.16   49.99
  -4  -5  -9  575.81   33.66
  -4  -5  -9  520.18   29.51
  -3  -5  -8 1294.00   64.36
  -3  -5  -8 1225.72   60.29
  -2  -5  -7  326.73   22.33
  -2  -5  -7  325.97   24.58
  -1  -5  -6 2804.47  132.69
  -1  -5  -6 2667.92  126.77
   0  -5  -5 1349.64   66.51
   0   5   5 1362.79   66.76
   1  -5  -4 2875.28  136.15
  -1   5   4 3014.37  142.32
   2  -5  -3 5194.22  244.11
  -2   5   3 5593.78  262.75
  -3   5   2 6150.12  288.79
  -4   5   1 6162.76  289.30
   5  -5   0 1176.16   57.15
  -5   5   0 1101.31   53.43
   6  -5   1  223.19   17.68
  -6   5  -1  245.22   18.26
   7  -5   2 4807.31  226.03
  -7   5  -2 4324.30  203.42
   8  -5   3 2271.65  107.96
  -8   5  -3 1893.59   90.36
   9  -5   4 1465.46   70.96
  -9   5  -4 1211.06   58.95
  10  -5   5  995.35   49.31
 -10   5  -5  884.33   44.36
  11  -5   6  718.19   37.43
 -11   5  -6  574.04   30.93
  12  -5   7  480.23   27.82
 -12   5  -7  368.45   23.64
  13  -5   8  427.37   26.65
 -13   5  -8  378.06   24.28
  14  -5   9   93.90   17.93
 -14   5  -9   96.63   16.72
  15  -5  10   11.15   18.03
 -15   5 -10    5.34   16.46
  16  -5  11   48.73   18.26
 -16   5 -11   21.55   16.21
  17  -5  12  -30.65   18.03
 -17   5 -12   22.23   16.54
  18  -5  13   53.38   18.08
 -18   5 -13    3.31   16.46
  19  -5  14   10.92   18.38
 -19   5 -14    4.27   18.28
 -20   5 -15  -22.63   17.88
 -21   5 -16   -0.03   17.02
 -21   5 -16   -0.94   17.42
 -16  -6 -20   15.68   15.02
 -16  -6 -20   -5.06   15.86
 -15  -6 -19  -26.10   16.94
 -15  -6 -19   -9.00   18.06
 -14  -6 -18    3.82   17.37
 -14  -6 -18  -14.31   17.50
 -13  -6 -17   -5.94   16.97
 -13  -6 -17   45.39   21.60
 -12  -6 -16   -4.15   16.79
 -12  -6 -16    2.23   20.08
 -11  -6 -15   59.35   17.50
 -11  -6 -15   42.84   21.32
 -10  -6 -14   81.07   20.48
 -10  -6 -14   75.01   16.87
  -9  -6 -13   23.90   16.36
  -9  -6 -13   49.87   19.52
  -8  -6 -12   20.26   16.18
  -8  -6 -12   29.92   18.81
  -7  -6 -11  668.62   35.63
  -7  -6 -11  703.27   39.05
  -6  -6 -10  335.83   22.58
  -6  -6 -10  316.36   23.32
  -5  -6  -9  536.87   29.74
  -5  -6  -9  530.04   32.37
  -4  -6  -8 1256.83   61.55
  -4  -6  -8 1234.83   61.80
  -3  -6  -7 1706.20   82.04
  -3  -6  -7 1658.91   80.77
  -2  -6  -6 1128.36   56.49
   2   6   6 1104.09   55.28
  -1  -6  -5  239.81   21.65
   1   6   5  288.03   23.70
   0  -6  -4 3350.70  158.36
   0   6   4 3646.57  172.31
   1  -6  -3 1034.04   51.64
  -1   6   3 1133.42   56.22
   2  -6  -2 4033.49  190.07
  -2   6   2 4076.48  191.94
   3  -6  -1 2602.17  123.18
  -3   6   1 2933.44  138.58
   4  -6   0  831.48   42.23
  -4   6   0  789.75   40.26
   5  -6   1 2293.90  108.79
  -5   6  -1 2018.77   96.10
   6  -6   2 1025.69   50.53
  -6   6  -2  967.28   48.02
   7  -6   3   80.29   15.53
  -7   6  -3   57.10   15.20
   8  -6   4 2304.78  109.50
  -8   6  -4 2053.41   97.89
   9  -6   5  227.52   18.74
  -9   6  -5  178.46   16.34
  10  -6   6  286.77   20.91
 -10   6  -6  225.93   17.85
  11  -6   7  210.04   18.36
 -11   6  -7  165.33   16.89
  12  -6   8   39.27   16.41
 -12   6  -8   70.55   15.75
  13  -6   9   58.09   17.78
 -13   6  -9   23.80   15.88
  14  -6  10   -2.68   17.85
 -14   6 -10    7.74   16.08
  15  -6  11   95.31   19.37
 -15   6 -11  101.56   17.45
  16  -6  12  -27.11   18.06
 -16   6 -12   18.08   16.46
  17  -6  13   55.18   18.56
 -17   6 -13   23.64   16.99
  18  -6  14   -4.86   18.01
 -18   6 -14   12.42   17.27
  19  -6  15   -3.26   18.49
 -19   6 -15    0.81   17.83
 -21   6 -17    9.46   16.34
 -16  -7 -19   -8.83   14.11
 -16  -7 -19  -16.94   16.31
 -15  -7 -18  -14.49   17.07
 -15  -7 -18    6.17   16.82
 -14  -7 -17    0.68   16.54
 -14  -7 -17   12.21   18.74
 -13  -7 -16   16.11   17.09
 -13  -7 -16   -9.56   20.94
 -12  -7 -15   48.71   16.69
 -12  -7 -15    1.69   20.00
 -11  -7 -14   97.33   18.03
 -11  -7 -14   89.72   20.18
 -10  -7 -13  153.96   18.31
 -10  -7 -13  139.44   21.37
  -9  -7 -12   -4.80   16.49
  -9  -7 -12    0.63   19.57
[truncated: 841,077 more chars]
