# Supplementary material for: Chameleonic Cages: Encapsulation of Anionic, Neutral, and Cationic Guest Species within [Fe4L4]8+ Tetrahedral Cages Synthesised from the tris(4‐aminophenyl)phosphate pro‐Ligand
Source: Chemistry. 2024 Oct 29;30(67):e202402547. doi: 10.1002/chem.202402547 (PMC11609896; doi:10.1002/chem.202402547)
Supplement: Supplementary file 5 — Supporting Information [file CHEM-30-e202402547-s002.cif]

data_PL1
_audit_creation_date               2024-05-17
_audit_creation_method
;
Olex2 1.2
(compiled 2018.05.29 svn.r3508 for OlexSys, GUI svn.r5506)
;
_shelxl_version_number             2014/6
_publ_contact_author_address      
;
Department of Chemistry
University of Canterbury
20 Kirkwood Avenue
Ilam
Christchurch
8041
New Zealand
;
_publ_contact_author_email        'paul.kruger@canterbury.ac.nz'
_publ_contact_author_name         'P. E. Kruger'
_publ_contact_author_phone        '+64 3 364 2438'
_publ_section_title 

; Crystal structure of C~18~H~18~N~3~O~4~P (JSW-02-571-126)
; 

loop_ 
 _publ_author_name 
 _publ_author_address 

 'P. E. Kruger' # Author 1 
; 
Department of Chemistry
University of Canterbury
20 Kirkwood Avenue
Ilam
Christchurch
8041
New Zealand
; 
'J. S. Ward' # Author 2 
; 
Department of Chemistry
University of Canterbury
20 Kirkwood Avenue
Ilam
Christchurch
8041
New Zealand
; 
 
_publ_section_abstract 

; 
The crystal structure of C~18~H~18~N~3~O~4~P (JSW-02-571-126) is reported.
; 
 
_publ_section_comment 

; 
The asymmetric cell contained one molecule of C~18~H~18~N~3~O~4~P.
;    

_publ_section_exptl_prep 
# Brief details or a reference. Include solvent if known 
; 
The crystal was prepared by removal of all volatiles from a methanol 
solution of JSW-02-571-126 under reduced pressure.
; 

_publ_section_references
;
Dolomanov, O.V., Bourhis, L.J., Gildea, R.J, Howard, J.A.K. & Puschmann, H.
 (2009), J. Appl. Cryst. 42, 339-341.

Sheldrick, G.M. (2015). Acta Cryst. A71, 3-8.

Sheldrick, G.M. (2015). Acta Cryst. C71, 3-8.
;

# start Validation Reply Form
_vrf_PLAT420_PL1
;
PROBLEM: D-H Bond Without Acceptor  N217     --H21B     .     Please Check 
RESPONSE: The disorder of H31B and 
H31C prevents Checkcif from 
detecting the hydrogen bonding 
with the N317 atom of another 
neighbouring molecule.
;
# end Validation Reply Form

_chemical_name_common              ?
_chemical_name_systematic          ?
_chemical_formula_moiety           'C18 H18 N3 O4 P'
_chemical_formula_sum              'C18 H18 N3 O4 P'
_chemical_formula_weight           371.32
_chemical_melting_point            ?
loop_
  _atom_type_symbol
  _atom_type_description
  _atom_type_scat_dispersion_real
  _atom_type_scat_dispersion_imag
  _atom_type_scat_source
 'C' 'C' 0.0181 0.0091 'International Tables Vol C Tables 4.2.6.8 and 6.1.1.4'
 'H' 'H' 0.0000 0.0000 'International Tables Vol C Tables 4.2.6.8 and 6.1.1.4'
 'N' 'N' 0.0311 0.0180 'International Tables Vol C Tables 4.2.6.8 and 6.1.1.4'
 'O' 'O' 0.0492 0.0322 'International Tables Vol C Tables 4.2.6.8 and 6.1.1.4'
 'P' 'P' 0.2955 0.4335 'International Tables Vol C Tables 4.2.6.8 and 6.1.1.4'

_shelx_space_group_comment
;
The symmetry employed for this shelxl refinement is uniquely defined
by the following loop, which should always be used as a source of
symmetry information in preference to the above space-group names.
They are only intended as comments.
;
_space_group_crystal_system        'triclinic'
_space_group_IT_number             2
_space_group_name_H-M_alt          'P -1'
_space_group_name_Hall             '-P 1'
loop_
  _space_group_symop_operation_xyz
 'x, y, z'
 '-x, -y, -z'

_cell_length_a                     9.3070(10)
_cell_length_b                     9.8081(8)
_cell_length_c                     10.3920(7)
_cell_angle_alpha                  67.018(7)
_cell_angle_beta                   81.591(8)
_cell_angle_gamma                  83.423(8)
_cell_volume                       862.21(14)
_cell_formula_units_Z              2
_cell_measurement_reflns_used      2211
_cell_measurement_temperature      120.01(10)
_cell_measurement_theta_max        75.7460
_cell_measurement_theta_min        4.6390
_shelx_estimated_absorpt_T_max     ?
_shelx_estimated_absorpt_T_min     ?
_exptl_absorpt_coefficient_mu      1.681
_exptl_absorpt_correction_T_max    1.00000
_exptl_absorpt_correction_T_min    0.67639
_exptl_absorpt_correction_type     multi-scan
_exptl_absorpt_process_details
;
CrysAlisPro 1.171.38.43b (Rigaku Oxford Diffraction, 2015)
Empirical absorption correction using spherical harmonics,
 implemented in SCALE3 ABSPACK scaling algorithm.
;
_exptl_absorpt_special_details     ?
_exptl_crystal_colour              yellow
_exptl_crystal_colour_primary      yellow
_exptl_crystal_density_diffrn      1.430
_exptl_crystal_density_meas        ?
_exptl_crystal_density_method      ?
_exptl_crystal_description         plate
_exptl_crystal_F_000               388
loop_
  _exptl_crystal_face_index_h
  _exptl_crystal_face_index_k
  _exptl_crystal_face_index_l
  _exptl_crystal_face_perp_dist
 -2 -1 -7 0.0618
 -1 5 5 0.0742
 3 -5 1 0.0934
 -5 -4 -2 0.0227
 5 4 2 0.0050
 1 1 7 0.1074

_exptl_crystal_size_max            0.271
_exptl_crystal_size_mid            0.184
_exptl_crystal_size_min            0.028
loop_
  _exptl_oxdiff_crystal_face_indexfrac_h
  _exptl_oxdiff_crystal_face_indexfrac_k
  _exptl_oxdiff_crystal_face_indexfrac_l
  _exptl_oxdiff_crystal_face_x
  _exptl_oxdiff_crystal_face_y
  _exptl_oxdiff_crystal_face_z
 -2.0000 -1.0000 -7.0000 0.1333 0.4517 0.9835
 -1.0000 5.0000 5.0000 0.0599 0.5159 -0.8166
 3.0000 -5.0000 1.0000 -0.1740 -1.0588 -0.0064
 -5.0000 -4.0000 -2.0000 0.9224 -0.2070 0.2837
 5.0000 4.0000 2.0000 -0.9224 0.2070 -0.2837
 1.0000 1.0000 7.0000 0.0227 -0.3919 -0.9982

_exptl_transmission_factor_max     ?
_exptl_transmission_factor_min     ?
_diffrn_reflns_av_R_equivalents    0.0366
_diffrn_reflns_av_unetI/netI       0.0505
_diffrn_reflns_Laue_measured_fraction_full  0.998
_diffrn_reflns_Laue_measured_fraction_max  0.966
_diffrn_reflns_limit_h_max         11
_diffrn_reflns_limit_h_min         -11
_diffrn_reflns_limit_k_max         9
_diffrn_reflns_limit_k_min         -12
_diffrn_reflns_limit_l_max         9
_diffrn_reflns_limit_l_min         -12
_diffrn_reflns_number              6019
_diffrn_reflns_point_group_measured_fraction_full  0.998
_diffrn_reflns_point_group_measured_fraction_max  0.966
_diffrn_reflns_theta_full          67.684
_diffrn_reflns_theta_max           76.504
_diffrn_reflns_theta_min           4.651
_diffrn_ambient_environment        N~2~
_diffrn_ambient_temperature        120.01(10)
_diffrn_detector                   'CCD plate'
_diffrn_detector_area_resol_mean   10.6501
_diffrn_detector_type              Atlas
_diffrn_measured_fraction_theta_full  0.998
_diffrn_measured_fraction_theta_max  0.966
_diffrn_measurement_details
;
List of Runs (angles in degrees, time in seconds):

  # Type    Start    End  Width  t~exp~   \w     \q     \k     \f   Frames
--------------------------------------------------------------------------
  1  \w    -14.00  22.00   1.00    1.00    --  -38.50  37.00 -60.00   36
  2  \w     12.00  39.00   1.00    1.00    --   42.50  77.00   0.00   27
  3  \w     98.00 133.00   1.00    4.00    --  111.00  30.00  60.00   35
  4  \w    137.00 177.00   1.00    4.00    --  111.00  30.00  60.00   40
  5  \w     89.00 178.00   1.00    4.00    --  111.00  45.00 120.00   89
  6  \w     51.00  85.00   1.00    1.00    --   42.50-125.00 120.00   34
  7  \w     42.00 122.00   1.00    4.00    --  111.00-125.00   0.00   80
  8  \w     57.00  84.00   1.00    4.00    --  111.00 -30.00-150.00   27
  9  \w     39.00  83.00   1.00    4.00    --  111.00 -30.00 -60.00   44
 10  \w     47.00  81.00   1.00    4.00    --  111.00 -30.00   0.00   34
 11  \w     41.00 137.00   1.00    4.00    --  111.00 -77.00   0.00   96
 12  \w     50.00  99.00   1.00    4.00    --  111.00 -94.00-150.00   49
 13  \w     41.00 116.00   1.00    4.00    --  111.00-125.00-150.00   75
 14  \w     35.00  79.00   1.00    4.00    --  111.00 -94.00 -90.00   44
 15  \w      4.00  76.00   1.00    1.00    --   42.50 -99.00-120.00   72
 16  \w     45.00  87.00   1.00    4.00    --  111.00 -45.00  90.00   42
 17  \w     38.00  91.00   1.00    4.00    --  111.00 -30.00 150.00   53
 18  \w     38.00  72.00   1.00    4.00    --  111.00 -30.00 120.00   34
 19  \w    -44.00  33.00   1.00    1.00    --  -38.50  37.00 150.00   77
 20  \w   -115.00  -6.00   1.00    1.00    --  -38.50 -19.00 -30.00  109
 21  \w    124.00 149.00   1.00    4.00    --  111.00 125.00-180.00   25
;
_diffrn_measurement_device         'four-circle diffractometer'
_diffrn_measurement_device_type    'SuperNova, Dual, Cu at zero, Atlas'
_diffrn_measurement_method         '\w scans'
_diffrn_orient_matrix_type        
 'CrysAlisPro convention (1999,Acta A55,543-557)'
_diffrn_orient_matrix_UB_11        -0.1559401000
_diffrn_orient_matrix_UB_12        -0.0521684000
_diffrn_orient_matrix_UB_13        0.0329679000
_diffrn_orient_matrix_UB_21        -0.0597969000
_diffrn_orient_matrix_UB_22        0.1617675000
_diffrn_orient_matrix_UB_23        -0.0705478000
_diffrn_orient_matrix_UB_31        0.0147303000
_diffrn_orient_matrix_UB_32        -0.0182932000
_diffrn_orient_matrix_UB_33        -0.1420891000
_diffrn_radiation_monochromator    mirror
_diffrn_radiation_probe            x-ray
_diffrn_radiation_type             CuK\a
_diffrn_radiation_wavelength       1.54184
_diffrn_source                     'micro-focus sealed X-ray tube'
_diffrn_source_type                'SuperNova (Cu) X-ray Source'
_reflns_Friedel_coverage           0.000
_reflns_Friedel_fraction_full      .
_reflns_Friedel_fraction_max       .
_reflns_number_gt                  2837
_reflns_number_total               3490
_reflns_odcompleteness_completeness  99.79
_reflns_odcompleteness_iscentric   1
_reflns_odcompleteness_theta       69.95
_reflns_special_details
;
 Reflections were merged by SHELXL according to the crystal
 class for the calculation of statistics and refinement.
 
 _reflns_Friedel_fraction is defined as the number of unique
 Friedel pairs measured divided by the number that would be
 possible theoretically, ignoring centric projections and
 systematic absences.
;
_reflns_threshold_expression       'I > 2\s(I)'
_computing_cell_refinement         'CrysAlisPro 1.171.38.43b (Rigaku OD, 2015)'
_computing_data_collection         'CrysAlisPro 1.171.38.43b (Rigaku OD, 2015)'
_computing_data_reduction          'CrysAlisPro 1.171.38.43b (Rigaku OD, 2015)'
_computing_molecular_graphics      'Olex2 (Dolomanov et al., 2009)'
_computing_publication_material    'Olex2 (Dolomanov et al., 2009)'
_computing_structure_refinement    'ShelXL (Sheldrick, 2015)'
_computing_structure_solution      'ShelXT (Sheldrick, 2015)'
_refine_diff_density_max           0.270
_refine_diff_density_min           -0.401
_refine_diff_density_rms           0.061
_refine_ls_extinction_coef         .
_refine_ls_extinction_method       none
_refine_ls_goodness_of_fit_ref     1.054
_refine_ls_hydrogen_treatment      mixed
_refine_ls_matrix_type             full
_refine_ls_number_parameters       258
_refine_ls_number_reflns           3490
_refine_ls_number_restraints       1
_refine_ls_R_factor_all            0.0612
_refine_ls_R_factor_gt             0.0498
_refine_ls_restrained_S_all        1.054
_refine_ls_shift/su_max            0.000
_refine_ls_shift/su_mean           0.000
_refine_ls_structure_factor_coef   Fsqd
_refine_ls_weighting_details      
 'w=1/[\s^2^(Fo^2^)+(0.0608P)^2^+0.3890P] where P=(Fo^2^+2Fc^2^)/3'
_refine_ls_weighting_scheme        calc
_refine_ls_wR_factor_gt            0.1266
_refine_ls_wR_factor_ref           0.1392
_refine_special_details            ?
_olex2_refinement_description
;
1. Fixed Uiso
 At 1.2 times of:
  All C(H) groups
2. Restrained distances
 N317-H31B
 0.95 with sigma of 0.02
3. Others
 Fixed Sof: H31B(0.5) H31C(0.5)
 Fixed Uiso: H21A(0.079) H21B(0.079) H31A(0.068) H31B(0.068) H31C(0.068)
4.a Aromatic/amide H refined with riding coordinates:
 C112(H112), C113(H113), C115(H115), C116(H116), C212(H212), C213(H213),
 C215(H215), C216(H216), C312(H312), C313(H313), C315(H315), C316(H316)
;
_atom_sites_solution_hydrogens     mixed
_atom_sites_solution_primary       direct
_atom_sites_solution_secondary     ?
loop_
  _atom_site_label
  _atom_site_type_symbol
  _atom_site_fract_x
  _atom_site_fract_y
  _atom_site_fract_z
  _atom_site_U_iso_or_equiv
  _atom_site_adp_type
  _atom_site_occupancy
  _atom_site_site_symmetry_order
  _atom_site_calc_flag
  _atom_site_refinement_flags_posn
  _atom_site_refinement_flags_adp
  _atom_site_refinement_flags_occupancy
  _atom_site_disorder_assembly
  _atom_site_disorder_group
 P1 P 0.71469(6) 0.16384(6) 0.61730(6) 0.03424(18) Uani 1 1 d . . . . .
 O11 O 0.6966(2) 0.21073(18) 0.74855(18) 0.0395(4) Uani 1 1 d . . . . .
 O12 O 0.61977(18) 0.28287(19) 0.50867(17) 0.0359(4) Uani 1 1 d . . . . .
 O13 O 0.62787(19) 0.02004(18) 0.67490(18) 0.0368(4) Uani 1 1 d . . . . .
 O14 O 0.86434(19) 0.1336(2) 0.5651(2) 0.0479(5) Uani 1 1 d . . . . .
 C111 C 0.7446(3) 0.3503(3) 0.7314(3) 0.0367(5) Uani 1 1 d . . . . .
 C112 C 0.8876(3) 0.3831(3) 0.6857(3) 0.0475(7) Uani 1 1 d . . . . .
 H112 H 0.9565 0.3123 0.6663 0.057 Uiso 1 1 calc R . . . .
 C113 C 0.9300(3) 0.5208(3) 0.6681(4) 0.0495(7) Uani 1 1 d . . . . .
 H113 H 1.0283 0.5446 0.6352 0.059 Uiso 1 1 calc R . . . .
 C114 C 0.8304(3) 0.6251(3) 0.6980(3) 0.0384(5) Uani 1 1 d . . . . .
 C115 C 0.6880(3) 0.5863(3) 0.7482(2) 0.0347(5) Uani 1 1 d . . . . .
 H115 H 0.6193 0.6552 0.7710 0.042 Uiso 1 1 calc R . . . .
 C116 C 0.6441(3) 0.4489(3) 0.7657(2) 0.0346(5) Uani 1 1 d . . . . .
 H116 H 0.5466 0.4234 0.8007 0.042 Uiso 1 1 calc R . . . .
 N117 N 0.8774(3) 0.7602(3) 0.6852(3) 0.0443(5) Uani 1 1 d . . . . .
 H11A H 0.958(4) 0.793(4) 0.629(4) 0.051(9) Uiso 1 1 d . . . . .
 H11B H 0.807(4) 0.831(4) 0.668(3) 0.052(9) Uiso 1 1 d . . . . .
 C211 C 0.6765(2) 0.3916(2) 0.3806(2) 0.0310(4) Uani 1 1 d . . . . .
 C212 C 0.6781(2) 0.5348(3) 0.3721(3) 0.0352(5) Uani 1 1 d . . . . .
 H212 H 0.6480 0.5588 0.4526 0.042 Uiso 1 1 calc R . . . .
 C213 C 0.7238(3) 0.6429(3) 0.2454(3) 0.0384(5) Uani 1 1 d . . . . .
 H213 H 0.7247 0.7422 0.2388 0.046 Uiso 1 1 calc R . . . .
 C214 C 0.7691(3) 0.6097(3) 0.1261(3) 0.0412(5) Uani 1 1 d . . . . .
 C215 C 0.7664(3) 0.4624(3) 0.1381(3) 0.0420(6) Uani 1 1 d . . . . .
 H215 H 0.7973 0.4371 0.0586 0.050 Uiso 1 1 calc R . . . .
 C216 C 0.7189(3) 0.3536(3) 0.2658(3) 0.0365(5) Uani 1 1 d . . . . .
 H216 H 0.7157 0.2541 0.2738 0.044 Uiso 1 1 calc R . . . .
 N217 N 0.8161(4) 0.7211(3) 0.0002(4) 0.0670(9) Uani 1 1 d . . . . .
 H21A H 0.844(5) 0.690(5) -0.067(5) 0.079 Uiso 1 1 d . . . . .
 H21B H 0.809(5) 0.806(5) -0.009(5) 0.079 Uiso 1 1 d . . . . .
 C311 C 0.4772(3) 0.0126(2) 0.7199(2) 0.0319(5) Uani 1 1 d . . . . .
 C312 C 0.4315(3) -0.0572(3) 0.8604(3) 0.0435(6) Uani 1 1 d . . . . .
 H312 H 0.5005 -0.0955 0.9268 0.052 Uiso 1 1 calc R . . . .
 C313 C 0.2848(4) -0.0713(3) 0.9048(3) 0.0514(7) Uani 1 1 d . . . . .
 H313 H 0.2533 -0.1186 1.0021 0.062 Uiso 1 1 calc R . . . .
 C314 C 0.1823(3) -0.0170(3) 0.8084(3) 0.0406(6) Uani 1 1 d . . . . .
 C315 C 0.2306(3) 0.0505(2) 0.6665(2) 0.0321(5) Uani 1 1 d . . . . .
 H315 H 0.1620 0.0866 0.5997 0.039 Uiso 1 1 calc R . . . .
 C316 C 0.3776(3) 0.0659(2) 0.6211(2) 0.0323(5) Uani 1 1 d . . . . .
 H316 H 0.4100 0.1122 0.5239 0.039 Uiso 1 1 calc R . . . .
 N317 N 0.0340(3) -0.0301(3) 0.8546(3) 0.0571(7) Uani 1 1 d D . . . .
 H31A H -0.018(5) -0.003(5) 0.789(4) 0.068 Uiso 1 1 d . . . . .
 H31B H 0.023(9) -0.132(3) 0.915(7) 0.068 Uiso 0.5 1 d D . P . .
 H31C H -0.005(9) 0.000(9) 0.936(8) 0.068 Uiso 0.5 1 d . . P . .

loop_
  _atom_site_aniso_label
  _atom_site_aniso_U_11
  _atom_site_aniso_U_22
  _atom_site_aniso_U_33
  _atom_site_aniso_U_23
  _atom_site_aniso_U_13
  _atom_site_aniso_U_12
 P1 0.0337(3) 0.0341(3) 0.0427(3) -0.0231(3) -0.0129(2) 0.0093(2)
 O11 0.0550(10) 0.0298(8) 0.0397(9) -0.0176(7) -0.0169(7) 0.0047(7)
 O12 0.0315(8) 0.0414(9) 0.0331(8) -0.0138(7) -0.0035(6) 0.0029(6)
 O13 0.0419(9) 0.0293(8) 0.0463(9) -0.0211(7) -0.0163(7) 0.0086(6)
 O14 0.0302(9) 0.0527(11) 0.0772(13) -0.0429(10) -0.0156(8) 0.0115(8)
 C111 0.0465(13) 0.0311(11) 0.0400(12) -0.0188(10) -0.0196(10) 0.0064(9)
 C112 0.0385(13) 0.0422(14) 0.0802(19) -0.0419(14) -0.0241(12) 0.0153(11)
 C113 0.0304(12) 0.0514(15) 0.087(2) -0.0469(15) -0.0188(12) 0.0089(11)
 C114 0.0385(12) 0.0375(12) 0.0510(14) -0.0273(11) -0.0193(10) 0.0082(10)
 C115 0.0360(11) 0.0346(11) 0.0397(12) -0.0207(9) -0.0133(9) 0.0097(9)
 C116 0.0410(12) 0.0351(11) 0.0324(11) -0.0167(9) -0.0133(9) 0.0051(9)
 N117 0.0389(11) 0.0389(11) 0.0682(15) -0.0337(11) -0.0163(11) 0.0073(10)
 C211 0.0261(10) 0.0324(11) 0.0369(11) -0.0163(9) -0.0011(8) -0.0035(8)
 C212 0.0283(10) 0.0394(12) 0.0483(13) -0.0287(11) -0.0073(9) 0.0045(9)
 C213 0.0317(11) 0.0296(11) 0.0614(15) -0.0249(11) -0.0069(10) -0.0020(9)
 C214 0.0334(11) 0.0314(11) 0.0553(14) -0.0143(11) 0.0052(10) -0.0088(9)
 C215 0.0529(15) 0.0340(12) 0.0405(12) -0.0198(10) 0.0087(10) -0.0046(10)
 C216 0.0453(13) 0.0282(11) 0.0402(12) -0.0191(9) 0.0016(9) -0.0043(9)
 N217 0.0677(18) 0.0363(13) 0.0748(19) -0.0074(13) 0.0280(15) -0.0121(12)
 C311 0.0430(12) 0.0215(9) 0.0346(11) -0.0131(8) -0.0125(9) 0.0040(8)
 C312 0.0693(17) 0.0279(11) 0.0339(12) -0.0038(9) -0.0230(11) -0.0126(11)
 C313 0.078(2) 0.0470(15) 0.0247(11) 0.0005(10) -0.0075(11) -0.0353(14)
 C314 0.0552(15) 0.0345(11) 0.0348(12) -0.0118(9) -0.0010(10) -0.0236(11)
 C315 0.0433(12) 0.0262(10) 0.0300(10) -0.0137(8) -0.0056(8) -0.0013(8)
 C316 0.0435(12) 0.0301(10) 0.0246(9) -0.0131(8) -0.0074(8) 0.0067(9)
 N317 0.0597(16) 0.0739(18) 0.0414(13) -0.0192(12) 0.0030(11) -0.0397(14)

_geom_special_details
;
 All esds (except the esd in the dihedral angle between two l.s. planes)
 are estimated using the full covariance matrix.  The cell esds are taken
 into account individually in the estimation of esds in distances, angles
 and torsion angles; correlations between esds in cell parameters are only
 used when they are defined by crystal symmetry.  An approximate (isotropic)
 treatment of cell esds is used for estimating esds involving l.s. planes.
;
loop_
  _geom_bond_atom_site_label_1
  _geom_bond_atom_site_label_2
  _geom_bond_distance
  _geom_bond_site_symmetry_2
  _geom_bond_publ_flag
 P1 O11 1.5827(17) . ?
 P1 O12 1.5634(17) . ?
 P1 O13 1.5687(18) . ?
 P1 O14 1.4604(19) . ?
 O11 C111 1.425(3) . ?
 O12 C211 1.415(3) . ?
 O13 C311 1.413(3) . ?
 C111 C112 1.377(4) . ?
 C111 C116 1.380(3) . ?
 C112 H112 0.9500 . ?
 C112 C113 1.387(4) . ?
 C113 H113 0.9500 . ?
 C113 C114 1.395(3) . ?
 C114 C115 1.391(4) . ?
 C114 N117 1.394(3) . ?
 C115 H115 0.9500 . ?
 C115 C116 1.389(3) . ?
 C116 H116 0.9500 . ?
 N117 H11A 0.89(4) . ?
 N117 H11B 0.88(4) . ?
 C211 C212 1.375(3) . ?
 C211 C216 1.376(3) . ?
 C212 H212 0.9500 . ?
 C212 C213 1.374(4) . ?
 C213 H213 0.9500 . ?
 C213 C214 1.397(4) . ?
 C214 C215 1.403(3) . ?
 C214 N217 1.387(4) . ?
 C215 H215 0.9500 . ?
 C215 C216 1.388(3) . ?
 C216 H216 0.9500 . ?
 N217 H21A 0.86(4) . ?
 N217 H21B 0.80(5) . ?
 C311 C312 1.373(4) . ?
 C311 C316 1.391(3) . ?
 C312 H312 0.9500 . ?
 C312 C313 1.380(4) . ?
 C313 H313 0.9500 . ?
 C313 C314 1.394(4) . ?
 C314 C315 1.388(3) . ?
 C314 N317 1.397(4) . ?
 C315 H315 0.9500 . ?
 C315 C316 1.386(3) . ?
 C316 H316 0.9500 . ?
 N317 H31A 0.83(4) . ?
 N317 H31B 0.96(2) . ?
 N317 H31C 1.00(8) . ?

loop_
  _geom_angle_atom_site_label_1
  _geom_angle_atom_site_label_2
  _geom_angle_atom_site_label_3
  _geom_angle
  _geom_angle_site_symmetry_1
  _geom_angle_site_symmetry_3
  _geom_angle_publ_flag
 O12 P1 O11 105.29(9) . . ?
 O12 P1 O13 104.72(9) . . ?
 O13 P1 O11 102.35(10) . . ?
 O14 P1 O11 115.55(11) . . ?
 O14 P1 O12 116.65(11) . . ?
 O14 P1 O13 110.80(10) . . ?
 C111 O11 P1 119.16(16) . . ?
 C211 O12 P1 124.46(14) . . ?
 C311 O13 P1 125.81(13) . . ?
 C112 C111 O11 120.7(2) . . ?
 C112 C111 C116 121.4(2) . . ?
 C116 C111 O11 117.8(2) . . ?
 C111 C112 H112 120.4 . . ?
 C111 C112 C113 119.2(2) . . ?
 C113 C112 H112 120.4 . . ?
 C112 C113 H113 119.5 . . ?
 C112 C113 C114 121.0(3) . . ?
 C114 C113 H113 119.5 . . ?
 C115 C114 C113 118.3(2) . . ?
 C115 C114 N117 121.9(2) . . ?
 N117 C114 C113 119.7(2) . . ?
 C114 C115 H115 119.4 . . ?
 C116 C115 C114 121.3(2) . . ?
 C116 C115 H115 119.4 . . ?
 C111 C116 C115 118.8(2) . . ?
 C111 C116 H116 120.6 . . ?
 C115 C116 H116 120.6 . . ?
 C114 N117 H11A 118(2) . . ?
 C114 N117 H11B 112(2) . . ?
 H11A N117 H11B 110(3) . . ?
 C212 C211 O12 118.7(2) . . ?
 C212 C211 C216 121.8(2) . . ?
 C216 C211 O12 119.3(2) . . ?
 C211 C212 H212 120.5 . . ?
 C213 C212 C211 119.0(2) . . ?
 C213 C212 H212 120.5 . . ?
 C212 C213 H213 119.3 . . ?
 C212 C213 C214 121.3(2) . . ?
 C214 C213 H213 119.3 . . ?
 C213 C214 C215 118.4(2) . . ?
 N217 C214 C213 119.9(3) . . ?
 N217 C214 C215 121.8(3) . . ?
 C214 C215 H215 119.9 . . ?
 C216 C215 C214 120.3(2) . . ?
 C216 C215 H215 119.9 . . ?
 C211 C216 C215 119.2(2) . . ?
 C211 C216 H216 120.4 . . ?
 C215 C216 H216 120.4 . . ?
 C214 N217 H21A 113(3) . . ?
 C214 N217 H21B 121(3) . . ?
 H21A N217 H21B 125(4) . . ?
 C312 C311 O13 119.3(2) . . ?
 C312 C311 C316 120.8(2) . . ?
 C316 C311 O13 119.8(2) . . ?
 C311 C312 H312 120.1 . . ?
 C311 C312 C313 119.7(2) . . ?
 C313 C312 H312 120.1 . . ?
 C312 C313 H313 119.6 . . ?
 C312 C313 C314 120.8(2) . . ?
 C314 C313 H313 119.6 . . ?
 C313 C314 N317 120.3(2) . . ?
 C315 C314 C313 118.7(3) . . ?
 C315 C314 N317 120.9(2) . . ?
 C314 C315 H315 119.6 . . ?
 C316 C315 C314 120.9(2) . . ?
 C316 C315 H315 119.6 . . ?
 C311 C316 H316 120.5 . . ?
 C315 C316 C311 119.1(2) . . ?
 C315 C316 H316 120.5 . . ?
 C314 N317 H31A 113(3) . . ?
 C314 N317 H31B 106(5) . . ?
 C314 N317 H31C 117(5) . . ?
 H31A N317 H31B 112(6) . . ?
 H31A N317 H31C 116(5) . . ?
 H31B N317 H31C 90(6) . . ?

_shelx_res_file
;
TITL jsw-02-571-126-yp_scale_a.res in P-1
REM Old TITL JSW-02-571-126-YP_scale in P-1 #2
REM SHELXT solution in P-1
REM R1 0.181, Rweak 0.007, Alpha 0.045, Orientation as input
REM Formula found by SHELXT: C20 N O4 P
CELL 1.54184 9.306973 9.808104 10.391962 67.0177 81.591 83.4234
ZERR 2 0.000995 0.000779 0.000697 0.0072 0.0076 0.0076
LATT 1
SFAC C H N O P
UNIT 36 36 6 8 2
DFIX 0.95 N317 H31b

L.S. 10
PLAN  20
TEMP -153.15
BOND $H
LIST 4
fmap 2
acta
OMIT 6 11 6
OMIT 6 11 4
OMIT 3 12 4
OMIT 2 12 5
OMIT -2 2 3
REM <olex2.extras>
REM <HklSrc "%.\\JSW-02-571-126-YP_scale.hkl">
REM </olex2.extras>

WGHT    0.060800    0.389000
FVAR       0.83181
P1    5    0.714692    0.163843    0.617304    11.00000    0.03373    0.03409 =
         0.04268   -0.02305   -0.01287    0.00927
O11   4    0.696590    0.210732    0.748552    11.00000    0.05498    0.02984 =
         0.03974   -0.01758   -0.01690    0.00467
O12   4    0.619775    0.282874    0.508666    11.00000    0.03149    0.04141 =
         0.03312   -0.01383   -0.00346    0.00295
O13   4    0.627866    0.020042    0.674898    11.00000    0.04192    0.02932 =
         0.04627   -0.02107   -0.01633    0.00862
O14   4    0.864344    0.133582    0.565051    11.00000    0.03021    0.05271 =
         0.07717   -0.04295   -0.01556    0.01146
C111  1    0.744568    0.350252    0.731431    11.00000    0.04652    0.03115 =
         0.03997   -0.01883   -0.01957    0.00644
C112  1    0.887648    0.383093    0.685651    11.00000    0.03847    0.04224 =
         0.08019   -0.04186   -0.02411    0.01527
AFIX  43
H112  2    0.956453    0.312253    0.666337    11.00000   -1.20000
AFIX   0
C113  1    0.930036    0.520831    0.668097    11.00000    0.03038    0.05141 =
         0.08693   -0.04685   -0.01885    0.00886
AFIX  43
H113  2    1.028293    0.544590    0.635246    11.00000   -1.20000
AFIX   0
C114  1    0.830446    0.625058    0.697990    11.00000    0.03851    0.03747 =
         0.05097   -0.02732   -0.01931    0.00818
C115  1    0.687952    0.586335    0.748209    11.00000    0.03600    0.03459 =
         0.03965   -0.02073   -0.01330    0.00971
AFIX  43
H115  2    0.619272    0.655212    0.770965    11.00000   -1.20000
AFIX   0
C116  1    0.644097    0.448949    0.765740    11.00000    0.04102    0.03509 =
         0.03238   -0.01666   -0.01330    0.00511
AFIX  43
H116  2    0.546629    0.423370    0.800743    11.00000   -1.20000
AFIX   0
N117  3    0.877355    0.760220    0.685171    11.00000    0.03895    0.03893 =
         0.06820   -0.03369   -0.01630    0.00727
H11A  2    0.957636    0.793004    0.628595    11.00000    0.05113
H11B  2    0.807253    0.830653    0.667703    11.00000    0.05218
C211  1    0.676480    0.391554    0.380640    11.00000    0.02614    0.03241 =
         0.03695   -0.01631   -0.00110   -0.00354
C212  1    0.678080    0.534829    0.372093    11.00000    0.02832    0.03944 =
         0.04830   -0.02874   -0.00734    0.00451
AFIX  43
H212  2    0.648002    0.558765    0.452559    11.00000   -1.20000
AFIX   0
C213  1    0.723842    0.642875    0.245406    11.00000    0.03171    0.02962 =
         0.06138   -0.02489   -0.00688   -0.00196
AFIX  43
H213  2    0.724724    0.742159    0.238800    11.00000   -1.20000
AFIX   0
C214  1    0.769101    0.609668    0.126107    11.00000    0.03342    0.03138 =
         0.05529   -0.01428    0.00524   -0.00880
C215  1    0.766441    0.462378    0.138140    11.00000    0.05285    0.03400 =
         0.04046   -0.01976    0.00875   -0.00458
AFIX  43
H215  2    0.797316    0.437058    0.058570    11.00000   -1.20000
AFIX   0
C216  1    0.718891    0.353571    0.265803    11.00000    0.04527    0.02824 =
         0.04018   -0.01905    0.00161   -0.00433
AFIX  43
H216  2    0.715650    0.254078    0.273842    11.00000   -1.20000
AFIX   0
N217  3    0.816114    0.721087    0.000203    11.00000    0.06774    0.03631 =
         0.07482   -0.00744    0.02797   -0.01209
H21A  2    0.844009    0.689849   -0.067171    11.00000   10.07900
H21B  2    0.808570    0.805929   -0.008758    11.00000   10.07900
C311  1    0.477179    0.012593    0.719949    11.00000    0.04302    0.02154 =
         0.03463   -0.01306   -0.01253    0.00402
C312  1    0.431477   -0.057154    0.860431    11.00000    0.06932    0.02791 =
         0.03389   -0.00378   -0.02299   -0.01258
AFIX  43
H312  2    0.500540   -0.095513    0.926836    11.00000   -1.20000
AFIX   0
C313  1    0.284829   -0.071301    0.904757    11.00000    0.07776    0.04700 =
         0.02470    0.00046   -0.00751   -0.03526
AFIX  43
H313  2    0.253349   -0.118633    1.002106    11.00000   -1.20000
AFIX   0
C314  1    0.182344   -0.016989    0.808433    11.00000    0.05522    0.03447 =
         0.03475   -0.01177   -0.00103   -0.02359
C315  1    0.230618    0.050478    0.666530    11.00000    0.04326    0.02619 =
         0.03002   -0.01370   -0.00564   -0.00131
AFIX  43
H315  2    0.161968    0.086556    0.599651    11.00000   -1.20000
AFIX   0
C316  1    0.377628    0.065905    0.621123    11.00000    0.04345    0.03012 =
         0.02465   -0.01307   -0.00736    0.00671
AFIX  43
H316  2    0.409961    0.112246    0.523853    11.00000   -1.20000
AFIX   0
N317  3    0.034017   -0.030129    0.854616    11.00000    0.05969    0.07392 =
         0.04144   -0.01922    0.00301   -0.03973
H31A  2   -0.017886   -0.003262    0.789268    11.00000   10.06800
H31B  2    0.023431   -0.132020    0.914904    10.50000   10.06800
H31C  2   -0.004616   -0.000136    0.935605    10.50000   10.06800
HKLF 4

REM  jsw-02-571-126-yp_scale_a.res in P-1
REM R1 =  0.0498 for    2837 Fo > 4sig(Fo)  and  0.0612 for all    3490 data
REM    258 parameters refined using      1 restraints

END

WGHT      0.0603      0.3923

REM Highest difference peak  0.270,  deepest hole -0.401,  1-sigma level  0.061
Q1    1   0.7854  0.1160  0.5768  11.00000  0.05    0.27
Q2    1   0.7817  0.3852  0.6836  11.00000  0.05    0.23
Q3    1   0.8431  0.1991  0.5396  11.00000  0.05    0.23
Q4    1   0.1040  0.1117  0.6344  11.00000  0.05    0.22
Q5    1   0.5609  0.1543  0.4942  11.00000  0.05    0.22
Q6    1   0.4468  0.0172  0.6648  11.00000  0.05    0.21
Q7    1   1.0291  0.6380  0.7418  11.00000  0.05    0.20
Q8    1  -0.0704  0.0700  0.7604  11.00000  0.05    0.20
Q9    1   0.6773  0.1947  0.7024  11.00000  0.05    0.20
Q10   1   0.2402 -0.0487  0.8446  11.00000  0.05    0.19
Q11   1   0.9333  0.2601  0.5583  11.00000  0.05    0.19
Q12   1   0.8624  0.5850  0.6441  11.00000  0.05    0.19
Q13   1   0.2218  0.0573  0.7365  11.00000  0.05    0.18
Q14   1   0.7896  0.0908  0.4794  11.00000  0.05    0.18
Q15   1   1.0677  0.4140  0.7429  11.00000  0.05    0.18
Q16   1   0.8744  0.6772 -0.1546  11.00000  0.05    0.18
Q17   1   0.7449  0.5615  0.3202  11.00000  0.05    0.17
Q18   1   0.5630 -0.0979  0.8843  11.00000  0.05    0.17
Q19   1   0.4982  0.2538  0.5801  11.00000  0.05    0.17
Q20   1  -0.0700  0.1019  0.7078  11.00000  0.05    0.17
;
_shelx_res_checksum                19654
_shelx_hkl_file
;
   0   0  -1 1765.25   16.91
   0   0  -2 4492.87   39.46
   0   0  -2 4545.33   39.56
   0   0  -3 1360.29   27.13
   0   0  -3 1281.59   26.22
   0   0  -4   68.55    7.02
   0   0  -4   65.14    7.20
   0   0   4   66.46    4.60
   0   0  -5   60.02    7.63
   0   0  -5   87.18    9.53
   0   0  -5   73.93    7.98
   0   0  -6    3.67    2.25
   0   0  -6    6.27    3.08
   0   0  -7    3.06    1.29
   0   0  -7    3.35    1.37
   0   0  -7    1.56    2.09
   0   0  -8  453.92   15.32
   0   0  -8  434.26   14.13
   0   0  -8  433.41   13.89
   0   0  -9   35.87    4.17
   0   0  -9   39.02    4.51
   0   0 -10    0.17    0.79
   0   0 -10    0.01    0.84
   0   0 -11   -2.48    0.99
   0   1 -11    0.61    0.71
   0   1 -10   41.18    4.26
   0   1  -9   36.03    4.52
   0   1  -8   25.36    3.71
   0   1  -7   81.65   11.01
   0   1  -7   70.06    5.61
   0   1  -7   66.39    8.89
   0   1  -6    0.63    1.67
   0   1  -6   -7.77    3.15
   0   1  -5   14.04    4.42
   0   1  -4   64.75    8.52
   0   1  -3   63.57    7.62
   0   1  -2 1805.83   33.21
   0   1  -1  467.82   13.77
   0  -1   0   90.20    3.24
   0   1   0   86.13    4.07
   0  -1  -1  454.19    5.82
   0  -1  -1  515.19   10.00
   0  -1  -2   58.35    2.57
   0   1   3    2.50    0.55
   0  -1  -3    2.64    1.06
   0  -1  -3    2.95    2.25
   0  -1  -4 1970.32   37.87
   0   1   4 1914.27   18.03
   0  -1  -4 1909.52   27.22
   0  -1  -5  199.49   15.32
   0  -1  -5  187.02   13.73
   0  -1  -6  239.88   12.68
   0  -1  -6  250.92   17.93
   0  -1  -7  109.02   13.16
   0  -1  -8   56.02    4.78
   0  -1  -8   55.69    5.19
   0  -1  -8   42.33    8.43
   0  -1  -8   56.30    5.16
   0  -1  -9   31.30    4.20
   0  -1  -9   30.18    3.86
   0  -1  -9   35.32    4.73
   0  -1 -10   -1.83    1.33
   0  -1 -10   -0.59    1.18
   0  -1 -11   10.21    1.87
   0  -1 -11   14.86    2.12
   0   2 -10    5.21    1.51
   0   2  -9    1.75    1.52
   0   2  -8   64.86    6.15
   0   2  -7   41.61    7.60
   0   2  -7   40.60    4.57
   0   2  -7   42.96    7.28
   0   2  -6   35.73    3.89
   0   2  -6   29.97    6.97
   0   2  -6   36.20    7.01
   0   2  -5    8.14    3.88
   0   2  -4  746.99   31.93
   0   2  -3  209.29   15.82
   0   2  -2  509.84   21.75
   0   2  -1   18.59    3.95
   0   2   0 1426.74   24.93
   0  -2   0 1445.02   17.50
   0  -2  -1  913.13   20.20
   0   2   1  950.76   14.63
   0  -2  -2 9999.00   62.09
   0  -2  -3   91.58    7.36
   0   2   3   67.15    2.23
   0  -2  -4 2241.30   51.88
   0  -2  -4 2114.96   40.40
   0  -2  -5    8.34    3.85
   0  -2  -5    9.28    4.07
   0  -2  -6  585.42   27.76
   0  -2  -6  569.60   30.32
   0  -2  -7   42.27    8.28
   0  -2  -7   48.92    9.61
   0  -2  -8   -0.55    1.25
   0  -2  -8   -4.46    2.76
   0  -2  -8   -2.71    1.40
   0  -2  -8    1.51    0.88
   0  -2  -9   64.14    6.06
   0  -2  -9   56.99    5.77
   0  -2  -9   58.18    4.81
   0  -2 -10  123.37    8.37
   0  -2 -10  119.62    8.63
   0  -2 -11    5.08    1.22
   0  -2 -11    5.68    1.81
   0  -2 -12    6.71    1.18
   0   3 -10    2.42    0.91
   0   3  -9    6.87    1.93
   0  -3   8    5.70    1.68
   0   3  -8    3.59    1.73
   0   3  -7    2.92    1.99
   0   3  -6   12.25    2.44
   0   3  -6   12.57    2.31
   0   3  -6   11.34    3.78
   0   3  -6   10.41    4.64
   0   3  -5  172.28   17.83
   0   3  -4  127.77   14.79
   0   3  -3    7.93    4.04
   0   3  -2   43.88    7.79
   0   3  -1  213.94   14.32
   0  -3   0  727.00   14.33
   0   3   0  706.36   21.97
   0   3   1  574.10   16.76
   0  -3  -1  653.95   19.05
   0  -3  -2 4774.43   63.97
   0   3   2 4882.10   34.37
   0  -3  -3    1.09    2.63
   0  -3  -3   -0.34    1.22
   0  -3  -4 1146.22   39.74
   0  -3  -5 1183.82   36.07
   0  -3  -5 1286.17   46.10
   0  -3  -6  360.13   21.97
   0  -3  -6  366.07   26.49
   0  -3  -7  294.98   21.74
   0  -3  -7  297.18   24.91
   0  -3  -8  125.19    7.88
   0  -3  -8  119.57    6.88
   0  -3  -8  103.60    6.06
   0  -3  -8  133.07    7.44
   0  -3  -8  122.51   16.51
   0  -3  -9   18.48    2.89
   0  -3  -9   13.41    3.01
   0  -3  -9   14.98    2.99
   0  -3 -10   24.93    4.11
   0  -3 -10   25.22    4.11
   0  -3 -11    0.03    1.08
   0  -3 -11    0.67    1.23
   0  -3 -12   11.88    2.02
   0   4  -9    8.86    1.66
   0   4  -9    2.91    0.73
   0  -4   8    8.46    1.84
   0   4  -8    5.96    1.94
   0   4  -7   62.10    5.79
   0   4  -6  231.21   11.01
   0   4  -5   17.61    2.83
   0   4  -5   20.09    2.99
   0   4  -5   11.57    4.62
   0   4  -4    3.07    3.24
   0   4  -3   15.12    6.17
   0   4  -2  124.69   14.02
   0   4  -1  288.19   18.85
   0   4   0    4.89    3.21
   0  -4  -1    7.76    2.39
   0   4   1    6.58    2.71
   0  -4  -2  496.45   22.70
   0   4   2  499.73   14.84
   0  -4  -2  491.03   21.58
   0   4   3  118.73    4.34
   0  -4  -3  132.85   12.98
   0  -4  -3  150.21   11.80
   0  -4  -4  573.98   21.02
   0  -4  -4  546.21   29.19
   0  -4  -5  169.92   17.90
   0  -4  -6  448.15   30.83
   0  -4  -7  137.04   17.48
   0  -4  -8   82.94    6.51
   0   4   8   80.90   10.94
   0  -4  -8   81.52   14.54
   0  -4  -8   89.26    6.18
   0  -4  -8   79.03    6.34
   0  -4  -8   87.99    6.41
   0  -4  -9    8.54    2.58
   0  -4  -9   10.60    2.49
   0  -4  -9    9.95    2.69
   0  -4 -10    8.09    2.53
   0  -4 -10    5.70    1.79
   0  -4 -10    7.76    2.68
   0  -4 -11   54.56    5.55
   0  -4 -11   52.14    5.49
   0  -4 -12   21.02    2.82
   0   5  -8    9.71    1.72
   0  -5   8    9.54    1.56
   0   5  -7    2.29    1.29
   0  -5   7    3.87    1.55
   0   5  -6   23.13    3.51
   0  -5   6   23.54    3.73
   0   5  -5   14.69    2.84
   0   5  -4   45.57    4.44
   0   5  -4   51.72   10.17
   0   5  -4   46.55    4.80
   0   5  -3  341.77   11.68
   0   5  -3  357.04   26.40
   0   5  -2  353.98   24.99
   0   5  -1   55.00    9.12
   0   5   0  517.83   24.74
   0   5   1  223.39   14.33
   0  -5  -1  257.31   13.32
   0  -5  -2 2635.96   50.92
   0  -5  -2 2579.87   59.98
   0   5   2 2567.71   39.77
   0  -5  -3   48.83    8.05
   0  -5  -3   24.58    5.76
   0  -5  -4  109.81   10.93
   0  -5  -4  106.08   13.66
   0  -5  -5   18.41    6.65
   0  -5  -6   -3.61    3.88
   0  -5  -7  121.38    6.40
   0  -5  -7  122.06    7.63
   0  -5  -7  116.45    6.83
   0  -5  -7   95.64   16.11
   0  -5  -7  121.94    7.23
   0  -5  -8   61.21   12.34
   0  -5  -8   48.03    5.41
   0  -5  -8   48.81    5.02
   0  -5  -8   49.12    4.85
   0  -5  -8   50.20    5.40
   0  -5  -9   19.78    3.77
   0  -5  -9   18.69    3.57
   0  -5  -9   19.79    3.43
   0  -5  -9   20.03    3.67
   0  -5 -10    0.25    1.50
   0  -5 -10   -0.97    1.33
   0  -5 -10    0.28    1.55
   0  -5 -11    4.08    1.64
   0  -5 -11    2.54    1.59
   0  -5 -11    3.13    1.93
   0  -5 -12   -1.03    1.05
   0  -5 -12   -0.19    0.93
   0  -6   7   -0.44    0.79
   0   6  -6    0.12    0.82
   0  -6   6    1.08    1.49
   0  -6   5   20.14    3.60
   0   6  -5   21.88    3.22
   0   6  -4   77.39    5.76
   0   6  -3  133.44    8.20
   0  -6   3  132.79    6.67
   0   6  -3  133.94   16.29
   0  -6   3  138.01   15.27
   0   6  -3  134.47    6.75
   0   6  -2   38.46    4.08
   0  -6   2   36.18    3.62
   0   6  -2   41.92    8.89
   0   6  -1  140.71   15.21
   0   6   0   53.75    8.56
   0   6   1   41.60    6.43
   0  -6  -1   40.00    8.52
   0  -6  -2   78.95    9.08
   0  -6  -2   70.33   11.40
   0   6   2   71.98    7.52
   0  -6  -3   28.91    6.91
   0  -6  -3   29.11    6.38
   0  -6  -4  138.37   15.63
   0  -6  -4  168.92   15.24
   0  -6  -5   20.97    6.89
   0  -6  -5   31.67    6.22
   0  -6  -6   33.59    9.28
   0  -6  -7    0.29    2.55
   0  -6  -7    0.60    0.93
   0  -6  -7    1.93    1.23
   0  -6  -7    2.12    1.26
   0  -6  -7    1.90    1.24
   0  -6  -8    0.53    1.06
   0  -6  -8   -0.03    1.39
   0  -6  -8    0.49    1.40
   0  -6  -8   -0.07    0.91
   0  -6  -9   49.97    5.90
   0  -6  -9   55.76    6.34
   0  -6  -9   56.01    6.05
   0  -6  -9   52.88    5.28
   0  -6 -10   38.18    4.61
   0  -6 -10   29.73    4.71
   0  -6 -10   31.93    4.63
   0  -6 -11    1.33    1.27
   0  -6 -11   -0.26    1.08
   0  -6 -11    1.12    1.20
   0  -6 -12    6.30    1.51
   0  -7   6    2.78    1.08
   0  -7   5   15.95    2.88
   0   7  -4   12.61    2.23
   0  -7   4   13.65    3.11
   0   7  -3    0.33    0.86
   0  -7   3    1.35    1.19
   0  -7   3    2.91    1.16
   0  -7   2  902.19   19.98
   0  -7   2  884.26   20.78
   0  -7   1  206.11    9.58
   0   7  -1  199.77   17.74
   0  -7   1  189.25   20.35
   0  -7   1  191.04    9.08
   0  -7   0    3.95    2.97
   0  -7   0    1.26    1.01
   0   7   0   -1.53    2.35
   0  -7   0    0.01    0.71
   0  -7  -1   25.97    7.68
   0  -7  -1   29.86    3.52
   0  -7  -2  116.30   16.04
   0  -7  -3   53.80   10.03
   0  -7  -4  104.26   13.54
   0  -7  -4  100.66   12.80
   0  -7  -5  147.50    7.04
   0  -7  -5  153.24   14.93
   0  -7  -5  143.49   17.56
   0  -7  -5  144.77    7.65
   0  -7  -5  137.73    7.55
   0  -7  -6  409.19   13.88
   0  -7  -6  399.93   12.47
   0  -7  -6  413.45   14.88
   0  -7  -7  160.10    9.96
   0  -7  -7  163.35    8.42
   0  -7  -7  163.48    9.52
   0  -7  -7  154.49    8.52
   0  -7  -8    2.86    1.46
   0  -7  -8    2.75    1.71
   0  -7  -8    6.08    2.54
   0  -7  -8    4.01    1.85
   0  -7  -9    1.92    2.19
   0  -7  -9    0.26    1.36
   0  -7  -9    0.60    1.30
   0  -7  -9    1.49    1.76
   0  -7 -10   10.73    3.15
   0  -7 -10   11.05    2.54
   0  -7 -10    9.52    2.54
   0  -7 -10   10.84    3.17
   0  -7 -11   14.80    2.88
   0  -7 -11   17.89    2.73
   0  -7 -12   23.24    2.31
   0  -8   5    4.00    1.23
   0  -8   4    0.24    1.03
   0  -8   3   24.24    3.55
   0  -8   2    7.46    2.24
   0  -8   2    6.84    1.95
   0  -8   1   20.68    3.41
   0  -8   1   20.62    3.16
   0  -8   1   26.17    3.49
   0  -8   0   10.15    2.46
   0  -8   0   10.52    2.36
   0  -8  -1    1.14    0.98
   0  -8  -1   -0.30    1.21
   0  -8  -2  323.69   12.72
   0  -8  -2  329.36   25.80
   0  -8  -3  329.31   12.41
   0  -8  -3  325.25    9.84
   0  -8  -4  252.35    9.98
   0  -8  -4  243.35   19.97
   0  -8  -4  241.87   10.34
   0  -8  -5  510.96   15.29
   0  -8  -5  534.72   26.86
   0  -8  -5  481.66   13.17
   0  -8  -5  507.75   14.62
   0  -8  -5  504.92   15.63
   0  -8  -6    0.52    1.10
   0  -8  -6    0.49    1.38
   0  -8  -6    1.06    1.47
   0  -8  -7  278.89   12.98
   0  -8  -7  273.01   13.26
   0  -8  -7  286.60   11.31
   0  -8  -8  188.11   11.67
   0  -8  -8  185.25    9.17
   0  -8  -8  181.61   10.95
   0  -8  -9    3.28    2.38
   0  -8  -9    4.11    2.26
   0  -8  -9    4.14    1.55
   0  -8 -10   26.16    4.27
   0  -8 -10   31.55    3.51
   0  -8 -10   28.51    4.52
   0  -8 -11   36.72    3.20
   0  -8 -12    4.71    0.74
   0  -9   4   41.02    2.75
   0  -9   3    9.06    1.71
   0  -9   2   15.19    2.47
   0  -9   1    4.33    1.71
   0  -9   1    3.60    1.53
   0  -9   1    2.68    1.21
   0  -9   0   82.66    5.70
   0  -9   0   82.35    6.14
   0  -9   0   87.07    6.98
   0  -9  -1   58.46    5.91
   0  -9  -1   54.53    4.35
   0  -9  -2  229.39   11.50
   0  -9  -3   25.70    3.78
   0  -9  -4  292.33   10.73
   0  -9  -4  289.18   12.21
   0  -9  -5    3.53    1.70
   0  -9  -5    2.13    1.19
   0  -9  -6   29.87    3.64
   0  -9  -6   31.86    3.71
   0  -9  -6   30.43    4.08
   0  -9  -7    0.11    1.24
   0  -9  -7    0.75    1.14
   0  -9  -8   88.69    5.92
   0  -9  -8   90.25    7.48
   0  -9  -9   47.44    5.39
   0  -9  -9   43.47    3.93
   0  -9 -10   74.48    4.42
   0  -9 -11   -1.62    0.58
   0 -10   2    0.51    0.45
   0 -10   1    7.43    1.42
   0 -10   0   43.60    3.79
   0 -10   0   35.11    3.00
   0 -10  -1    4.77    1.73
   0 -10  -1    5.00    1.95
   0 -10  -2   35.21    4.53
   0 -10  -2   34.72    4.20
   0 -10  -3   55.67    5.64
   0 -10  -3   54.31    5.39
   0 -10  -4   95.02    7.02
   0 -10  -4   65.73    4.93
   0 -10  -5   -2.31    1.08
   0 -10  -5   -0.72    1.39
   0 -10  -5   -1.10    0.86
   0 -10  -6   62.80    5.28
   0 -10  -6   63.85    5.03
   0 -10  -7   28.82    2.95
   0 -10  -7   34.66    3.19
   0 -10  -7   40.46    4.48
   0 -10  -8   31.64    3.96
   0 -10  -8   25.02    2.61
   0 -10  -9    1.13    0.62
   0 -10  -9    4.80    1.50
   0 -10 -10   78.36    2.90
   0 -11  -1    0.62    0.71
   0 -11  -2    8.87    1.90
   0 -11  -3   16.38    2.57
   0 -11  -4   74.30    5.31
   0 -11  -5   26.52    3.17
   0 -11  -6  163.73    6.90
   0 -11  -6  171.07    6.30
   0 -11  -7   22.64    2.53
   0 -11  -7   15.98    1.73
   0 -11  -8   14.34    2.03
   0 -12  -3    0.60    0.42
   0 -12  -4    0.78    0.66
   0 -12  -5   34.03    2.41
   1 -12  -5    7.93    1.06
   1 -12  -4   -0.68    0.51
   1 -12  -3    8.68    1.03
   1 -11  -8   29.07    2.68
   1 -11  -7    1.49    0.85
   1 -11  -6    5.83    1.39
   1 -11  -6    5.03    1.17
   1 -11  -5    2.05    1.09
   1 -11  -5   -0.83    0.51
   1 -11  -4   25.05    3.04
   1 -11  -3   37.86    3.64
   1 -11  -2    1.98    1.12
   1 -11  -1    1.30    0.70
   1 -10  -9    0.14    0.82
   1 -10  -8   24.61    3.44
   1 -10  -7   25.05    2.54
   1 -10  -7   25.27    3.66
   1 -10  -6    8.40    1.91
   1 -10  -6    7.45    2.07
   1 -10  -5   39.25    4.02
   1 -10  -4   48.41    4.81
   1 -10  -4   50.38    4.11
   1 -10  -3   13.45    2.86
   1 -10  -2    2.89    1.65
   1 -10  -1    1.84    1.26
   1 -10  -1    1.86    1.37
   1 -10   0   -2.72    1.12
   1 -10   0    1.26    1.18
   1 -10   1    2.53    0.63
   1 -10   2    2.83    0.60
   1  -9 -10   91.74    6.18
   1  -9  -9    2.14    1.49
   1  -9  -9    0.13    0.50
   1  -9  -9    1.81    1.43
   1  -9  -8   -0.27    1.91
   1  -9  -8    1.05    0.82
   1  -9  -8   -0.04    0.98
   1  -9  -7   84.16    7.02
   1  -9  -7   80.08    4.88
   1  -9  -7   80.96    6.64
   1  -9  -6    1.81    1.49
   1  -9  -5   91.75    6.23
   1  -9  -5   92.41    6.82
   1  -9  -4   82.00    5.99
   1  -9  -4   95.63    6.78
   1  -9  -3   13.44    2.27
   1  -9  -3   15.52    3.01
   1  -9  -2  185.08   10.12
   1  -9  -1   50.45    5.39
   1  -9   0    6.76    1.53
   1  -9   0    7.90    2.31
   1  -9   1    4.29    1.38
   1  -9   1    5.18    1.83
   1  -9   1    5.90    1.56
   1  -9   2   -1.13    0.99
   1  -9   2    0.45    0.73
   1  -9   3    3.78    1.16
   1  -9   4   16.27    1.62
   1  -8 -11   20.61    1.73
   1  -8 -10    2.73    1.94
   1  -8 -10    0.17    0.86
   1  -8 -10    1.40    1.56
   1  -8  -9   10.22    3.02
   1  -8  -9    6.30    1.69
   1  -8  -9    9.89    2.93
   1  -8  -8   10.00    1.95
   1  -8  -8   14.76    3.21
   1  -8  -8   13.28    3.23
   1  -8  -7  519.28   13.59
   1  -8  -7  506.96   17.71
   1  -8  -7  511.93   17.70
   1  -8  -6  169.00    7.46
   1  -8  -6  167.78    9.43
   1  -8  -6  157.27    9.38
   1  -8  -5  194.00    9.75
   1  -8  -5  197.49    9.12
   1  -8  -4  461.07   13.78
   1  -8  -4  449.89   14.14
   1  -8  -3    5.17    1.72
   1  -8  -3    3.55    2.90
   1  -8  -2  193.37    9.82
   1  -8  -1  195.37   10.11
   1  -8   0   10.00    2.09
   1  -8   0    9.45    2.44
   1  -8   1  106.75    6.89
   1  -8   1  102.25    7.33
   1  -8   2    4.55    1.65
   1  -8   2    4.89    1.81
   1  -8   3   41.03    3.91
   1  -8   3   36.71    4.15
   1  -8   4    1.72    1.21
   1  -8   5    0.94    0.77
   1  -7 -11   33.55    4.02
   1  -7 -11   32.49    3.03
   1  -7 -10   28.62    4.21
   1  -7 -10   26.75    4.31
   1  -7 -10   25.29    3.68
   1  -7 -10   31.09    3.52
   1  -7  -9   41.49    5.40
   1  -7  -9   45.25    5.84
   1  -7  -9   43.60    4.35
   1  -7  -9   41.74    4.87
   1  -7  -8   56.31    6.36
   1  -7  -8   56.24    5.31
   1  -7  -8   53.30    4.73
   1  -7  -8   56.69    6.07
   1  -7  -7   59.59    5.00
   1  -7  -7   61.00    5.90
   1  -7  -7   60.13    6.08
   1  -7  -7   47.70   10.82
   1  -7  -7   57.75    4.67
   1  -7  -6   -0.08    1.06
   1  -7  -6    2.60    1.74
   1  -7  -6    1.82    1.07
   1  -7  -5   93.63    6.12
   1  -7  -5   98.31    6.62
   1  -7  -5   94.80    5.30
   1  -7  -5  109.09   15.17
   1  -7  -5   85.07    4.68
   1  -7  -4   35.00    7.70
   1  -7  -4   38.45    3.73
   1  -7  -4   37.49    7.87
   1  -7  -3   42.05    8.47
   1  -7  -3   32.51    3.32
   1  -7  -3   33.09    3.61
   1  -7  -2   90.17    6.16
   1  -7  -2   89.73    5.92
   1  -7  -2   99.64   13.41
   1  -7  -1    2.03    2.42
   1  -7  -1    1.19    1.00
   1  -7   0  270.73   22.58
   1  -7   0  247.87    8.64
  -1   7   0  250.58   16.13
  -1   7   0  252.08    8.25
   1  -7   0  259.68   10.79
  -1   7  -1   18.36    2.85
   1  -7   1   25.35    7.23
  -1   7  -1   23.31    5.49
   1  -7   1   17.06    2.93
  -1   7  -2   84.91    6.41
   1  -7   2   79.43    6.11
   1  -7   3   64.61    5.27
   1  -7   4    0.71    1.53
   1  -7   5   23.29    3.38
   1  -7   6    0.58    0.85
   1  -6 -11    1.29    1.24
   1  -6 -11    1.37    1.03
   1  -6 -11   -0.55    1.33
   1  -6 -10   54.03    5.82
   1  -6 -10   53.55    4.94
   1  -6 -10   57.27    6.12
   1  -6  -9   67.06    6.36
   1  -6  -9   69.38    5.66
   1  -6  -9   70.60    6.66
   1  -6  -9   62.80    6.76
   1  -6  -8    1.42    1.17
   1  -6  -8    0.15    1.21
   1  -6  -8    0.44    0.84
   1  -6  -8    2.64    1.48
   1  -6  -8   -0.92    2.33
   1  -6  -7  118.72    6.36
   1  -6  -7  118.39    7.03
   1  -6  -7  123.07    8.35
   1  -6  -7  124.97    7.97
   1  -6  -6  156.93    8.46
   1  -6  -6  152.28    8.15
   1  -6  -6  160.65   20.05
   1  -6  -5  250.92   23.25
   1  -6  -4   16.56    4.90
   1  -6  -4   19.24    6.14
   1  -6  -3    9.76    3.98
   1  -6  -3    9.94    4.11
   1  -6  -2    0.29    1.96
   1  -6  -2    0.69    1.32
  -1   6   1    0.06    0.96
   1  -6  -1    6.59    3.76
   1  -6   0    5.10    3.11
  -1   6   0   -5.36    2.73
   1  -6   1   38.70    8.50
  -1   6  -1   37.76    7.38
   1  -6   2  276.02   22.95
  -1   6  -2  237.04   20.14
  -1   6  -2  249.53   10.13
   1  -6   2  243.52    9.75
   1  -6   3  847.34   18.10
  -1   6  -3  796.66   36.46
  -1   6  -3  813.26   19.97
   1  -6   3  864.51   34.06
  -1   6  -4   26.53    3.13
  -1   6  -4   19.73    3.62
  -1   6  -5   52.18    4.44
   1  -6   6    5.24    1.92
  -1   6  -6    3.14    1.14
   1  -6   7    3.08    1.26
  -1   6  -7    4.61    1.02
   1  -5 -12   24.26    2.98
   1  -5 -11   18.55    2.93
   1  -5 -11   19.91    3.54
   1  -5 -11   20.35    3.08
   1  -5 -10    3.35    1.99
   1  -5 -10    3.18    1.46
   1  -5 -10    5.46    2.06
   1  -5  -9   58.00    6.21
   1  -5  -9   58.06    5.33
   1  -5  -9   55.81    6.02
   1  -5  -9   56.29    5.74
   1  -5  -8   73.69    6.39
   1  -5  -8   76.45    5.71
   1  -5  -8   75.10    6.75
   1  -5  -8   76.98    6.34
   1  -5  -7  214.43    8.06
   1  -5  -7  212.47    9.22
   1  -5  -7  230.15   23.60
   1  -5  -7  222.00   10.64
   1  -5  -7  219.11    9.74
   1  -5  -6   42.94   10.33
   1  -5  -5  109.84   15.53
   1  -5  -4   17.38    4.79
   1  -5  -4   14.39    5.92
   1  -5  -3  103.35   12.73
   1  -5  -3  103.94   11.34
  -1   5   2  114.93    7.36
   1  -5  -2  114.93   11.64
   1  -5  -2  109.75   12.10
   1  -5  -1  558.06   29.42
  -1   5   1  491.43   19.66
   1  -5  -1  528.28   20.69
  -1   5   0  122.85   11.67
   1  -5   0  126.02   14.04
  -1   5  -1  326.44   21.03
   1  -5   1  328.22   23.05
  -1   5  -2   72.27   11.00
   1  -5   2   71.81   11.02
   1  -5   3  193.05   17.62
  -1   5  -3  170.81    8.14
  -1   5  -3  156.62   17.09
  -1   5  -4  196.94   19.57
  -1   5  -4  188.68    9.38
  -1   5  -4  192.21    8.09
  -1   5  -5   41.91    4.26
  -1   5  -5   43.37    5.00
  -1   5  -6    4.63    1.81
   1  -5   7    3.80    1.80
  -1   5  -7    3.40    1.39
   1  -5   8    7.02    1.46
  -1   5  -8    7.78    1.48
   1  -4 -12   21.08    2.79
   1  -4 -11   26.76    3.99
   1  -4 -11   28.67    3.72
   1  -4 -11   23.90    2.81
   1  -4 -10    9.45    2.41
   1  -4 -10    8.91    2.40
   1  -4 -10   10.03    2.71
   1  -4  -9    0.02    1.32
   1  -4  -9    0.82    1.16
   1  -4  -9   -0.18    1.12
   1  -4  -8   15.05    2.96
   1  -4  -8   10.36    2.51
   1  -4  -8   13.52    2.62
   1  -4  -8   11.94    6.00
   1  -4  -8   13.91    2.48
   1  -4  -7   98.13   15.68
   1  -4  -6    6.87    4.58
   1  -4  -5 1273.50   51.05
   1  -4  -4   40.49    8.55
   1  -4  -3    7.01    3.04
   1  -4  -3    9.79    4.60
   1  -4  -2   47.94    7.04
   1  -4  -2   50.28    7.74
  -1   4   2   47.66    4.00
   1  -4  -1   60.30    7.16
  -1   4   1   60.62    6.20
   1  -4  -1   65.88    8.96
   1  -4   0   54.99    5.26
   1  -4   0   58.07    8.60
  -1   4   0   52.91    6.94
  -1   4  -1    2.99    2.01
  -1   4  -2   88.92   11.67
  -1   4  -3  256.03   20.89
  -1   4  -4  287.85   23.02
  -1   4  -5  284.75   23.08
  -1   4  -5  283.36   11.20
  -1   4  -5  291.12   10.84
  -1   4  -6    1.10    1.34
  -1   4  -6   -0.27    1.07
  -1   4  -7    0.91    1.22
   1  -4   8   71.37    5.48
  -1   4  -8   63.94    5.22
  -1   4  -9    6.05    1.29
   1  -4   9    6.86    0.99
   1  -3 -12    0.61    0.84
   1  -3 -11   11.31    2.62
   1  -3 -10    3.28    1.90
   1  -3 -10    4.97    2.22
   1  -3  -9   58.20    6.19
   1  -3  -9   62.34    5.81
   1  -3  -9   68.25    6.04
   1  -3  -8   44.20    4.44
   1  -3  -8   38.88    4.49
   1  -3  -8   41.87    4.47
   1  -3  -7   76.73   12.71
   1  -3  -6  702.15   37.59
   1  -3  -5   22.81    6.82
   1  -3  -4  471.17   27.26
   1  -3  -3  219.04   12.57
   1  -3  -3  237.57   17.57
  -1   3   2    3.81    0.95
   1  -3  -2    3.59    2.61
   1  -3  -2    3.60    2.03
  -1   3   1  736.10   17.81
   1  -3  -1  748.59   23.60
   1  -3   0  298.51   12.36
  -1   3   0  279.16   13.54
   1  -3   0  289.64   16.09
   1  -3   1  366.99   10.05
  -1   3  -1  408.28   19.37
  -1   3  -2  328.18   19.97
  -1   3  -3   28.69    6.89
  -1   3  -4   58.10    9.95
  -1   3  -5    4.87    3.22
  -1   3  -6  153.03    8.25
  -1   3  -6  164.70   17.07
  -1   3  -6  144.25    7.71
  -1   3  -7  187.25    9.13
  -1   3  -7  177.19    9.58
  -1   3  -8   17.02    3.16
  -1   3  -9    0.20    1.22
   1  -3   9   -1.26    0.68
  -1   3 -10   37.95    2.94
   1  -2 -12   12.78    1.66
   1  -2 -11   49.95    4.77
   1  -2 -10   31.06    4.42
   1  -2  -9   71.98    6.63
   1  -2  -9   79.48    6.79
   1  -2  -8   40.61    4.66
   1  -2  -8   45.20    4.64
   1  -2  -8   46.58    4.17
   1  -2  -7   11.02    4.67
   1  -2  -6   12.16    4.46
   1  -2  -6   23.80    6.90
   1  -2  -5   94.75   10.09
   1  -2  -5  102.36   12.96
   1  -2  -4   75.66   10.44
   1  -2  -3 1478.13   40.53
   1  -2  -2  339.59   13.01
   1  -2  -2  328.28    7.17
  -1   2   1 2318.50   22.55
   1  -2  -1 2267.22   37.71
  -1   2   0 1719.81   27.95
   1  -2   0 1776.91   32.60
  -1   2  -1 1111.87   27.23
  -1   2  -2   42.38    6.50
  -1   2  -3    8.91    4.29
  -1   2  -4  143.55   14.34
  -1   2  -5  332.25   22.69
  -1   2  -6  228.90    9.57
  -1   2  -6  229.47   19.19
  -1   2  -7  113.11    6.31
  -1   2  -7  112.68   12.83
  -1   2  -7  103.35    7.26
  -1   2  -7  107.18    5.17
  -1   2  -8   -0.40    1.21
  -1   2  -9    2.29    1.66
  -1   2 -10   66.84    4.90
  -1   2 -11    6.57    1.04
   1  -1 -11    2.79    1.30
   1  -1 -11    1.89    0.69
   1  -1 -10    5.75    2.05
   1  -1 -10    3.36    1.20
   1  -1  -9  176.91    8.44
   1  -1  -9  189.66   10.48
   1  -1  -8    0.82    1.03
   1  -1  -8    3.52    1.99
   1  -1  -8    1.25    0.85
   1  -1  -8    0.70    1.30
   1  -1  -7   20.33    5.85
   1  -1  -6   69.60    9.33
   1  -1  -6   49.27    8.55
   1  -1  -5   60.15    5.52
   1  -1  -5   64.35    8.39
   1  -1  -5   60.03    8.88
   1  -1  -4    5.59    3.10
   1  -1  -4    4.47    2.70
   1  -1  -4    4.49    1.57
   1  -1  -3  123.81   10.92
   1  -1  -3  118.32    8.30
   1  -1  -3  124.09    5.87
   1  -1  -2   13.72    1.30
   1  -1  -1  362.69    7.26
  -1   1   0 1723.86   20.19
   1  -1   0 1920.10   23.92
  -1   1  -1 2866.23   34.92
  -1   1  -2  362.37   15.20
  -1   1  -3 1784.61   39.05
  -1   1  -4  395.23   20.44
  -1   1  -5  200.94   15.46
  -1   1  -6   13.22    4.55
  -1   1  -7   51.73    3.72
  -1   1  -7   47.66    8.45
  -1   1  -7   52.00    8.55
  -1   1  -7   57.91    5.07
  -1   1  -8  165.92    9.41
  -1   1  -9   32.79    4.44
  -1   1 -10    8.48    2.19
  -1   1 -11    7.17    1.45
   1   0 -11    0.55    0.52
   1   0 -11   -1.11    0.53
   1   0 -10    0.41    1.05
   1   0 -10    1.22    0.88
   1   0  -9   24.30    3.40
   1   0  -9   23.68    3.63
   1   0  -8   72.89    9.70
   1   0  -8   89.70    6.23
   1   0  -8   89.46    6.78
   1   0  -7   64.37    4.71
   1   0  -7   66.67    5.28
   1   0  -7   66.98    9.71
   1   0  -7   64.35    5.30
   1   0  -6   90.20   10.46
   1   0  -6   78.48    8.55
   1   0  -5  349.89   18.23
   1   0  -5  327.07   18.05
   1   0  -5  303.32   16.19
   1   0  -4    1.28    1.61
   1   0  -4   -1.90    1.63
   1   0  -4    1.47    2.06
   1   0  -3  272.72   12.57
   1   0  -3  282.88   11.89
   1   0  -3  275.87   14.19
   1   0  -2 1956.78   24.64
   1   0  -2 1979.49   26.90
   1   0  -2 1912.42   33.15
   1   0  -2 1895.22   24.21
   1   0  -1  776.66   12.22
   1   0  -1  779.46   11.83
   1   0   0  132.78    4.56
  -1   0  -1    4.83    1.33
   1   0   2 2626.39   18.48
   1   0   2 2873.59   29.84
   1   0   3  902.00   18.53
  -1   0  -3  964.81   23.07
  -1   0  -4  341.74   15.90
  -1   0  -5  270.57   15.77
  -1   0  -6   60.26    9.08
  -1   0  -6   57.08    7.89
  -1   0  -7   53.91    8.06
  -1   0  -7   69.64   10.85
  -1   0  -7   67.83    4.94
  -1   0  -7   70.80    5.19
  -1   0  -8  217.43   10.43
  -1   0  -8  236.31   10.65
  -1   0  -9   38.28    4.78
  -1   0 -10    0.72    1.40
  -1   0 -11   -0.01    0.87
   1   1 -11    8.97    1.19
   1   1 -10   10.47    2.07
   1   1  -9    5.03    1.97
   1   1  -9    3.19    1.50
   1   1  -8  154.91    8.77
   1   1  -8  135.42    8.26
   1   1  -7  133.14    7.55
   1   1  -7  129.75    7.56
   1   1  -6   89.71   10.94
   1   1  -6   91.29   10.47
   1   1  -5   41.47    7.51
   1   1  -5   47.43    6.82
   1   1  -4    2.99    1.95
   1   1  -4   -0.10    0.60
   1   1  -4   -0.19    1.47
   1   1  -3  335.96   17.01
   1   1  -3  321.68   12.41
   1   1  -2  239.65    9.63
   1   1  -2  248.00   12.71
   1   1  -1  366.86   12.28
   1   1   0  280.80    9.10
   1   1   0  267.45    8.18
   1   1   1  927.37   14.09
   1   1   2  984.09   20.12
   1   1   2  987.03   14.46
   1   1   3 3656.37   30.67
  -1  -1  -3 3602.07   36.62
  -1  -1  -3 3685.11   51.79
   1   1   3 3586.72   43.68
   1   1   4   58.21    6.29
  -1  -1  -4   59.16    7.76
   1   1   4   58.76    4.40
  -1  -1  -4   52.99    5.37
  -1  -1  -5  774.91   28.61
  -1  -1  -5  737.87   22.40
   1   1   5  729.84   15.82
   1   1   5  695.38   23.01
  -1  -1  -6  722.71   30.71
  -1  -1  -6  714.54   24.25
  -1  -1  -7    3.79    2.68
  -1  -1  -8   72.91    5.70
  -1  -1  -8   67.91   11.30
  -1  -1  -8   68.02    5.22
  -1  -1  -8   66.19    5.55
  -1  -1  -9  268.56   11.42
  -1  -1  -9  272.54   12.31
  -1  -1  -9  254.52   11.35
  -1  -1 -10    2.66    1.29
  -1  -1 -10    2.88    1.56
  -1  -1 -11    3.22    1.39
  -1  -1 -12   16.82    1.56
   1   2 -10    7.41    1.63
   1   2  -9    2.83    1.42
   1   2  -9    4.03    1.41
   1   2  -8   17.74    3.23
   1   2  -7   -1.53    1.05
   1   2  -7    1.60    1.45
   1   2  -6    2.45    2.68
   1   2  -6    3.99    2.28
   1   2  -6    4.00    1.52
   1   2  -5  106.64    9.93
   1   2  -5  116.67   13.65
   1   2  -4    0.33    1.97
   1   2  -3 1912.74   47.81
   1   2  -2   50.88    7.44
   1   2  -1  379.82   16.16
   1   2  -1  363.99   16.10
   1   2   0  329.30   10.22
   1   2   0  330.41   13.28
   1   2   1 1192.71   22.02
   1   2   2  555.01   12.93
  -1  -2  -2  570.87   13.32
  -1  -2  -3   -0.04    1.55
  -1  -2  -3    0.23    0.67
   1   2   3    0.26    0.60
  -1  -2  -4  429.93   17.52
   1   2   4  438.32    9.65
  -1  -2  -4  474.46   23.52
  -1  -2  -5   36.22    6.23
  -1  -2  -5   42.84    8.08
   1   2   6   73.72    8.84
  -1  -2  -6   95.04   11.14
  -1  -2  -7   23.79    6.36
  -1  -2  -8   44.91    4.46
  -1  -2  -8   46.85    4.18
  -1  -2  -8   46.79    4.46
  -1  -2  -9   -1.12    1.82
  -1  -2  -9    0.62    1.26
  -1  -2  -9   -4.28    2.83
  -1  -2  -9   -0.19    1.32
  -1  -2 -10    0.70    1.39
  -1  -2 -10    0.36    1.72
  -1  -2 -10    0.11    1.10
  -1  -2 -11   -0.12    0.53
  -1  -2 -11    3.05    1.26
  -1  -2 -12    0.36    0.37
   1   3 -10    9.53    1.39
   1   3  -9   -0.38    1.23
   1   3  -9   -0.34    0.75
   1   3  -8    1.74    1.49
  -1  -3   7  132.46    7.14
   1   3  -7  116.38    8.10
   1   3  -6   31.45    4.11
   1   3  -6   33.40    8.32
   1   3  -5   46.59    6.69
   1   3  -5   62.62   11.26
   1   3  -5   64.84    5.10
   1   3  -4   -0.02    3.54
   1   3  -3   56.43    9.35
   1   3  -2  235.44   17.88
   1   3  -1   14.63    4.40
   1   3   0    1.91    2.38
   1   3   0    2.88    1.57
   1   3   1 4764.89   56.14
   1   3   2    5.57    2.10
  -1  -3  -2    1.81    2.09
   1   3   3   23.98    3.06
  -1  -3  -3   25.13    3.87
  -1  -3  -3   26.07    5.53
   1   3   4  719.12   12.36
  -1  -3  -4  752.05   23.89
  -1  -3  -5  801.96   36.07
  -1  -3  -5  641.63   25.35
  -1  -3  -6   81.47   10.47
  -1  -3  -6   78.34   12.72
  -1  -3  -7  114.77   13.58
   1   3   7  138.87   14.00
  -1  -3  -8    3.96    1.17
  -1  -3  -8    6.09    1.80
  -1  -3  -8    5.06    1.61
  -1  -3  -9   39.15    4.02
  -1  -3  -9   40.93    4.70
  -1  -3  -9   40.44    4.87
  -1  -3 -10   -0.17    1.70
  -1  -3 -10   -0.51    1.25
  -1  -3 -10   -0.28    1.34
  -1  -3 -11    1.06    1.17
  -1  -3 -11    1.37    1.60
  -1  -3 -11    1.63    0.89
  -1  -3 -12    5.19    1.44
   1   4  -9    2.23    0.87
   1   4  -9    2.42    1.05
   1   4  -8   27.65    3.56
   1   4  -7    4.49    1.97
  -1  -4   7    6.88    1.93
  -1  -4   6    2.93    1.64
   1   4  -6    2.48    1.63
   1   4  -5    8.85    2.31
   1   4  -5    0.88    2.32
   1   4  -4   11.17    5.45
   1   4  -4   16.04    2.57
   1   4  -4   18.28    2.62
   1   4  -3  305.41   23.95
   1   4  -2   20.20    6.41
   1   4  -1  119.46   12.91
   1   4   0  217.25   15.22
   1   4   0  228.82   11.52
   1   4   1  900.67   26.79
  -1  -4  -2   31.14    5.60
  -1  -4  -3   55.82    8.44
  -1  -4  -4  130.75    9.40
  -1  -4  -4   93.21   12.17
  -1  -4  -5  281.84   23.11
  -1  -4  -6  217.95   22.17
  -1  -4  -7    4.22    3.66
   1   4   7    9.79    4.86
  -1  -4  -8    1.97    1.32
  -1  -4  -8   -0.92    1.06
  -1  -4  -8    0.37    1.28
  -1  -4  -9    2.34    1.50
  -1  -4  -9    0.26    1.27
  -1  -4  -9    0.48    1.31
  -1  -4 -10    2.19    1.62
  -1  -4 -10    0.39    1.46
  -1  -4 -10    3.12    1.41
  -1  -4 -11   27.44    4.19
  -1  -4 -11   27.99    4.03
  -1  -4 -12   12.60    2.15
   1   5  -8    9.22    1.72
  -1  -5   7   12.54    2.25
   1   5  -7   12.79    2.57
  -1  -5   6   17.43    3.24
   1   5  -6   13.86    2.95
   1   5  -5   56.06    5.59
  -1  -5   5   63.39    5.91
   1   5  -4  106.44    7.06
   1   5  -4   83.03   13.75
   1   5  -3 1087.19   19.06
   1   5  -3 1148.89   48.99
   1   5  -2  149.92   17.11
   1   5  -1 2073.66   57.80
   1   5   0  283.78   19.62
   1   5   1   14.20    4.10
   1   5   2  872.11   26.48
   1   5   3 1329.88   27.20
  -1  -5  -3 1208.05   41.75
  -1  -5  -4   57.57   10.19
  -1  -5  -4   75.17    8.96
  -1  -5  -5  326.54   26.44
  -1  -5  -5  349.60   16.88
  -1  -5  -6  118.20   17.22
  -1  -5  -7   -3.90    4.62
  -1  -5  -7    0.10    0.83
  -1  -5  -7   -1.85    1.17
   1   5   8   19.98    6.42
  -1  -5  -8   19.40    3.58
  -1  -5  -8   15.00    3.11
  -1  -5  -8   15.57    2.79
  -1  -5  -8   18.75    3.48
  -1  -5  -9   25.11    4.12
  -1  -5  -9   26.69    3.93
  -1  -5  -9   26.25    4.17
  -1  -5 -10   -0.65    1.56
  -1  -5 -10    0.42    1.54
  -1  -5 -10   -0.19    0.92
  -1  -5 -11   62.48    5.90
  -1  -5 -11   52.56    5.60
  -1  -5 -12   44.05    4.26
  -1  -6   7   11.31    1.69
   1   6  -6    1.77    1.18
  -1  -6   6    0.75    1.13
   1   6  -5    2.39    1.56
  -1  -6   5    2.69    1.62
   1   6  -4   11.15    2.61
  -1  -6   4    9.29    2.51
   1   6  -3  118.27    7.09
   1   6  -3   98.71   14.57
  -1  -6   3  112.73    7.50
   1   6  -2  131.06    6.21
  -1  -6   2  131.36    7.62
   1   6  -2  129.98   16.26
  -1  -6   2  137.51    6.56
   1   6  -1  228.36   20.57
   1   6   0    0.23    2.17
   1   6   1   -0.86    1.39
   1   6   1    0.61    1.83
   1   6   2  232.37   15.39
  -1  -6  -3  618.38   31.85
  -1  -6  -4   -1.08    1.63
  -1  -6  -4   -3.67    3.17
  -1  -6  -5  398.52   20.97
  -1  -6  -5  342.22   27.46
  -1  -6  -6   50.54   11.46
  -1  -6  -7   10.29    2.52
  -1  -6  -7    8.09    1.87
  -1  -6  -7    7.54    2.12
  -1  -6  -7   10.59    2.55
  -1  -6  -8    2.99    1.87
  -1  -6  -8    1.06    1.22
  -1  -6  -8    2.48    1.88
  -1  -6  -8    4.69    1.91
  -1  -6  -9   -0.85    1.47
  -1  -6  -9   -1.78    1.63
  -1  -6  -9   -1.27    1.50
  -1  -6  -9    1.16    1.45
  -1  -6 -10    4.28    2.14
  -1  -6 -10    4.82    2.27
  -1  -6 -10    4.19    1.84
  -1  -6 -11   -0.95    1.53
  -1  -6 -11    0.92    1.56
  -1  -6 -12    4.33    1.58
  -1  -7   6    3.61    1.25
  -1  -7   5    1.64    1.22
  -1  -7   4   21.09    3.58
  -1  -7   3    3.07    1.92
  -1  -7   2  122.97    8.14
  -1  -7   2  130.82    7.67
  -1  -7   1  595.18   14.86
  -1  -7   1  577.03   16.11
  -1  -7   1  588.81   16.28
   1   7  -1  573.73   31.76
  -1  -7   0  140.44    7.38
  -1  -7   0  141.48    7.92
   1   7   0  129.76   14.27
  -1  -7  -1   41.90    4.21
   1   7   1   39.69    7.34
  -1  -7  -2  121.90   16.00
   1   7   2  131.68   13.75
  -1  -7  -3  642.23   35.83
  -1  -7  -4   14.69    5.13
  -1  -7  -5  225.84    9.13
  -1  -7  -5  232.98    9.82
  -1  -7  -5  220.90   16.78
  -1  -7  -5  216.40    9.97
  -1  -7  -6  330.19   13.64
  -1  -7  -6  318.58   12.30
  -1  -7  -6  338.30   12.21
  -1  -7  -7  382.63   14.70
  -1  -7  -7  382.07   15.69
  -1  -7  -7  390.83   13.64
  -1  -7  -8  130.07    9.29
  -1  -7  -8  128.02    8.67
  -1  -7  -8  130.02    8.26
  -1  -7  -8  134.86   10.05
  -1  -7  -9  101.23    8.53
  -1  -7  -9  107.47    9.19
  -1  -7  -9   91.80    7.81
  -1  -7  -9   96.55    7.38
  -1  -7 -10    1.29    1.90
  -1  -7 -10    0.14    1.47
  -1  -7 -11    1.95    1.40
  -1  -7 -12   -1.27    1.03
  -1  -8   5    4.17    1.17
  -1  -8   4   23.18    3.07
  -1  -8   3   12.65    2.76
  -1  -8   2    4.07    1.85
  -1  -8   1  143.19    8.59
  -1  -8   1  153.74    8.23
  -1  -8   1  152.53    8.98
  -1  -8   0  104.48    6.90
  -1  -8   0  111.90    7.93
  -1  -8   0  110.84    7.34
  -1  -8  -1  228.09    9.52
  -1  -8  -1  236.27   11.30
  -1  -8  -2   50.50    3.92
  -1  -8  -2   60.09   11.72
  -1  -8  -2   48.69    5.16
  -1  -8  -3   -7.42    4.17
  -1  -8  -3    2.69    1.43
  -1  -8  -4  766.12   19.04
  -1  -8  -4  762.82   15.64
   1   8   4  717.65   38.60
  -1  -8  -5  367.80   12.78
  -1  -8  -5  373.93   13.51
  -1  -8  -6  368.31   13.69
  -1  -8  -6  364.48   13.32
   1   8   6  341.60   29.69
  -1  -8  -6  348.29   11.36
  -1  -8  -7  653.71   19.75
  -1  -8  -7  629.19   20.84
  -1  -8  -7  646.10   18.05
  -1  -8  -8    5.59    2.03
  -1  -8  -8    5.28    2.66
  -1  -8  -8    5.55    2.43
  -1  -8  -9   19.13    3.29
  -1  -8  -9   23.64    4.62
  -1  -8  -9   26.35    4.40
  -1  -8 -10   46.43    4.65
  -1  -8 -11   17.08    2.52
  -1  -8 -12   43.46    2.94
  -1  -9   4    0.74    0.63
  -1  -9   3   37.36    3.37
  -1  -9   2   23.41    3.11
  -1  -9   1   22.10    2.85
  -1  -9   1   19.91    3.23
  -1  -9   0   11.97    2.47
  -1  -9   0   14.01    3.07
  -1  -9   0   13.96    2.64
  -1  -9  -1   93.90    7.03
  -1  -9  -1   97.23    6.21
  -1  -9  -1   93.77    7.54
  -1  -9  -2    1.93    1.09
  -1  -9  -2    1.77    1.51
  -1  -9  -2    0.72    1.35
  -1  -9  -3   -1.10    1.59
  -1  -9  -3   -0.44    1.37
  -1  -9  -4  244.64   11.36
  -1  -9  -5   71.79    6.23
  -1  -9  -5   72.99    6.01
  -1  -9  -5   80.95    6.01
  -1  -9  -6   37.83    4.51
  -1  -9  -6   35.55    4.05
  -1  -9  -6   38.49    4.47
  -1  -9  -7    2.90    1.66
  -1  -9  -7    1.15    1.50
  -1  -9  -8   81.93    7.11
  -1  -9  -8   86.97    6.40
  -1  -9  -9   55.39    4.88
  -1  -9  -9   53.51    5.74
  -1  -9 -10   82.39    5.34
  -1  -9 -11   74.40    4.15
  -1 -10   2    3.34    0.88
  -1 -10   1   51.79    3.60
  -1 -10   0   -0.64    0.79
  -1 -10   0    0.45    0.85
  -1 -10  -1   -0.41    1.40
  -1 -10  -1   -1.65    0.78
  -1 -10  -2   51.05    5.15
  -1 -10  -3   78.13    6.51
  -1 -10  -4   17.42    2.98
  -1 -10  -4   21.25    3.63
  -1 -10  -5    5.33    1.84
  -1 -10  -5    5.33    2.10
  -1 -10  -6  100.59    6.50
  -1 -10  -6  101.03    6.38
  -1 -10  -6  105.02    6.76
  -1 -10  -7   15.36    2.61
  -1 -10  -7   11.56    1.91
  -1 -10  -7   15.27    2.76
  -1 -10  -8    4.14    1.64
  -1 -10  -8    4.66    1.54
  -1 -10  -9   17.35    2.37
  -1 -10 -10   64.69    3.63
  -1 -11  -1   -0.13    0.42
  -1 -11  -1    1.03    0.70
  -1 -11  -2    1.29    0.91
  -1 -11  -2    0.34    0.59
  -1 -11  -3    6.02    1.64
  -1 -11  -3    1.84    0.89
  -1 -11  -4    1.57    0.96
  -1 -11  -4   -0.82    1.39
  -1 -11  -5   12.30    2.34
  -1 -11  -5   10.25    1.91
  -1 -11  -6   41.77    3.67
  -1 -11  -6   46.62    3.56
  -1 -11  -7   29.78    2.67
  -1 -11  -7   18.36    1.95
  -1 -11  -8   16.01    1.80
  -1 -11  -9   29.76    1.89
  -1 -12  -4    4.30    1.06
   2 -11  -8    4.36    0.97
   2 -11  -7   54.20    3.57
   2 -11  -6   30.57    2.69
   2 -11  -6   30.32    2.44
   2 -11  -5   31.97    2.92
   2 -11  -5   28.32    2.37
   2 -11  -4   26.29    2.87
   2 -11  -3    0.81    0.89
   2 -11  -2   14.05    1.87
   2 -11  -1    3.48    0.83
   2 -10  -9    0.71    0.86
   2 -10  -8    2.86    1.21
   2 -10  -7   51.05    4.82
   2 -10  -6   96.00    6.56
   2 -10  -5   44.43    4.29
   2 -10  -4   11.71    2.14
   2 -10  -4   10.31    2.06
   2 -10  -3  166.76    6.86
   2 -10  -3  179.21    8.83
   2 -10  -2  186.43    9.28
   2 -10  -1    4.53    1.76
   2 -10   0   12.86    1.90
   2 -10   0   13.50    2.40
   2 -10   1   25.25    2.64
   2  -9 -10   13.97    2.12
   2  -9  -9    8.35    2.19
   2  -9  -9    8.33    2.17
   2  -9  -8   39.60    4.48
   2  -9  -8   39.75    4.71
   2  -9  -7    4.40    1.82
   2  -9  -7    3.91    1.46
   2  -9  -6    1.74    1.09
   2  -9  -6    1.73    1.55
   2  -9  -5    0.52    1.20
   2  -9  -5   -1.82    1.06
   2  -9  -4  177.95    8.87
   2  -9  -4  168.24    9.07
   2  -9  -3  354.96   13.30
   2  -9  -3  338.61   11.93
   2  -9  -2    1.31    1.30
   2  -9  -2   -0.42    0.74
   2  -9  -1  135.04    8.64
   2  -9   0   58.15    5.58
   2  -9   1    0.29    0.90
   2  -9   1    0.66    0.57
   2  -9   2    0.70    0.79
   2  -9   2    1.74    1.22
   2  -9   3   75.40    3.92
   2  -9   4   12.00    1.13
   2  -8 -11   32.25    3.27
   2  -8 -10   43.43    4.26
   2  -8 -10   45.39    4.83
   2  -8  -9   63.39    5.91
   2  -8  -9   62.14    6.24
   2  -8  -8   24.42    4.02
   2  -8  -8   22.91    3.99
   2  -8  -7   34.86    4.64
   2  -8  -7   33.88    4.73
   2  -8  -6    3.41    1.76
   2  -8  -6    1.40    1.10
   2  -8  -6    1.76    1.47
   2  -8  -5  383.68   12.17
   2  -8  -5  390.31   14.60
   2  -8  -5  375.13   13.11
   2  -8  -4   21.82    3.00
   2  -8  -4   19.75    3.31
   2  -8  -3   95.90    7.19
   2  -8  -3   99.05    6.79
   2  -8  -2    3.89    1.53
   2  -8  -1    0.48    1.18
   2  -8   0   31.53    4.32
   2  -8   1  164.48    8.12
   2  -8   1  153.93    9.13
   2  -8   2  112.16    6.84
   2  -8   2  107.62    7.13
   2  -8   3  356.25   11.29
   2  -8   3  329.09   11.37
   2  -8   4   55.82    4.25
   2  -8   5   69.79    3.82
   2  -7 -11   44.83    4.23
   2  -7 -10   -0.10    0.78
   2  -7 -10    0.83    1.03
   2  -7 -10   -0.46    1.50
   2  -7  -9   -1.46    1.96
   2  -7  -9   -0.29    1.67
   2  -7  -9    0.76    1.06
   2  -7  -8    0.87    1.52
   2  -7  -8    0.85    0.86
   2  -7  -8    0.29    1.31
   2  -7  -7   58.41    5.94
   2  -7  -7   66.56    6.31
   2  -7  -6  479.63   15.54
   2  -7  -6  478.78   16.21
   2  -7  -5    3.97    3.71
   2  -7  -5   -0.61    0.78
   2  -7  -5    4.49    1.49
   2  -7  -4   26.01    3.32
   2  -7  -4   21.84    2.49
   2  -7  -3    0.21    0.76
   2  -7  -3    0.94    0.74
   2  -7  -2   50.82    9.31
   2  -7  -2   40.58    4.35
   2  -7  -2   39.51    4.13
   2  -7  -1  477.42   28.83
   2  -7  -1  472.22   14.60
   2  -7  -1  468.39   14.88
   2  -7   0   50.61    5.02
  -2   7   0   50.45    3.68
   2  -7   0   52.93    9.51
   2  -7   1  290.00   12.11
  -2   7  -1  309.16   11.03
  -2   7  -2  652.50   17.48
   2  -7   2  628.05   17.51
  -2   7  -3   22.19    3.58
   2  -7   3   24.21    3.42
   2  -7   4  105.70    6.02
   2  -7   5  161.96    8.13
   2  -7   6    1.35    0.99
   2  -6 -11   -0.23    0.97
   2  -6 -11   -0.47    1.18
   2  -6 -10   62.16    4.53
   2  -6 -10   54.81    5.80
   2  -6 -10   62.62    5.78
   2  -6  -9   26.57    3.21
   2  -6  -9   36.99    4.56
   2  -6  -9   35.83    5.09
   2  -6  -9   38.67    4.70
   2  -6  -8  128.10    8.68
   2  -6  -8  119.30    6.36
   2  -6  -8  123.24    7.78
   2  -6  -8  112.21    8.75
   2  -6  -7  105.97    7.92
   2  -6  -7  110.58    7.65
   2  -6  -7  114.17   17.41
   2  -6  -7  106.09    6.48
   2  -6  -6    0.27    1.12
   2  -6  -6   -2.28    1.27
   2  -6  -6    0.19    1.93
   2  -6  -5    0.85    2.61
   2  -6  -4   17.27    6.78
   2  -6  -3   -1.24    2.03
   2  -6  -3    2.68    2.30
   2  -6  -2   55.18    8.63
   2  -6  -2   42.83    8.35
   2  -6  -1   61.69   10.08
  -2   6   0    0.31    0.54
   2  -6   0    4.81    2.90
  -2   6  -1  237.38   18.12
   2  -6   1  243.28   19.60
  -2   6  -1  249.02    8.62
   2  -6   2    0.97    1.04
   2  -6   2   -2.59    2.29
  -2   6  -2   -0.71    1.24
  -2   6  -2   -0.95    0.95
  -2   6  -3   45.30    4.73
   2  -6   3   42.77    4.36
  -2   6  -4    2.24    1.67
   2  -6   4    2.63    1.31
  -2   6  -5  271.67   12.03
  -2   6  -6    2.32    0.87
   2  -6   7   19.85    2.56
   2  -5 -12   17.82    2.24
   2  -5 -11    8.58    2.26
   2  -5 -11   10.49    2.17
   2  -5 -10   53.52    5.76
   2  -5 -10   56.63    5.84
   2  -5 -10   58.39    4.81
   2  -5  -9  133.51    7.52
   2  -5  -9  129.96    8.88
   2  -5  -9  125.32    9.19
   2  -5  -9  142.14    8.46
   2  -5  -8   49.02    5.14
   2  -5  -8   49.63    4.29
   2  -5  -8   48.81    5.70
   2  -5  -8   45.93    4.94
   2  -5  -8   47.63   10.46
   2  -5  -7    0.28    1.06
   2  -5  -7   -0.80    0.85
   2  -5  -7    0.29    0.61
   2  -5  -7    0.51    0.89
   2  -5  -6  107.37   16.77
   2  -5  -6  105.19    6.96
   2  -5  -5   97.60   15.00
   2  -5  -4  179.39   19.47
   2  -5  -3   -0.11    1.23
   2  -5  -3    2.98    3.26
   2  -5  -2   72.17    9.95
   2  -5  -2   77.51   10.29
   2  -5  -1    1.45    1.83
  -2   5   1    0.74    1.17
   2  -5  -1    1.08    1.61
   2  -5   0   -0.98    1.67
  -2   5   0   -0.25    1.31
   2  -5   1  102.66   12.53
  -2   5  -1   97.24   10.95
  -2   5  -2   38.93    7.83
   2  -5   2   38.26    7.44
  -2   5  -3   43.64    8.88
   2  -5   3   48.42    7.69
  -2   5  -3   45.28    4.30
  -2   5  -4  105.61    5.50
   2  -5   4  113.34    6.17
  -2   5  -4  104.79    7.09
  -2   5  -4  100.06   13.51
  -2   5  -5  140.29    8.75
  -2   5  -5  159.15    7.75
  -2   5  -6   15.30    2.50
  -2   5  -6   14.82    3.06
  -2   5  -7   47.44    3.95
   2  -5   8   43.39    3.57
  -2   5  -8   42.51    2.89
   2  -4 -12    5.59    1.39
   2  -4 -11   35.69    3.47
   2  -4 -11   49.52    5.00
   2  -4 -10   75.63    7.02
   2  -4 -10   80.74    6.09
   2  -4 -10   76.04    6.37
   2  -4  -9   13.09    3.07
   2  -4  -9   12.49    2.97
   2  -4  -9   16.20    2.87
   2  -4  -8   17.86    3.19
   2  -4  -8   19.19    3.50
   2  -4  -8   17.53    2.75
   2  -4  -8   19.23    7.08
   2  -4  -7   47.32    4.47
   2  -4  -7   45.44    3.50
   2  -4  -7   46.16    3.98
   2  -4  -7   47.79    5.06
   2  -4  -7   56.79   11.79
   2  -4  -6  258.98   25.34
   2  -4  -5  502.98   33.37
   2  -4  -4   45.55   10.01
   2  -4  -3  111.86   13.72
   2  -4  -3  101.80    6.36
   2  -4  -2   77.07    9.44
   2  -4  -2   80.14   10.71
   2  -4  -1  217.87   15.73
   2  -4  -1  242.45   16.47
  -2   4   1  251.73   12.66
   2  -4   0  621.63   27.04
  -2   4   0  570.16   21.74
   2  -4   0  634.00   22.87
  -2   4  -1    2.62    2.21
   2  -4   1   -0.96    1.80
  -2   4  -2   69.60    9.91
   2  -4   2   69.54    9.37
  -2   4  -3   33.01    7.45
   2  -4   3   34.08    6.65
  -2   4  -4    0.29    2.23
  -2   4  -4    1.82    0.89
  -2   4  -5  126.60    6.95
  -2   4  -5  128.23    7.81
  -2   4  -6   70.16    5.54
  -2   4  -6   71.90    6.18
  -2   4  -7  203.81    9.44
  -2   4  -7  206.91   10.10
  -2   4  -8    4.48    1.45
  -2   4  -9    3.28    0.90
   2  -4   9    1.30    0.74
   2  -3 -12   33.17    2.89
   2  -3 -11   -0.64    1.41
   2  -3 -10   46.68    4.67
   2  -3 -10   47.57    5.60
   2  -3  -9    3.51    1.91
   2  -3  -9    2.30    1.58
   2  -3  -9    2.05    1.42
   2  -3  -8  140.71    7.79
   2  -3  -8  140.39    8.84
   2  -3  -8  141.19    8.79
   2  -3  -7  334.23   11.93
   2  -3  -7  312.62    9.43
   2  -3  -7  330.38   12.60
   2  -3  -7  355.08   28.23
   2  -3  -6   -2.42    2.80
   2  -3  -5  713.41   38.19
   2  -3  -4  836.71   38.66
   2  -3  -3  592.89   29.97
   2  -3  -3  399.51   10.10
   2  -3  -2   32.34    6.86
   2  -3  -2   29.96    3.54
   2  -3  -2   35.36    5.77
   2  -3  -1  150.86   12.74
  -2   3   1  180.26    9.63
   2  -3  -1  145.62   11.36
   2  -3   0  260.36   15.41
   2  -3   0  267.06   15.17
  -2   3   0  277.30   13.74
  -2   3  -1    0.68    1.83
   2  -3   1    1.52    2.35
   2  -3   2   14.53    4.26
  -2   3  -2   14.21    4.53
  -2   3  -3   89.58   11.40
   2  -3   3  121.79   11.32
  -2   3  -4  697.64   33.18
  -2   3  -5   10.93    1.95
  -2   3  -5   11.70    2.15
  -2   3  -5   11.36    4.91
  -2   3  -6   43.87    4.43
  -2   3  -6   38.11    8.42
  -2   3  -6   44.91    4.43
  -2   3  -6   42.82    3.26
  -2   3  -7  188.38    9.42
  -2   3  -7  187.09    9.62
  -2   3  -8   -0.31    1.30
  -2   3  -8    0.10    0.62
  -2   3  -9    8.16    1.88
  -2   3 -10   13.47    1.66
   2  -2 -12    4.07    0.89
   2  -2 -11   11.92    2.45
   2  -2 -10   31.29    4.58
   2  -2  -9    8.04    2.62
   2  -2  -9    6.98    2.36
   2  -2  -9    6.93    2.03
   2  -2  -8   10.39    2.67
   2  -2  -8   13.35    2.67
   2  -2  -8    8.60    2.28
   2  -2  -7    2.35    1.23
   2  -2  -7   -0.76    2.66
   2  -2  -7   -0.23    0.91
   2  -2  -6   67.33   11.83
   2  -2  -5   56.17   10.31
   2  -2  -4    1.61    3.19
   2  -2  -3  391.76    9.04
   2  -2  -3  365.60    6.88
   2  -2  -2  112.12    5.75
   2  -2  -2  124.95   12.13
   2  -2  -1  286.19   13.78
   2  -2  -1  274.80   10.99
  -2   2   0  170.85    9.73
   2  -2   0  155.70   10.35
   2  -2   1 1304.03   30.07
  -2   2  -1 1235.34   29.40
   2  -2   2 1515.59   33.33
  -2   2  -2 1176.81   33.18
   2  -2   3  109.53    8.93
  -2   2  -3   83.76   10.04
  -2   2  -4   39.80    7.95
  -2   2  -5   45.35    8.50
  -2   2  -6    1.29    1.48
  -2   2  -6   -0.03    0.54
  -2   2  -6    0.60    0.69
  -2   2  -6    1.19    2.05
  -2   2  -7   84.43    6.47
  -2   2  -7   93.99    6.21
  -2   2  -7   91.07    5.44
  -2   2  -8   66.93    5.19
  -2   2  -8   62.60    5.95
  -2   2  -9   21.02    3.48
  -2   2 -10    0.53    0.89
  -2   2 -11    2.40    0.68
   2  -1 -11   26.61    3.06
   2  -1 -10    1.79    1.58
   2  -1  -9   63.82    6.34
   2  -1  -8  178.54    9.59
   2  -1  -8  180.96   10.27
   2  -1  -7  108.43    6.54
   2  -1  -7  109.18    7.41
   2  -1  -6   34.35    7.70
   2  -1  -5    8.20    3.91
   2  -1  -4    5.40    1.78
   2  -1  -4   12.74    4.83
   2  -1  -3   24.33    2.86
   2  -1  -3   23.97    5.80
   2  -1  -2  232.82    8.47
   2  -1  -1  502.53   12.71
   2  -1   0 4169.87   41.22
  -2   1  -1 2851.60   40.17
   2  -1   1 2851.11   35.69
  -2   1  -2 2730.67   44.30
   2  -1   2 2903.94   34.72
  -2   1  -3   34.36    6.03
   2  -1   3   35.63    3.83
  -2   1  -4  574.79   25.92
  -2   1  -5  960.57   35.72
   2  -1   6  126.53   10.75
  -2   1  -6  146.97   15.11
  -2   1  -7   70.73    5.67
  -2   1  -7   85.47   12.09
  -2   1  -7   79.98   11.17
  -2   1  -7   61.68    4.10
  -2   1  -7   70.47    4.84
  -2   1  -8  230.71   11.32
  -2   1  -8  244.12    9.62
  -2   1  -9   30.38    4.38
  -2   1 -10   18.21    3.03
  -2   1 -11    2.78    1.06
   2   0 -11   -0.51    0.45
   2   0 -10    6.61    1.96
   2   0 -10    4.31    1.17
   2   0  -9    1.92    1.53
   2   0  -9   -0.38    0.81
   2   0  -8   96.93    6.30
   2   0  -8  101.42    7.79
   2   0  -8   97.96    6.28
   2   0  -7   18.73    3.36
   2   0  -7   17.71    2.54
   2   0  -7   19.66    2.60
   2   0  -6   36.45    6.38
   2   0  -5  217.10   14.40
   2   0  -5  244.03   17.64
   2   0  -5  218.21   14.17
   2   0  -4   98.94    9.08
   2   0  -4   87.13    8.16
   2   0  -4  102.96   10.95
   2   0  -3    0.52    1.10
   2   0  -3   -0.09    1.19
   2   0  -3    0.42    1.41
   2   0  -3    1.56    1.77
   2   0  -2   68.44    5.92
   2   0  -1  202.38    8.74
   2   0   0 6570.37   48.33
   2   0   1   19.55    2.99
   2   0   2 2869.23   38.72
   2   0   3 1814.41   33.90
  -2   0  -3 1767.61   35.86
   2   0   4  217.35   12.24
  -2   0  -4  208.43   13.71
   2   0   5    8.14    2.74
  -2   0  -5    7.90    3.62
   2   0   6  489.64   18.73
  -2   0  -6  507.11   25.28
  -2   0  -7    2.10    0.77
  -2   0  -7   -0.43    1.38
  -2   0  -7    1.52    1.12
  -2   0  -7   -0.18    1.63
  -2   0  -8  357.10   11.76
  -2   0  -8  361.73   12.75
  -2   0  -8  363.08   13.51
  -2   0  -9   45.76    5.30
  -2   0 -10    1.36    1.40
  -2   0 -11   44.42    3.97
   2   1 -10   21.66    2.54
   2   1 -10   43.31    3.41
   2   1  -9   32.00    4.09
   2   1  -9   24.76    3.04
   2   1  -9   35.16    3.88
   2   1  -8    5.49    2.09
   2   1  -8    4.79    1.96
   2   1  -8    4.10    1.70
   2   1  -7   -0.36    0.87
   2   1  -7    0.84    0.76
   2   1  -6   42.06    7.53
   2   1  -6   32.62    5.85
   2   1  -5   70.20    9.40
   2   1  -5   71.24    8.06
   2   1  -4  347.00   20.17
   2   1  -4  349.77   15.52
   2   1  -4  364.80   17.31
   2   1  -3  243.03   11.02
   2   1  -3  261.86   15.86
   2   1  -3  267.05   14.66
   2   1  -2    5.40    2.41
   2   1  -2    5.62    1.60
   2   1  -1  546.01   17.65
   2   1   0   57.39    5.39
   2   1   1  232.52    9.99
   2   1   2 1282.37   23.23
   2   1   3 1266.14   24.65
   2   1   3 1089.37   28.65
   2   1   4  513.33   20.81
   2   1   4  587.29   17.44
   2   1   5  365.16   14.06
  -2  -1  -6  286.30   19.74
  -2  -1  -7 1545.39   50.10
  -2  -1  -8    8.94    3.96
  -2  -1  -8    7.02    1.95
  -2  -1  -8    5.73    1.85
  -2  -1  -8    6.49    1.95
  -2  -1  -9  114.19    8.01
  -2  -1  -9  124.34    8.02
  -2  -1 -10   75.85    6.43
  -2  -1 -11   -0.44    0.95
  -2  -1 -12    1.58    0.78
   2   2 -10   28.15    2.48
   2   2  -9    0.86    0.93
   2   2  -9    1.80    0.93
   2   2  -9    1.42    0.98
   2   2  -8   78.23    6.27
   2   2  -8   81.93    6.57
   2   2  -7    3.42    1.66
   2   2  -7    5.80    1.91
   2   2  -6   49.84    4.78
   2   2  -6   36.62    7.70
   2   2  -6   36.51    4.39
   2   2  -5   -4.05    1.97
   2   2  -5    6.14    4.28
   2   2  -4   67.71   10.43
   2   2  -4   53.37    5.93
   2   2  -3  390.60   22.54
   2   2  -3  356.40   12.79
   2   2  -2  384.76   20.39
   2   2  -2  364.18   10.36
   2   2  -2  386.50   20.18
   2   2  -2  327.98   13.42
   2   2  -1    2.00    0.69
   2   2  -1    2.63    2.30
   2   2   0  688.34   22.11
   2   2   1  295.98   13.76
   2   2   1  284.69   12.76
  -2  -2  -2 1176.34   17.24
   2   2   2 1299.88   25.54
   2   2   3  664.50   24.47
  -2  -2  -3  701.79   17.84
   2   2   3  668.28   17.90
   2   2   4  674.49   25.99
   2   2   4  656.73   17.53
   2   2   5  170.52   13.91
  -2  -2  -5  165.03   12.80
   2   2   5  167.21    8.61
   2   2   6  318.64   19.91
  -2  -2  -6  327.83   20.60
  -2  -2  -7  771.01   34.74
  -2  -2  -8   14.06    2.53
  -2  -2  -8    9.70    4.78
  -2  -2  -8   13.38    2.49
  -2  -2  -8   13.20    2.49
  -2  -2  -9  357.12   13.51
  -2  -2  -9  338.29   13.00
  -2  -2  -9  326.93   13.05
  -2  -2 -10  133.83    8.68
  -2  -2 -10  137.08    8.48
  -2  -2 -11   17.40    2.31
  -2  -2 -11   22.49    3.22
  -2  -2 -12    0.09    0.48
   2   3  -9    4.34    1.44
   2   3  -9    5.23    1.37
   2   3  -8  105.41    7.26
   2   3  -7   16.14    2.93
   2   3  -7   21.19    3.70
   2   3  -6   13.31    2.64
  -2  -3   6   18.26    2.44
   2   3  -6   16.35    3.13
   2   3  -5    9.57    2.19
  -2  -3   5    6.29    1.41
   2   3  -4   14.22    5.37
   2   3  -3    1.39    2.51
   2   3  -2  205.59    7.81
   2   3  -2  261.88   19.18
   2   3  -1  319.46   19.72
   2   3   0  926.88   29.92
   2   3   0  839.57   22.73
   2   3   1  445.85   18.18
   2   3   1  456.83   19.72
   2   3   2  226.10   12.86
   2   3   2  233.12   14.22
  -2  -3  -3    6.16    1.87
   2   3   3    4.43    3.12
   2   3   3    6.78    2.28
   2   3   4  120.25   12.22
   2   3   4  107.23    7.37
  -2  -3  -4  109.71    8.67
   2   3   5  303.54   11.13
  -2  -3  -5  306.41   17.11
   2   3   6    8.18    3.63
  -2  -3  -6    4.93    2.96
   2   3   7  151.85   15.20
  -2  -3  -7  181.10   16.55
  -2  -3  -8   46.37    4.40
  -2  -3  -8   40.72    8.13
  -2  -3  -8   41.95    4.02
  -2  -3  -8   40.95    4.49
  -2  -3  -9  344.68   13.17
  -2  -3  -9  333.94   13.82
  -2  -3  -9  332.70   12.61
  -2  -3 -10    5.57    2.15
  -2  -3 -10    1.73    1.67
  -2  -3 -10    2.03    1.31
  -2  -3 -11    7.39    1.97
  -2  -3 -11    4.96    1.88
  -2  -3 -11    4.10    1.34
  -2  -3 -12   -0.03    0.45
   2   4  -9    4.31    0.83
   2   4  -8   51.63    4.61
   2   4  -8   55.86    4.66
   2   4  -7    9.68    2.62
  -2  -4   7    6.65    1.53
   2   4  -6  181.38   10.39
  -2  -4   6  204.70    9.31
   2   4  -5   -0.47    1.24
  -2  -4   5    0.09    0.93
   2   4  -4   26.86    3.56
  -2  -4   4   26.77    3.10
   2   4  -4   24.67    7.32
   2   4  -3    7.45    4.35
   2   4  -2   70.89   11.45
   2   4  -1  671.97   31.89
   2   4   0  620.77   29.26
   2   4   0  590.24   20.35
   2   4   1   32.25    5.49
   2   4   1   30.06    5.93
   2   4   2 2749.70   54.33
   2   4   2 2713.12   50.02
   2   4   3  452.44   24.02
   2   4   3  426.85   18.18
   2   4   4  164.47   10.07
  -2  -4  -4  153.26   10.44
   2   4   5  425.18   27.02
   2   4   6  203.84   19.47
  -2  -4  -6  195.77   15.30
   2   4   7    5.64    4.00
  -2  -4  -7    3.74    2.52
  -2  -4  -8  106.52    7.58
   2   4   8  112.89   14.73
  -2  -4  -8  108.61    6.72
  -2  -4  -8  102.63    5.77
  -2  -4  -8  107.91    7.02
  -2  -4  -8  126.21   14.35
  -2  -4  -9  251.43   12.51
  -2  -4  -9  243.75   11.12
  -2  -4  -9  242.90   10.96
  -2  -4  -9  249.37   10.20
  -2  -4 -10   25.38    4.05
  -2  -4 -10   20.58    3.05
  -2  -4 -10   22.28    3.89
  -2  -4 -11   89.06    6.87
  -2  -4 -11   90.48    6.98
  -2  -4 -11   83.79    5.24
  -2  -4 -12   33.91    3.74
   2   5  -8    1.24    0.98
   2   5  -7   64.88    5.41
  -2  -5   7   71.23    4.51
  -2  -5   6   25.36    3.39
   2   5  -6   26.36    4.02
  -2  -5   5    3.36    1.51
   2   5  -5    2.63    1.68
  -2  -5   4    3.46    1.72
   2   5  -4    3.44    1.61
   2   5  -4   -1.18    2.47
   2   5  -3   12.52    2.42
   2   5  -3   14.52    5.79
  -2  -5   3    9.08    2.43
   2   5  -2   27.59    7.72
   2   5  -1   53.60    9.91
   2   5   0  459.33   26.66
   2   5   1  604.53   27.53
   2   5   1  567.13   24.02
   2   5   2  205.16   16.04
   2   5   3   47.85    7.17
   2   5   3   58.01    9.76
   2   5   4  582.96   21.61
  -2  -5  -4  509.75   23.35
   2   5   5  297.77   24.41
   2   5   6  132.50   17.17
  -2  -5  -7  242.91   10.59
  -2  -5  -7  248.25   11.29
  -2  -5  -7  242.62    9.48
  -2  -5  -7  229.43   10.48
  -2  -5  -8   23.77    3.98
  -2  -5  -8   22.72    3.26
  -2  -5  -8   21.71    3.78
  -2  -5  -8   21.86    3.84
  -2  -5  -9   76.04    7.10
  -2  -5  -9   71.75    6.29
  -2  -5  -9   72.16    6.99
  -2  -5 -10    9.08    2.82
  -2  -5 -10    7.29    2.37
  -2  -5 -11  108.96    7.60
  -2  -5 -11  113.96    8.01
  -2  -5 -12   25.00    3.25
  -2  -6   7    0.73    0.35
   2   6  -7    0.77    0.88
  -2  -6   6   21.15    2.84
  -2  -6   5   -1.21    1.29
   2   6  -5    0.15    1.24
  -2  -6   4   42.35    4.92
   2   6  -4   40.87    4.83
  -2  -6   3  122.29    8.10
   2   6  -3  129.45    7.93
  -2  -6   2  358.75   12.80
   2   6  -2  342.52   11.53
  -2  -6   2  316.73    9.99
   2   6  -2  369.78   27.85
  -2  -6   1   76.87    5.54
   2   6  -1   72.23   11.78
   2   6   0   48.04    9.28
   2   6   1  260.74   19.69
   2   6   2  198.72   16.73
   2   6   2  203.66   15.87
   2   6   3    4.16    2.24
   2   6   3    2.93    3.11
   2   6   4  623.03   35.74
  -2  -6  -4  616.50   30.06
   2   6   5  604.34   37.35
   2   6   6  592.56   38.58
  -2  -6  -7   -0.26    0.97
  -2  -6  -7    1.76    1.39
  -2  -6  -7    4.92    1.93
   2   6   7   -0.49    3.30
  -2  -6  -7    2.20    1.29
  -2  -6  -8    8.53    2.75
  -2  -6  -8    5.97    2.23
  -2  -6  -8    7.16    2.80
  -2  -6  -8    7.04    2.30
   2   6   8    6.91    3.91
  -2  -6  -9   24.62    4.43
  -2  -6  -9   23.06    3.76
  -2  -6  -9   23.45    4.41
  -2  -6 -10   52.54    6.16
  -2  -6 -10   52.69    5.56
  -2  -6 -11   85.14    6.61
  -2  -6 -12   21.76    2.92
  -2  -7   6    0.19    0.49
  -2  -7   5   33.19    3.65
  -2  -7   4   16.79    3.05
  -2  -7   3    0.15    1.18
  -2  -7   2  222.03   10.86
  -2  -7   1    0.46    0.75
  -2  -7   1    0.74    1.20
  -2  -7   0    8.03    1.98
  -2  -7   0    8.30    1.98
  -2  -7   0    7.59    1.93
  -2  -7  -1   58.75    4.92
   2   7   1   61.31    9.88
  -2  -7  -1   59.73    5.22
  -2  -7  -1   52.15    4.32
  -2  -7  -2    5.51    1.59
   2   7   2    5.73    2.97
  -2  -7  -2    4.18    1.43
   2   7   3   82.47   12.44
  -2  -7  -3   74.89    5.39
  -2  -7  -4  252.43    9.47
  -2  -7  -4  286.19   22.72
   2   7   4  301.77   25.61
  -2  -7  -5  252.70    9.44
  -2  -7  -5  242.21    8.73
  -2  -7  -6  180.21    9.14
   2   7   6  210.39   23.77
  -2  -7  -6  181.70    9.34
  -2  -7  -7  148.57    9.32
  -2  -7  -7  137.64    9.95
  -2  -7  -7  151.14    8.72
  -2  -7  -8   -0.58    1.50
  -2  -7  -8   -0.71    1.85
  -2  -7  -8    1.24    1.31
  -2  -7  -9   66.30    6.20
  -2  -7 -10    9.60    2.66
  -2  -7 -11   98.76    6.67
  -2  -7 -12    0.90    1.06
  -2  -8   5   21.37    2.12
  -2  -8   4   11.17    2.12
  -2  -8   3   25.47    3.60
  -2  -8   2  100.86    7.35
  -2  -8   1   32.65    4.02
  -2  -8   1   33.61    4.29
  -2  -8   0    3.05    1.59
  -2  -8   0    2.05    1.43
  -2  -8  -1    8.72    2.31
  -2  -8  -1   12.06    2.59
  -2  -8  -1    7.93    2.43
  -2  -8  -2    0.91    1.02
  -2  -8  -2    0.32    1.17
  -2  -8  -2    0.64    1.09
  -2  -8  -2    2.32    2.88
  -2  -8  -3   65.71    5.75
  -2  -8  -3   67.86   11.57
  -2  -8  -3   62.06    4.23
  -2  -8  -4   16.24    2.92
  -2  -8  -4   18.07    5.51
   2   8   4   20.99    6.83
  -2  -8  -5    5.42    1.62
  -2  -8  -5    5.44    1.92
  -2  -8  -6   13.27    2.69
  -2  -8  -6    8.29    2.05
  -2  -8  -6   12.81    2.89
   2   8   6   15.84    6.46
  -2  -8  -7    5.38    2.19
  -2  -8  -7    4.10    1.98
  -2  -8  -8  107.18    7.63
  -2  -8  -8  102.17    8.43
  -2  -8  -9   43.58    4.91
  -2  -8 -10   64.66    5.64
  -2  -8 -11    5.33    1.73
  -2  -8 -12  144.42    5.60
   2   9  -4    4.70    0.77
  -2  -9   4    8.62    1.20
  -2  -9   3   18.65    2.43
  -2  -9   2    5.04    1.63
  -2  -9   1   15.91    2.49
  -2  -9   1   13.99    2.69
  -2  -9   0   38.16    4.41
  -2  -9   0   34.46    4.08
  -2  -9  -1   -0.04    1.46
  -2  -9  -1    1.39    1.11
  -2  -9  -2  160.39    9.59
  -2  -9  -2  158.28    7.82
  -2  -9  -3   39.42    4.85
  -2  -9  -3   41.72    3.69
  -2  -9  -4   65.74    6.10
  -2  -9  -5   84.39    5.67
  -2  -9  -5   87.49    7.24
  -2  -9  -5   87.82    6.79
  -2  -9  -6   62.01    5.55
  -2  -9  -6   54.48    5.09
  -2  -9  -6   58.58    5.89
  -2  -9  -7   -0.01    1.32
  -2  -9  -7   -0.40    0.73
  -2  -9  -7   -0.86    1.59
  -2  -9  -8   57.37    5.49
  -2  -9  -8   59.92    6.11
  -2  -9  -9   82.33    6.13
  -2  -9 -10   75.07    5.30
  -2  -9 -11   27.35    2.70
  -2 -10   2   -0.25    0.49
  -2 -10   1   47.37    3.54
  -2 -10   0   89.53    5.24
  -2 -10  -1    3.41    1.72
  -2 -10  -1    2.13    0.99
  -2 -10  -2   14.82    2.95
  -2 -10  -2    9.84    1.77
  -2 -10  -3    2.13    1.71
  -2 -10  -5    0.77    1.56
  -2 -10  -5    4.34    1.92
  -2 -10  -6    0.51    0.56
  -2 -10  -6    1.65    1.24
  -2 -10  -6    2.37    1.66
  -2 -10  -7    2.66    1.18
  -2 -10  -7    1.04    1.28
  -2 -10  -7    2.90    1.30
  -2 -10  -8   37.37    3.98
  -2 -10  -9   17.32    2.50
  -2 -10 -10    3.33    1.10
  -2 -10 -11   19.24    1.60
  -2 -11   0    7.27    0.84
  -2 -11  -1    8.22    1.05
  -2 -11  -2   30.21    3.16
  -2 -11  -3    8.03    1.80
  -2 -11  -3   11.73    2.37
  -2 -11  -4   25.69    3.36
  -2 -11  -4   20.83    2.75
  -2 -11  -5   11.62    2.21
  -2 -11  -5   11.07    2.27
  -2 -11  -6   20.34    2.63
  -2 -11  -6   18.23    2.56
  -2 -11  -7   -0.09    0.72
  -2 -11  -8    5.63    1.35
  -2 -11  -9    1.47    0.68
  -2 -12  -4    1.08    0.35
  -2 -12  -5   26.08    1.76
  -2 -12  -6    3.54    0.63
   3 -11  -7    0.62    0.42
   3 -11  -6   14.19    1.61
   3 -11  -6   18.71    1.39
   3 -11  -5   33.52    2.51
   3 -11  -5   19.53    1.77
   3 -11  -4    0.99    0.35
   3 -11  -4    2.84    0.96
   3 -11  -3  151.85    5.73
   3 -11  -2   61.14    3.25
   3 -10  -9    1.33    0.61
   3 -10  -8   60.78    4.31
   3 -10  -7   45.70    4.25
   3 -10  -6   29.74    3.56
   3 -10  -5  234.64    9.56
   3 -10  -4  105.43    6.08
   3 -10  -4   81.14    4.95
   3 -10  -3    4.22    1.31
   3 -10  -3    3.69    1.52
   3 -10  -2    6.26    1.75
   3 -10  -1    0.52    0.88
   3 -10   0   20.85    2.10
   3 -10   0   22.13    2.68
   3 -10   1   24.25    2.31
   3  -9  -9   48.05    4.08
   3  -9  -9   45.97    3.91
   3  -9  -8   -0.32    1.36
   3  -9  -8   -0.03    0.69
   3  -9  -7   -0.18    1.55
   3  -9  -7   -2.12    1.08
   3  -9  -6  177.62    9.97
   3  -9  -5  236.87   11.36
   3  -9  -4   47.38    5.04
   3  -9  -4   37.83    3.91
   3  -9  -3   20.32    3.20
   3  -9  -2  134.24    8.28
   3  -9  -1  170.23    9.29
   3  -9   0   -0.70    1.37
   3  -9   1    1.06    1.09
   3  -9   2    0.64    0.33
   3  -9   2    0.38    0.64
   3  -9   3    6.75    0.88
   3  -9   3    9.31    1.15
   3  -8 -10   -0.30    0.99
   3  -8 -10    0.05    0.52
   3  -8  -9   61.29    5.64
   3  -8  -9   62.83    5.27
   3  -8  -8    7.89    2.34
   3  -8  -8   10.95    2.68
   3  -8  -7   36.82    4.49
   3  -8  -7   39.46    5.01
   3  -8  -6    0.87    1.81
   3  -8  -6   -0.39    0.87
   3  -8  -6    0.24    0.88
   3  -8  -5   25.38    3.56
   3  -8  -4   61.24    4.90
   3  -8  -4   51.41    5.23
   3  -8  -3   53.19    5.52
   3  -8  -3   51.57    4.92
   3  -8  -2    2.56    1.62
   3  -8  -2    0.07    1.16
   3  -8  -1   23.74    3.78
   3  -8   0  288.86   12.70
  -3   8  -1    5.85    1.56
   3  -8   1    4.99    1.59
   3  -8   1    3.49    1.84
   3  -8   2   92.87    5.67
   3  -8   2  118.61    7.41
   3  -8   3   34.46    3.39
   3  -8   3   34.75    3.50
   3  -8   4   12.20    1.81
   3  -8   4   10.94    1.39
   3  -8   5   87.59    3.60
   3  -7 -11    2.36    1.11
   3  -7 -10    1.98    0.91
   3  -7 -10    1.68    1.37
   3  -7  -9   -2.07    1.27
   3  -7  -9    1.17    0.89
   3  -7  -9   -0.66    1.33
   3  -7  -8   34.39    4.60
   3  -7  -8   34.23    4.90
   3  -7  -7   70.21    6.58
   3  -7  -7   77.32    6.84
   3  -7  -6   86.16    7.30
   3  -7  -6   86.22    6.70
   3  -7  -6   81.18    5.58
   3  -7  -5    2.34    1.25
   3  -7  -5    2.01    0.97
   3  -7  -4  431.55   26.97
   3  -7  -4  404.11   13.67
   3  -7  -3   70.69    5.33
   3  -7  -3   67.65    5.72
   3  -7  -2    5.39    1.78
   3  -7  -2    5.06    1.83
   3  -7  -1    1.95    1.17
   3  -7  -1    0.43    1.03
   3  -7  -1    2.44    1.51
   3  -7   0   45.14    4.93
   3  -7   0   46.44    5.05
   3  -7   1  128.91    8.32
  -3   7  -1  136.04    7.23
   3  -7   2    8.93    2.31
  -3   7  -2    8.98    2.22
   3  -7   3    8.26    2.07
  -3   7  -3    9.90    2.41
  -3   7  -4    0.01    1.00
   3  -7   4   -1.86    0.92
   3  -7   5    2.15    1.17
   3  -7   6    8.07    1.45
   3  -6 -11   10.51    1.80
   3  -6 -11   12.18    2.14
   3  -6 -10  113.86    6.85
   3  -6 -10  107.02    7.76
   3  -6  -9  103.03    6.99
   3  -6  -9  105.00    7.02
   3  -6  -9  100.47    8.27
   3  -6  -8    4.42    1.85
   3  -6  -8    1.17    1.06
   3  -6  -8    3.63    1.97
   3  -6  -7   32.15    3.47
   3  -6  -7   29.89    4.47
   3  -6  -7   30.62    4.24
   3  -6  -6  110.05    7.70
   3  -6  -6  111.61    7.66
   3  -6  -5  206.85    9.28
   3  -6  -5  209.95    8.71
   3  -6  -4    6.08    1.70
   3  -6  -4   20.51    7.54
   3  -6  -3    5.61    4.17
   3  -6  -3   11.44    2.15
   3  -6  -2   75.55    5.45
   3  -6  -2   86.97   11.54
   3  -6  -1  150.07   15.77
   3  -6  -1  133.44    7.15
   3  -6  -1  132.82    7.26
   3  -6   0    6.30    1.77
   3  -6   0    5.28    3.37
   3  -6   0    5.08    1.47
   3  -6   1   17.30    2.91
   3  -6   1   13.80    4.72
  -3   6  -1   13.04    4.39
  -3   6  -1   13.69    2.17
  -3   6  -2    1.38    2.08
  -3   6  -2    0.31    0.67
  -3   6  -3  150.76    8.67
   3  -6   3  165.60    8.92
   3  -6   4   13.13    2.45
  -3   6  -4   14.40    2.90
  -3   6  -5    0.17    1.25
   3  -6   7   35.69    3.19
   3  -5 -11    7.41    1.96
   3  -5 -11    6.53    1.61
   3  -5 -10    0.01    1.12
   3  -5 -10   -0.36    1.06
   3  -5  -9   24.62    3.86
   3  -5  -9   20.36    3.99
   3  -5  -8   40.91    4.56
   3  -5  -8   35.01    4.25
   3  -5  -8   33.57    4.96
   3  -5  -7  163.65    8.90
   3  -5  -7  164.88    8.36
   3  -5  -7  184.81   22.08
   3  -5  -7  162.68   10.06
   3  -5  -6  111.93    7.05
   3  -5  -6  107.52    5.41
   3  -5  -6  112.94    7.70
   3  -5  -6  118.85   18.08
   3  -5  -5   24.77    7.99
   3  -5  -4   -4.18    4.03
   3  -5  -3    4.27    3.51
   3  -5  -2   10.32    2.86
   3  -5  -2   12.54    4.91
   3  -5  -1   77.00   10.46
   3  -5  -1   82.25   11.22
   3  -5   0    6.32    3.92
  -3   5  -1    8.19    3.93
   3  -5   1   11.97    4.39
  -3   5  -2    0.33    1.72
   3  -5   2   -2.51    2.31
  -3   5  -2    0.86    0.76
   3  -5   2    2.45    1.13
  -3   5  -3    6.55    1.79
  -3   5  -3    4.48    3.07
   3  -5   3    6.14    1.87
  -3   5  -4    0.86    1.12
  -3   5  -5   21.48    3.61
  -3   5  -6    9.94    2.41
  -3   5  -6   11.33    1.96
  -3   5  -7   10.98    1.67
  -3   5  -7   11.72    2.34
   3  -5   8    2.36    0.94
   3  -4 -12   -0.54    0.44
   3  -4 -11    4.15    1.53
   3  -4 -11    2.56    0.89
   3  -4 -10    6.62    2.25
   3  -4 -10    4.61    1.94
   3  -4  -9    9.08    2.52
   3  -4  -9   12.09    2.17
   3  -4  -9   10.30    2.98
   3  -4  -8  178.67    9.88
   3  -4  -8  173.22   10.79
   3  -4  -7  168.60    8.68
   3  -4  -7  179.73   10.43
   3  -4  -7  180.94   21.68
   3  -4  -6    9.00    5.79
   3  -4  -5  448.47   33.38
   3  -4  -4  162.16   19.21
   3  -4  -3   21.44    6.99
   3  -4  -2   74.19    7.44
   3  -4  -2  116.98   14.37
   3  -4  -1   16.75    4.97
   3  -4  -1   13.65    4.71
   3  -4   0  208.87   15.79
   3  -4   0  208.65   16.43
  -3   4  -1   15.89    4.45
   3  -4   1   11.27    3.87
  -3   4  -2  114.97   12.93
   3  -4   2  101.10   11.02
  -3   4  -3   61.02   10.16
   3  -4   3   70.45    8.55
  -3   4  -4   14.14    5.45
   3  -4   4   13.73    2.19
  -3   4  -4   20.13    2.93
  -3   4  -5    2.55    1.11
  -3   4  -5    2.09    1.20
  -3   4  -6   28.89    4.07
  -3   4  -6   27.84    3.38
  -3   4  -7   31.03    4.03
  -3   4  -7   28.82    3.38
  -3   4  -8   14.76    2.11
   3  -4   9   11.20    1.57
  -3   4  -9   13.53    1.41
   3  -3 -11   15.16    2.62
   3  -3 -10    3.48    2.02
   3  -3 -10    2.74    1.31
   3  -3  -9    7.37    2.37
   3  -3  -9    6.92    2.31
   3  -3  -8    5.18    1.64
   3  -3  -8    7.41    1.87
   3  -3  -8    7.08    2.33
   3  -3  -7   14.88    2.84
   3  -3  -7   15.17    6.07
   3  -3  -6  318.81   28.00
   3  -3  -5  125.33   16.72
   3  -3  -4   32.17    8.79
   3  -3  -3  315.54   11.69
   3  -3  -3  311.83   24.23
   3  -3  -2  302.02   13.05
   3  -3  -2  347.41   24.19
   3  -3  -1    9.94    2.94
   3  -3   0  410.13   21.04
   3  -3   1    6.05    3.18
  -3   3  -1    7.80    3.25
   3  -3   2 1434.46   37.89
  -3   3  -2 1388.04   42.97
  -3   3  -3  219.85   18.45
   3  -3   3  242.60   15.11
  -3   3  -4    7.56    3.85
   3  -3   5    2.99    2.22
  -3   3  -5    5.76    3.37
  -3   3  -5    0.44    0.72
  -3   3  -5    2.81    1.24
  -3   3  -6  103.85    6.99
  -3   3  -6  105.39    6.67
  -3   3  -6  101.27    5.77
  -3   3  -7   -0.66    1.41
  -3   3  -7    2.76    1.41
  -3   3  -7    1.11    1.22
  -3   3  -8    2.91    1.23
  -3   3  -8    3.64    1.67
  -3   3  -9    0.33    0.68
  -3   3 -10    4.76    0.84
   3  -2 -11    1.36    1.11
   3  -2 -10    2.55    1.82
   3  -2  -9   42.90    5.42
   3  -2  -9   34.63    4.27
   3  -2  -8   39.47    4.48
   3  -2  -8   41.05    5.27
   3  -2  -8   39.27    4.97
   3  -2  -7  242.32    8.93
   3  -2  -7  292.98   12.32
   3  -2  -7  265.00    8.59
   3  -2  -7  217.86   20.90
   3  -2  -6  325.23   26.85
   3  -2  -5   28.04    7.68
   3  -2  -4   24.98    7.42
   3  -2  -3  520.86   30.69
   3  -2  -3  343.42   12.19
   3  -2  -2  104.73    7.34
   3  -2  -1  460.67   16.51
   3  -2   0  514.87   19.81
   3  -2   1  479.34   21.14
   3  -2   2  571.89   20.96
  -3   2  -2  507.88   24.12
   3  -2   3  348.98   15.55
  -3   2  -3  311.63   20.49
  -3   2  -4  480.02   27.51
   3  -2   5  334.06   21.39
  -3   2  -5  342.52   24.55
  -3   2  -6  181.15    8.35
   3  -2   6  173.53   14.17
  -3   2  -6  171.38    8.28
  -3   2  -7    0.01    1.07
  -3   2  -7    0.61    1.31
  -3   2  -7    1.78    1.26
  -3   2  -8   31.35    3.73
  -3   2  -8   27.47    3.87
  -3   2  -8   31.33    3.68
  -3   2  -9    0.62    1.00
  -3   2 -10   25.91    2.82
   3  -1 -11   -0.81    0.84
   3  -1 -10    3.05    1.85
   3  -1  -9  108.80    8.48
   3  -1  -8   17.63    3.54
   3  -1  -8   16.01    2.97
   3  -1  -8   15.73    2.61
   3  -1  -7   71.20    6.49
   3  -1  -7   67.99    4.94
   3  -1  -6    2.83    2.67
   3  -1  -5   41.39    9.09
   3  -1  -4  134.99    8.87
   3  -1  -4  141.17   15.86
   3  -1  -3   53.58    5.52
   3  -1  -3   74.44   11.32
   3  -1  -2  371.69   13.96
   3  -1  -1    1.67    1.52
   3  -1   0   22.97    3.90
   3  -1   1  290.39   14.84
   3  -1   2   70.47    8.34
   3  -1   3 1298.69   37.10
   3  -1   4 1210.20   37.36
  -3   1  -4 1212.81   40.71
   3  -1   5   60.41    8.98
   3  -1   6   21.98    5.06
  -3   1  -7   17.06    2.54
  -3   1  -7   18.68    2.59
  -3   1  -7   14.25    2.67
  -3   1  -8   71.96    5.69
  -3   1  -8   67.85    5.01
  -3   1  -8   68.42    6.16
  -3   1  -9    0.08    1.30
  -3   1 -10    6.49    1.90
  -3   1 -11   14.36    1.88
   3   0 -11    2.87    0.69
   3   0 -10    7.48    2.09
   3   0  -9   75.43    6.96
   3   0  -9   75.04    4.60
   3   0  -9   79.42    5.25
   3   0  -8   49.93    6.00
   3   0  -8   47.07    4.09
   3   0  -8   50.20    4.79
   3   0  -7    4.78    2.29
   3   0  -7    5.88    1.47
   3   0  -7    5.43    1.91
   3   0  -6  447.84   15.20
   3   0  -6  431.13   11.82
   3   0  -5   10.58    4.34
   3   0  -4   21.60    5.93
   3   0  -4    9.67    3.10
   3   0  -3   16.55    5.55
   3   0  -3   17.50    3.65
   3   0  -2  212.25   11.85
   3   0  -1    0.19    1.05
   3   0   0  803.17   21.76
   3   0   1 2229.61   37.31
   3   0   2  174.42   11.47
   3   0   3   31.81    5.54
   3   0   4  453.82   21.23
   3   0   5   95.05    9.55
   3   0   6    0.07    1.87
  -3   0  -7  955.55   18.33
  -3   0  -7  954.14   20.26
  -3   0  -8 1108.53   21.08
  -3   0  -8 1129.73   22.25
  -3   0  -8 1155.54   24.75
  -3   0  -9   -0.01    1.22
  -3   0 -10  157.91    9.06
  -3   0 -11   13.06    2.22
   3   1 -10    5.95    1.46
   3   1  -9    4.46    1.76
   3   1  -9    9.20    1.91
   3   1  -9    4.34    1.27
   3   1  -8   64.05    6.46
   3   1  -8   70.69    5.45
   3   1  -8   70.45    5.86
   3   1  -7  114.67    7.12
   3   1  -7  107.24    8.54
   3   1  -7  112.58    7.35
   3   1  -6   84.16    7.08
   3   1  -6   84.12    5.51
   3   1  -5   16.70    4.81
   3   1  -4   16.14    4.42
   3   1  -4   14.21    4.43
   3   1  -3  123.36   11.29
   3   1  -3  134.40   13.09
   3   1  -2  553.01   22.60
   3   1  -1  327.62   15.89
   3   1   0  252.89   13.14
   3   1   1 3311.33   46.31
   3   1   2  452.23   17.45
   3   1   3  240.38   13.51
   3   1   4   65.09    7.10
   3   1   5  870.62   26.14
   3   1   6  649.80   22.20
  -3  -1  -7   92.87   12.34
  -3  -1  -7   86.86    5.89
  -3  -1  -7   77.45    5.02
  -3  -1  -8    0.18    0.87
  -3  -1  -8   -1.82    1.18
  -3  -1  -8   -0.38    1.35
  -3  -1  -9  355.73   12.71
  -3  -1  -9  352.88   13.46
  -3  -1  -9  365.17   14.59
  -3  -1 -10    7.55    2.40
  -3  -1 -11    1.53    1.18
  -3  -1 -12   27.95    2.31
   3   2  -9   -0.81    0.96
   3   2  -9    0.02    1.02
   3   2  -9    1.54    0.99
   3   2  -8   78.36    6.71
   3   2  -8   90.52    6.38
   3   2  -8   85.15    6.53
   3   2  -7  105.15    8.63
   3   2  -7  121.68    7.83
   3   2  -6    2.92    1.46
   3   2  -6    4.59    1.69
   3   2  -5   -2.72    2.43
   3   2  -5   -1.22    0.93
   3   2  -4   -0.26    1.31
   3   2  -3  191.17   16.57
   3   2  -2   17.46    4.97
   3   2  -1  162.61   13.13
   3   2   0   35.22    5.96
   3   2   1   55.26    6.84
   3   2   2    4.16    2.33
   3   2   3   80.81    7.85
   3   2   3   74.97    9.30
   3   2   4  152.47   10.64
   3   2   4  143.53   13.33
   3   2   5   50.26    6.13
  -3  -2  -5   56.92    7.73
  -3  -2  -6  229.97   17.20
  -3  -2  -7   12.62    4.52
  -3  -2  -8    9.62    2.00
  -3  -2  -8    7.16    2.07
  -3  -2  -8    6.75    1.88
  -3  -2  -8    5.51    1.82
  -3  -2  -9  311.37   11.86
  -3  -2  -9  323.67   13.58
  -3  -2 -10  240.37   10.82
  -3  -2 -10  249.52   11.93
  -3  -2 -11    0.80    1.04
  -3  -2 -12    0.61    0.55
   3   3  -9   17.14    2.00
   3   3  -8   14.88    2.38
   3   3  -8   23.42    3.21
   3   3  -8   20.53    3.13
   3   3  -7   -1.68    1.57
   3   3  -7    0.99    1.25
   3   3  -6   11.23    2.99
   3   3  -6   17.67    3.42
   3   3  -5   24.41    6.80
   3   3  -5   27.44    3.79
   3   3  -4    0.95    1.96
   3   3  -3   34.87    8.09
   3   3  -2  443.52   26.35
   3   3  -2  428.84   26.21
   3   3  -1  329.47   21.05
   3   3   0    1.48    2.93
   3   3   1  491.80   23.20
   3   3   2   51.98    7.74
   3   3   2   49.70    7.26
   3   3   3   54.87    8.43
   3   3   3   57.33    7.07
  -3  -3  -3   51.26    4.55
   3   3   4   88.59   11.35
   3   3   4   93.98    8.61
  -3  -3  -4   91.39    7.39
   3   3   5  411.40   25.46
  -3  -3  -5  429.69   19.26
   3   3   5  426.53   17.20
  -3  -3  -6    0.05    0.81
   3   3   6    7.75    3.94
  -3  -3  -7  364.00   22.59
  -3  -3  -8   25.31    3.59
  -3  -3  -8   26.95    3.60
  -3  -3  -8   26.31    3.19
  -3  -3  -8   24.06    3.13
  -3  -3  -8   35.59    7.57
  -3  -3  -9  134.76    8.62
  -3  -3  -9  120.72    7.52
  -3  -3  -9  126.80    8.32
  -3  -3 -10   30.17    3.98
  -3  -3 -10   40.60    4.67
  -3  -3 -10   42.26    4.97
  -3  -3 -11   92.16    6.37
  -3  -3 -11   88.58    6.25
  -3  -3 -12   39.69    3.05
   3   4  -8    1.60    1.22
   3   4  -7    3.06    1.26
   3   4  -7    0.52    1.33
   3   4  -6  160.04    9.81
  -3  -4   6  170.81    7.60
   3   4  -5  106.99    8.01
  -3  -4   5   93.00    6.06
   3   4  -4    9.15    2.23
  -3  -4   4    7.02    1.82
   3   4  -4    8.63    4.34
   3   4  -3    4.01    3.57
   3   4  -2   53.41   10.70
   3   4  -1    6.87    4.07
   3   4  -1    4.10    3.41
   3   4   0  299.65   21.54
   3   4   1  857.65   33.56
   3   4   2  481.87   24.49
   3   4   2  452.69   23.20
   3   4   3   28.17    6.62
   3   4   3   31.53    6.08
   3   4   4  595.00   31.22
   3   4   4  560.54   22.91
   3   4   5    2.72    3.39
  -3  -4  -5   -1.35    1.07
   3   4   5    0.84    1.35
   3   4   6   63.03   11.35
  -3  -4  -6   57.58    7.81
   3   4   7   31.73    8.35
  -3  -4  -7   32.95    6.19
  -3  -4  -8    1.41    1.32
  -3  -4  -8    1.01    1.13
  -3  -4  -8    1.23    1.11
  -3  -4  -9    6.11    2.06
  -3  -4  -9    6.00    2.10
  -3  -4  -9    5.81    1.89
  -3  -4 -10   -0.46    1.44
  -3  -4 -10    1.38    1.65
  -3  -4 -10    1.25    1.49
  -3  -4 -11  274.67   11.29
  -3  -4 -11  264.28   10.08
  -3  -4 -12   20.94    2.06
   3   5  -8   28.56    2.30
   3   5  -7    4.97    1.73
  -3  -5   6    0.79    0.73
   3   5  -6    1.85    1.71
   3   5  -5    4.11    1.75
  -3  -5   5    6.85    1.92
   3   5  -5    7.79    2.54
   3   5  -4    3.93    1.85
  -3  -5   4    5.13    1.84
  -3  -5   3   81.37    5.93
   3   5  -3   89.00    6.68
   3   5  -3   89.70   14.21
   3   5  -2    3.85    1.30
  -3  -5   2    4.67    1.51
   3   5  -1   91.88   13.75
   3   5   0  203.05   18.63
   3   5   1    5.47    3.79
   3   5   2   42.96    7.89
   3   5   2   41.07    8.14
   3   5   3   71.18   11.08
   3   5   3   49.47    8.16
   3   5   4  104.91   13.85
   3   5   4   86.09    9.59
   3   5   5  874.12   43.22
   3   5   6   46.35   10.62
  -3  -5  -7    5.45    2.12
  -3  -5  -7    4.62    1.52
   3   5   7    6.79    4.58
  -3  -5  -8  279.26   12.88
  -3  -5  -8  257.70   10.61
  -3  -5  -8  267.51   10.28
  -3  -5  -9    4.58    2.18
  -3  -5  -9    7.59    2.02
  -3  -5  -9    6.13    2.15
  -3  -5 -10   90.70    6.99
  -3  -5 -10   67.03    5.39
  -3  -5 -11   21.71    3.41
  -3  -5 -11   18.76    2.53
  -3  -5 -12    9.21    1.92
   3   6  -7   15.34    1.94
  -3  -6   6   30.98    2.87
  -3  -6   5    1.02    1.14
  -3  -6   4  202.10   10.13
  -3  -6   3   12.57    2.87
  -3  -6   2    8.10    2.24
   3   6  -2    3.56    4.57
  -3  -6   1   -1.61    1.04
  -3  -6   1   -0.41    1.04
   3   6  -1   -4.64    3.70
   3   6   0   18.18    6.61
   3   6   1   69.16   10.90
   3   6   2   83.33   10.97
   3   6   2  119.74   13.02
   3   6   3  166.51   17.36
   3   6   4  625.88   36.40
   3   6   5    3.17    3.03
  -3  -6  -6  347.46   11.58
  -3  -6  -6  334.69   12.06
  -3  -6  -7   14.43    3.00
  -3  -6  -7   13.60    2.48
   3   6   7   23.03    8.00
  -3  -6  -8    1.59    1.29
  -3  -6  -8    1.14    0.83
  -3  -6  -9    1.23    1.41
  -3  -6 -10   21.75    3.51
  -3  -6 -11   44.06    4.72
  -3  -6 -12    0.92    0.93
   3   7  -6    0.55    0.69
  -3  -7   5    7.08    1.63
  -3  -7   4    1.73    1.33
  -3  -7   3   11.96    2.75
  -3  -7   2   47.78    5.18
  -3  -7   1  203.44    9.45
  -3  -7   1  203.38   10.31
  -3  -7   0   90.67    6.55
   3   7   0   83.96   13.05
  -3  -7   0   96.81    6.75
  -3  -7  -1   65.58    5.51
   3   7   1   72.69   11.73
  -3  -7  -1   65.03    5.24
  -3  -7  -2  132.93    7.71
   3   7   2  128.16   14.10
  -3  -7  -2  129.09    6.77
  -3  -7  -3   87.40    6.18
   3   7   3   65.59   10.87
  -3  -7  -3   72.57    4.60
  -3  -7  -4    1.04    1.09
  -3  -7  -4    5.01    1.18
   3   7   4   -3.95    3.22
  -3  -7  -4   -7.82    4.11
  -3  -7  -5  220.14    9.05
  -3  -7  -5  211.21    8.51
   3   7   6  852.83   48.07
  -3  -7  -6  958.94   21.06
  -3  -7  -6  884.60   16.68
  -3  -7  -6  923.49   21.31
   3   7   7  373.41   32.51
  -3  -7  -7  358.37   13.42
  -3  -7  -7  344.56   14.36
  -3  -7  -8   85.68    6.86
  -3  -7  -9   79.18    6.60
  -3  -7 -10   24.95    3.81
  -3  -7 -11   35.90    3.94
  -3  -7 -12    6.46    1.49
   3   8  -5   18.01    1.70
  -3  -8   5   21.58    1.65
  -3  -8   4    0.40    0.81
  -3  -8   3   16.68    2.78
  -3  -8   2    0.31    1.37
  -3  -8   1  181.07    9.80
  -3  -8   0    0.40    1.31
  -3  -8   0   -0.79    1.91
  -3  -8  -1   40.05    4.77
  -3  -8  -1   35.72    4.18
  -3  -8  -2    4.60    1.92
  -3  -8  -2    5.29    1.79
  -3  -8  -3    0.13    1.50
  -3  -8  -3    0.86    0.86
  -3  -8  -4   17.17    2.91
  -3  -8  -4   22.15    2.62
  -3  -8  -5  277.53   11.56
   3   8   5  211.05   21.73
  -3  -8  -6  216.38    9.82
  -3  -8  -6  235.94   11.18
  -3  -8  -6  230.57   10.77
  -3  -8  -7  115.67    8.07
  -3  -8  -7  115.63    8.39
  -3  -8  -8   32.37    4.24
  -3  -8  -9   -0.54    1.43
  -3  -8 -10  149.58    8.27
  -3  -8 -11    1.83    1.14
  -3  -8 -12  124.30    4.96
  -3  -9   3    7.97    1.51
   3   9  -3    3.57    0.82
  -3  -9   2    3.20    1.45
  -3  -9   1   20.06    3.01
  -3  -9   0    5.86    2.03
  -3  -9  -1   39.60    4.68
  -3  -9  -1   37.98    4.26
  -3  -9  -2    0.41    1.42
  -3  -9  -2    2.23    1.38
  -3  -9  -3   33.32    4.73
  -3  -9  -3   31.79    3.53
  -3  -9  -4  189.84   10.55
  -3  -9  -4  189.32    7.71
  -3  -9  -5    4.49    1.99
  -3  -9  -5    4.14    1.97
  -3  -9  -6   15.07    2.79
  -3  -9  -6   12.27    2.94
  -3  -9  -7   62.04    5.90
  -3  -9  -8  166.39    9.07
  -3  -9  -9   75.17    5.86
  -3  -9 -10    5.49    1.68
  -3  -9 -11   49.12    3.51
  -3 -10   2    0.01    0.40
  -3 -10   1    4.44    1.20
  -3 -10   0    0.62    0.86
  -3 -10  -1    9.77    1.94
  -3 -10  -2   35.47    4.32
  -3 -10  -2   39.54    3.60
  -3 -10  -3   58.78    5.87
  -3 -10  -3   40.69    3.49
  -3 -10  -4   12.37    3.01
  -3 -10  -5   40.92    4.70
  -3 -10  -5   36.88    4.57
  -3 -10  -6    3.09    1.36
  -3 -10  -6    5.13    2.16
  -3 -10  -7   38.08    4.21
  -3 -10  -8   83.67    5.77
  -3 -10  -9    0.97    0.91
  -3 -10 -10   40.52    3.17
  -3 -10 -11   94.45    3.50
  -3 -11   0   16.83    1.26
  -3 -11  -1   48.29    2.57
  -3 -11  -2   -0.97    0.48
  -3 -11  -3    2.12    1.18
  -3 -11  -4   12.66    2.18
  -3 -11  -5    3.71    1.39
  -3 -11  -6    9.01    1.83
  -3 -11  -7   10.83    1.92
  -3 -11  -8   -0.21    0.62
  -3 -11  -9   83.46    3.88
  -3 -12  -4    7.31    0.96
  -3 -12  -5   -0.51    0.39
  -3 -12  -6   14.31    1.36
  -3 -12  -7    7.26    0.93
   4 -11  -4   83.95    3.26
   4 -11  -3   17.30    1.50
   4 -10  -8    2.23    0.70
   4 -10  -7   12.16    1.89
   4 -10  -6   79.44    5.07
   4 -10  -5  111.96    6.11
   4 -10  -4    4.84    1.42
   4 -10  -4    3.20    0.78
   4 -10  -3   89.65    4.85
   4 -10  -3   97.08    5.02
   4 -10  -2   47.05    2.90
   4 -10  -2   51.22    3.94
   4 -10  -1    1.87    0.90
   4 -10   0    1.67    0.48
   4 -10   0    0.29    0.61
   4 -10   1    0.44    0.34
   4  -9  -9   10.45    1.43
   4  -9  -8   -0.59    1.04
   4  -9  -8    0.53    0.43
   4  -9  -7   -1.50    1.25
   4  -9  -6    0.52    1.28
   4  -9  -5   14.47    2.98
   4  -9  -4   44.68    4.83
   4  -9  -4   54.27    4.15
   4  -9  -3  173.38    8.29
   4  -9  -2   21.08    3.13
   4  -9  -1    0.16    1.03
   4  -9   0    1.45    1.29
   4  -9   1    2.41    1.21
   4  -9   2   -0.13    0.58
   4  -8 -10   30.97    2.69
   4  -8  -9   -0.29    0.67
   4  -8  -9   -0.26    0.82
   4  -8  -8   20.38    3.04
   4  -8  -8   20.85    3.12
   4  -8  -7    2.11    1.62
   4  -8  -7    2.79    1.12
   4  -8  -6   50.53    5.53
   4  -8  -6   47.08    4.39
   4  -8  -6   50.55    4.59
   4  -8  -5   97.78    6.96
   4  -8  -4  287.03   10.05
   4  -8  -4  277.86   12.31
   4  -8  -3   79.83    6.83
   4  -8  -3   91.54    6.46
   4  -8  -2    3.87    1.60
   4  -8  -2    3.33    1.69
   4  -8  -1   28.77    4.18
   4  -8  -1   29.28    4.16
   4  -8   0  112.57    7.92
  -4   8  -1  131.32    6.01
   4  -8   1  127.22    8.16
   4  -8   2   38.40    3.07
  -4   8  -2   43.52    3.59
   4  -8   2   42.00    4.33
   4  -8   3  131.57    5.45
   4  -8   3  185.44    7.55
   4  -8   4  113.59    4.23
   4  -8   4   96.63    3.39
   4  -7 -10   12.35    2.27
   4  -7  -9    8.84    1.78
   4  -7  -9   11.96    2.65
   4  -7  -8   -0.22    0.87
   4  -7  -8   -0.67    1.27
   4  -7  -7   38.32    4.78
   4  -7  -7   39.11    4.84
   4  -7  -6  231.91   11.87
   4  -7  -6  235.70   10.82
   4  -7  -6  229.07   10.00
   4  -7  -5   43.82    4.31
   4  -7  -5   46.41    4.90
   4  -7  -4  214.90   10.66
   4  -7  -3   45.96    5.03
   4  -7  -3   45.11    4.47
   4  -7  -2   72.82    6.08
   4  -7  -2   75.72    6.43
   4  -7  -1   42.70    4.83
   4  -7   0   28.29    3.93
   4  -7   1   -0.52    1.12
  -4   7  -1    2.30    1.11
   4  -7   2   84.80    6.73
  -4   7  -2   90.37    6.12
   4  -7   3    3.05    1.52
  -4   7  -3    3.04    1.43
   4  -7   4   81.11    5.12
  -4   7  -4   71.65    5.27
   4  -7   5    1.43    0.98
   4  -7   6    1.74    0.59
   4  -6 -11   43.36    3.10
   4  -6 -10   -0.47    0.59
   4  -6 -10    2.17    1.46
   4  -6  -9   31.07    3.27
   4  -6  -9   33.46    4.75
   4  -6  -8   41.78    4.50
   4  -6  -8   52.90    6.02
   4  -6  -7   22.81    3.61
   4  -6  -7   21.30    3.91
   4  -6  -6    1.47    1.69
   4  -6  -6    0.94    1.59
   4  -6  -6   -0.17    0.95
   4  -6  -5   60.72    5.38
   4  -6  -5   63.63    5.58
   4  -6  -4    4.81    1.35
   4  -6  -4    5.00    1.59
   4  -6  -3   86.55    6.44
   4  -6  -3   53.59   10.74
   4  -6  -2   35.32    3.84
   4  -6  -2   35.43    4.11
   4  -6  -2   40.15    7.59
   4  -6  -1   96.72    6.72
   4  -6  -1   95.20    6.63
   4  -6  -1   91.65    9.93
   4  -6   0    3.87    1.71
   4  -6   0    4.22    1.63
   4  -6   0    3.73    2.35
   4  -6   1   95.78    7.16
   4  -6   1   91.06   11.57
   4  -6   1   96.28    6.82
  -4   6  -1   93.31    5.74
   4  -6   2   44.19    4.94
  -4   6  -2   39.86    4.15
  -4   6  -3   27.53    3.82
   4  -6   4   13.97    2.69
  -4   6  -4   13.34    2.73
   4  -6   5   44.99    3.72
  -4   6  -5   38.97    4.33
  -4   6  -6   14.78    2.46
   4  -6   7    4.37    1.16
   4  -5 -11    1.71    0.68
   4  -5 -11    2.43    0.92
   4  -5 -10   16.39    2.56
   4  -5 -10   17.64    2.91
   4  -5  -9  303.68   11.78
   4  -5  -9  310.56   14.09
   4  -5  -8  111.51    7.18
   4  -5  -8  113.11    9.00
   4  -5  -7    2.94    1.55
   4  -5  -7    2.34    1.08
   4  -5  -7    1.91    1.59
   4  -5  -6   89.95    6.74
   4  -5  -6   85.38    7.11
   4  -5  -6   78.21    5.37
   4  -5  -6   96.81   16.46
   4  -5  -5  289.33   12.00
   4  -5  -5  289.51   10.77
   4  -5  -5  266.33   27.38
   4  -5  -4   78.07    5.62
   4  -5  -4   86.09   15.07
   4  -5  -3  117.86   16.93
   4  -5  -2    1.10    2.41
   4  -5  -1  215.46   16.01
   4  -5  -1  242.73   20.66
   4  -5   0  352.09   11.77
   4  -5   0  361.00   22.36
   4  -5   1  107.56    6.86
   4  -5   1  106.83   13.15
   4  -5   1  117.77    6.54
   4  -5   2    2.07    2.40
   4  -5   2    5.06    1.68
   4  -5   2    0.42    0.67
   4  -5   3   15.01    2.83
  -4   5  -3   16.18    2.83
   4  -5   4   83.74    6.23
  -4   5  -4   71.73    6.21
   4  -5   5    1.43    0.97
  -4   5  -5    0.97    1.16
  -4   5  -6    5.81    2.09
  -4   5  -7    9.22    1.93
   4  -5   8   56.05    3.36
   4  -4 -11   37.92    3.19
   4  -4 -11   21.00    1.95
   4  -4 -10   40.73    4.36
   4  -4 -10   37.76    4.25
   4  -4  -9   28.28    4.09
   4  -4  -9   25.73    4.25
   4  -4  -8   16.43    3.09
   4  -4  -8   12.52    3.16
   4  -4  -7  104.57    7.02
   4  -4  -7  107.46    8.74
   4  -4  -7   83.73   14.62
   4  -4  -6  219.40    8.76
   4  -4  -6  233.79    8.70
   4  -4  -5  425.67   11.85
   4  -4  -5  466.49   35.97
   4  -4  -4    5.73    4.61
   4  -4  -3  895.24   46.98
   4  -4  -2   95.38   14.84
   4  -4  -2   60.57    7.24
   4  -4  -1   16.80    4.29
   4  -4  -1   34.49    8.26
   4  -4   0   56.44    8.48
   4  -4   0   48.76    8.88
   4  -4   1   94.93   11.92
   4  -4   1   93.42   11.70
   4  -4   2   20.05    5.90
   4  -4   3  137.67    7.47
   4  -4   3  146.51   16.38
   4  -4   4   51.00    4.77
   4  -4   4   49.66    9.42
   4  -4   5    3.69    1.48
  -4   4  -5   -0.30    1.00
  -4   4  -6   17.59    2.46
  -4   4  -6   14.63    2.38
  -4   4  -6   14.86    2.95
  -4   4  -7    2.89    1.20
  -4   4  -7    3.61    1.12
  -4   4  -7    3.58    1.50
  -4   4  -8    1.62    0.64
  -4   4  -8    1.10    0.95
   4  -4   9    0.04    0.24
   4  -3 -11    8.05    1.61
   4  -3 -10   33.90    4.23
   4  -3 -10   31.46    3.56
   4  -3  -9   -0.19    1.32
   4  -3  -9    1.21    1.63
   4  -3  -8    7.84    2.39
   4  -3  -8    8.17    2.82
   4  -3  -7  339.89   13.29
   4  -3  -7  342.64   10.99
   4  -3  -6  200.26    8.98
   4  -3  -6  218.14   24.19
   4  -3  -6  194.00    7.76
   4  -3  -5    6.40    4.39
   4  -3  -4  359.40   30.25
   4  -3  -3  126.55   17.81
   4  -3  -2   26.64    4.63
   4  -3  -2   26.88    8.03
   4  -3  -1  140.48   11.23
   4  -3   0    5.26    2.67
   4  -3   1 1335.27   41.91
   4  -3   2  690.24   32.59
   4  -3   3   20.16    5.98
   4  -3   4  395.50   11.33
   4  -3   4  493.94   29.05
  -4   3  -5    1.69    0.76
   4  -3   5    0.16    0.57
   4  -3   5    2.00    2.26
  -4   3  -6   10.22    2.14
  -4   3  -6    7.97    2.16
  -4   3  -7    0.61    1.40
  -4   3  -7    0.55    1.21
  -4   3  -7    0.85    1.32
  -4   3  -8    3.86    1.25
  -4   3  -8    5.29    1.51
  -4   3  -8    3.89    1.42
  -4   3  -9   15.04    1.90
   4  -2 -11    9.90    1.71
   4  -2 -10    7.92    2.20
   4  -2 -10    3.91    1.08
   4  -2  -9   -0.21    1.61
   4  -2  -9    1.70    1.36
   4  -2  -8   54.07    6.11
   4  -2  -8   54.56    4.72
   4  -2  -7  289.09   12.97
   4  -2  -7  280.84   10.65
   4  -2  -7  293.96   23.74
   4  -2  -6  145.15    8.41
   4  -2  -6  135.90    6.81
   4  -2  -5  431.90   32.61
   4  -2  -4  160.31   19.68
   4  -2  -3  849.14   23.73
   4  -2  -3  875.26   44.68
   4  -2  -2  154.19   10.74
   4  -2  -1  140.57   10.80
   4  -2   0   14.86    4.00
   4  -2   1   57.10    8.20
   4  -2   2   99.12   11.66
   4  -2   3    1.92    2.51
   4  -2   4    3.78    2.86
   4  -2   5  141.52   14.73
  -4   2  -5  133.78    6.07
  -4   2  -6  112.27    6.76
   4  -2   6  111.46   11.73
  -4   2  -7    3.52    1.71
  -4   2  -7    2.96    1.52
  -4   2  -7    2.48    1.47
  -4   2  -8   44.91    4.37
  -4   2  -8   40.51    4.44
  -4   2  -8   42.79    4.37
  -4   2  -9    3.32    1.35
  -4   2  -9    2.00    0.85
  -4   2 -10    0.25    0.53
   4  -1 -11    2.30    0.73
   4  -1 -10   27.41    3.63
   4  -1  -9    1.13    1.74
   4  -1  -9    3.13    1.24
   4  -1  -9    2.00    1.13
   4  -1  -8    4.16    2.36
   4  -1  -8    2.18    1.42
   4  -1  -7  134.43    9.36
   4  -1  -7  120.33    7.22
   4  -1  -6  215.51   11.00
   4  -1  -6  204.20    8.78
   4  -1  -5  187.49   19.91
   4  -1  -4   85.12   13.72
   4  -1  -3  262.68   14.54
   4  -1  -3  288.20   24.63
   4  -1  -2  376.23   17.16
   4  -1  -1  595.43   21.83
   4  -1   0  674.29   24.10
   4  -1   1  385.38   19.33
   4  -1   2  529.92   24.38
   4  -1   3   34.21    6.77
   4  -1   4   -0.53    2.07
   4  -1   5   31.08    6.60
  -4   1  -6   69.23    5.12
   4  -1   6   53.74    8.27
  -4   1  -7    7.52    2.00
  -4   1  -7    7.41    1.90
  -4   1  -8  151.31    7.96
  -4   1  -8  145.06    8.37
  -4   1  -8  140.54    8.64
  -4   1  -9    0.82    1.69
  -4   1  -9    1.14    1.33
  -4   1 -10   29.26    3.27
  -4   1 -11   22.34    1.94
   4   0 -10    4.90    1.49
   4   0  -9    0.59    1.42
   4   0  -9    0.43    0.75
   4   0  -8   47.94    5.92
   4   0  -8   48.95    4.75
   4   0  -7   19.96    4.12
   4   0  -7   17.47    3.09
   4   0  -6   31.25    4.66
   4   0  -6   28.85    3.69
   4   0  -5   -4.38    3.85
   4   0  -4   92.20   10.11
   4   0  -4  100.91   14.32
   4   0  -3   97.97    9.95
   4   0  -3  147.83   17.00
   4   0  -2  216.49   14.12
   4   0  -1 2037.80   41.74
   4   0   0    5.10    2.53
   4   0   1   85.70    9.14
   4   0   2  126.89   11.32
   4   0   3   14.14    4.40
   4   0   4   27.64    5.89
   4   0   5   34.56    6.43
   4   0   6  326.70   19.19
  -4   0  -7  120.20    6.92
  -4   0  -7  122.13    7.46
  -4   0  -8   66.40    5.81
  -4   0  -8   67.50    6.17
  -4   0  -9  107.74    7.86
  -4   0  -9  113.30    7.67
  -4   0 -10   11.59    2.60
  -4   0 -11   39.67    3.39
   4   1 -10   -1.24    0.73
   4   1  -9    4.89    1.88
   4   1  -9    6.30    1.48
   4   1  -8   27.77    4.70
   4   1  -8   27.99    3.04
   4   1  -8   27.37    3.74
   4   1  -7    0.03    1.55
   4   1  -7   -0.23    0.81
   4   1  -7    0.86    1.30
   4   1  -6    9.62    2.90
   4   1  -6    7.16    1.64
   4   1  -6    7.12    2.11
   4   1  -5   28.34    2.75
   4   1  -5   32.05    3.57
   4   1  -4   48.85    8.68
   4   1  -3  469.38   23.79
   4   1  -3  367.95   25.00
   4   1  -2  218.88   16.02
   4   1  -1   -2.31    2.05
   4   1   0  802.27   27.48
   4   1   1    0.28    1.89
   4   1   2   50.87    7.32
   4   1   3  165.33   13.12
   4   1   4  135.12   12.10
   4   1   5   10.87    3.68
   4   1   6   60.36    7.57
  -4  -1  -7   77.37    5.35
  -4  -1  -7   78.43    5.94
  -4  -1  -7   82.26   11.01
  -4  -1  -8   46.13    3.78
  -4  -1  -8   50.16    4.99
  -4  -1  -8   52.01    5.39
  -4  -1  -8   34.77    7.60
  -4  -1  -9   37.72    3.69
  -4  -1  -9   38.01    4.79
  -4  -1  -9   32.20    4.55
  -4  -1 -10   87.48    7.06
  -4  -1 -11    1.09    0.87
  -4  -1 -12   -0.30    0.41
   4   2  -9    3.05    1.14
   4   2  -9    2.49    0.90
   4   2  -8    0.81    1.31
   4   2  -8    1.09    1.33
   4   2  -7    5.50    2.23
   4   2  -7    5.75    2.73
   4   2  -7    5.54    1.79
   4   2  -6   19.44    4.13
   4   2  -6   19.27    3.16
   4   2  -6   21.16    3.47
   4   2  -5   12.73    2.38
   4   2  -5   36.25    7.67
   4   2  -4    2.91    2.13
   4   2  -3  185.85   16.45
   4   2  -3  205.95   18.41
   4   2  -2  318.93   21.18
   4   2  -1   63.80    9.30
   4   2   0  132.57   12.53
   4   2   1   49.14    7.50
   4   2   2   28.82    5.77
   4   2   3   59.94    7.96
   4   2   4    6.68    2.77
   4   2   5  282.48   16.68
   4   2   6  229.68   14.36
  -4  -2  -6  256.69   17.47
  -4  -2  -7  152.09    7.14
  -4  -2  -7  176.78   15.44
  -4  -2  -7  161.67    8.44
  -4  -2  -8   39.16    3.59
  -4  -2  -8   40.47    4.28
  -4  -2  -8   45.67    5.05
  -4  -2  -9    1.17    1.00
  -4  -2  -9    2.09    1.71
  -4  -2  -9    2.13    1.74
  -4  -2 -10   16.64    2.64
  -4  -2 -10   19.52    3.61
  -4  -2 -11   11.62    2.44
  -4  -2 -12    1.13    0.67
   4   3  -9    4.66    0.91
   4   3  -8   13.25    2.25
   4   3  -8   14.62    2.52
   4   3  -7   26.91    4.25
   4   3  -7   28.77    3.77
   4   3  -7   27.30    4.07
   4   3  -6   36.18    5.59
   4   3  -6   50.67    5.28
   4   3  -6   47.43    5.33
   4   3  -5   81.71    6.58
   4   3  -4    0.40    0.94
   4   3  -4    2.06    2.59
   4   3  -3    7.45    3.99
   4   3  -2   14.01    4.90
   4   3  -1   -1.69    2.62
   4   3   0    6.98    3.67
   4   3   1    1.37    2.22
   4   3   2  129.94   12.51
   4   3   3   92.72   10.28
  -4  -3  -4   16.00    3.07
   4   3   4   13.38    4.10
  -4  -3  -5   67.02    7.27
   4   3   5  100.18    9.76
  -4  -3  -6   38.21    6.35
  -4  -3  -7   11.68    1.81
  -4  -3  -7   19.18    5.00
  -4  -3  -7   13.17    2.11
  -4  -3  -7   14.27    2.53
  -4  -3  -8    9.71    1.88
  -4  -3  -8    7.54    2.14
  -4  -3  -8    1.87    2.77
  -4  -3  -8    7.33    2.16
  -4  -3  -9  128.04    7.27
  -4  -3  -9  119.07    8.46
  -4  -3 -10   27.60    3.41
  -4  -3 -10   24.32    3.91
  -4  -3 -11   33.91    3.32
  -4  -3 -11   37.55    4.22
  -4  -3 -12    1.11    0.66
   4   4  -8    7.07    1.57
   4   4  -7    5.72    1.73
   4   4  -7    6.03    2.03
   4   4  -6    4.46    2.15
   4   4  -6    5.72    2.27
  -4  -4   5    6.12    1.42
   4   4  -5    5.93    2.24
  -4  -4   4    5.06    1.58
   4   4  -4    5.11    2.20
  -4  -4   3    3.13    1.29
   4   4  -3    2.73    1.58
   4   4  -3    3.74    0.88
   4   4  -2    0.65    2.85
   4   4  -1  387.33   27.39
   4   4   0  104.38   13.34
   4   4   1   36.28    7.56
   4   4   2  307.16   21.51
   4   4   3    4.48    2.85
   4   4   4   39.92    7.02
   4   4   5    7.24    3.09
  -4  -4  -6   -3.77    2.00
  -4  -4  -7  109.83    5.65
  -4  -4  -7   95.83    4.83
  -4  -4  -8  186.52   14.61
  -4  -4  -8  203.51    8.92
  -4  -4  -8  206.00   10.23
  -4  -4  -9  130.44    7.48
  -4  -4  -9  122.30    8.39
  -4  -4 -10    1.48    1.27
  -4  -4 -10    2.30    1.57
  -4  -4 -11    4.08    1.52
  -4  -4 -11    4.98    1.68
  -4  -4 -12   -0.08    0.50
   4   5  -7   30.68    3.19
   4   5  -6    3.20    1.24
   4   5  -6    7.65    2.47
   4   5  -5   -2.36    1.67
  -4  -5   5   -0.75    0.92
  -4  -5   4   18.84    2.91
  -4  -5   3   24.54    3.39
   4   5  -2   80.37   14.26
  -4  -5   2   93.02    6.28
   4   5  -1  387.46   28.41
  -4  -5   1  393.73   11.76
   4   5   0   -0.61    2.02
   4   5   1  206.93   19.64
   4   5   2   20.91    6.50
   4   5   3  247.11   19.52
   4   5   4  462.78   30.46
   4   5   4  506.20   26.30
   4   5   5   31.49    8.75
   4   5   5   20.85    4.92
   4   5   6  479.00   34.44
  -4  -5  -7  699.09   15.88
  -4  -5  -8    9.03    2.16
  -4  -5  -8    9.90    2.45
  -4  -5  -9   79.78    6.10
  -4  -5  -9   81.87    6.60
  -4  -5 -10   41.55    4.41
  -4  -5 -10   38.77    4.41
  -4  -5 -11   17.23    2.62
  -4  -5 -11   15.48    2.38
  -4  -5 -12   28.90    2.55
  -4  -5 -12   18.21    1.69
   4   6  -7    0.88    0.53
   4   6  -6    2.60    1.24
   4   6  -5   25.76    3.65
  -4  -6   5   24.56    2.81
  -4  -6   4    4.42    1.76
  -4  -6   3  149.20    8.73
  -4  -6   2  226.43   10.70
   4   6  -1  240.31   23.41
  -4  -6   1  278.14   11.38
  -4  -6   0  471.65   13.80
   4   6   0  464.44   30.78
  -4  -6   0  490.85   14.44
  -4  -6  -1  132.08    7.20
   4   6   1  113.02   14.51
  -4  -6  -1  138.26    7.20
   4   6   2   21.49    6.46
   4   6   3    3.05    2.82
   4   6   4   78.52   11.10
   4   6   4   81.11   13.10
   4   6   5  122.51   17.22
   4   6   6  460.29   34.92
  -4  -6  -6  419.64   13.05
  -4  -6  -7    1.85    1.24
   4   6   7   -4.52    3.78
  -4  -6  -8  144.05    8.17
  -4  -6  -8  142.22    8.15
  -4  -6  -9   19.33    3.21
  -4  -6  -9   17.72    2.95
  -4  -6 -10   89.46    6.46
  -4  -6 -10   65.67    5.17
  -4  -6 -11   29.98    2.77
  -4  -6 -11   47.20    4.23
  -4  -6 -12   16.49    1.90
   4   7  -6    2.35    0.60
  -4  -7   5    8.34    1.33
   4   7  -5    7.83    1.64
  -4  -7   4   11.73    2.15
  -4  -7   3   12.44    2.68
  -4  -7   2   14.13    3.00
  -4  -7   1   22.18    3.65
  -4  -7   0   47.89    5.09
  -4  -7  -1   96.45    7.13
   4   7   1   84.48   12.52
  -4  -7  -1   89.86    6.53
  -4  -7  -2   31.67    4.16
   4   7   2   21.58    6.87
  -4  -7  -2   30.45    3.67
  -4  -7  -3  100.41    7.12
   4   7   3  102.36   11.85
  -4  -7  -3   99.09    6.18
  -4  -7  -4  130.26    7.94
  -4  -7  -4  118.32    6.40
   4   7   5  125.70   17.41
  -4  -7  -5  110.70    7.13
  -4  -7  -5  105.71    5.73
   4   7   6    3.39    3.26
  -4  -7  -6    7.23    2.16
  -4  -7  -7   10.45    2.64
  -4  -7  -8   16.34    2.59
  -4  -7  -8   14.31    2.88
  -4  -7  -9   63.42    5.66
  -4  -7  -9   63.28    4.80
  -4  -7 -10    9.20    2.24
  -4  -7 -11    9.33    1.92
  -4  -7 -12   15.57    1.72
  -4  -8   4    5.91    1.18
   4   8  -4    5.58    1.13
  -4  -8   3   -0.26    0.90
   4   8  -3    0.90    0.95
  -4  -8   2   32.77    4.01
  -4  -8   1   32.81    4.28
  -4  -8   0   13.55    3.02
  -4  -8  -1   45.10    5.14
  -4  -8  -1   42.02    4.72
  -4  -8  -2    1.81    1.71
  -4  -8  -2    2.68    1.53
  -4  -8  -3   95.27    7.53
  -4  -8  -3   79.19    5.83
  -4  -8  -4  141.92    8.96
  -4  -8  -4  127.25    7.06
  -4  -8  -5   24.38    3.85
  -4  -8  -5   23.02    2.92
  -4  -8  -6   52.86    5.34
  -4  -8  -7  312.75   12.55
  -4  -8  -8  466.65   15.16
  -4  -8  -9    0.96    1.17
  -4  -8 -10   20.11    2.89
  -4  -8 -11   42.05    3.47
  -4  -8 -12  106.05    3.77
  -4  -9   3    4.59    0.94
  -4  -9   2    6.19    1.53
  -4  -9   1    5.32    1.65
  -4  -9   0    9.01    2.45
  -4  -9  -1    0.18    1.22
  -4  -9  -2   35.80    4.05
  -4  -9  -3    2.68    2.06
  -4  -9  -3    4.06    1.52
  -4  -9  -4  183.66   10.55
  -4  -9  -4  164.63    7.78
  -4  -9  -5  150.86    9.11
  -4  -9  -5  150.15    6.83
  -4  -9  -6   21.73    3.58
  -4  -9  -7   11.21    2.59
  -4  -9  -8    4.61    1.83
  -4  -9  -9   30.56    3.57
  -4  -9 -10   21.99    2.67
  -4  -9 -11   33.10    2.57
  -4 -10   1    6.45    1.25
  -4 -10   0   55.62    3.84
  -4 -10  -1   -0.24    0.88
  -4 -10  -2    0.89    0.96
  -4 -10  -3   -0.85    0.94
  -4 -10  -4    8.67    1.63
  -4 -10  -5   65.80    5.91
  -4 -10  -6    3.81    1.81
  -4 -10  -7   15.18    2.66
  -4 -10  -8    6.62    1.73
  -4 -10  -9   23.84    2.66
  -4 -10 -10   60.53    3.46
  -4 -11  -1    4.60    0.79
  -4 -11  -2    0.51    0.50
  -4 -11  -3    9.98    1.18
  -4 -11  -3    9.12    1.75
  -4 -11  -4   20.93    2.64
  -4 -11  -5    0.94    1.08
  -4 -11  -6   53.89    4.02
  -4 -11  -7   31.17    2.87
  -4 -11  -8    0.45    0.60
  -4 -11  -9    1.85    0.62
  -4 -12  -5    7.42    0.91
  -4 -12  -6   12.41    1.13
   5 -10  -6    0.82    0.56
   5 -10  -5    2.32    0.87
   5 -10  -4   11.48    1.63
   5 -10  -3    6.20    1.14
   5 -10  -3    6.30    0.80
   5 -10  -2    0.35    0.31
   5 -10  -2    0.68    0.40
   5 -10  -1    0.48    0.40
   5  -9  -8   19.15    1.76
   5  -9  -7   13.51    2.11
   5  -9  -6   84.45    5.63
   5  -9  -5   42.12    4.35
   5  -9  -4    8.34    2.19
   5  -9  -3   -0.88    0.60
   5  -9  -2   35.74    3.49
   5  -9  -1   96.54    5.82
   5  -9   0    1.18    0.77
   5  -9   1    1.09    0.78
   5  -9   2    9.83    1.25
   5  -8  -9   12.53    1.53
   5  -8  -8   22.98    2.53
   5  -8  -8   24.10    2.57
   5  -8  -7    2.16    1.29
   5  -8  -7    3.35    1.21
   5  -8  -7    2.31    0.80
   5  -8  -6    0.26    1.37
   5  -8  -6    3.77    1.32
   5  -8  -5    0.32    1.40
   5  -8  -5    0.20    0.97
   5  -8  -4    5.41    2.00
   5  -8  -3   72.92    5.40
   5  -8  -3   94.69    7.34
   5  -8  -2  128.30    8.50
   5  -8  -2  135.16    8.02
   5  -8  -1   15.14    3.04
   5  -8  -1   11.40    2.68
   5  -8   0    1.80    1.36
   5  -8   1    8.73    2.28
   5  -8   2   62.05    4.79
   5  -8   3   14.74    1.89
   5  -7 -10   21.08    2.04
   5  -7  -9    8.40    1.87
   5  -7  -8   99.91    5.71
   5  -7  -8  142.57    8.13
   5  -7  -7   46.72    4.70
   5  -7  -7   47.95    4.84
   5  -7  -7   42.85    3.58
   5  -7  -6    4.05    1.82
   5  -7  -6    3.92    1.50
   5  -7  -6    3.77    1.32
   5  -7  -5  139.46    8.54
   5  -7  -4  660.82   19.35
   5  -7  -3   21.01    3.60
   5  -7  -3   23.61    3.24
   5  -7  -2    7.32    2.17
   5  -7  -2    5.05    2.18
   5  -7  -1    2.24    1.51
   5  -7   0    1.40    1.33
  -5   7  -1  107.53    5.92
   5  -7   1  100.82    7.69
  -5   7  -2  102.57    6.06
   5  -7   2  109.07    7.61
   5  -7   3   10.10    2.16
  -5   7  -3    8.93    1.85
   5  -7   4   94.59    5.08
  -5   7  -4   97.94    5.37
   5  -7   5   21.35    1.90
   5  -6 -10    7.36    1.60
   5  -6  -9   81.91    6.29
   5  -6  -8   41.54    5.11
   5  -6  -7   11.22    2.29
   5  -6  -7   16.41    3.40
   5  -6  -6  138.09    8.75
   5  -6  -6  139.53    8.98
   5  -6  -6  142.62    8.25
   5  -6  -5  207.67   10.09
   5  -6  -5  204.60   10.51
   5  -6  -4    1.00    1.57
   5  -6  -3  143.62    9.07
   5  -6  -3  127.31   16.10
   5  -6  -2  112.10    7.43
   5  -6  -2  109.18    7.74
   5  -6  -1  176.97    9.60
   5  -6  -1  163.62    9.34
   5  -6   0   77.34    6.71
   5  -6   0   74.44    6.22
   5  -6   1   36.07    4.75
   5  -6   1   35.02    4.19
  -5   6  -1   36.28    3.71
   5  -6   2    2.50    1.60
  -5   6  -2    0.61    0.97
  -5   6  -3   61.27    5.45
   5  -6   4    1.59    1.27
  -5   6  -4    0.58    1.05
  -5   6  -5    5.59    1.67
   5  -6   5    3.75    1.06
  -5   6  -6    0.13    0.67
   5  -5 -10    0.27    0.28
   5  -5 -10    1.58    0.80
   5  -5  -9    8.52    1.69
   5  -5  -9    7.63    2.39
   5  -5  -8  118.01    6.34
   5  -5  -8  130.16    9.56
   5  -5  -7   49.12    6.03
   5  -5  -6  166.84    9.13
   5  -5  -6  157.34   10.18
   5  -5  -6  165.40    9.03
   5  -5  -5   26.97    3.87
   5  -5  -5   39.65   10.56
   5  -5  -4   33.75    4.29
   5  -5  -4   21.01    7.69
   5  -5  -3  234.57   10.98
   5  -5  -3  232.00   25.07
   5  -5  -2  392.80   12.04
   5  -5  -2  395.22   13.90
   5  -5  -1   28.29    3.66
   5  -5  -1   19.11    4.85
   5  -5  -1   26.02    3.49
   5  -5  -1   22.88    7.11
   5  -5   0   81.76    6.44
   5  -5   0   67.98    9.40
   5  -5   0   79.87    6.05
   5  -5   1    2.67    1.18
   5  -5   1    2.78    2.61
   5  -5   1    4.37    1.59
   5  -5   2   51.16    5.44
   5  -5   2   61.80    4.91
   5  -5   3   34.89    4.41
  -5   5  -3   37.78    4.34
   5  -5   4   13.50    2.79
  -5   5  -4   10.64    2.45
  -5   5  -5    0.85    1.35
  -5   5  -6   20.68    3.05
  -5   5  -6   14.93    1.78
  -5   5  -7    0.27    0.78
   5  -4 -10    1.39    0.84
   5  -4 -10   -0.38    0.76
   5  -4  -9    7.42    1.91
   5  -4  -9    5.54    2.22
   5  -4  -8    5.11    1.76
   5  -4  -8    6.28    2.79
   5  -4  -7   88.03    6.24
   5  -4  -6   81.72    5.82
   5  -4  -6   79.50    6.16
   5  -4  -5   28.88    3.94
   5  -4  -5   30.29    3.69
   5  -4  -5   19.77    7.04
   5  -4  -4   33.48    3.80
   5  -4  -4   33.08    4.15
   5  -4  -4   41.75   11.49
   5  -4  -3  191.57    8.56
   5  -4  -3  188.88    9.20
   5  -4  -3  216.14   25.20
   5  -4  -2   27.10    8.47
   5  -4  -1   32.60    6.28
   5  -4  -1   42.89   10.50
   5  -4   0  195.66   16.19
   5  -4   0  238.78   22.97
   5  -4   1  329.93   12.12
   5  -4   1  325.52   22.38
   5  -4   1  321.77   10.45
   5  -4   2  199.59    9.76
   5  -4   2  223.16   19.43
   5  -4   2  212.68    8.05
   5  -4   3   27.86    3.86
   5  -4   3   28.43    7.14
   5  -4   4    7.67    2.13
   5  -4   5   24.65    3.45
  -5   4  -5   20.34    3.46
  -5   4  -6    1.31    1.21
  -5   4  -6    0.77    1.21
  -5   4  -7    5.83    1.73
  -5   4  -7    7.32    1.54
  -5   4  -8   12.84    1.82
   5  -3 -10   12.47    2.14
   5  -3 -10   11.72    1.92
   5  -3  -9   17.38    3.01
   5  -3  -9   21.08    3.52
   5  -3  -8    1.72    1.58
   5  -3  -8    6.11    2.63
   5  -3  -7  167.35    9.35
   5  -3  -6   92.76    6.47
   5  -3  -6   81.61    5.81
   5  -3  -6   79.75    5.85
   5  -3  -5  391.00   12.51
   5  -3  -5  486.03   37.07
   5  -3  -4  394.40   34.24
   5  -3  -4  384.56   11.83
   5  -3  -3  166.46   22.32
   5  -3  -2  109.17   10.48
   5  -3  -2  121.62   18.39
   5  -3  -1  465.99   22.74
   5  -3   0  568.94   26.83
   5  -3   1   17.00    5.13
   5  -3   2   68.08   10.61
   5  -3   3  234.37   20.14
   5  -3   3  208.01    9.46
   5  -3   4   -0.86    1.90
   5  -3   4    5.06    1.78
   5  -3   5    8.85    2.15
   5  -3   6    0.43    0.64
  -5   3  -6    0.74    0.63
  -5   3  -6    0.21    1.21
  -5   3  -7    0.88    0.83
  -5   3  -7    1.35    1.41
  -5   3  -7   -0.61    1.34
  -5   3  -8    3.49    1.23
  -5   3  -8    2.54    0.88
  -5   3  -8    4.80    1.55
  -5   3  -9    0.59    0.31
   5  -2 -10   14.95    2.39
   5  -2 -10   13.60    1.55
   5  -2  -9   18.52    3.33
   5  -2  -9   18.45    3.08
   5  -2  -8  164.76   10.15
   5  -2  -8  158.89    7.90
   5  -2  -7  241.85   12.28
   5  -2  -7  234.41   10.26
   5  -2  -6    3.54    1.51
   5  -2  -6    2.44    1.46
   5  -2  -6    2.56    1.24
   5  -2  -5    1.20    1.30
   5  -2  -5    2.73    1.43
   5  -2  -5    2.50    1.71
   5  -2  -4   63.43   13.54
   5  -2  -3   -1.48    3.43
   5  -2  -2  234.17   15.47
   5  -2  -1  373.36   20.20
   5  -2   0   87.41   10.37
   5  -2   1  130.23   13.26
   5  -2   2  293.18   21.22
   5  -2   3  109.78   13.63
   5  -2   4   20.82    2.90
   5  -2   4   18.96    5.95
  -5   2  -4   19.60    3.03
   5  -2   5    7.32    3.89
  -5   2  -5    7.26    1.54
   5  -2   5    7.05    1.99
  -5   2  -6   -0.50    0.84
   5  -2   6   -3.37    1.24
  -5   2  -7   17.48    3.15
  -5   2  -7   18.98    2.95
  -5   2  -7   19.39    3.28
  -5   2  -8   -0.55    1.52
  -5   2  -8   -1.69    0.95
  -5   2  -8   -0.19    1.17
  -5   2  -9   88.00    4.98
  -5   2  -9   65.22    3.90
  -5   2 -10    6.24    0.84
   5  -1 -10    4.33    1.32
   5  -1  -9    7.81    2.30
   5  -1  -9    6.03    1.56
   5  -1  -9    8.58    1.58
   5  -1  -8   17.81    3.71
   5  -1  -8   14.03    2.62
   5  -1  -7   37.64    5.23
   5  -1  -7   35.55    3.71
   5  -1  -7   39.48    4.46
   5  -1  -6    6.53    2.29
   5  -1  -6    5.37    1.65
   5  -1  -6    4.04    1.56
   5  -1  -5   18.06    3.17
   5  -1  -5   15.08    2.59
   5  -1  -5   19.61    2.85
   5  -1  -5   18.73    6.07
   5  -1  -4    6.44    4.83
   5  -1  -3  127.17   18.67
   5  -1  -2   99.24   10.37
   5  -1  -1  447.78   22.10
   5  -1   0   32.80    6.30
   5  -1   1   12.34    4.18
   5  -1   2  490.05   26.18
   5  -1   3    6.19    3.39
   5  -1   4   28.50    6.86
   5  -1   5   32.78    7.43
  -5   1  -5   29.78    2.94
  -5   1  -5   33.03    3.70
   5  -1   6   50.10    4.21
  -5   1  -6   53.15    4.69
   5  -1   6   49.85    7.93
  -5   1  -7   25.69    3.68
  -5   1  -7   25.08    3.51
  -5   1  -8    1.30    1.75
  -5   1  -8    0.29    0.97
  -5   1  -8    0.44    0.88
  -5   1  -9   50.95    4.59
  -5   1  -9   46.85    3.66
  -5   1  -9   53.74    4.79
  -5   1 -10   20.63    2.41
   5   0 -10   16.92    1.99
   5   0  -9    2.79    1.61
   5   0  -9    5.96    1.44
   5   0  -8   13.66    3.49
   5   0  -8   13.74    2.72
   5   0  -8   11.49    2.41
   5   0  -7    3.21    1.71
   5   0  -7   -0.11    1.27
   5   0  -7    3.66    1.81
   5   0  -6 1076.12   27.74
   5   0  -6 1055.80   22.28
   5   0  -5   41.24    4.15
   5   0  -4   14.26    6.21
   5   0  -3   96.92   10.96
   5   0  -3  101.39   16.21
   5   0  -2   23.02    5.37
   5   0  -1   37.36    6.83
   5   0   0  274.05   17.81
   5   0   1 1445.49   41.91
   5   0   2 1061.15   37.47
   5   0   3  897.29   35.83
   5   0   4   51.29    9.03
   5   0   5    1.00    1.91
   5   0   6    2.30    1.78
  -5   0  -6    0.80    0.79
  -5   0  -6    1.17    1.13
  -5   0  -7   57.47    5.23
  -5   0  -7   57.70    5.32
  -5   0  -8  115.14    7.65
  -5   0  -8  108.29    7.70
  -5   0  -8  119.55    6.86
  -5   0  -9   43.55    4.78
  -5   0  -9   39.81    4.64
  -5   0 -10  119.71    6.87
  -5   0 -11  107.16    4.62
   5   1  -9    1.09    1.06
   5   1  -9    0.17    0.70
   5   1  -8    4.22    2.06
   5   1  -8    6.13    1.92
   5   1  -7   44.21    6.17
   5   1  -7   42.88    4.80
   5   1  -6  125.39   10.05
   5   1  -6  113.71    7.67
   5   1  -5   58.89    5.22
   5   1  -4  118.07   13.11
   5   1  -4  113.13    6.52
   5   1  -3   94.53   11.69
   5   1  -3   70.69   12.31
   5   1  -2  245.92   18.50
   5   1  -1   15.45    4.82
   5   1   0  232.81   17.06
   5   1   1    6.17    3.25
   5   1   2  518.43   25.68
   5   1   3  701.20   30.61
   5   1   4   24.01    6.07
   5   1   5   25.31    5.98
   5   1   6   31.12    6.42
  -5  -1  -6   37.44    3.85
  -5  -1  -6   34.23    3.40
  -5  -1  -7  221.00    9.28
  -5  -1  -7  226.89   10.47
  -5  -1  -7  227.71    9.09
  -5  -1  -8   11.09    2.51
  -5  -1  -8    9.35    2.55
  -5  -1  -9   23.65    3.84
  -5  -1  -9   20.90    3.68
  -5  -1 -10   -0.63    1.44
  -5  -1 -11   10.96    1.91
   5   2  -9   -0.91    0.64
   5   2  -9    0.06    0.50
   5   2  -8   24.07    3.75
   5   2  -8   27.22    3.19
   5   2  -7   31.54    5.30
   5   2  -7   32.26    4.24
   5   2  -6   31.58    5.40
   5   2  -6   35.83    4.53
   5   2  -5   82.52    6.44
   5   2  -4  582.25   31.75
   5   2  -4  570.52   15.22
   5   2  -3   -3.24    2.41
   5   2  -2  476.19   28.14
   5   2  -1    2.82    2.72
   5   2   0  190.15   16.50
   5   2   1   28.39    6.47
   5   2   2    0.47    1.95
   5   2   3   74.72   10.02
   5   2   4   66.66    9.28
   5   2   5   25.08    5.67
   5   2   6  141.50   12.87
  -5  -2  -6   85.29    9.82
  -5  -2  -7    7.92    2.05
  -5  -2  -7    5.94    1.83
  -5  -2  -7    4.97    1.62
  -5  -2  -8   43.00    4.52
  -5  -2  -8   44.89    5.18
  -5  -2  -9   34.08    4.18
  -5  -2  -9   29.81    4.46
  -5  -2 -10   62.94    5.97
  -5  -2 -11   73.58    5.27
  -5  -2 -12    6.33    1.01
   5   3  -8   13.57    2.10
   5   3  -8   16.58    2.27
   5   3  -7    6.21    2.21
   5   3  -7    8.04    2.40
   5   3  -6    7.99    2.96
   5   3  -6   13.12    2.98
   5   3  -5   39.22    4.67
   5   3  -4  273.89   22.53
   5   3  -4  273.72   11.28
   5   3  -3   27.42    3.34
   5   3  -3   33.49    8.36
   5   3  -2  104.76   13.98
   5   3  -1  393.21   26.78
   5   3   0  410.08   26.65
   5   3   1   68.21   10.51
   5   3   2    0.11    2.25
   5   3   3   17.66    5.54
   5   3   4    9.37    3.82
   5   3   5   -0.55    1.31
   5   3   6  109.67   10.83
  -5  -3  -7  224.41    8.34
  -5  -3  -7  253.13   11.06
  -5  -3  -8   72.24    5.41
  -5  -3  -8   76.14    6.67
  -5  -3  -9   25.06    2.83
  -5  -3  -9   23.98    3.46
  -5  -3  -9   26.31    4.19
  -5  -3 -10    0.03    1.44
  -5  -3 -11    0.33    0.94
  -5  -3 -12   19.54    1.95
   5   4  -8    8.87    1.20
   5   4  -7    8.67    1.94
   5   4  -7   14.25    2.44
   5   4  -6   11.03    2.79
   5   4  -6   12.39    2.78
   5   4  -5   87.84    6.96
  -5  -4   4   16.41    2.29
   5   4  -4   15.70    3.02
   5   4  -3   94.66   14.63
  -5  -4   3  116.17    6.09
   5   4  -2  189.15   20.50
  -5  -4   2  198.25    7.80
   5   4  -1   13.94    5.57
   5   4   0  268.98   22.70
   5   4   1  279.41   22.69
   5   4   2  218.69   19.47
   5   4   3    9.18    4.11
   5   4   4   42.88    8.32
   5   4   5    3.73    2.50
  -5  -4  -6   16.15    2.40
  -5  -4  -7   61.98    3.99
  -5  -4  -7   54.82    3.75
  -5  -4  -8   67.91    4.68
  -5  -4  -8   64.37    4.82
  -5  -4  -8   64.70    6.14
  -5  -4  -9   12.77    2.23
  -5  -4  -9   16.36    3.37
  -5  -4 -10  125.49    6.40
  -5  -4 -10  131.06    8.50
  -5  -4 -11   24.54    2.30
  -5  -4 -11   28.51    3.42
  -5  -4 -12   12.59    1.56
   5   5  -7   15.42    1.80
   5   5  -6    2.99    1.15
   5   5  -6    3.79    1.69
   5   5  -5    0.67    1.29
   5   5  -5   -0.55    1.45
   5   5  -4  317.55   12.68
  -5  -5   4  330.08   10.88
  -5  -5   3  114.62    6.81
  -5  -5   2  283.42   10.80
  -5  -5   1    2.50    1.37
   5   5  -1    3.03    2.64
   5   5   0   70.27   12.61
  -5  -5   0   74.63    5.30
   5   5   1  817.13   41.29
   5   5   2   85.08   12.96
   5   5   3  321.21   24.02
   5   5   4    3.29    2.46
   5   5   5   31.81    6.90
  -5  -5  -5   29.33    3.15
  -5  -5  -6   17.93    2.71
  -5  -5  -6   16.13    2.21
  -5  -5  -7   88.14    5.39
  -5  -5  -8  235.12    9.31
  -5  -5  -8  223.40   11.16
  -5  -5  -9   57.30    4.65
  -5  -5  -9   60.87    5.92
  -5  -5 -10    1.01    0.93
  -5  -5 -10    1.24    1.29
  -5  -5 -11    0.39    0.55
  -5  -5 -11   -0.31    0.90
  -5  -5 -12   21.34    1.79
   5   6  -6    4.66    1.11
  -5  -6   5    2.21    0.71
   5   6  -5    1.99    0.89
   5   6  -5    4.32    1.56
  -5  -6   4    1.29    0.91
   5   6  -4    0.54    1.34
   5   6  -3  150.75    8.39
  -5  -6   3  155.41    8.32
  -5  -6   2    3.03    1.67
  -5  -6   1   70.98    5.97
   5   6   0   28.59    8.15
  -5  -6   0   20.86    3.27
  -5  -6  -1    2.89    1.38
   5   6   1    2.98    3.20
   5   6   2   66.29   11.90
  -5  -6  -2   71.17    5.44
  -5  -6  -3    1.34    1.13
   5   6   3    6.09    3.54
   5   6   4  109.31   13.53
  -5  -6  -4  110.93    6.55
  -5  -6  -5  220.13    8.85
  -5  -6  -5  214.00    9.04
  -5  -6  -6    7.34    1.74
  -5  -6  -6    7.73    2.07
  -5  -6  -7   18.40    2.83
  -5  -6  -8  136.98    7.57
  -5  -6  -9   53.86    4.70
  -5  -6  -9   49.14    4.98
  -5  -6 -10    3.41    1.33
  -5  -6 -10    2.31    1.19
  -5  -6 -11   11.88    1.78
  -5  -6 -11   13.11    1.96
   5   7  -5   10.47    1.34
  -5  -7   4   10.55    1.70
   5   7  -4    4.56    1.10
   5   7  -4    9.30    1.80
  -5  -7   3    1.37    0.93
   5   7  -3    3.05    1.39
   5   7  -2   22.10    3.10
  -5  -7   2   24.00    3.54
  -5  -7   1  200.18   10.33
  -5  -7   0   99.13    7.34
  -5  -7  -1    7.62    2.23
  -5  -7  -2   -1.32    1.24
   5   7   3  264.15   19.32
  -5  -7  -3  275.55   11.13
  -5  -7  -4   16.15    2.81
  -5  -7  -5   38.72    4.28
  -5  -7  -5   43.53    4.27
  -5  -7  -6  107.89    6.78
  -5  -7  -6  105.16    6.46
  -5  -7  -7  160.63    8.34
  -5  -7  -7  157.21    7.35
  -5  -7  -8    9.16    2.19
  -5  -7  -9   62.45    5.07
  -5  -7  -9   61.12    4.98
  -5  -7 -10   24.53    2.89
  -5  -7 -10   16.88    2.27
  -5  -7 -11   51.87    3.48
  -5  -8   3    1.11    0.74
   5   8  -3    0.25    0.45
   5   8  -2   22.36    2.35
  -5  -8   2   30.27    3.47
  -5  -8   1   21.65    3.37
  -5  -8   0   21.78    3.66
  -5  -8  -1   28.21    4.05
  -5  -8  -2    1.09    1.39
  -5  -8  -3   69.03    5.73
  -5  -8  -4    0.06    1.17
  -5  -8  -5  219.73   10.43
  -5  -8  -5  222.36    9.42
  -5  -8  -6  100.37    6.85
  -5  -8  -6  104.99    6.19
  -5  -8  -7   18.69    3.01
  -5  -8  -8   12.71    2.54
  -5  -8  -8   12.46    2.20
  -5  -8  -9    4.84    1.58
  -5  -8  -9    0.53    0.64
  -5  -8 -10   11.14    1.85
  -5  -8 -11    9.30    1.32
  -5  -9   2   40.58    2.94
  -5  -9   1    1.07    0.99
  -5  -9   0    1.92    1.29
  -5  -9  -1   12.30    2.58
  -5  -9  -2   55.61    5.19
  -5  -9  -3    0.79    1.04
  -5  -9  -4   54.22    4.69
  -5  -9  -5   37.76    4.49
  -5  -9  -5   40.11    3.83
  -5  -9  -6   10.86    1.73
  -5  -9  -6   11.22    2.69
  -5  -9  -7    6.60    1.93
  -5  -9  -8   15.33    2.54
  -5  -9  -9   63.77    4.44
  -5  -9 -10   40.83    3.03
  -5  -9 -11    0.83    0.36
  -5 -10   1    3.01    0.68
  -5 -10   0    2.32    0.89
  -5 -10  -1    5.93    1.34
  -5 -10  -2   34.21    3.30
  -5 -10  -3    0.25    0.79
  -5 -10  -4   16.41    2.83
  -5 -10  -4   25.19    2.62
  -5 -10  -5    6.60    1.28
  -5 -10  -5    7.02    1.99
  -5 -10  -6   12.73    2.41
  -5 -10  -7   27.08    3.05
  -5 -10  -8   21.43    2.49
  -5 -10  -9    0.11    0.59
  -5 -10 -10    7.45    0.97
  -5 -11  -2    0.43    0.33
  -5 -11  -2   -0.91    0.48
  -5 -11  -3    2.29    0.55
  -5 -11  -3    0.75    0.61
  -5 -11  -4   11.47    1.68
  -5 -11  -4   13.81    1.15
  -5 -11  -6   22.16    2.22
  -5 -11  -7    6.94    1.22
  -5 -11  -8   12.43    1.36
   6  -9  -6   20.61    2.04
   6  -9  -5   29.66    2.86
   6  -9  -4    1.25    1.05
   6  -9  -3   11.41    1.93
   6  -9  -2   38.67    2.74
   6  -9  -1   24.76    2.33
   6  -9   0    2.26    0.72
   6  -9   1   58.92    2.80
   6  -8  -7    2.60    0.95
   6  -8  -6    1.64    0.89
   6  -8  -6    1.78    0.84
   6  -8  -5  142.53    7.85
   6  -8  -5  143.72    7.34
   6  -8  -4  139.09    7.84
   6  -8  -3    1.16    1.28
   6  -8  -3    3.26    1.10
   6  -8  -2    7.65    1.82
   6  -8  -2    7.28    2.10
   6  -8  -1   31.51    3.62
   6  -8   0   25.74    3.28
   6  -8   1    2.11    1.02
   6  -8   2   22.75    2.43
   6  -8   3   17.74    1.50
   6  -7  -8    2.33    0.91
   6  -7  -7    0.31    0.66
   6  -7  -7    0.19    0.51
   6  -7  -7   -1.56    0.65
   6  -7  -6   54.13    4.82
   6  -7  -6   54.79    4.17
   6  -7  -6   59.19    4.69
   6  -7  -5   -0.05    1.14
   6  -7  -4   64.18    6.05
   6  -7  -3   -1.09    1.00
   6  -7  -3    1.47    1.57
   6  -7  -2   11.18    2.42
   6  -7  -2    7.98    2.50
   6  -7  -1    5.29    2.03
   6  -7   0   67.69    5.70
   6  -7   1   62.07    5.84
   6  -7   2    6.55    2.06
  -6   7  -2    3.99    1.10
  -6   7  -3   57.87    3.72
   6  -7   3   53.41    4.35
   6  -7   4   17.09    1.81
  -6   7  -4   23.17    2.06
   6  -6  -9    7.62    1.49
   6  -6  -8    0.97    0.89
   6  -6  -7    3.78    1.21
   6  -6  -7    3.92    1.65
   6  -6  -7    1.38    0.81
   6  -6  -6   13.04    2.46
   6  -6  -6   16.38    2.91
   6  -6  -6   17.15    2.93
   6  -6  -5    3.32    1.43
   6  -6  -5    0.02    1.51
   6  -6  -4   34.39    4.63
   6  -6  -3  334.90   14.43
   6  -6  -2   45.64    4.79
   6  -6  -2   41.93    5.10
   6  -6  -1   16.08    3.08
   6  -6  -1   14.32    2.97
   6  -6   0    0.84    1.36
   6  -6   0    2.88    1.49
   6  -6   1   43.37    5.23
   6  -6   1   42.29    4.49
  -6   6  -1   43.27    3.87
   6  -6   2   30.77    4.35
  -6   6  -2   27.52    3.27
  -6   6  -3   15.49    2.57
  -6   6  -4   21.96    2.86
   6  -6   4   20.95    2.97
  -6   6  -5   54.39    3.88
   6  -6   5   37.68    2.74
   6  -6   6   28.71    1.77
   6  -5  -9    4.16    1.46
   6  -5  -8    0.21    1.25
   6  -5  -7    8.36    2.60
   6  -5  -7    7.18    1.78
   6  -5  -6    0.99    0.95
   6  -5  -6    1.82    1.61
   6  -5  -6    2.04    1.50
   6  -5  -5   24.41    3.89
   6  -5  -5   27.81    4.13
   6  -5  -4   93.98    6.83
   6  -5  -4  102.88    8.10
   6  -5  -3    9.56    2.68
   6  -5  -2   51.00    4.88
   6  -5  -2   50.35    5.51
   6  -5  -2   51.45   11.51
   6  -5  -1  161.07    9.24
   6  -5  -1  160.33    9.54
   6  -5   0  135.46    8.85
   6  -5   0  137.29    8.41
   6  -5   1   10.70    2.82
   6  -5   1   13.86    2.61
   6  -5   2   -0.33    1.26
   6  -5   2    0.66    0.83
   6  -5   3    3.86    1.87
  -6   5  -3    6.27    1.96
   6  -5   4    5.20    2.07
  -6   5  -4    5.39    1.78
  -6   5  -5    2.28    1.17
  -6   5  -6    4.11    1.00
  -6   5  -6    4.69    1.44
  -6   5  -7    0.58    0.51
   6  -4 -10    9.45    1.29
   6  -4  -9    4.41    0.95
   6  -4  -9    2.85    1.42
   6  -4  -8    5.46    1.29
   6  -4  -8    5.78    2.28
   6  -4  -7    0.62    1.48
   6  -4  -7    1.23    0.93
   6  -4  -6    3.39    1.70
   6  -4  -5    4.99    1.82
   6  -4  -5    4.03    1.87
   6  -4  -4   34.28    4.32
   6  -4  -4   34.65    4.73
   6  -4  -4   38.75   11.21
   6  -4  -3   99.08    7.74
   6  -4  -3   70.42   14.68
   6  -4  -2  252.23    9.48
   6  -4  -2  258.64   11.88
   6  -4  -1  241.33   10.66
   6  -4  -1  213.85   15.55
   6  -4  -1  230.07   10.80
   6  -4  -1  235.68   25.43
   6  -4   0   13.70    4.43
   6  -4   0   18.58    3.08
   6  -4   0   14.14    2.86
   6  -4   0   26.17    7.96
   6  -4   1  116.14    8.07
   6  -4   1  102.31   12.51
   6  -4   1  116.09    7.18
   6  -4   2   12.41    2.24
   6  -4   2    9.03    2.36
   6  -4   3  139.36    9.16
   6  -4   4   27.90    4.13
   6  -4   5    4.85    1.77
  -6   4  -5    4.97    2.03
  -6   4  -6    9.22    1.96
  -6   4  -6    9.51    2.31
  -6   4  -7   12.20    1.73
  -6   4  -7   15.00    2.28
  -6   4  -8    1.78    0.59
   6  -3  -9    1.71    0.90
   6  -3  -9    0.18    0.84
   6  -3  -8   -1.26    1.05
   6  -3  -8   -0.96    1.91
   6  -3  -7   41.01    4.21
   6  -3  -7   39.11    3.94
   6  -3  -6   96.73    6.28
   6  -3  -6  100.13    6.92
   6  -3  -6  100.03    7.50
   6  -3  -5    0.17    1.53
   6  -3  -4  211.77   10.33
   6  -3  -4  192.33   24.90
   6  -3  -3  116.85    7.48
   6  -3  -3   87.43   17.16
   6  -3  -2    5.68    1.72
   6  -3  -2    2.02    3.61
   6  -3  -1    1.71    0.90
   6  -3  -1    1.14    1.58
   6  -3  -1    1.41    1.15
   6  -3  -1    0.86    0.80
   6  -3   0   60.34    9.40
   6  -3   0   60.95    5.21
   6  -3   0   64.46    5.17
   6  -3   1  262.43   20.74
   6  -3   1  260.21   11.26
   6  -3   1  258.40    9.74
  -6   3  -1  266.80    9.89
   6  -3   2  331.53   13.04
   6  -3   2  314.86    9.91
   6  -3   3   18.16    5.76
   6  -3   3   14.16    2.96
   6  -3   4   50.97    5.37
   6  -3   5   17.64    3.19
   6  -3   6   41.26    4.22
  -6   3  -6   33.38    4.32
  -6   3  -7   18.09    2.79
  -6   3  -7   17.34    2.86
  -6   3  -8   30.62    2.74
  -6   3  -8   28.66    2.86
   6  -2  -9   52.34    4.25
   6  -2  -9   52.99    4.36
   6  -2  -8   44.58    4.77
   6  -2  -8   52.98    5.74
   6  -2  -7  155.37    9.14
   6  -2  -7  151.26    7.80
   6  -2  -7  149.84    8.28
   6  -2  -6  137.62    8.56
   6  -2  -6  135.12    8.16
   6  -2  -6  132.02    8.15
   6  -2  -5  192.77    9.35
   6  -2  -5  185.95    9.77
   6  -2  -5  194.31    9.56
   6  -2  -4   33.19    4.13
   6  -2  -4   35.35    3.94
   6  -2  -3   28.04    3.60
   6  -2  -3   29.33    9.77
   6  -2  -2  128.78    7.18
   6  -2  -2  151.18   13.41
   6  -2  -1    0.22    1.21
   6  -2   0  321.98   21.56
   6  -2   1 1343.77   46.09
   6  -2   2  145.52   16.00
  -6   2  -2  133.83    7.25
   6  -2   3   16.45    5.63
  -6   2  -3   20.59    3.12
   6  -2   4  148.90   16.69
   6  -2   4  132.70    8.23
  -6   2  -4  132.59    8.30
   6  -2   5   83.57    6.56
   6  -2   6   28.70    3.79
  -6   2  -6   22.73    2.80
  -6   2  -7   11.09    2.73
  -6   2  -7    6.34    1.59
  -6   2  -7    5.94    2.02
  -6   2  -8   40.20    4.01
  -6   2  -8   37.03    3.16
  -6   2  -8   37.18    3.74
  -6   2  -9   21.77    1.90
  -6   2  -9   26.92    1.91
   6  -1  -9   13.13    2.22
   6  -1  -9    8.09    1.41
   6  -1  -8   -0.02    1.20
   6  -1  -8    0.56    0.98
   6  -1  -8   -0.59    1.19
   6  -1  -7  127.11    8.97
   6  -1  -7  107.97    6.67
   6  -1  -7  123.66    7.64
   6  -1  -6  185.83   10.98
   6  -1  -6  194.28    9.79
   6  -1  -6  185.01    9.72
   6  -1  -5   36.44    4.79
   6  -1  -5   42.40    4.90
   6  -1  -5   44.33    4.72
   6  -1  -5   54.79   11.13
   6  -1  -4   -0.70    1.06
   6  -1  -4    0.53    1.05
   6  -1  -4    1.49    1.28
   6  -1  -3    2.64    1.02
   6  -1  -3    0.38    1.11
   6  -1  -2   93.54   11.24
   6  -1  -1  102.95   11.95
   6  -1   0  171.15   15.70
   6  -1   1  144.29   15.00
   6  -1   2  362.69   24.65
   6  -1   3  101.80   13.67
  -6   1  -3   87.85    6.00
   6  -1   4  204.41   19.41
  -6   1  -4  177.01    9.14
  -6   1  -5   18.33    2.41
  -6   1  -5   20.96    3.54
  -6   1  -6   16.00    2.64
   6  -1   6   13.90    2.76
  -6   1  -7    0.73    1.73
  -6   1  -7   -0.32    1.25
  -6   1  -8    8.89    2.54
  -6   1  -8    4.76    1.51
  -6   1  -8    4.76    1.63
  -6   1  -9   -0.09    1.24
  -6   1  -9   -1.66    0.93
  -6   1  -9    1.06    0.49
  -6   1 -10   10.83    1.25
   6   0  -9    7.48    1.61
   6   0  -8   17.69    3.34
   6   0  -8   12.02    2.23
   6   0  -8   19.44    2.71
   6   0  -7    2.06    1.79
   6   0  -7   -0.26    0.78
   6   0  -7    1.81    1.44
   6   0  -6   27.49    4.68
   6   0  -6   27.93    3.76
   6   0  -6   28.69    3.99
   6   0  -5  217.41   12.19
   6   0  -5  220.56   10.39
   6   0  -4  130.15    7.46
   6   0  -4   88.11   15.20
   6   0  -3   61.08    4.81
   6   0  -3   50.00   12.01
   6   0  -2   59.12    9.56
   6   0  -1  132.08   13.89
   6   0   0    3.82    3.43
   6   0   1   72.37   10.68
   6   0   2  100.77   12.98
   6   0   3  257.01   21.15
   6   0   4    0.75    2.53
  -6   0  -4   -0.32    0.90
   6   0   5   -0.19    1.91
  -6   0  -5    4.29    1.26
  -6   0  -5    1.20    1.14
   6   0   6   -2.95    2.57
  -6   0  -6    0.86    1.02
  -6   0  -6    0.57    1.44
  -6   0  -7   50.17    4.97
  -6   0  -8    9.52    2.60
  -6   0  -8   10.77    2.53
  -6   0  -9   -0.48    1.18
  -6   0  -9   -1.05    1.72
  -6   0 -10    2.00    0.89
   6   1  -9    0.34    0.46
   6   1  -8   29.51    3.94
   6   1  -8   25.68    2.89
   6   1  -7    6.10    2.58
   6   1  -7    5.78    1.51
   6   1  -7    9.88    2.43
   6   1  -6    0.98    2.16
   6   1  -6    2.38    1.63
   6   1  -5  134.02    8.27
   6   1  -4  378.52   13.02
   6   1  -3  333.96   11.29
   6   1  -3  205.02   23.38
   6   1  -2   10.61    4.39
   6   1  -1   42.71    8.63
   6   1   0  132.57   14.36
   6   1   1   46.69    8.73
   6   1   2   77.21   11.05
   6   1   3   79.67   11.69
   6   1   4   -1.39    2.17
   6   1   5  249.43   20.26
  -6  -1  -5  219.71    9.72
   6   1   6  463.85   24.57
  -6  -1  -6  438.49   13.80
  -6  -1  -6  468.43   14.98
  -6  -1  -7    2.62    1.40
  -6  -1  -7    2.71    1.59
  -6  -1  -8  121.29    7.43
  -6  -1  -8  112.08    7.90
  -6  -1  -9   68.96    5.69
  -6  -1  -9   69.18    6.01
  -6  -1 -10   -0.40    1.02
  -6  -1 -11    1.17    0.67
   6   2  -8   21.82    2.87
   6   2  -8   23.70    2.44
   6   2  -7    1.56    1.68
   6   2  -7   -0.91    0.88
   6   2  -7    2.15    1.54
   6   2  -6   21.47    4.71
   6   2  -6   26.60    3.87
   6   2  -5   10.99    2.68
   6   2  -4  100.33    6.95
   6   2  -3    7.58    3.94
   6   2  -3    3.97    2.85
   6   2  -3    2.95    1.69
   6   2  -2  313.99   24.06
   6   2  -2  341.42   10.49
   6   2  -1   25.99    6.87
   6   2   0  151.52   16.30
   6   2   1   29.41    7.23
   6   2   2    5.93    3.53
   6   2   3    5.91    3.36
   6   2   4   -1.88    2.02
   6   2   5    5.04    3.32
  -6  -2  -5    2.17    1.18
   6   2   6   25.58    5.75
  -6  -2  -6   19.04    3.14
  -6  -2  -7   11.70    2.35
  -6  -2  -7   15.93    3.11
  -6  -2  -7   16.46    2.92
  -6  -2  -8   14.72    2.77
  -6  -2  -8   17.45    3.39
  -6  -2  -8   14.74    2.61
  -6  -2  -9    0.21    1.58
  -6  -2  -9   -0.53    1.35
  -6  -2 -10    2.41    1.71
  -6  -2 -11    1.90    1.04
   6   3  -8   -0.10    0.24
   6   3  -8   -0.20    0.39
   6   3  -7   -0.06    1.09
   6   3  -7   -0.06    0.57
   6   3  -7    0.95    1.02
   6   3  -6    4.05    2.53
   6   3  -6   10.51    2.54
   6   3  -5   89.76    6.85
   6   3  -4   30.62    4.08
   6   3  -3   -0.41    1.25
   6   3  -2  260.43   22.86
   6   3  -2  322.07   10.86
   6   3  -1  590.08   34.10
   6   3   0   34.70    8.18
   6   3   1   59.89   10.79
   6   3   2  156.66   16.75
   6   3   3    0.94    2.45
   6   3   4    4.37    2.81
   6   3   5    3.54    2.57
  -6  -3  -5    9.16    2.18
  -6  -3  -5   11.07    2.14
   6   3   6    1.02    1.89
  -6  -3  -6    0.27    0.78
  -6  -3  -6    1.94    1.26
  -6  -3  -7  101.97    5.82
  -6  -3  -7  110.92    7.79
  -6  -3  -7  118.09    7.30
  -6  -3  -8   28.18    3.44
  -6  -3  -8   25.36    4.05
  -6  -3  -8   30.32    3.49
  -6  -3  -9   12.80    3.05
  -6  -3  -9   11.82    2.37
  -6  -3 -10   27.20    3.84
  -6  -3 -11   10.29    1.97
   6   4  -7    1.54    0.71
   6   4  -7    1.23    0.85
   6   4  -6    2.40    1.78
   6   4  -6    4.84    1.62
   6   4  -5    4.83    2.62
   6   4  -5    2.80    1.70
   6   4  -4    4.86    1.93
  -6  -4   3    1.05    0.89
   6   4  -3    1.02    1.26
   6   4  -2  116.19    6.97
  -6  -4   2  117.01    6.22
  -6  -4   1    2.74    1.29
   6   4  -1    1.80    0.97
   6   4   0  118.39   16.01
  -6  -4   0  141.05    6.82
   6   4   1   96.77   14.35
  -6  -4  -1  109.16    5.98
   6   4   2  104.06   14.53
  -6  -4  -2  109.61    6.06
   6   4   3   49.57    9.62
  -6  -4  -3   60.12    4.64
  -6  -4  -4    3.10    1.27
   6   4   4    0.62    2.03
   6   4   5   30.47    7.70
  -6  -4  -5   41.00    4.25
  -6  -4  -6    4.92    1.65
  -6  -4  -7   15.57    2.70
  -6  -4  -8  119.55    6.22
  -6  -4  -8  131.13    8.84
  -6  -4  -9   78.57    6.88
  -6  -4 -10    2.86    1.50
  -6  -4 -11    2.68    1.17
  -6  -4 -12    0.78    0.37
   6   5  -6    2.12    0.84
   6   5  -6    0.42    0.71
   6   5  -5   -1.19    1.36
   6   5  -5    1.94    1.37
   6   5  -4   -1.25    1.50
  -6  -5   3   10.54    2.08
   6   5  -3   10.67    2.42
   6   5  -2  112.12    6.98
  -6  -5   2  109.58    6.59
   6   5  -1  513.56   12.97
  -6  -5   1  546.82   14.94
   6   5   0  378.41   29.17
  -6  -5   0  435.55   13.32
   6   5   1   10.65    4.70
  -6  -5  -1   16.96    2.91
   6   5   2   61.07   11.51
  -6  -5  -2   78.29    5.70
  -6  -5  -3   10.88    2.32
   6   5   3   24.10    7.19
  -6  -5  -4    1.12    1.25
   6   5   4    3.43    3.15
  -6  -5  -5    8.92    2.20
   6   5   5    3.51    2.43
  -6  -5  -6    0.93    1.14
  -6  -5  -7   69.25    5.43
  -6  -5  -8   22.37    3.86
  -6  -5  -9   -0.22    1.09
  -6  -5 -10   -0.96    1.15
  -6  -5 -11    6.25    1.45
   6   6  -5    0.34    0.66
   6   6  -5    1.00    0.85
  -6  -6   4    0.36    0.55
   6   6  -4    2.33    1.48
   6   6  -4    0.93    0.93
   6   6  -3   59.52    4.90
  -6  -6   3   64.24    4.67
  -6  -6   2    5.42    1.73
   6   6  -2    4.62    1.52
  -6  -6   1  178.54    9.21
  -6  -6   0   36.69    4.33
  -6  -6  -1   52.36    5.18
  -6  -6  -2   90.04    6.58
   6   6   3   55.52   10.52
  -6  -6  -3   64.48    5.54
   6   6   4  201.21   18.41
  -6  -6  -4  225.09   10.25
  -6  -6  -5    5.70    1.71
  -6  -6  -5    9.42    1.82
  -6  -6  -6  196.10    8.09
  -6  -6  -6  189.98    9.35
  -6  -6  -7    5.80    1.43
  -6  -6  -7    6.75    1.80
  -6  -6  -8  121.90    6.24
  -6  -6  -9   33.47    3.10
  -6  -6  -9   37.14    4.37
  -6  -6 -10   25.28    2.34
  -6  -6 -10   24.90    3.13
  -6  -6 -11   20.42    2.22
   6   7  -4   -0.27    0.32
   6   7  -4    2.73    0.69
   6   7  -3   43.53    3.34
  -6  -7   3   49.25    3.57
   6   7  -2   40.86    3.40
  -6  -7   2   50.63    4.43
  -6  -7   1   -0.25    1.36
  -6  -7   0   95.89    7.03
  -6  -7  -1  274.45   11.95
  -6  -7  -2   17.96    3.25
  -6  -7  -3    0.84    1.34
  -6  -7  -4    3.71    1.75
  -6  -7  -5   33.13    3.70
  -6  -7  -5   36.27    4.19
  -6  -7  -6    0.90    1.02
  -6  -7  -6    1.34    1.00
  -6  -7  -7    5.11    1.56
  -6  -7  -8    0.84    0.83
  -6  -7  -9   94.84    5.13
  -6  -7  -9   96.48    6.21
  -6  -7 -10   40.87    2.87
  -6  -7 -10   45.23    3.58
  -6  -7 -11    0.68    0.34
  -6  -8   3    0.90    0.39
  -6  -8   2   66.17    4.21
  -6  -8   1   58.76    4.78
  -6  -8   0    4.84    1.86
  -6  -8  -1   52.17    5.21
  -6  -8  -2   30.59    4.13
  -6  -8  -3   34.80    4.27
  -6  -8  -4   17.02    3.04
  -6  -8  -5    4.07    1.55
  -6  -8  -5    3.77    1.49
  -6  -8  -6   24.93    3.35
  -6  -8  -6   30.64    3.57
  -6  -8  -7  121.16    6.49
  -6  -8  -8   34.09    3.31
  -6  -8  -9   66.06    4.05
  -6  -8  -9   55.57    3.83
  -6  -8 -10   29.58    2.20
  -6  -8 -10   19.68    1.67
  -6  -9   1   32.91    2.72
  -6  -9   0   68.91    4.64
  -6  -9  -1    4.08    1.60
  -6  -9  -2    2.66    1.30
  -6  -9  -3    3.84    1.53
  -6  -9  -4   30.21    3.56
  -6  -9  -4   43.94    4.15
  -6  -9  -5    0.29    0.80
  -6  -9  -5   -1.67    1.05
  -6  -9  -6    1.50    0.79
  -6  -9  -6    3.30    1.26
  -6  -9  -7    3.20    1.24
  -6  -9  -8    1.49    0.87
  -6  -9  -8    0.55    0.37
  -6  -9  -9   10.24    1.43
  -6  -9 -10    3.98    0.63
  -6 -10   0  123.29    3.89
  -6 -10  -1    0.24    0.55
  -6 -10  -2   10.18    1.66
  -6 -10  -3    0.07    0.56
  -6 -10  -3    0.14    0.47
  -6 -10  -4   12.64    1.90
  -6 -10  -4   25.78    2.57
  -6 -10  -5   38.74    3.29
  -6 -10  -5   54.84    3.43
  -6 -10  -6    4.50    1.20
  -6 -10  -6    3.46    0.76
  -6 -10  -7    6.06    1.28
  -6 -10  -8   16.93    1.68
  -6 -10  -9    9.52    0.94
  -6 -11  -4   10.06    1.06
  -6 -11  -5   -0.29    0.26
  -6 -11  -6   18.13    1.40
   7  -9  -3   14.32    1.42
   7  -8  -5    8.26    1.45
   7  -8  -5    9.72    1.57
   7  -8  -4   23.34    2.73
   7  -8  -4   24.87    2.76
   7  -8  -3   25.68    2.92
   7  -8  -2    4.51    1.35
   7  -8  -2    1.46    0.56
   7  -8  -1   46.36    3.27
   7  -8   0    9.82    1.59
   7  -8   1    7.13    1.20
   7  -7  -6    5.31    1.11
   7  -7  -6    6.38    1.35
   7  -7  -5    5.96    1.57
   7  -7  -5    6.25    1.65
   7  -7  -4  227.08    9.92
   7  -7  -3   52.47    5.10
   7  -7  -2   27.55    3.67
   7  -7  -2   20.85    2.66
   7  -7  -1   25.80    3.37
   7  -7  -1   27.27    3.35
   7  -7   0    6.28    1.97
   7  -7   0    2.30    1.12
   7  -7   1   19.83    2.84
   7  -7   2   39.54    3.65
   7  -7   3   -0.55    0.53
   7  -6  -8   -0.15    0.25
   7  -6  -7    0.95    0.70
   7  -6  -7    1.29    0.46
   7  -6  -6    5.42    1.18
   7  -6  -6    5.70    1.40
   7  -6  -6    4.31    1.45
   7  -6  -5   43.70    4.14
   7  -6  -5   37.91    3.35
   7  -6  -5   45.76    4.73
   7  -6  -4   15.67    3.22
   7  -6  -3    0.70    1.36
   7  -6  -2    2.27    1.63
   7  -6  -1  153.38    8.77
   7  -6  -1  146.47    8.88
   7  -6   0    0.80    1.45
   7  -6   0    2.47    1.51
   7  -6   1   17.23    3.20
  -7   6  -1   16.22    2.13
   7  -6   1   17.32    2.60
  -7   6  -2   27.63    2.86
  -7   6  -3   40.99    3.44
   7  -6   4   -0.91    0.75
  -7   6  -4   -1.10    0.65
  -7   6  -5   -0.66    0.37
   7  -5  -8   60.51    4.47
   7  -5  -7    5.02    1.77
   7  -5  -7    3.48    1.00
   7  -5  -6   49.20    4.98
   7  -5  -6   52.38    4.79
   7  -5  -5   87.16    6.52
   7  -5  -5   91.35    7.30
   7  -5  -4    0.87    0.92
   7  -5  -4    0.24    1.32
   7  -5  -3   53.99    6.09
   7  -5  -2  317.60   11.90
   7  -5  -2  286.33   13.54
   7  -5  -1  206.52   10.62
   7  -5  -1  211.35   11.21
   7  -5   0   13.25    3.15
   7  -5   0   10.43    2.56
   7  -5   1   95.41    7.81
   7  -5   1   88.20    6.31
   7  -5   2  105.36    8.07
   7  -5   2  100.34    5.95
   7  -5   3   40.96    4.89
  -7   5  -3   29.39    3.58
   7  -5   4   -0.29    0.82
  -7   5  -4    0.29    0.79
   7  -5   5    6.47    1.41
  -7   5  -5    5.14    1.28
  -7   5  -5    5.96    1.61
  -7   5  -6   13.98    1.15
  -7   5  -6   20.10    2.02
   7  -4  -9   -0.98    0.63
   7  -4  -8    9.27    2.10
   7  -4  -7    2.52    1.76
   7  -4  -7    2.06    0.84
   7  -4  -6    0.68    0.97
   7  -4  -5   10.62    2.76
   7  -4  -4    6.67    2.68
   7  -4  -3  125.32    9.27
   7  -4  -2  204.92    9.28
   7  -4  -2  198.79   11.37
   7  -4  -1   12.41    2.82
   7  -4  -1   11.48    2.82
   7  -4   0  261.28   12.47
   7  -4   0  243.66   11.53
   7  -4   1  495.54   17.91
   7  -4   1  470.49   14.98
   7  -4   2   20.60    3.89
   7  -4   2   20.83    2.94
   7  -4   3    0.13    1.32
   7  -4   4   87.39    7.07
   7  -4   5  124.65    7.39
  -7   4  -5  121.97    7.33
  -7   4  -6    0.25    0.97
  -7   4  -6    1.27    1.05
  -7   4  -7    0.13    0.43
  -7   4  -7    0.76    0.67
   7  -3  -9    0.32    0.49
   7  -3  -8   33.80    3.99
   7  -3  -7   44.64    3.74
   7  -3  -6    2.44    1.46
   7  -3  -6    1.90    1.15
   7  -3  -5   90.91    7.09
   7  -3  -5   98.79    8.01
   7  -3  -4   80.01    6.89
   7  -3  -4   93.13    8.00
   7  -3  -3   32.49    4.55
   7  -3  -3   36.96    5.11
   7  -3  -2  392.16   14.62
   7  -3  -2  410.79   16.16
   7  -3  -1    0.26    1.07
   7  -3  -1   -0.26    1.31
   7  -3  -1    0.96    3.79
   7  -3   0   63.06    6.03
   7  -3   0   56.84    8.59
   7  -3   0   53.47    5.40
   7  -3   1  422.59   15.97
   7  -3   1  411.69   14.01
   7  -3   2  104.95    8.29
   7  -3   2  106.25    6.33
   7  -3   3   49.20    5.73
   7  -3   4  220.51   11.63
   7  -3   5   64.21    5.95
   7  -3   6   23.09    3.05
  -7   3  -6   25.13    3.49
  -7   3  -7    8.21    1.87
  -7   3  -7    9.53    1.86
  -7   3  -8    9.25    1.23
  -7   3  -8   13.61    1.53
   7  -2  -9    5.81    0.94
   7  -2  -8    0.59    0.58
   7  -2  -8    1.40    1.14
   7  -2  -7   17.09    2.52
   7  -2  -7    9.92    1.87
   7  -2  -6    1.57    1.09
   7  -2  -6    1.73    1.14
   7  -2  -5   24.04    3.80
   7  -2  -4   18.19    3.49
   7  -2  -3   30.64    4.23
   7  -2  -3   37.13   12.09
   7  -2  -2   67.71    5.90
   7  -2  -2   45.48   12.58
   7  -2  -1   97.04   11.19
   7  -2  -1   98.05    6.86
   7  -2   0  587.11   16.12
  -7   2   0  544.18   12.77
   7  -2   1   26.85    6.87
   7  -2   1   30.88    3.82
  -7   2  -1   34.01    3.92
   7  -2   2  647.97   34.15
   7  -2   2  602.24   14.38
  -7   2  -2  615.13   17.13
  -7   2  -3  491.28   16.47
   7  -2   4    3.60    1.95
   7  -2   5   -0.53    1.20
   7  -2   6    7.08    1.93
   7  -2   7   20.75    2.50
  -7   2  -7   28.94    3.50
  -7   2  -7   26.99    3.44
  -7   2  -8    9.63    2.03
  -7   2  -8    7.38    1.54
   7  -1  -8    7.62    1.65
   7  -1  -8    7.66    1.87
   7  -1  -7   15.63    2.71
   7  -1  -7    9.91    1.94
   7  -1  -6  159.98    9.11
   7  -1  -6  176.70    9.19
   7  -1  -6  176.15    9.29
   7  -1  -5   -0.74    0.96
   7  -1  -5   -1.40    1.50
   7  -1  -5    0.06    1.61
   7  -1  -4    8.87    2.29
   7  -1  -4    8.89    2.49
   7  -1  -4   10.16    2.39
   7  -1  -3   17.80    3.35
   7  -1  -3   19.05    3.24
   7  -1  -3   15.93    7.58
   7  -1  -2   45.28    4.81
   7  -1  -1    1.19    2.36
   7  -1  -1    8.30    2.13
   7  -1   0  118.75   13.98
   7  -1   0  131.07    7.20
  -7   1   0  103.74    5.26
   7  -1   1    0.16    1.48
   7  -1   1    3.37    1.36
  -7   1  -1    4.03    1.40
   7  -1   2  897.07   41.18
  -7   1  -2  847.15   19.51
   7  -1   3  362.40   26.65
  -7   1  -3  313.12   12.63
  -7   1  -4    5.00    1.91
  -7   1  -5    3.61    2.15
   7  -1   6  200.36   10.50
  -7   1  -6  197.16    8.08
   7  -1   7   73.71    5.39
  -7   1  -7   85.86    6.24
  -7   1  -7   83.84    5.22
  -7   1  -8   10.88    2.28
  -7   1  -8    9.84    1.64
  -7   1  -8   11.53    2.00
  -7   1  -9   22.70    1.73
  -7   1  -9   15.43    1.44
   7   0  -8    1.51    1.08
   7   0  -8   -1.08    0.49
   7   0  -7    3.61    1.61
   7   0  -7    3.11    0.95
   7   0  -7    2.48    1.32
   7   0  -6   83.08    7.17
   7   0  -6   95.46    6.74
   7   0  -6   99.47    6.90
   7   0  -5   52.36    5.84
   7   0  -5   52.80    5.55
   7   0  -5   55.43    5.45
   7   0  -4   -0.14    1.14
   7   0  -4    0.40    1.37
   7   0  -4   -0.28    1.38
   7   0  -3   -0.50    1.59
   7   0  -3   -3.65    1.67
   7   0  -2   15.78    2.78
   7   0  -2   16.61    2.68
   7   0  -1   73.34   10.91
   7   0  -1   92.05    6.33
   7   0   0   84.12   12.22
   7   0   0   89.44    5.72
  -7   0   0   78.18    4.37
   7   0   1    2.42    2.41
   7   0   1    0.49    1.01
  -7   0  -1    0.39    0.96
   7   0   2   88.61   13.23
  -7   0  -2   81.16    5.83
   7   0   3   28.49    7.87
  -7   0  -3   29.43    3.80
   7   0   4    5.60    4.42
  -7   0  -4    8.15    2.53
  -7   0  -5    8.52    1.80
  -7   0  -5    9.68    2.81
  -7   0  -6  147.25    7.77
  -7   0  -6  155.30    9.44
  -7   0  -7   72.42    5.63
   7   0   7   60.06    5.32
  -7   0  -7   68.34    5.34
  -7   0  -8   54.61    4.88
  -7   0  -8   53.38    4.57
  -7   0  -9   66.49    4.59
  -7   0  -9   63.19    4.24
  -7   0 -10    2.57    0.53
   7   1  -8    1.55    0.83
   7   1  -7   -0.95    1.20
   7   1  -7   -1.12    0.88
   7   1  -7   -0.37    1.30
   7   1  -6    3.13    1.98
   7   1  -6    6.70    1.94
   7   1  -6    6.37    2.15
   7   1  -5    7.42    2.67
   7   1  -5   10.42    2.72
   7   1  -5   10.04    2.55
   7   1  -4   44.96    4.79
   7   1  -3   28.64    3.78
   7   1  -2   12.19    4.96
   7   1  -2    3.33    1.48
   7   1  -1   43.45    3.88
   7   1  -1   40.74    8.22
   7   1   0   19.00    6.12
   7   1   0   13.09    2.25
  -7  -1   0   13.10    1.90
   7   1   1  124.71   15.22
   7   1   1  112.55    5.68
  -7  -1  -1   91.61    4.69
  -7  -1  -1  120.38    6.15
   7   1   2   13.43    5.08
  -7  -1  -2   11.82    2.26
   7   1   3   41.13    8.86
  -7  -1  -3   39.19    4.18
   7   1   4  672.28   35.96
  -7  -1  -4  610.32   17.04
  -7  -1  -5  158.59    7.98
  -7  -1  -5  154.48    9.12
  -7  -1  -6   17.11    2.88
  -7  -1  -6   18.83    3.42
  -7  -1  -7   37.36    3.98
  -7  -1  -7   36.96    4.37
  -7  -1  -7   43.11    4.86
  -7  -1  -8  102.91    6.47
  -7  -1  -8  101.85    7.05
  -7  -1  -9    4.81    1.67
  -7  -1  -9    4.91    1.56
  -7  -1 -10    4.25    1.10
   7   2  -7   10.39    2.24
   7   2  -7   11.05    1.87
   7   2  -6   -0.25    1.60
   7   2  -6    0.23    0.97
   7   2  -6    0.36    1.25
   7   2  -5   13.08    3.56
   7   2  -5   13.25    2.86
   7   2  -4  103.93    7.23
   7   2  -3   52.94    5.02
   7   2  -2  100.57   12.47
   7   2  -2  126.59    7.19
   7   2  -1   18.57    6.03
   7   2  -1   17.23    2.58
   7   2   0   55.66   10.70
  -7  -2   0   43.08    3.16
   7   2   0   44.08    3.29
   7   2   1  258.46   22.43
  -7  -2  -1  259.00    8.47
  -7  -2  -2   11.91    2.00
   7   2   2   14.56    5.54
   7   2   3   27.19    7.10
  -7  -2  -3   19.31    2.77
  -7  -2  -3   26.32    3.44
   7   2   4    2.27    2.74
  -7  -2  -4    1.93    1.45
   7   2   5   53.62    9.50
  -7  -2  -5   35.72    4.45
  -7  -2  -6   86.36    6.49
  -7  -2  -6   89.23    6.87
  -7  -2  -7   14.93    2.51
  -7  -2  -7   14.97    2.92
  -7  -2  -7   20.16    3.46
  -7  -2  -8   21.54    3.00
  -7  -2  -8   22.90    3.63
  -7  -2  -8   21.55    3.17
  -7  -2  -9    1.32    1.42
  -7  -2  -9   -0.05    1.08
  -7  -2 -10   19.78    2.61
  -7  -2 -11    3.67    0.78
   7   3  -7    4.40    1.26
   7   3  -7    2.91    0.84
   7   3  -6    5.11    2.01
   7   3  -6    5.74    1.47
   7   3  -6    6.81    1.75
   7   3  -5    0.04    1.59
   7   3  -5    0.51    1.30
   7   3  -4   43.35    4.69
   7   3  -3   22.73    3.32
   7   3  -2    5.24    1.69
   7   3  -1   92.97   12.29
  -7  -3   1   94.96    5.00
   7   3  -1  100.81    5.85
   7   3   0   47.94    9.96
  -7  -3   0   40.82    3.51
   7   3   1  170.22   18.93
  -7  -3  -1  165.83    7.44
  -7  -3  -2    7.14    1.65
   7   3   2    6.97    4.44
   7   3   3  248.49   21.79
  -7  -3  -3  240.48    9.82
  -7  -3  -4    4.21    1.63
  -7  -3  -4    2.67    1.42
   7   3   5    6.09    4.41
  -7  -3  -5    1.18    1.30
  -7  -3  -6    0.35    1.35
  -7  -3  -7   22.10    2.79
  -7  -3  -7   25.86    3.97
  -7  -3  -7   23.46    3.58
  -7  -3  -8   19.73    2.71
  -7  -3  -8   22.82    3.84
  -7  -3  -8   15.24    2.62
  -7  -3  -9    0.82    1.21
  -7  -3 -10   21.90    2.97
  -7  -3 -11    1.59    0.73
   7   4  -6    7.27    1.80
   7   4  -6    6.92    1.29
   7   4  -6    8.91    1.50
   7   4  -5    0.61    1.38
   7   4  -5    5.64    1.78
   7   4  -4   25.15    3.45
   7   4  -3   17.52    3.03
  -7  -4   2   65.05    4.42
   7   4  -2   66.64    5.37
   7   4  -1   83.82    5.39
  -7  -4   1   92.44    5.74
  -7  -4   0  156.02    7.66
   7   4   1   23.64    7.34
  -7  -4  -1   27.99    3.35
   7   4   2  110.29   15.61
  -7  -4  -2  104.85    6.57
   7   4   3  419.25   29.73
  -7  -4  -3  407.07   13.35
   7   4   4   92.46   13.20
  -7  -4  -4   96.39    6.74
  -7  -4  -5   85.32    6.68
  -7  -4  -5   80.54    6.51
  -7  -4  -6    5.78    2.05
  -7  -4  -7   62.47    5.54
  -7  -4  -8    9.94    2.61
  -7  -4  -8   11.08    2.31
  -7  -4  -9    0.66    1.31
  -7  -4 -10    3.90    1.45
  -7  -4 -11    3.79    1.03
   7   5  -5    5.16    1.50
   7   5  -5    8.29    1.50
   7   5  -4   -0.52    1.11
   7   5  -3   21.88    3.05
   7   5  -2   90.05    5.89
  -7  -5   2   91.03    5.58
  -7  -5   1    2.51    1.40
  -7  -5   0   33.03    3.89
  -7  -5  -1  155.90    8.43
  -7  -5  -2   -0.49    1.00
  -7  -5  -3    0.62    0.87
  -7  -5  -4   22.81    3.51
  -7  -5  -5   25.92    3.83
  -7  -5  -6    4.03    1.97
  -7  -5  -7  133.97    7.84
  -7  -5  -8    6.70    2.33
  -7  -5  -8    5.22    1.66
  -7  -5  -9  108.00    7.27
  -7  -5 -10    2.00    1.19
  -7  -5 -11    2.43    0.80
   7   6  -4   -0.11    0.75
   7   6  -4    0.62    0.55
  -7  -6   3   14.80    1.72
   7   6  -3   16.08    2.09
  -7  -6   2    0.77    0.81
   7   6  -2    4.24    1.42
  -7  -6   1   18.17    2.85
  -7  -6   0  237.54   10.49
  -7  -6  -1   21.54    3.36
  -7  -6  -2   76.50    6.30
  -7  -6  -3  201.04   10.16
  -7  -6  -4  185.96    9.71
  -7  -6  -5  694.86   18.79
  -7  -6  -6    1.06    1.31
  -7  -6  -7  178.55    8.66
  -7  -6  -8  337.28   12.95
  -7  -6  -8  314.49   10.08
  -7  -6  -9   26.96    3.51
  -7  -6 -10   44.12    3.71
  -7  -6 -11   -0.33    0.42
   7   7  -3    2.86    1.08
  -7  -7   2   16.86    2.11
  -7  -7   1   54.01    4.43
  -7  -7   0   26.83    3.58
  -7  -7  -1   15.91    3.07
  -7  -7  -2    0.20    1.26
  -7  -7  -3   19.11    3.29
  -7  -7  -4   40.59    4.68
  -7  -7  -5   11.99    2.63
  -7  -7  -6   55.19    5.13
  -7  -7  -7   10.06    2.13
  -7  -7  -8   14.07    2.52
  -7  -7  -8   11.50    1.85
  -7  -7  -9    1.57    0.98
  -7  -7 -10   14.12    1.82
  -7  -8   2    1.02    0.38
   7   8  -2   -0.99    0.46
  -7  -8   1   14.78    2.00
  -7  -8   0    0.31    0.99
  -7  -8  -1    9.41    2.21
  -7  -8  -2  127.83    7.65
  -7  -8  -3    4.82    1.94
  -7  -8  -3    3.82    1.17
  -7  -8  -4   11.37    1.89
  -7  -8  -4   20.06    3.19
  -7  -8  -5    7.49    2.03
  -7  -8  -5    3.48    1.02
  -7  -8  -6   50.95    3.58
  -7  -8  -6   66.50    5.04
  -7  -8  -7    7.71    1.25
  -7  -8  -7    4.80    1.48
  -7  -8  -8   -0.28    0.70
  -7  -8  -9    3.87    1.01
  -7  -8 -10   41.85    1.95
  -7  -9   0    5.32    1.05
  -7  -9  -1   30.11    2.89
  -7  -9  -2    2.15    1.25
  -7  -9  -2   -0.12    0.37
  -7  -9  -3    6.03    1.63
  -7  -9  -3    2.69    0.84
  -7  -9  -4   10.73    1.59
  -7  -9  -4   27.51    3.21
  -7  -9  -5    7.31    1.57
  -7  -9  -5    4.29    1.01
  -7  -9  -6   11.39    1.78
  -7  -9  -6    8.90    1.32
  -7  -9  -7    1.12    0.48
  -7  -9  -7    1.33    0.61
  -7  -9  -8   16.36    1.64
  -7 -10  -2   10.11    1.25
  -7 -10  -3    0.22    0.51
  -7 -10  -4   -0.07    0.72
  -7 -10  -4    0.78    0.36
  -7 -10  -5    1.37    0.56
  -7 -10  -5    1.30    0.43
  -7 -10  -6    5.83    0.72
  -7 -10  -6    9.34    1.14
   8  -8  -2    1.64    0.55
   8  -7  -5   26.43    2.20
   8  -7  -4   53.15    3.25
   8  -7  -4   50.72    3.64
   8  -7  -3  126.61    6.14
   8  -7  -2    0.39    0.76
   8  -7  -1   38.53    3.13
   8  -7  -1   36.77    2.69
   8  -7   0   27.71    2.47
   8  -7   1   -0.05    0.45
   8  -7   2   26.07    1.95
   8  -6  -6    5.21    1.03
   8  -6  -5   56.15    4.18
   8  -6  -4   29.52    3.48
   8  -6  -3   50.30    4.77
   8  -6  -2   67.90    5.43
   8  -6  -1   32.31    3.65
   8  -6   0   -0.36    0.64
  -8   6  -2   50.90    2.51
  -8   6  -3    9.89    1.06
   8  -6   3   12.60    1.82
   8  -5  -7    0.76    0.47
   8  -5  -6   21.40    2.43
   8  -5  -6   25.23    2.60
   8  -5  -5    1.53    0.75
   8  -5  -5   -0.40    1.04
   8  -5  -4   34.09    4.38
   8  -5  -3   48.76    5.42
   8  -5  -2    3.60    1.94
   8  -5  -1    7.08    1.89
   8  -5  -1    9.20    2.40
   8  -5   0    3.54    1.65
   8  -5   0    1.94    1.31
   8  -5   1   10.90    2.57
   8  -5   1    9.50    1.94
   8  -5   2   11.47    2.56
  -8   5  -2    9.79    1.79
   8  -5   3    4.03    1.68
  -8   5  -3    4.82    1.30
  -8   5  -4   48.72    3.46
  -8   5  -5   18.74    1.50
   8  -5   5   15.83    1.45
   8  -4  -7   11.30    1.93
   8  -4  -6    2.69    1.12
   8  -4  -6    4.77    1.39
   8  -4  -5    8.99    2.30
   8  -4  -5    6.72    2.09
   8  -4  -4    5.54    2.34
   8  -4  -3    0.38    1.55
   8  -4  -2    2.80    1.63
   8  -4  -1   15.82    2.91
   8  -4  -1   12.14    2.96
   8  -4   0   15.29    3.15
   8  -4   0   11.16    2.69
   8  -4   1   99.03    7.81
   8  -4   1   90.76    6.28
   8  -4   2    0.31    1.53
   8  -4   3   93.96    7.43
   8  -4   4   71.51    5.78
   8  -4   5    4.39    1.30
  -8   4  -5    5.77    1.40
  -8   4  -6    8.79    1.26
  -8   4  -6   10.80    1.56
   8  -3  -8   -0.18    0.42
   8  -3  -7   -1.44    1.03
   8  -3  -6   14.52    2.42
   8  -3  -5    3.81    1.71
   8  -3  -4   79.54    6.72
   8  -3  -4   77.47    7.28
   8  -3  -3    2.86    1.69
   8  -3  -3    2.40    2.00
   8  -3  -2   38.95    5.24
   8  -3  -1   -0.45    1.69
   8  -3  -1   -1.98    1.20
   8  -3   0   58.78    5.90
   8  -3   0   58.74    5.90
   8  -3   1  172.31   10.52
   8  -3   1  164.01    8.89
   8  -3   2   51.43    6.00
   8  -3   2   56.88    4.59
   8  -3   3  277.75   13.37
   8  -3   4   12.30    2.98
   8  -3   5   31.97    3.95
   8  -3   6   63.56    4.22
  -8   3  -6   75.41    4.60
  -8   3  -6   73.53    4.94
  -8   3  -7   39.85    2.62
  -8   3  -7   41.19    2.86
   8  -2  -8    0.44    0.37
   8  -2  -7   71.89    5.56
   8  -2  -6    5.81    1.77
   8  -2  -6    5.72    1.65
   8  -2  -5   13.95    2.71
   8  -2  -5   10.25    2.73
   8  -2  -4    9.26    2.47
   8  -2  -3   -0.31    1.73
   8  -2  -2    6.56    2.31
   8  -2  -1    4.09    1.99
   8  -2  -1    5.30    1.85
   8  -2   0  194.23   10.68
   8  -2   1  343.37   13.17
  -8   2  -1  330.74   12.06
   8  -2   2    3.17    1.25
  -8   2  -2    4.48    1.54
   8  -2   3   34.25    5.02
   8  -2   4   38.68    5.16
   8  -2   5    0.11    1.25
   8  -2   6    4.82    1.59
  -8   2  -7    9.89    1.83
   8  -2   7    7.92    1.25
  -8   2  -7    8.60    1.74
  -8   2  -8    2.84    0.80
  -8   2  -8    4.05    0.79
   8  -1  -7    2.06    0.67
   8  -1  -7    2.14    0.69
   8  -1  -6    5.01    1.28
   8  -1  -6    8.51    1.83
   8  -1  -6    5.35    1.65
   8  -1  -5   17.67    2.52
   8  -1  -5   24.39    3.69
   8  -1  -4    2.93    1.89
   8  -1  -3   23.63    4.11
   8  -1  -2  113.09    8.16
   8  -1  -1   18.16    3.32
   8  -1   0    6.60    1.95
  -8   1   0    6.12    1.50
   8  -1   1   99.16    6.62
  -8   1  -1  102.81    6.72
   8  -1   2   47.19    4.37
  -8   1  -2   51.65    5.31
  -8   1  -3  140.64    9.06
  -8   1  -4    7.91    2.67
   8  -1   5   72.58    6.88
   8  -1   6    5.64    1.96
  -8   1  -7    1.87    1.57
   8  -1   7    2.31    0.94
  -8   1  -8   48.83    3.54
  -8   1  -8   45.87    3.18
   8   0  -7    1.82    0.76
   8   0  -7    0.54    0.63
   8   0  -7    1.30    0.55
   8   0  -6   10.50    2.07
   8   0  -6   12.70    2.26
   8   0  -5  140.87    7.87
   8   0  -5  156.39    8.72
   8   0  -4    0.96    0.98
   8   0  -4    0.32    1.43
   8   0  -3   27.43    3.48
   8   0  -3   31.37    4.60
   8   0  -2   66.57    6.29
   8   0  -1   -1.28    1.43
   8   0   0   12.68    2.72
  -8   0   0    9.53    1.85
   8   0   1  111.33    6.85
  -8   0  -1  112.68    6.94
  -8   0  -2  206.55   10.03
  -8   0  -3  143.14    9.01
  -8   0  -4   16.03    3.44
  -8   0  -5   14.61    3.35
  -8   0  -6    1.22    0.87
  -8   0  -6    1.04    1.76
   8   0   7   31.75    3.67
  -8   0  -7   31.05    3.46
  -8   0  -7   29.94    2.98
  -8   0  -8   75.07    4.76
  -8   0  -8   64.36    3.74
  -8   0  -8   77.57    4.53
  -8   0  -9    0.21    0.67
   8   1  -7    0.68    0.50
   8   1  -7    0.61    0.44
   8   1  -6    6.08    1.64
   8   1  -6    4.14    1.40
   8   1  -5   20.01    3.42
   8   1  -5   28.22    3.71
   8   1  -5   25.60    3.55
   8   1  -4    8.27    2.55
   8   1  -4   14.47    3.20
   8   1  -4   14.68    2.93
   8   1  -3   13.67    3.22
   8   1  -3   13.76    2.84
   8   1  -2   27.79    4.15
   8   1  -2   34.04    4.03
   8   1  -1  127.90    8.27
   8   1   0  162.29    8.71
  -8  -1   0  164.28    7.33
   8   1   1  191.32    8.73
  -8  -1  -1  191.35    8.93
  -8  -1  -2  107.12    7.12
  -8  -1  -3  417.13   14.84
  -8  -1  -4  163.10    9.74
  -8  -1  -5    0.84    1.04
  -8  -1  -5    1.31    2.08
  -8  -1  -6   68.14    5.19
  -8  -1  -6   70.15    6.52
  -8  -1  -7   -0.50    1.15
  -8  -1  -7   -0.06    0.90
  -8  -1  -7   -0.05    1.44
  -8  -1  -8   16.80    2.41
  -8  -1  -8   15.99    2.36
  -8  -1  -9   14.75    1.94
  -8  -1  -9   17.43    1.99
   8   2  -6    7.28    1.71
   8   2  -6    7.14    1.45
   8   2  -6    9.35    1.74
   8   2  -5   38.05    4.67
   8   2  -5   48.31    4.51
   8   2  -5   48.66    4.30
   8   2  -4   -0.27    1.26
   8   2  -4   -0.68    1.88
   8   2  -4    0.34    1.34
   8   2  -3    3.20    1.84
   8   2  -3    4.69    1.82
   8   2  -2    6.56    1.92
   8   2  -1    0.26    1.02
   8   2  -1    0.55    1.04
   8   2   0  111.10    7.22
  -8  -2   0   99.92    5.89
  -8  -2  -1   16.94    2.53
   8   2   1   20.07    2.85
  -8  -2  -1   15.99    2.65
  -8  -2  -2    4.42    1.72
  -8  -2  -3  442.66   15.16
  -8  -2  -4  201.71   10.75
  -8  -2  -5    4.49    2.02
  -8  -2  -6    5.84    1.55
  -8  -2  -6    6.36    2.00
  -8  -2  -6    7.35    2.42
  -8  -2  -7   -2.56    1.30
  -8  -2  -7   -0.01    1.06
  -8  -2  -7    0.02    1.42
  -8  -2  -8    2.35    1.19
  -8  -2  -8    1.21    0.84
   8   2   8   -0.57    0.63
  -8  -2  -9   -0.03    0.63
  -8  -2 -10    1.40    0.51
   8   3  -6    2.47    0.94
   8   3  -6    2.77    0.79
   8   3  -5    2.92    1.53
   8   3  -5    3.65    1.27
   8   3  -5    4.01    1.38
   8   3  -4    2.08    1.71
   8   3  -4   -0.35    1.26
   8   3  -4    0.58    1.09
   8   3  -3   -0.62    1.16
   8   3  -2   27.80    3.46
   8   3  -1  368.19   11.50
  -8  -3   0   33.03    3.37
   8   3   1  271.74   10.36
  -8  -3  -1  274.32   10.18
  -8  -3  -2  117.51    6.96
  -8  -3  -2  120.61    7.59
  -8  -3  -3  104.96    7.03
  -8  -3  -3  101.13    7.32
  -8  -3  -4   38.72    4.74
  -8  -3  -5  103.64    7.83
  -8  -3  -6   41.55    4.98
  -8  -3  -7  138.00    8.41
  -8  -3  -7  140.81    8.59
  -8  -3  -8   49.50    3.42
  -8  -3  -8   55.51    5.12
  -8  -3  -8   54.75    4.67
  -8  -3  -9   13.48    2.35
  -8  -3 -10    4.68    1.10
   8   4  -5    1.16    0.89
   8   4  -5   -0.16    0.61
   8   4  -5    0.77    0.62
   8   4  -4    3.26    1.89
   8   4  -4    6.96    1.61
   8   4  -3   71.41    4.98
   8   4  -2    0.31    0.89
  -8  -4   1   21.71    2.67
   8   4  -1   23.91    2.89
  -8  -4   0    2.00    1.34
  -8  -4  -1   86.05    5.95
  -8  -4  -2   48.77    4.79
  -8  -4  -3   62.80    5.58
  -8  -4  -4    2.85    1.68
  -8  -4  -4    2.17    1.68
  -8  -4  -5  587.62   18.11
  -8  -4  -6   80.08    6.67
  -8  -4  -7    1.04    1.35
  -8  -4  -7    0.37    1.56
  -8  -4  -8    0.68    1.14
  -8  -4  -8    0.12    0.98
  -8  -4  -9   27.37    3.37
  -8  -4 -10    1.55    0.81
   8   5  -4    2.45    1.29
   8   5  -4    2.63    1.10
   8   5  -4    0.84    0.57
   8   5  -3   12.21    1.81
   8   5  -2    9.90    1.71
  -8  -5   1   61.25    4.44
  -8  -5   0   12.85    2.41
  -8  -5  -1   11.84    2.40
  -8  -5  -2    3.99    1.73
  -8  -5  -3   10.82    2.60
  -8  -5  -4   20.17    3.36
  -8  -5  -5  295.85   12.67
  -8  -5  -5  294.04   12.67
  -8  -5  -6  174.07    9.51
  -8  -5  -7   81.03    6.16
  -8  -5  -8  250.66   10.76
  -8  -5  -8  235.62    8.87
  -8  -5  -9  127.19    6.80
  -8  -5 -10    9.68    1.58
   8   6  -3   -0.77    0.93
  -8  -6   2   22.82    1.91
  -8  -6   1    7.99    1.60
  -8  -6   0    6.99    1.82
  -8  -6  -1  129.44    7.60
  -8  -6  -2    1.90    1.35
  -8  -6  -3   86.83    6.74
  -8  -6  -4   41.50    4.78
  -8  -6  -5  115.95    7.84
  -8  -6  -6   96.51    6.79
  -8  -6  -7  140.79    7.52
  -8  -6  -8   33.08    3.72
  -8  -6  -8   22.45    2.52
  -8  -6  -9    1.47    1.00
  -8  -6 -10   15.11    1.74
  -8  -7   1    8.28    1.37
  -8  -7   0   33.42    3.29
  -8  -7  -1  108.55    6.48
  -8  -7  -2   13.76    2.76
  -8  -7  -3    8.93    2.44
  -8  -7  -4    8.67    2.37
  -8  -7  -5   14.54    2.82
  -8  -7  -6   -0.67    1.07
  -8  -7  -7  128.12    6.39
  -8  -7  -8    1.82    1.03
  -8  -7  -8    1.90    0.69
  -8  -7  -9   43.20    3.20
  -8  -7 -10   40.61    2.18
  -8  -8   0   36.83    2.69
  -8  -8  -1   25.22    2.75
  -8  -8  -2   17.34    2.56
  -8  -8  -3    8.48    1.96
  -8  -8  -4   24.37    3.18
  -8  -8  -5   11.72    2.28
  -8  -8  -6    1.65    1.11
  -8  -8  -7   40.87    3.03
  -8  -8  -8    4.98    1.16
  -8  -8  -9    1.81    0.53
  -8  -9  -1   12.27    1.28
  -8  -9  -2   27.73    2.34
  -8  -9  -3    7.67    1.47
  -8  -9  -4   13.56    1.89
  -8  -9  -5   -0.11    0.77
  -8  -9  -5    0.51    0.60
  -8  -9  -6   10.08    1.52
  -8  -9  -7   17.73    1.61
  -8  -9  -7   10.14    1.03
   9  -6  -4   13.72    1.56
   9  -6  -3   45.64    2.18
   9  -6  -3   72.24    4.02
   9  -6  -2   66.23    3.90
   9  -6  -1    0.93    0.60
   9  -6   0    4.34    0.86
   9  -6   1    2.21    0.71
   9  -6   2   -0.17    0.27
   9  -5  -5   85.10    4.00
   9  -5  -4    8.06    1.71
   9  -5  -3    4.09    1.36
   9  -5  -2    9.07    1.93
   9  -5  -1    0.02    0.95
   9  -5   0    0.77    0.79
   9  -5   0    0.17    0.68
   9  -5   1    0.28    0.76
   9  -5   1    0.94    0.45
  -9   5  -2   26.96    1.67
  -9   5  -3   33.21    1.76
   9  -4  -5    3.38    0.82
   9  -4  -5    4.15    1.21
   9  -4  -4    0.05    0.99
   9  -4  -3   14.13    2.79
   9  -4  -2   61.01    5.50
   9  -4  -1    1.29    0.80
   9  -4  -1    2.65    1.49
   9  -4   0    0.88    0.98
   9  -4   0    1.11    1.03
   9  -4   1    2.17    1.25
   9  -4   1    2.42    0.99
   9  -4   2    2.19    1.33
   9  -4   3    3.47    1.49
   9  -4   4    4.48    1.23
  -9   4  -4    2.71    0.90
  -9   4  -5   28.94    1.98
  -9   4  -5   31.64    2.09
   9  -4   5   27.27    1.94
   9  -3  -6    1.01    0.61
   9  -3  -6    0.19    0.36
   9  -3  -5    3.26    1.28
   9  -3  -5    3.71    1.38
   9  -3  -4   29.70    3.88
   9  -3  -3    3.42    1.97
   9  -3  -2   16.72    3.27
   9  -3  -1   12.05    2.17
   9  -3  -1   12.84    2.81
   9  -3   0    8.33    2.09
   9  -3   0    7.57    2.11
   9  -3   1   52.76    5.41
   9  -3   1   63.19    4.94
   9  -3   2  124.44    8.27
   9  -3   3   18.28    3.35
   9  -3   4  333.79   11.98
   9  -3   5   67.73    4.52
  -9   3  -5   63.43    4.16
  -9   3  -6   10.56    1.27
  -9   3  -6    9.00    1.24
   9  -2  -6    5.25    1.44
   9  -2  -6    3.10    0.82
   9  -2  -5   36.09    3.75
   9  -2  -4    4.36    1.77
   9  -2  -4    5.82    2.09
   9  -2  -3    3.42    1.85
   9  -2  -3    1.54    1.57
   9  -2  -2   11.44    2.87
   9  -2  -1   66.75    5.09
   9  -2  -1   66.65    6.45
   9  -2   0  110.77    7.56
   9  -2   0  105.78    7.67
   9  -2   1    6.61    1.94
   9  -2   1    8.70    2.46
   9  -2   2   81.55    7.14
   9  -2   3   17.21    3.63
   9  -2   4   24.25    3.80
   9  -2   5    5.26    1.77
   9  -2   6   21.36    2.41
  -9   2  -6   24.32    2.43
  -9   2  -7    4.94    0.92
  -9   2  -7    5.97    1.01
   9  -1  -6   23.73    2.01
   9  -1  -5    3.44    1.28
   9  -1  -5    2.83    1.20
   9  -1  -4   24.39    3.44
   9  -1  -3    1.07    1.52
   9  -1  -2   16.82    3.18
   9  -1  -1    8.71    2.39
   9  -1   0   35.19    4.29
   9  -1   0   37.86    4.85
   9  -1   1   46.07    4.86
  -9   1  -1   44.71    4.22
  -9   1  -2  134.33    8.00
  -9   1  -3   12.57    2.76
   9  -1   4   -1.47    1.95
   9  -1   5   14.42    3.10
   9  -1   6  117.74    6.80
  -9   1  -6  128.61    5.91
  -9   1  -7   67.18    3.68
  -9   1  -7   68.42    3.95
  -9   1  -8    2.32    0.62
   9   0  -6    3.33    0.86
   9   0  -6    3.57    0.67
   9   0  -5    0.00    1.02
   9   0  -4   23.84    3.44
   9   0  -3    4.25    1.97
   9   0  -2    1.77    1.67
   9   0  -1   10.69    2.72
   9   0   0   55.29    5.36
   9   0   1   48.29    4.51
  -9   0  -1   42.62    4.20
   9   0   2    0.90    0.92
  -9   0  -2    1.37    1.50
  -9   0  -3   12.04    2.81
  -9   0  -4   -0.17    1.45
  -9   0  -5   17.16    3.41
  -9   0  -6   20.11    2.51
   9   0   6   16.34    2.97
  -9   0  -7    1.17    0.81
   9   0   7    0.96    0.64
  -9   0  -8    0.67    0.66
  -9   0  -8    1.33    0.47
   9   1  -6    4.99    0.80
   9   1  -5    8.20    1.33
   9   1  -5   17.81    2.35
   9   1  -4   56.32    4.19
   9   1  -4   78.89    5.72
   9   1  -3   -0.99    0.79
   9   1  -3    0.95    1.38
   9   1  -2    1.61    1.50
   9   1  -1   14.71    2.96
   9   1   0   44.39    4.69
   9   1   1    0.83    1.02
  -9  -1  -1    0.05    0.93
  -9  -1  -2   43.48    4.73
  -9  -1  -3   95.33    7.30
  -9  -1  -4  302.31   13.29
  -9  -1  -5   26.44    4.14
  -9  -1  -6   -0.61    1.00
  -9  -1  -6   -0.72    0.55
  -9  -1  -6    1.42    1.65
  -9  -1  -7   17.74    2.07
   9   1   7   21.56    2.86
  -9  -1  -7   19.93    2.02
  -9  -1  -8   21.70    1.93
  -9  -1  -8   19.40    1.48
   9   2  -5    0.35    0.42
   9   2  -5    0.88    0.68
   9   2  -4    0.83    0.84
   9   2  -4    2.37    1.20
   9   2  -3    0.52    0.85
   9   2  -3    0.39    1.34
   9   2  -2    0.41    1.26
   9   2  -1    3.56    1.77
   9   2   0    1.77    1.43
  -9  -2   0    0.59    0.86
   9   2   1   55.73    4.81
  -9  -2  -1   58.48    4.91
  -9  -2  -2  205.75    9.92
  -9  -2  -3   60.57    5.82
  -9  -2  -4    4.22    2.16
  -9  -2  -5   64.43    4.77
  -9  -2  -5   69.52    6.56
  -9  -2  -6   39.02    3.66
  -9  -2  -6   37.10    4.70
  -9  -2  -7   25.14    2.76
  -9  -2  -7   23.95    3.41
  -9  -2  -8   -0.22    0.41
  -9  -2  -8   -1.21    0.71
  -9  -2  -9    0.05    0.21
   9   3  -5    0.90    0.42
   9   3  -5    1.55    0.57
   9   3  -4   29.74    3.22
   9   3  -4   38.64    3.38
   9   3  -3    4.97    1.86
   9   3  -3    5.01    1.70
   9   3  -2   11.83    2.62
   9   3  -1   13.90    2.80
   9   3   0    1.58    1.22
  -9  -3   0    0.00    0.87
   9   3   1    9.89    2.05
  -9  -3  -1   12.20    2.35
  -9  -3  -2   -0.79    1.46
  -9  -3  -3   33.29    4.36
  -9  -3  -4   16.62    3.33
  -9  -3  -5   52.74    5.63
  -9  -3  -6  110.31    6.59
  -9  -3  -6  116.70    7.91
  -9  -3  -7   25.69    3.15
  -9  -3  -7   28.83    3.65
  -9  -3  -8   -0.92    0.78
  -9  -3  -8   -1.25    1.18
   9   3   8   -0.36    0.41
  -9  -3  -9    6.99    1.13
   9   4  -4   -0.59    0.58
   9   4  -4    0.01    0.51
   9   4  -3    0.16    0.87
   9   4  -3    1.11    0.99
   9   4  -2   -0.10    1.09
   9   4  -1   15.08    2.77
  -9  -4   0    0.09    0.57
   9   4   0    0.60    1.09
  -9  -4   0    0.56    0.64
  -9  -4  -1   -0.87    0.88
   9   4   1    0.53    1.22
  -9  -4  -1    0.92    1.00
  -9  -4  -2    9.19    2.08
  -9  -4  -2   11.31    2.45
  -9  -4  -3   58.16    5.58
  -9  -4  -4    1.22    1.48
  -9  -4  -5   13.02    3.07
  -9  -4  -6   18.78    3.31
  -9  -4  -7   14.65    2.44
  -9  -4  -7   14.16    2.44
  -9  -4  -8   64.31    4.50
  -9  -4  -8   57.60    3.96
  -9  -4  -9   34.65    2.69
   9   5  -3    4.03    1.15
   9   5  -3    2.67    0.86
   9   5  -2   19.55    2.51
   9   5  -1    5.95    1.58
  -9  -5   0   11.48    1.79
   9   5   0   10.67    2.05
  -9  -5   0    9.71    1.68
   9   5   1   22.03    2.71
  -9  -5  -1   22.15    2.82
  -9  -5  -1   23.92    3.02
  -9  -5  -2   -2.94    1.38
  -9  -5  -2    0.62    1.13
  -9  -5  -3    9.05    2.27
  -9  -5  -3   10.11    2.46
  -9  -5  -4   33.94    4.36
  -9  -5  -5    2.58    1.93
  -9  -5  -6   96.51    6.77
  -9  -5  -7  324.48   11.06
  -9  -5  -7  337.52   11.08
  -9  -5  -8   40.18    3.57
  -9  -5  -8   34.81    2.87
  -9  -5  -9   47.54    3.16
   9   6  -2    1.94    0.87
   9   6  -2    0.70    0.51
   9   6  -1    4.59    1.18
   9   6   0  169.28    6.69
  -9  -6   0  183.21    5.99
  -9  -6  -1   39.67    3.57
  -9  -6  -1   35.90    3.45
  -9  -6  -2   65.22    4.95
  -9  -6  -3    4.08    1.63
  -9  -6  -3    3.52    1.64
  -9  -6  -4   33.34    3.94
  -9  -6  -4   34.05    4.11
  -9  -6  -5   68.60    5.60
  -9  -6  -6    8.19    2.12
  -9  -6  -7   19.24    2.67
  -9  -6  -7   20.09    2.60
  -9  -6  -8   20.06    2.41
  -9  -6  -8   18.05    1.90
  -9  -6  -9    2.70    0.73
  -9  -7   0    0.12    0.25
  -9  -7  -1    3.17    1.00
  -9  -7  -1    3.53    1.00
  -9  -7  -2   15.88    2.25
  -9  -7  -2   18.65    2.41
  -9  -7  -3    4.66    1.63
  -9  -7  -3    3.57    1.32
  -9  -7  -4   11.38    2.23
  -9  -7  -4   12.15    2.39
  -9  -7  -5   12.59    2.32
  -9  -7  -6    9.13    1.86
  -9  -7  -7   -0.72    0.86
  -9  -7  -7   -0.42    0.64
  -9  -7  -8    1.23    0.64
  -9  -7  -8    2.61    0.55
  -9  -8  -1    2.04    0.50
  -9  -8  -2  133.25    4.91
  -9  -8  -2  153.63    5.09
  -9  -8  -3   23.71    2.42
  -9  -8  -3   24.64    2.44
  -9  -8  -4   -0.13    0.83
  -9  -8  -5    0.30    0.77
  -9  -8  -6   64.00    3.54
  -9  -8  -7    6.62    1.09
  -9  -8  -7    6.12    0.86
  10  -5  -2   -0.15    0.30
  10  -4  -4   17.87    1.56
  10  -4  -3   22.03    2.16
  10  -4  -2   24.73    2.43
  10  -4  -1    0.70    0.66
  10  -4   0   12.14    1.45
  10  -4   1   13.91    1.71
  10  -4   2    2.11    0.75
  10  -3  -4   18.65    2.02
  10  -3  -3    0.49    0.60
  10  -3  -2   14.88    2.37
  10  -3  -1   72.04    4.88
  10  -3   0   19.71    2.14
  10  -3   0   35.41    3.10
  10  -3   1    9.32    1.72
  10  -3   1    7.35    1.16
  10  -3   2   18.09    2.44
  10  -3   3   38.05    3.32
  10  -3   4    6.89    1.20
 -10   3  -4    4.31    0.81
  10  -2  -4   26.00    2.23
  10  -2  -4   39.48    3.23
  10  -2  -3   29.49    3.31
  10  -2  -2    1.84    1.21
  10  -2  -1    2.40    1.31
  10  -2   0    0.95    0.70
  10  -2   0    1.31    0.97
  10  -2   1    1.81    1.12
  10  -2   1    0.84    0.64
  10  -2   2    2.66    1.33
  10  -2   3   40.00    4.00
  10  -2   4    0.06    0.86
  10  -2   5    9.64    1.49
 -10   2  -5   10.03    1.26
  10  -1  -5    9.03    1.26
  10  -1  -4   10.71    1.83
  10  -1  -3   14.17    2.52
  10  -1  -2   11.26    2.44
  10  -1  -1   -0.17    1.21
  10  -1   0   18.03    2.47
  10  -1   0   27.42    3.44
  10  -1   1   31.87    3.62
  10  -1   1   32.40    3.29
  10  -1   2    4.75    1.75
  10  -1   3   11.69    2.55
  10  -1   4    3.15    1.50
 -10   1  -5    9.17    1.32
  10  -1   5   10.13    1.94
 -10   1  -6    5.79    0.94
  10  -1   6    5.05    0.99
  10   0  -4    0.91    0.74
  10   0  -4   -0.39    0.59
  10   0  -3   20.86    2.68
  10   0  -3   20.23    2.92
  10   0  -2   19.20    2.88
  10   0  -1   36.09    3.83
  10   0   0    8.69    2.08
  10   0   0    4.46    1.26
  10   0   1    2.10    1.00
 -10   0  -1    2.10    0.89
 -10   0  -2   26.14    3.11
 -10   0  -3  126.99    7.10
  10   0   4    0.46    1.37
  10   0   5   66.00    5.32
 -10   0  -5   42.31    2.73
 -10   0  -6    5.00    0.92
  10   0   6    7.58    1.54
 -10   0  -7    7.14    0.92
  10   1  -4    0.19    0.53
  10   1  -4   -0.32    0.56
  10   1  -3    2.17    1.20
  10   1  -2   -0.39    1.19
  10   1  -1    8.71    1.95
  10   1   0    1.82    1.13
 -10  -1  -1   11.31    1.85
 -10  -1  -2   15.72    2.55
 -10  -1  -3   -0.39    1.21
 -10  -1  -4    4.71    1.84
 -10  -1  -5    2.36    1.32
  10   1   6    0.41    0.87
  10   1   7    0.48    0.37
  10   2  -4    0.68    0.46
  10   2  -3   19.03    2.26
  10   2  -2    3.65    1.24
  10   2  -1    7.95    1.86
  10   2   0   44.38    3.87
  10   2   1   79.34    4.66
 -10  -2  -1   90.62    5.17
 -10  -2  -2   -0.36    0.99
 -10  -2  -3   97.30    6.49
 -10  -2  -4   73.67    5.85
 -10  -2  -5   43.47    4.46
 -10  -2  -6    1.43    1.14
  10   2   7    1.98    0.74
  10   3  -3   12.97    1.63
  10   3  -2   -0.17    0.32
  10   3  -2    0.84    0.69
  10   3  -1    3.24    1.21
  10   3   0    0.82    0.75
 -10  -3  -1   75.94    4.61
 -10  -3  -2   21.25    2.80
 -10  -3  -3   -0.41    1.19
 -10  -3  -4   14.96    1.90
 -10  -3  -4   15.56    2.80
 -10  -3  -5   43.25    3.20
 -10  -3  -5   53.67    4.90
 -10  -3  -6   10.30    1.50
 -10  -3  -6   11.79    2.22
 -10  -3  -7  112.43    4.08
 -10  -3  -7  142.73    6.11
  10   4  -2    0.57    0.30
  10   4  -2    3.24    0.92
  10   4  -1    1.11    0.77
  10   4   0    1.32    0.84
 -10  -4  -1    1.86    0.84
 -10  -4  -2   15.35    2.35
 -10  -4  -3    8.13    1.97
 -10  -4  -4   12.26    2.58
 -10  -4  -5   76.01    4.53
 -10  -4  -5   89.29    6.08
 -10  -4  -6   81.24    4.43
 -10  -4  -6   91.68    5.65
 -10  -4  -7   42.56    2.86
 -10  -4  -7   44.35    3.39
  10   5  -1    0.52    0.50
  10   5  -1   -0.68    0.36
  10   5   0    0.86    0.54
 -10  -5  -1   -0.67    0.49
 -10  -5  -2   -0.56    0.87
 -10  -5  -3   35.95    3.60
 -10  -5  -4   38.87    3.89
 -10  -5  -5   13.91    2.32
 -10  -5  -6   33.16    2.93
 -10  -5  -6   35.97    3.38
 -10  -5  -7   -0.22    0.51
 -10  -5  -7   -0.21    0.72
 -10  -5  -8   76.49    2.92
 -10  -6  -1    2.39    0.55
 -10  -6  -2   21.46    2.16
 -10  -6  -3    4.88    1.34
 -10  -6  -4   -0.40    1.00
 -10  -6  -5    5.76    1.41
 -10  -6  -6    1.11    0.62
 -10  -6  -6    1.37    0.85
 -10  -6  -7   12.75    1.44
 -10  -6  -7   11.66    1.44
 -10  -7  -3   -0.83    0.51
 -10  -7  -4    0.27    0.59
 -10  -7  -5   45.48    2.93
 -10  -7  -6   33.72    2.21
 -10  -7  -6   29.44    2.10
  11  -2  -1    0.39    0.34
  11  -2   2    5.71    0.91
  11  -1  -2   17.04    1.69
  11  -1  -1   24.26    2.14
  11  -1   0    1.57    0.52
  11  -1   1    2.35    0.58
  11  -1   2   12.74    1.64
  11  -1   3    0.78    0.59
  11  -1   4   22.10    1.96
  11   0  -2    9.03    1.31
  11   0  -1    0.76    0.57
  11   0   0    0.49    0.48
  11   0   1    2.10    0.59
  11   0   2    1.75    0.83
  11   0   3    5.85    1.31
  11   0   4   10.56    1.67
  11   0   5   13.35    1.49
  11   1  -2    2.16    0.63
  11   1  -1   12.28    1.69
  11   1   0   23.59    2.28
  11   1   1    5.06    0.94
  11   1   1    3.01    0.82
  11   1   2    0.63    0.65
  11   1   3    9.28    1.75
  11   1   4   65.26    4.26
  11   1   5    4.77    1.17
  11   2  -2    0.06    0.27
  11   2  -1    3.20    0.83
  11   2   0    0.89    0.58
  11   2   1    2.13    0.74
  11   2   1    5.44    0.97
 -11  -2  -2   27.72    2.09
 -11  -2  -3    7.95    1.42
 -11  -2  -4   11.28    1.70
  11   2   5    3.27    1.04
  11   2   6    2.14    0.63
  11   3  -1    3.16    0.70
  11   3   1   10.40    1.18
 -11  -3  -2   17.46    1.64
 -11  -3  -3    0.56    0.60
 -11  -3  -4   -0.37    0.84
 -11  -3  -5    4.80    1.10
  11   3   6   27.58    2.18
 -11  -4  -2   11.38    1.11
 -11  -4  -3    7.58    1.19
 -11  -4  -4    5.83    1.21
 -11  -4  -5   15.94    1.81
 -11  -4  -6    2.38    0.66
 -11  -5  -3    7.18    0.95
 -11  -5  -4    0.12    0.34
 -11  -5  -5    7.99    1.14


TITL JSW-02-571-126-YP_scale in P-1
REM P-1 (#2 in standard setting)
CELL 1.54184   9.306973   9.808104  10.391962  67.0177  81.5910  83.4234
ZERR    2.00   0.000995   0.000779   0.000697   0.0072   0.0076   0.0076
LATT  1
SFAC C H N O P
UNIT 36.00 36.00 6.00 8.00 2.00
TREF
HKLF 4
END
_computing_structure_solution     'SHELXT 2014/4 (Sheldrick, 2014)'
;
_shelx_hkl_checksum                12546
loop_
  _hkl_oxdiff_h
  _hkl_oxdiff_k
  _hkl_oxdiff_l
  _hkl_oxdiff_f2
  _hkl_oxdiff_sig
  _hkl_oxdiff_ba
 0 0 -1 176542. 1691.11 19
 0 0 -2 449331. 3946.22 15
 0 0 -2 454578. 3956.46 19
 0 0 -3 136042. 2712.93 19
 0 0 -3 128172. 2622.39 15
 0 0 -4 6855.68 702.128 15
 0 0 -4 6514.46 719.691 19
 0 0 4 6646.94 460.341 2
 0 0 -5 6002.11 763.554 15
 0 0 -5 8718.85 952.923 6
 0 0 -5 7394.22 798.236 19
 0 0 -6 366.667 225.166 19
 0 0 -6 626.874 307.758 6
 0 0 -7 305.644 129.212 7
 0 0 -7 334.727 136.565 11
 0 0 -7 155.924 208.870 6
 0 0 -8 45396.8 1532.32 7
 0 0 -8 43430.7 1412.71 11
 0 0 -8 43345.1 1388.73 13
 0 0 -9 3587.53 416.772 13
 0 0 -9 3901.92 450.560 11
 0 0 -10 16.9508 79.3656 13
 0 0 -10 1.47022 84.0309 11
 0 0 -11 -248.468 98.5137 11
 0 1 -11 61.4765 70.9930 11
 0 1 -10 4118.16 425.795 11
 0 1 -9 3603.78 451.670 11
 0 1 -8 2536.20 371.149 11
 0 1 -7 8165.32 1101.24 6
 0 1 -7 7006.98 561.516 11
 0 1 -7 6639.56 889.016 19
 0 1 -6 62.6383 166.690 19
 0 1 -6 -776.836 314.703 6
 0 1 -5 1404.13 442.536 19
 0 1 -4 6475.97 852.331 19
 0 1 -3 6357.65 761.756 19
 0 1 -2 180601. 3321.19 19
 0 1 -1 46786.4 1377.10 19
 0 -1 0 9020.72 323.786 15
 0 1 0 8613.96 406.742 19
 0 -1 -1 45423.2 581.728 20
 0 -1 -1 51524.2 999.765 1
 0 -1 -2 5836.01 256.688 19
 0 1 3 249.679 55.0424 20
 0 -1 -3 264.192 105.745 19
 0 -1 -3 295.325 225.449 15
 0 -1 -4 197052. 3787.72 6
 0 1 4 191446. 1802.96 20
 0 -1 -4 190971. 2722.39 19
 0 -1 -5 19951.4 1532.07 15
 0 -1 -5 18703.9 1372.95 6
 0 -1 -6 23990.8 1268.22 19
 0 -1 -6 25094.2 1793.26 6
 0 -1 -7 10902.7 1316.18 6
 0 -1 -8 5602.06 478.333 11
 0 -1 -8 5569.77 518.670 7
 0 -1 -8 4233.83 842.706 6
 0 -1 -8 5630.49 516.138 13
 0 -1 -9 3130.79 420.179 13
 0 -1 -9 3018.70 386.437 11
 0 -1 -9 3532.57 472.945 7
 0 -1 -10 -183.507 132.523 13
 0 -1 -10 -59.1014 117.768 11
 0 -1 -11 1021.09 187.167 13
 0 -1 -11 1486.13 212.362 11
 0 2 -10 520.746 150.789 11
 0 2 -9 174.646 151.729 11
 0 2 -8 6486.54 615.188 11
 0 2 -7 4161.11 759.926 19
 0 2 -7 4059.97 456.567 11
 0 2 -7 4296.67 728.211 6
 0 2 -6 3573.43 388.721 11
 0 2 -6 2997.34 696.911 19
 0 2 -6 3620.02 700.960 6
 0 2 -5 814.451 387.955 19
 0 2 -4 74706.4 3193.41 19
 0 2 -3 20931.5 1582.14 19
 0 2 -2 50989.1 2175.65 19
 0 2 -1 1859.14 394.899 19
 0 2 0 142688. 2492.80 19
 0 -2 0 144516. 1749.79 15
 0 -2 -1 91321.6 2020.62 15
 0 2 1 95085.6 1463.51 19
 0 -2 -2 999999. 6209.87 1
 0 -2 -3 9158.98 735.694 6
 0 2 3 6715.46 222.796 19
 0 -2 -4 224152. 5188.25 15
 0 -2 -4 211517. 4040.65 6
 0 -2 -5 834.072 385.519 6
 0 -2 -5 928.541 407.302 15
 0 -2 -6 58548.0 2776.76 6
 0 -2 -6 56965.9 3032.49 15
 0 -2 -7 4226.92 827.669 6
 0 -2 -7 4892.84 961.370 15
 0 -2 -8 -54.5524 124.637 7
 0 -2 -8 -446.298 275.820 6
 0 -2 -8 -271.465 139.674 13
 0 -2 -8 150.795 87.8868 11
 0 -2 -9 6414.20 605.665 7
 0 -2 -9 5699.50 577.395 13
 0 -2 -9 5818.23 481.097 11
 0 -2 -10 12337.9 837.549 13
 0 -2 -10 11963.5 863.153 7
 0 -2 -11 507.741 122.048 11
 0 -2 -11 568.422 180.995 13
 0 -2 -12 671.082 118.349 13
 0 3 -10 241.719 91.1765 11
 0 3 -9 686.723 192.522 11
 0 -3 8 570.183 168.376 5
 0 3 -8 358.579 172.898 11
 0 3 -7 292.508 198.587 11
 0 3 -6 1224.78 244.117 11
 0 3 -6 1257.36 230.851 10
 0 3 -6 1133.62 378.481 6
 0 3 -6 1041.19 464.039 19
 0 3 -5 17229.7 1783.44 19
 0 3 -4 12778.6 1479.20 19
 0 3 -3 793.351 403.686 19
 0 3 -2 4388.34 778.590 19
 0 3 -1 21396.0 1432.54 19
 0 -3 0 72707.6 1433.62 15
 0 3 0 70643.3 2197.14 19
 0 3 1 57416.0 1676.31 19
 0 -3 -1 65401.1 1905.60 15
 0 -3 -2 477490. 6397.16 15
 0 3 2 488258. 3437.70 19
 0 -3 -3 109.503 263.492 15
 0 -3 -3 -33.6879 121.535 1
 0 -3 -4 114633. 3974.18 15
 0 -3 -5 118394. 3607.62 6
 0 -3 -5 128630. 4610.43 15
 0 -3 -6 36017.0 2197.46 6
 0 -3 -6 36610.8 2649.17 15
 0 -3 -7 29500.6 2173.92 6
 0 -3 -7 29720.9 2491.54 15
 0 -3 -8 12519.8 788.524 13
 0 -3 -8 11957.8 687.807 12
 0 -3 -8 10360.8 605.596 14
 0 -3 -8 13308.3 743.619 7
 0 -3 -8 12252.4 1651.22 15
 0 -3 -9 1848.02 289.015 12
 0 -3 -9 1341.08 300.703 13
 0 -3 -9 1498.18 299.300 7
 0 -3 -10 2493.68 410.553 13
 0 -3 -10 2522.21 410.626 7
 0 -3 -11 3.36988 107.829 13
 0 -3 -11 66.8269 122.968 7
 0 -3 -12 1188.08 202.477 13
 0 4 -9 886.008 165.939 11
 0 4 -9 291.401 72.6311 16
 0 -4 8 845.862 184.409 5
 0 4 -8 596.273 194.165 11
 0 4 -7 6210.78 579.524 11
 0 4 -6 23123.3 1101.15 11
 0 4 -5 1761.03 283.467 10
 0 4 -5 2009.68 298.570 11
 0 4 -5 1157.16 462.132 19
 0 4 -4 306.924 323.966 19
 0 4 -3 1512.08 616.668 19
 0 4 -2 12469.9 1402.11 19
 0 4 -1 28821.4 1885.38 19
 0 4 0 488.950 321.360 19
 0 -4 -1 775.913 239.368 15
 0 4 1 658.244 270.643 19
 0 -4 -2 49649.5 2269.94 1
 0 4 2 49978.3 1483.82 19
 0 -4 -2 49108.3 2158.16 15
 0 4 3 11874.2 433.733 19
 0 -4 -3 13286.5 1297.87 15
 0 -4 -3 15022.3 1180.45 1
 0 -4 -4 57403.6 2102.09 1
 0 -4 -4 54626.4 2919.52 15
 0 -4 -5 16993.2 1790.29 15
 0 -4 -6 44819.9 3083.48 15
 0 -4 -7 13705.8 1748.11 15
 0 -4 -8 8294.74 651.200 13
 0 4 8 8090.31 1093.89 2
 0 -4 -8 8152.50 1454.24 15
 0 -4 -8 8927.02 618.372 7
 0 -4 -8 7903.55 633.573 12
 0 -4 -8 8799.58 640.762 14
 0 -4 -9 854.249 257.619 13
 0 -4 -9 1060.37 248.701 12
 0 -4 -9 995.456 268.577 7
 0 -4 -10 808.831 252.910 7
 0 -4 -10 569.940 179.223 12
 0 -4 -10 776.137 268.044 13
 0 -4 -11 5456.15 555.107 7
 0 -4 -11 5214.93 549.378 13
 0 -4 -12 2102.52 282.152 13
 0 5 -8 971.241 171.968 11
 0 -5 8 953.687 156.011 5
 0 5 -7 229.088 129.227 11
 0 -5 7 387.400 155.073 5
 0 5 -6 2312.97 351.488 11
 0 -5 6 2354.48 372.759 5
 0 5 -5 1468.76 284.004 11
 0 5 -4 4557.94 443.801 11
 0 5 -4 5172.31 1016.95 19
 0 5 -4 4655.46 479.665 10
 0 5 -3 34180.3 1168.46 10
 0 5 -3 35708.0 2640.39 19
 0 5 -2 35402.0 2498.77 19
 0 5 -1 5501.01 911.691 19
 0 5 0 51788.6 2474.13 19
 0 5 1 22341.5 1433.22 19
 0 -5 -1 25733.2 1332.11 15
 0 -5 -2 263622. 5092.14 15
 0 -5 -2 258013. 5998.11 1
 0 5 2 256796. 3977.77 19
 0 -5 -3 4883.78 805.520 1
 0 -5 -3 2458.34 575.706 15
 0 -5 -4 10981.6 1093.33 1
 0 -5 -4 10609.0 1366.55 15
 0 -5 -5 1841.60 665.423 15
 0 -5 -6 -361.266 388.045 15
 0 -5 -7 12139.3 640.349 7
 0 -5 -7 12206.9 763.255 12
 0 -5 -7 11645.9 682.753 13
 0 -5 -7 9565.28 1610.98 15
 0 -5 -7 12195.6 722.906 14
 0 -5 -8 6121.84 1234.28 15
 0 -5 -8 4803.01 540.978 12
 0 -5 -8 4881.25 502.446 13
 0 -5 -8 4912.26 485.134 7
 0 -5 -8 5020.47 540.179 14
 0 -5 -9 1978.35 376.984 14
 0 -5 -9 1869.07 356.590 13
 0 -5 -9 1979.43 343.423 7
 0 -5 -9 2003.42 366.587 12
 0 -5 -10 25.5015 150.084 7
 0 -5 -10 -97.3330 132.814 12
 0 -5 -10 28.2684 155.394 13
 0 -5 -11 407.615 163.768 12
 0 -5 -11 254.110 158.736 7
 0 -5 -11 312.820 192.873 13
 0 -5 -12 -102.800 104.578 7
 0 -5 -12 -19.4242 92.8294 13
 0 -6 7 -43.6207 78.7740 5
 0 6 -6 11.9784 81.7242 11
 0 -6 6 107.528 149.235 5
 0 -6 5 2014.35 359.725 5
 0 6 -5 2188.47 321.581 11
 0 6 -4 7740.08 576.112 11
 0 6 -3 13345.8 819.624 10
 0 -6 3 13280.2 666.944 4
 0 6 -3 13395.1 1628.77 19
 0 -6 3 13801.9 1527.36 1
 0 6 -3 13447.9 675.553 11
 0 6 -2 3846.67 407.953 10
 0 -6 2 3618.34 361.878 4
 0 6 -2 4192.37 888.901 19
 0 6 -1 14072.0 1521.56 19
 0 6 0 5376.02 855.931 19
 0 6 1 4160.71 642.914 19
 0 -6 -1 4000.62 851.712 1
 0 -6 -2 7895.78 908.271 15
 0 -6 -2 7033.77 1139.92 1
 0 6 2 7198.22 752.174 19
 0 -6 -3 2891.07 690.639 1
 0 -6 -3 2910.95 637.795 15
 0 -6 -4 13838.1 1563.65 15
 0 -6 -4 16893.9 1524.47 1
 0 -6 -5 2097.54 689.333 15
 0 -6 -5 3166.90 622.277 1
 0 -6 -6 3359.56 927.983 15
 0 -6 -7 28.9921 255.067 15
 0 -6 -7 60.1123 93.3438 7
 0 -6 -7 192.787 123.377 13
 0 -6 -7 212.498 125.748 14
 0 -6 -7 189.885 124.283 12
 0 -6 -8 52.9523 106.239 13
 0 -6 -8 -2.81923 138.863 14
 0 -6 -8 48.9575 139.701 12
 0 -6 -8 -6.78843 90.9322 7
 0 -6 -9 4997.67 590.288 14
 0 -6 -9 5576.37 633.707 12
 0 -6 -9 5601.21 605.541 13
 0 -6 -9 5288.96 528.207 7
 0 -6 -10 3818.05 461.464 7
 0 -6 -10 2973.47 470.762 12
 0 -6 -10 3193.38 463.098 13
 0 -6 -11 133.370 126.525 12
 0 -6 -11 -26.4680 108.131 7
 0 -6 -11 112.472 120.399 13
 0 -6 -12 630.110 150.939 7
 0 -7 6 278.096 108.118 5
 0 -7 5 1595.60 288.036 5
 0 7 -4 1260.69 222.946 11
 0 -7 4 1364.68 310.692 5
 0 7 -3 33.2906 85.5335 11
 0 -7 3 134.673 119.194 5
 0 -7 3 290.555 116.147 4
 0 -7 2 90227.7 1998.01 4
 0 -7 2 88435.2 2078.41 5
 0 -7 1 20613.3 958.588 4
 0 7 -1 19979.0 1774.16 19
 0 -7 1 18926.5 2035.08 1
 0 -7 1 19105.8 908.392 5
 0 -7 0 394.666 297.259 1
 0 -7 0 125.865 100.688 4
 0 7 0 -153.187 235.377 19
 0 -7 0 1.49840 70.9275 5
 0 -7 -1 2596.92 768.331 1
 0 -7 -1 2986.07 352.480 4
 0 -7 -2 11630.8 1603.91 1
 0 -7 -3 5381.00 1003.33 1
 0 -7 -4 10426.6 1353.86 15
 0 -7 -4 10067.4 1279.85 1
 0 -7 -5 14751.4 703.944 7
 0 -7 -5 15325.8 1493.55 1
 0 -7 -5 14350.9 1756.03 15
 0 -7 -5 14478.6 764.625 14
 0 -7 -5 13774.3 754.981 12
 0 -7 -6 40922.7 1387.64 14
 0 -7 -6 39997.2 1247.21 7
 0 -7 -6 41348.9 1487.77 12
 0 -7 -7 16011.4 995.828 12
 0 -7 -7 16336.5 842.433 7
 0 -7 -7 16349.6 952.344 14
 0 -7 -7 15450.2 852.274 13
 0 -7 -8 286.356 145.541 13
 0 -7 -8 274.595 170.856 12
 0 -7 -8 608.546 253.935 14
 0 -7 -8 400.810 184.668 7
 0 -7 -9 191.690 218.735 12
 0 -7 -9 26.3496 135.538 7
 0 -7 -9 59.9134 130.348 13
 0 -7 -9 148.658 175.776 14
 0 -7 -10 1072.68 314.818 12
 0 -7 -10 1104.76 253.618 7
 0 -7 -10 952.156 254.359 13
 0 -7 -10 1084.55 316.703 14
 0 -7 -11 1480.11 288.134 12
 0 -7 -11 1789.52 272.641 7
 0 -7 -12 2324.16 231.276 7
 0 -8 5 400.098 123.010 5
 0 -8 4 24.1210 103.407 5
 0 -8 3 2423.78 355.153 5
 0 -8 2 746.329 224.390 5
 0 -8 2 684.506 195.234 4
 0 -8 1 2068.01 341.441 4
 0 -8 1 2061.96 316.244 5
 0 -8 1 2617.49 349.098 8
 0 -8 0 1015.56 245.693 4
 0 -8 0 1052.40 235.687 5
 0 -8 -1 114.033 97.8369 5
 0 -8 -1 -29.5867 120.621 4
 0 -8 -2 32372.0 1272.43 4
 0 -8 -2 32939.0 2580.22 1
 0 -8 -3 32934.1 1241.18 4
 0 -8 -3 32528.7 984.253 14
 0 -8 -4 25237.2 997.955 14
 0 -8 -4 24337.7 1997.20 1
 0 -8 -4 24189.0 1033.86 4
 0 -8 -5 51101.0 1528.68 14
 0 -8 -5 53477.0 2686.31 1
 0 -8 -5 48170.9 1316.87 4
 0 -8 -5 50779.8 1462.12 7
 0 -8 -5 50497.3 1563.12 12
 0 -8 -6 51.7337 109.793 7
 0 -8 -6 49.4585 137.588 14
 0 -8 -6 106.485 147.043 12
 0 -8 -7 27891.4 1298.09 14
 0 -8 -7 27303.3 1326.39 12
 0 -8 -7 28662.5 1130.82 7
 0 -8 -8 18812.8 1167.38 12
 0 -8 -8 18526.9 917.244 7
 0 -8 -8 18163.0 1095.51 14
 0 -8 -9 327.916 237.860 14
 0 -8 -9 411.094 226.234 12
 0 -8 -9 413.703 155.297 7
 0 -8 -10 2616.08 427.287 14
 0 -8 -10 3155.51 350.752 7
 0 -8 -10 2851.33 452.165 12
 0 -8 -11 3672.08 320.425 7
 0 -8 -12 470.612 73.5776 7
 0 -9 4 4102.23 275.270 5
 0 -9 3 906.031 170.678 5
 0 -9 2 1519.39 247.478 5
 0 -9 1 433.352 171.403 4
 0 -9 1 360.304 153.491 5
 0 -9 1 268.501 121.498 8
 0 -9 0 8267.21 569.603 5
 0 -9 0 8235.39 613.583 8
 0 -9 0 8707.47 698.330 4
 0 -9 -1 5846.45 590.897 4
 0 -9 -1 5453.26 435.090 5
 0 -9 -2 22941.2 1150.17 4
 0 -9 -3 2569.81 377.982 4
 0 -9 -4 29236.2 1073.34 14
 0 -9 -4 28921.2 1220.88 4
 0 -9 -5 353.097 169.655 7
 0 -9 -5 213.505 118.577 14
 0 -9 -6 2987.71 364.253 7
 0 -9 -6 3186.80 371.277 8
 0 -9 -6 3043.05 407.819 14
 0 -9 -7 10.7542 123.899 14
 0 -9 -7 74.5553 114.235 7
 0 -9 -8 8870.32 591.853 7
 0 -9 -8 9025.55 748.408 14
 0 -9 -9 4744.00 539.140 14
 0 -9 -9 4347.61 393.070 7
 0 -9 -10 7448.30 441.873 7
 0 -9 -11 -162.246 57.8651 7
 0 -10 2 50.9869 44.6788 5
 0 -10 1 743.447 141.740 5
 0 -10 0 4360.17 378.889 8
 0 -10 0 3510.93 300.479 5
 0 -10 -1 477.477 173.474 8
 0 -10 -1 499.788 194.756 4
 0 -10 -2 3521.05 452.952 4
 0 -10 -2 3472.07 420.367 8
 0 -10 -3 5567.91 563.578 4
 0 -10 -3 5431.92 539.004 8
 0 -10 -4 9502.62 702.120 8
 0 -10 -4 6573.27 492.604 7
 0 -10 -5 -231.152 108.222 7
 0 -10 -5 -71.8414 138.530 8
 0 -10 -5 -109.760 86.0808 14
 0 -10 -6 6280.96 528.515 14
 0 -10 -6 6385.96 503.387 8
 0 -10 -7 2881.94 295.368 7
 0 -10 -7 3465.91 318.647 8
 0 -10 -7 4046.69 448.280 14
 0 -10 -8 3164.76 395.962 14
 0 -10 -8 2502.09 261.185 7
 0 -10 -9 112.551 61.6412 7
 0 -10 -9 480.161 150.150 14
 0 -10 -10 7836.56 290.481 7
 0 -11 -1 61.8839 71.0916 8
 0 -11 -2 886.761 189.629 8
 0 -11 -3 1638.36 256.680 8
 0 -11 -4 7430.79 531.218 8
 0 -11 -5 2652.56 317.301 8
 0 -11 -6 16374.6 689.651 8
 0 -11 -6 17108.9 630.221 14
 0 -11 -7 2264.17 253.081 14
 0 -11 -7 1598.08 172.536 8
 0 -11 -8 1434.46 203.120 14
 0 -12 -3 60.2412 41.7011 8
 0 -12 -4 78.1560 66.0614 8
 0 -12 -5 3403.40 240.974 8
 1 -12 -5 793.509 106.506 8
 1 -12 -4 -67.8179 50.7901 8
 1 -12 -3 867.801 102.542 8
 1 -11 -8 2907.41 267.587 14
 1 -11 -7 148.962 84.6185 14
 1 -11 -6 583.190 139.294 8
 1 -11 -6 502.626 116.703 14
 1 -11 -5 205.424 109.314 8
 1 -11 -5 -83.0249 51.2411 14
 1 -11 -4 2505.74 304.287 8
 1 -11 -3 3786.81 364.451 8
 1 -11 -2 198.339 111.744 8
 1 -11 -1 130.471 70.2462 8
 1 -10 -9 13.6291 81.5810 14
 1 -10 -8 2461.52 344.418 14
 1 -10 -7 2504.90 254.478 8
 1 -10 -7 2527.53 366.242 14
 1 -10 -6 840.106 190.782 8
 1 -10 -6 744.857 207.423 14
 1 -10 -5 3925.40 402.252 14
 1 -10 -4 4841.41 480.898 4
 1 -10 -4 5038.06 411.093 14
 1 -10 -3 1345.16 286.261 4
 1 -10 -2 289.005 164.712 4
 1 -10 -1 184.103 125.773 8
 1 -10 -1 186.452 137.098 4
 1 -10 0 -272.526 112.412 8
 1 -10 0 125.526 117.911 4
 1 -10 1 253.154 63.4084 5
 1 -10 2 282.823 59.6475 5
 1 -9 -10 9175.27 617.629 14
 1 -9 -9 214.093 148.849 14
 1 -9 -9 12.7564 50.1799 7
 1 -9 -9 181.305 142.834 12
 1 -9 -8 -26.5244 191.299 14
 1 -9 -8 105.328 81.8774 7
 1 -9 -8 -4.46586 97.9522 12
 1 -9 -7 8417.19 702.547 14
 1 -9 -7 8008.88 488.261 7
 1 -9 -7 8096.86 663.729 12
 1 -9 -6 180.851 149.111 14
 1 -9 -5 9175.50 623.207 4
 1 -9 -5 9241.78 682.063 14
 1 -9 -4 8201.14 599.202 14
 1 -9 -4 9564.09 678.554 4
 1 -9 -3 1344.11 226.867 14
 1 -9 -3 1552.38 301.372 4
 1 -9 -2 18509.9 1012.01 4
 1 -9 -1 5045.53 539.092 4
 1 -9 0 676.372 152.694 5
 1 -9 0 789.633 231.019 4
 1 -9 1 429.181 138.502 5
 1 -9 1 518.191 183.058 4
 1 -9 1 589.780 156.504 8
 1 -9 2 -113.444 98.8771 4
 1 -9 2 45.2482 73.3009 5
 1 -9 3 378.252 115.954 5
 1 -9 4 1626.73 161.938 5
 1 -8 -11 2061.26 173.512 7
 1 -8 -10 273.346 193.838 12
 1 -8 -10 17.3215 86.2676 7
 1 -8 -10 140.014 155.784 14
 1 -8 -9 1021.94 302.263 14
 1 -8 -9 629.727 168.734 7
 1 -8 -9 989.456 293.365 12
 1 -8 -8 999.613 195.006 7
 1 -8 -8 1476.05 320.672 12
 1 -8 -8 1328.20 323.150 14
 1 -8 -7 51932.7 1359.17 7
 1 -8 -7 50701.2 1771.33 12
 1 -8 -7 51197.9 1770.64 14
 1 -8 -6 16901.8 745.953 7
 1 -8 -6 16779.4 943.499 12
 1 -8 -6 15728.8 937.890 14
 1 -8 -5 19402.0 975.533 14
 1 -8 -5 19750.7 912.121 12
 1 -8 -4 46111.1 1377.72 4
 1 -8 -4 44993.4 1413.92 14
 1 -8 -3 517.458 172.228 4
 1 -8 -3 354.980 290.334 1
 1 -8 -2 19339.2 982.530 4
 1 -8 -1 19538.6 1011.43 4
 1 -8 0 1000.34 209.125 5
 1 -8 0 944.858 244.414 4
 1 -8 1 10676.3 689.400 5
 1 -8 1 10225.9 732.782 4
 1 -8 2 454.598 164.585 4
 1 -8 2 489.328 181.103 5
 1 -8 3 4103.46 391.393 4
 1 -8 3 3671.34 414.918 5
 1 -8 4 172.077 120.918 5
 1 -8 5 94.0658 76.6552 5
 1 -7 -11 3355.67 401.763 12
 1 -7 -11 3249.78 302.862 7
 1 -7 -10 2861.93 420.996 14
 1 -7 -10 2675.38 430.893 12
 1 -7 -10 2529.48 367.923 13
 1 -7 -10 3109.26 352.030 7
 1 -7 -9 4149.69 539.660 14
 1 -7 -9 4525.74 584.273 12
 1 -7 -9 4360.54 435.213 7
 1 -7 -9 4173.94 487.336 13
 1 -7 -8 5631.78 635.952 12
 1 -7 -8 5624.15 531.291 13
 1 -7 -8 5330.26 472.723 7
 1 -7 -8 5669.66 607.406 14
 1 -7 -7 5959.23 500.180 13
 1 -7 -7 6100.13 590.298 14
 1 -7 -7 6013.94 607.642 12
 1 -7 -7 4770.70 1082.32 15
 1 -7 -7 5775.89 466.709 7
 1 -7 -6 -8.14826 105.998 12
 1 -7 -6 259.826 173.697 14
 1 -7 -6 181.933 106.576 7
 1 -7 -5 9363.74 612.482 12
 1 -7 -5 9831.76 661.576 14
 1 -7 -5 9480.66 529.868 17
 1 -7 -5 10909.8 1517.55 15
 1 -7 -5 8508.29 467.682 7
 1 -7 -4 3499.94 770.295 15
 1 -7 -4 3845.48 373.328 17
 1 -7 -4 3749.70 787.032 1
 1 -7 -3 4205.72 847.107 1
 1 -7 -3 3251.09 331.830 4
 1 -7 -3 3309.62 361.459 17
 1 -7 -2 9017.48 616.526 17
 1 -7 -2 8974.04 592.015 4
 1 -7 -2 9964.90 1340.64 1
 1 -7 -1 202.995 241.619 1
 1 -7 -1 119.135 100.166 4
 1 -7 0 27075.5 2258.05 1
 1 -7 0 24789.1 863.597 5
 -1 7 0 25060.5 1613.55 19
 -1 7 0 25210.8 824.719 10
 1 -7 0 25970.5 1079.53 4
 -1 7 -1 1836.43 285.509 10
 1 -7 1 2534.95 722.723 1
 -1 7 -1 2331.35 548.951 19
 1 -7 1 1706.22 292.961 4
 -1 7 -2 8491.84 641.080 10
 1 -7 2 7943.58 611.378 4
 1 -7 3 6461.67 527.197 4
 1 -7 4 70.5824 152.589 5
 1 -7 5 2328.77 338.382 5
 1 -7 6 58.1860 85.2935 5
 1 -6 -11 129.257 124.068 13
 1 -6 -11 137.200 103.486 7
 1 -6 -11 -55.0449 133.183 12
 1 -6 -10 5403.20 582.120 13
 1 -6 -10 5356.03 494.302 7
 1 -6 -10 5727.44 611.662 12
 1 -6 -9 6706.90 636.189 13
 1 -6 -9 6938.74 565.872 7
 1 -6 -9 7060.25 665.931 14
 1 -6 -9 6280.14 675.829 12
 1 -6 -8 142.461 117.166 12
 1 -6 -8 14.6229 120.748 14
 1 -6 -8 44.2473 83.5339 7
 1 -6 -8 264.239 147.884 13
 1 -6 -8 -92.2349 233.078 15
 1 -6 -7 11873.6 636.376 7
 1 -6 -7 11840.3 703.549 13
 1 -6 -7 12308.7 835.437 12
 1 -6 -7 12498.0 796.717 14
 1 -6 -6 15694.8 846.423 12
 1 -6 -6 15229.1 815.278 14
 1 -6 -6 16066.8 2005.00 15
 1 -6 -5 25094.4 2325.19 15
 1 -6 -4 1656.33 489.975 1
 1 -6 -4 1924.41 614.240 15
 1 -6 -3 975.943 398.333 1
 1 -6 -3 994.048 411.434 15
 1 -6 -2 29.1988 196.351 1
 1 -6 -2 69.4379 132.234 15
 -1 6 1 6.18932 96.5011 19
 1 -6 -1 659.064 375.667 1
 1 -6 0 510.299 310.914 1
 -1 6 0 -536.380 273.047 19
 1 -6 1 3870.78 849.986 1
 -1 6 -1 3776.07 738.380 19
 1 -6 2 27604.3 2295.33 1
 -1 6 -2 23706.6 2014.08 19
 -1 6 -2 24955.3 1012.64 10
 1 -6 2 24354.0 974.962 4
 1 -6 3 84742.3 1810.54 4
 -1 6 -3 79674.1 3646.50 19
 -1 6 -3 81334.2 1996.79 10
 1 -6 3 86459.7 3406.39 1
 -1 6 -4 2653.59 313.235 11
 -1 6 -4 1973.62 362.502 10
 -1 6 -5 5218.25 444.317 11
 1 -6 6 523.949 191.775 5
 -1 6 -6 313.665 113.673 11
 1 -6 7 307.538 126.101 5
 -1 6 -7 461.370 102.484 11
 1 -5 -12 2425.96 297.581 13
 1 -5 -11 1855.28 293.352 12
 1 -5 -11 1991.10 354.350 13
 1 -5 -11 2035.21 307.775 7
 1 -5 -10 335.012 198.933 13
 1 -5 -10 318.478 146.372 12
 1 -5 -10 545.893 205.810 7
 1 -5 -9 5800.97 620.862 12
 1 -5 -9 5806.51 532.966 7
 1 -5 -9 5581.83 601.598 13
 1 -5 -9 5629.32 574.530 14
 1 -5 -8 7370.04 638.772 14
 1 -5 -8 7645.94 571.447 7
 1 -5 -8 7510.34 675.533 12
 1 -5 -8 7699.08 634.253 13
 1 -5 -7 21444.9 805.702 7
 1 -5 -7 21249.6 922.380 13
 1 -5 -7 23017.4 2360.03 15
 1 -5 -7 22202.0 1064.46 12
 1 -5 -7 21913.0 974.320 14
 1 -5 -6 4293.99 1033.17 15
 1 -5 -5 10985.2 1553.52 15
 1 -5 -4 1737.82 478.979 1
 1 -5 -4 1438.75 591.978 15
 1 -5 -3 10335.9 1273.15 15
 1 -5 -3 10395.4 1133.75 1
 -1 5 2 11494.4 735.985 19
 1 -5 -2 11493.9 1164.18 15
 1 -5 -2 10976.0 1210.46 1
 1 -5 -1 55811.2 2942.59 1
 -1 5 1 49147.4 1965.90 19
 1 -5 -1 52833.3 2069.00 15
 -1 5 0 12285.9 1167.31 19
 1 -5 0 12603.5 1403.77 1
 -1 5 -1 32647.2 2102.72 19
 1 -5 1 32825.7 2305.53 1
 -1 5 -2 7228.10 1100.46 19
 1 -5 2 7181.86 1101.75 1
 1 -5 3 19306.8 1762.04 1
 -1 5 -3 17082.8 813.646 10
 -1 5 -3 15663.7 1708.84 19
 -1 5 -4 19696.4 1957.26 19
 -1 5 -4 18869.7 937.829 10
 -1 5 -4 19222.7 809.363 11
 -1 5 -5 4191.45 425.774 11
 -1 5 -5 4337.29 500.521 10
 -1 5 -6 463.038 181.186 11
 1 -5 7 380.204 180.184 5
 -1 5 -7 339.998 138.744 11
 1 -5 8 701.580 146.445 5
 -1 5 -8 777.650 148.034 11
 1 -4 -12 2108.60 279.335 13
 1 -4 -11 2676.17 399.132 13
 1 -4 -11 2866.99 372.282 7
 1 -4 -11 2390.05 281.079 12
 1 -4 -10 945.450 240.688 12
 1 -4 -10 891.167 240.112 7
 1 -4 -10 1002.71 271.379 13
 1 -4 -9 1.77531 131.695 7
 1 -4 -9 81.6247 115.681 12
 1 -4 -9 -18.0855 111.747 13
 1 -4 -8 1504.83 295.768 13
 1 -4 -8 1035.64 251.148 12
 1 -4 -8 1351.73 262.482 7
 1 -4 -8 1194.36 600.259 15
 1 -4 -8 1391.42 247.566 14
 1 -4 -7 9814.35 1567.82 15
 1 -4 -6 686.981 458.316 15
 1 -4 -5 127363. 5105.30 15
 1 -4 -4 4049.17 855.129 15
 1 -4 -3 700.716 303.686 1
 1 -4 -3 979.275 459.625 15
 1 -4 -2 4794.28 704.567 1
 1 -4 -2 5028.21 773.960 15
 -1 4 2 4766.17 399.694 19
 1 -4 -1 6030.34 715.650 15
 -1 4 1 6063.06 620.062 19
 1 -4 -1 6588.84 896.327 1
 1 -4 0 5499.79 526.225 15
 1 -4 0 5807.18 859.913 1
 -1 4 0 5291.20 693.786 19
 -1 4 -1 298.985 200.898 19
 -1 4 -2 8893.13 1166.83 19
 -1 4 -3 25605.7 2088.88 19
 -1 4 -4 28787.4 2302.65 19
 -1 4 -5 28478.3 2308.66 19
 -1 4 -5 28338.9 1120.05 10
 -1 4 -5 29115.0 1084.27 11
 -1 4 -6 109.918 134.277 10
 -1 4 -6 -26.6832 107.203 11
 -1 4 -7 90.7663 122.357 11
 1 -4 8 7138.19 548.227 5
 -1 4 -8 6394.74 521.999 11
 -1 4 -9 605.249 129.395 11
 1 -4 9 686.489 98.9773 5
 1 -3 -12 61.1357 83.9984 13
 1 -3 -11 1131.50 262.408 13
 1 -3 -10 328.209 189.852 13
 1 -3 -10 497.375 221.625 7
 1 -3 -9 5820.61 618.896 13
 1 -3 -9 6234.14 581.204 12
 1 -3 -9 6825.39 603.754 7
 1 -3 -8 4420.21 443.840 7
 1 -3 -8 3888.50 448.676 13
 1 -3 -8 4187.74 447.314 12
 1 -3 -7 7673.46 1270.67 15
 1 -3 -6 70221.8 3759.03 15
 1 -3 -5 2281.12 681.713 15
 1 -3 -4 47121.8 2726.08 15
 1 -3 -3 21906.2 1257.10 1
 1 -3 -3 23759.7 1757.05 15
 -1 3 2 380.573 94.7332 19
 1 -3 -2 359.171 260.953 15
 1 -3 -2 359.661 202.963 1
 -1 3 1 73616.8 1781.08 19
 1 -3 -1 74866.2 2360.15 15
 1 -3 0 29854.4 1235.76 15
 -1 3 0 27918.5 1354.37 19
 1 -3 0 28966.5 1609.19 1
 1 -3 1 36702.4 1005.03 15
 -1 3 -1 40832.3 1937.36 19
 -1 3 -2 32821.3 1997.06 19
 -1 3 -3 2868.79 689.437 19
 -1 3 -4 5810.40 995.505 19
 -1 3 -5 487.001 322.440 19
 -1 3 -6 15304.8 825.422 11
 -1 3 -6 16471.5 1707.64 19
 -1 3 -6 14426.9 771.477 10
 -1 3 -7 18726.4 913.302 10
 -1 3 -7 17720.7 957.950 11
 -1 3 -8 1702.11 316.335 11
 -1 3 -9 20.4644 122.265 11
 1 -3 9 -125.882 67.5753 5
 -1 3 -10 3795.75 293.887 11
 1 -2 -12 1278.35 165.942 13
 1 -2 -11 4995.10 477.417 13
 1 -2 -10 3106.49 442.533 13
 1 -2 -9 7198.99 663.553 13
 1 -2 -9 7948.69 679.508 7
 1 -2 -8 4061.32 466.344 13
 1 -2 -8 4520.78 463.948 7
 1 -2 -8 4658.13 417.113 12
 1 -2 -7 1101.64 467.020 15
 1 -2 -6 1216.45 445.980 6
 1 -2 -6 2380.73 689.944 15
 1 -2 -5 9476.35 1009.53 6
 1 -2 -5 10237.4 1295.98 15
 1 -2 -4 7566.43 1043.80 15
 1 -2 -3 147828. 4053.33 15
 1 -2 -2 33962.6 1301.14 1
 1 -2 -2 32831.3 717.168 20
 -1 2 1 231873. 2255.57 19
 1 -2 -1 226744. 3770.88 15
 -1 2 0 171998. 2795.29 19
 1 -2 0 177709. 3259.91 1
 -1 2 -1 111198. 2723.36 19
 -1 2 -2 4237.98 650.291 19
 -1 2 -3 890.801 428.850 19
 -1 2 -4 14356.9 1434.57 19
 -1 2 -5 33228.5 2268.98 19
 -1 2 -6 22891.9 956.948 11
 -1 2 -6 22949.1 1918.84 19
 -1 2 -7 11312.5 630.586 10
 -1 2 -7 11269.5 1283.29 19
 -1 2 -7 10336.3 726.277 11
 -1 2 -7 10718.7 516.785 21
 -1 2 -8 -40.2895 120.775 11
 -1 2 -9 229.413 165.726 11
 -1 2 -10 6685.05 489.590 11
 -1 2 -11 657.150 104.389 11
 1 -1 -11 279.013 129.838 13
 1 -1 -11 188.594 68.5476 11
 1 -1 -10 574.777 205.107 13
 1 -1 -10 336.370 120.047 11
 1 -1 -9 17693.1 843.706 11
 1 -1 -9 18968.2 1048.29 13
 1 -1 -8 81.7691 103.186 13
 1 -1 -8 352.495 199.217 7
 1 -1 -8 124.857 84.8575 11
 1 -1 -8 69.8176 130.329 6
 1 -1 -7 2033.53 584.714 6
 1 -1 -6 6961.10 932.930 6
 1 -1 -6 4927.32 855.137 15
 1 -1 -5 6015.15 552.259 19
 1 -1 -5 6435.56 839.219 6
 1 -1 -5 6003.80 888.570 15
 1 -1 -4 559.133 309.551 15
 1 -1 -4 447.012 270.456 6
 1 -1 -4 449.014 156.876 19
 1 -1 -3 12382.2 1091.94 15
 1 -1 -3 11833.3 829.601 6
 1 -1 -3 12410.0 586.973 19
 1 -1 -2 1372.44 130.091 20
 1 -1 -1 36273.0 726.474 20
 -1 1 0 172403. 2019.41 19
 1 -1 0 192029. 2392.47 1
 -1 1 -1 286651. 3492.34 19
 -1 1 -2 36240.1 1520.62 19
 -1 1 -3 178479. 3905.29 19
 -1 1 -4 39527.0 2044.04 19
 -1 1 -5 20096.1 1546.53 19
 -1 1 -6 1322.59 455.109 19
 -1 1 -7 5173.95 372.235 21
 -1 1 -7 4766.49 845.177 6
 -1 1 -7 5200.60 854.755 19
 -1 1 -7 5791.71 507.029 11
 -1 1 -8 16593.9 940.808 11
 -1 1 -9 3279.15 443.838 11
 -1 1 -10 847.975 219.185 11
 -1 1 -11 716.698 144.665 11
 1 0 -11 54.6536 52.0213 13
 1 0 -11 -111.205 53.1667 11
 1 0 -10 40.9384 105.397 13
 1 0 -10 121.767 88.3278 11
 1 0 -9 2430.60 340.322 11
 1 0 -9 2368.69 363.465 13
 1 0 -8 7289.32 969.666 6
 1 0 -8 8970.58 622.630 11
 1 0 -8 8947.12 678.448 13
 1 0 -7 6438.06 471.174 11
 1 0 -7 6667.29 527.739 13
 1 0 -7 6699.07 971.060 6
 1 0 -7 6435.20 529.677 7
 1 0 -6 9020.84 1046.08 6
 1 0 -6 7849.25 854.863 19
 1 0 -5 34992.0 1823.20 6
 1 0 -5 32710.2 1805.62 15
 1 0 -5 30335.5 1618.80 19
 1 0 -4 128.262 160.782 15
 1 0 -4 -189.632 162.526 19
 1 0 -4 147.016 206.410 6
 1 0 -3 27274.5 1257.44 19
 1 0 -3 28291.2 1189.34 6
 1 0 -3 27589.9 1419.46 15
 1 0 -2 195697. 2464.31 6
 1 0 -2 197969. 2690.30 19
 1 0 -2 191261. 3315.79 15
 1 0 -2 189541. 2421.32 20
 1 0 -1 77673.3 1221.71 20
 1 0 -1 77953.7 1183.60 6
 1 0 0 13279.2 456.352 20
 -1 0 -1 483.138 132.746 19
 1 0 2 262665. 1848.21 1
 1 0 2 287387. 2984.23 2
 1 0 3 90208.9 1853.40 2
 -1 0 -3 96490.3 2307.66 19
 -1 0 -4 34177.1 1590.60 19
 -1 0 -5 27060.0 1577.34 19
 -1 0 -6 6026.70 908.287 6
 -1 0 -6 5709.03 789.474 19
 -1 0 -7 5391.53 805.773 19
 -1 0 -7 6964.65 1084.92 6
 -1 0 -7 6783.32 493.933 7
 -1 0 -7 7080.31 519.409 11
 -1 0 -8 21745.1 1043.04 11
 -1 0 -8 23633.5 1065.27 7
 -1 0 -9 3828.85 477.713 11
 -1 0 -10 72.3105 140.138 11
 -1 0 -11 -0.74378 87.5085 11
 1 1 -11 897.551 118.571 11
 1 1 -10 1047.32 206.767 11
 1 1 -9 502.703 197.053 11
 1 1 -9 318.979 150.220 13
 1 1 -8 15492.9 877.140 11
 1 1 -8 13543.1 825.912 13
 1 1 -7 13315.3 755.157 13
 1 1 -7 12976.0 755.866 11
 1 1 -6 8971.95 1094.25 19
 1 1 -6 9130.20 1047.50 6
 1 1 -5 4147.25 751.234 19
 1 1 -5 4742.98 681.945 6
 1 1 -4 299.236 195.342 6
 1 1 -4 -10.4156 59.9108 15
 1 1 -4 -18.8863 146.520 19
 1 1 -3 33599.4 1701.48 19
 1 1 -3 32171.2 1241.22 15
 1 1 -2 23967.6 963.260 15
 1 1 -2 24802.3 1271.60 19
 1 1 -1 36690.0 1228.30 20
 1 1 0 28082.6 909.817 20
 1 1 0 26747.6 818.029 2
 1 1 1 92745.8 1408.98 20
 1 1 2 98418.3 2012.01 2
 1 1 2 98712.5 1446.34 20
 1 1 3 365673. 3067.66 20
 -1 -1 -3 360243. 3662.22 19
 -1 -1 -3 368548. 5179.03 15
 1 1 3 358708. 4368.58 2
 1 1 4 5821.73 629.250 2
 -1 -1 -4 5916.79 775.995 15
 1 1 4 5876.98 440.011 20
 -1 -1 -4 5299.88 537.435 19
 -1 -1 -5 77498.3 2861.16 6
 -1 -1 -5 73794.4 2239.77 19
 1 1 5 72991.2 1581.83 20
 1 1 5 69544.7 2301.06 2
 -1 -1 -6 72278.1 3071.42 6
 -1 -1 -6 71460.6 2425.49 19
 -1 -1 -7 378.612 267.653 6
 -1 -1 -8 7291.29 570.375 7
 -1 -1 -8 6791.87 1129.72 6
 -1 -1 -8 6802.90 521.784 13
 -1 -1 -8 6619.98 555.185 11
 -1 -1 -9 26858.8 1142.43 13
 -1 -1 -9 27256.3 1230.85 7
 -1 -1 -9 25454.8 1135.22 11
 -1 -1 -10 266.427 129.408 13
 -1 -1 -10 287.632 155.867 11
 -1 -1 -11 321.950 139.320 11
 -1 -1 -12 1682.19 156.470 11
 1 2 -10 740.597 162.676 11
 1 2 -9 282.770 142.344 11
 1 2 -9 403.477 141.265 16
 1 2 -8 1774.43 322.891 11
 1 2 -7 -152.816 105.456 13
 1 2 -7 159.607 145.221 11
 1 2 -6 245.289 267.838 19
 1 2 -6 399.029 227.785 6
 1 2 -6 399.569 151.715 11
 1 2 -5 10664.9 993.396 6
 1 2 -5 11668.0 1365.08 19
 1 2 -4 32.8132 197.488 19
 1 2 -3 191293. 4781.65 19
 1 2 -2 5088.41 744.381 19
 1 2 -1 37986.0 1616.35 19
 1 2 -1 36403.0 1610.56 20
 1 2 0 32933.4 1021.67 2
 1 2 0 33044.5 1328.37 20
 1 2 1 119283. 2202.30 20
 1 2 2 55506.2 1293.23 20
 -1 -2 -2 57093.0 1331.90 6
 -1 -2 -3 -4.22530 154.774 6
 -1 -2 -3 23.1828 66.9766 1
 1 2 3 25.8219 59.9648 20
 -1 -2 -4 42997.1 1752.01 6
 1 2 4 43835.9 965.406 20
 -1 -2 -4 47451.1 2351.76 15
 -1 -2 -5 3622.76 622.923 6
 -1 -2 -5 4284.03 808.079 15
 1 2 6 7372.58 883.795 2
 -1 -2 -6 9505.38 1114.14 6
 -1 -2 -7 2378.80 636.458 6
 -1 -2 -8 4490.98 445.847 13
 -1 -2 -8 4685.45 417.812 11
 -1 -2 -8 4679.36 446.210 7
 -1 -2 -9 -111.537 182.312 13
 -1 -2 -9 61.9125 125.821 7
 -1 -2 -9 -427.595 283.339 6
 -1 -2 -9 -19.0593 131.705 11
 -1 -2 -10 69.5685 139.363 13
 -1 -2 -10 35.8379 171.803 7
 -1 -2 -10 10.9986 109.790 11
 -1 -2 -11 -12.5001 52.8464 13
 -1 -2 -11 305.376 126.180 11
 -1 -2 -12 36.5012 37.1831 11
 1 3 -10 953.396 139.151 11
 1 3 -9 -37.8502 122.880 11
 1 3 -9 -33.8416 74.8870 16
 1 3 -8 174.341 148.802 11
 -1 -3 7 13247.8 713.965 5
 1 3 -7 11639.3 809.732 11
 1 3 -6 3145.19 410.935 11
 1 3 -6 3340.36 831.674 19
 1 3 -5 4659.95 669.048 6
 1 3 -5 6262.29 1126.43 19
 1 3 -5 6485.06 510.185 11
 1 3 -4 -1.98859 354.001 19
 1 3 -3 5643.37 934.689 19
 1 3 -2 23546.1 1788.33 19
 1 3 -1 1463.15 439.714 19
 1 3 0 190.624 238.267 19
 1 3 0 288.260 156.989 2
 1 3 1 476536. 5614.25 20
 1 3 2 557.325 209.624 20
 -1 -3 -2 181.483 208.966 15
 1 3 3 2398.13 306.127 20
 -1 -3 -3 2512.98 386.949 1
 -1 -3 -3 2607.09 552.879 15
 1 3 4 71919.6 1235.93 20
 -1 -3 -4 75212.7 2389.41 6
 -1 -3 -5 80203.5 3607.28 15
 -1 -3 -5 64169.5 2535.26 6
 -1 -3 -6 8147.42 1047.49 6
 -1 -3 -6 7834.34 1272.26 15
 -1 -3 -7 11477.8 1357.69 6
 1 3 7 13888.2 1399.78 2
 -1 -3 -8 396.016 116.846 11
 -1 -3 -8 608.906 180.166 7
 -1 -3 -8 505.842 160.954 13
 -1 -3 -9 3914.93 401.798 11
 -1 -3 -9 4093.65 470.391 7
 -1 -3 -9 4044.48 487.415 13
 -1 -3 -10 -17.1813 170.369 7
 -1 -3 -10 -50.8088 124.724 11
 -1 -3 -10 -27.6208 134.480 13
 -1 -3 -11 105.689 117.443 13
 -1 -3 -11 137.007 160.277 7
 -1 -3 -11 163.042 88.5502 11
 -1 -3 -12 519.411 143.560 13
 1 4 -9 222.541 87.2713 16
 1 4 -9 241.596 104.837 11
 1 4 -8 2765.08 356.164 11
 1 4 -7 449.434 196.890 11
 -1 -4 7 687.854 193.237 5
 -1 -4 6 293.086 164.060 5
 1 4 -6 248.503 163.407 11
 1 4 -5 885.103 231.039 11
 1 4 -5 88.5082 231.761 19
 1 4 -4 1117.27 545.442 19
 1 4 -4 1603.74 257.021 11
 1 4 -4 1827.84 261.601 10
 1 4 -3 30544.5 2395.50 19
 1 4 -2 2020.51 641.543 19
 1 4 -1 11947.2 1291.38 19
 1 4 0 21727.6 1522.60 19
 1 4 0 22884.5 1152.00 2
 1 4 1 90076.3 2679.68 19
 -1 -4 -2 3113.81 559.857 15
 -1 -4 -3 5582.84 844.437 15
 -1 -4 -4 13076.3 940.558 1
 -1 -4 -4 9321.81 1217.40 15
 -1 -4 -5 28186.7 2311.59 15
 -1 -4 -6 21797.2 2217.03 15
 -1 -4 -7 421.564 366.358 15
 1 4 7 978.808 486.370 2
 -1 -4 -8 197.367 132.363 13
 -1 -4 -8 -91.5823 106.174 7
 -1 -4 -8 37.1230 127.612 14
 -1 -4 -9 234.420 149.757 12
 -1 -4 -9 26.0688 126.895 7
 -1 -4 -9 48.0528 131.257 13
 -1 -4 -10 219.155 161.940 13
 -1 -4 -10 39.0556 145.689 7
 -1 -4 -10 311.743 141.085 12
 -1 -4 -11 2744.55 418.738 7
 -1 -4 -11 2799.20 403.103 13
 -1 -4 -12 1260.21 215.366 13
 1 5 -8 922.497 172.185 11
 -1 -5 7 1254.27 225.461 5
 1 5 -7 1279.05 257.017 11
 -1 -5 6 1743.10 323.827 5
 1 5 -6 1386.46 294.999 11
 1 5 -5 5607.05 559.224 11
 -1 -5 5 6339.57 591.426 5
 1 5 -4 10645.2 706.474 11
 1 5 -4 8303.97 1375.08 19
 1 5 -3 108730. 1906.40 11
 1 5 -3 114900. 4899.28 19
 1 5 -2 14993.5 1711.36 19
 1 5 -1 207387. 5780.25 19
 1 5 0 28380.5 1962.66 19
 1 5 1 1420.20 409.742 19
 1 5 2 87219.5 2648.41 19
 1 5 3 133001. 2720.48 19
 -1 -5 -3 120817. 4175.53 15
 -1 -5 -4 5757.99 1018.85 15
 -1 -5 -4 7517.96 895.984 1
 -1 -5 -5 32657.1 2644.10 15
 -1 -5 -5 34963.6 1688.50 1
 -1 -5 -6 11820.9 1722.20 15
 -1 -5 -7 -389.684 461.895 15
 -1 -5 -7 9.57662 83.1396 7
 -1 -5 -7 -184.915 116.947 14
 1 5 8 1997.92 642.126 2
 -1 -5 -8 1940.53 357.905 14
 -1 -5 -8 1499.72 310.995 13
 -1 -5 -8 1556.66 278.888 7
 -1 -5 -8 1875.28 348.311 12
 -1 -5 -9 2510.87 412.236 13
 -1 -5 -9 2668.88 393.495 7
 -1 -5 -9 2625.28 417.487 12
 -1 -5 -10 -65.2472 156.211 13
 -1 -5 -10 42.2339 153.664 7
 -1 -5 -10 -19.2558 92.0503 12
 -1 -5 -11 6248.59 589.878 7
 -1 -5 -11 5256.25 560.374 13
 -1 -5 -12 4405.15 426.103 7
 -1 -6 7 1131.61 169.394 5
 1 6 -6 177.021 118.200 11
 -1 -6 6 74.8742 113.292 5
 1 6 -5 238.920 155.910 11
 -1 -6 5 269.140 161.714 5
 1 6 -4 1115.52 260.678 11
 -1 -6 4 928.679 250.707 5
 1 6 -3 11828.4 708.729 11
 1 6 -3 9871.50 1457.58 19
 -1 -6 3 11274.2 750.441 5
 1 6 -2 13107.6 621.504 11
 -1 -6 2 13137.6 762.338 5
 1 6 -2 12999.6 1626.19 19
 -1 -6 2 13752.1 655.677 4
 1 6 -1 22838.3 2057.27 19
 1 6 0 23.2297 217.492 19
 1 6 1 -85.8379 138.606 2
 1 6 1 61.1450 182.941 19
 1 6 2 23239.7 1539.25 19
 -1 -6 -3 61844.5 3185.65 1
 -1 -6 -4 -107.868 163.437 1
 -1 -6 -4 -366.777 316.975 15
 -1 -6 -5 39855.9 2097.25 1
 -1 -6 -5 34225.2 2746.45 15
 -1 -6 -6 5054.97 1145.89 15
 -1 -6 -7 1029.00 252.311 14
 -1 -6 -7 808.788 187.454 7
 -1 -6 -7 754.233 212.279 13
 -1 -6 -7 1058.93 254.824 12
 -1 -6 -8 299.469 186.609 12
 -1 -6 -8 106.117 121.821 7
 -1 -6 -8 247.617 187.908 14
 -1 -6 -8 468.839 190.962 13
 -1 -6 -9 -85.4669 147.495 14
 -1 -6 -9 -178.433 163.265 12
 -1 -6 -9 -127.495 149.916 7
 -1 -6 -9 115.942 145.198 13
 -1 -6 -10 427.701 214.311 13
 -1 -6 -10 482.028 227.251 12
 -1 -6 -10 419.461 184.503 7
 -1 -6 -11 -94.5534 153.419 7
 -1 -6 -11 91.8487 155.734 13
 -1 -6 -12 432.896 157.907 7
 -1 -7 6 360.960 124.750 5
 -1 -7 5 163.604 122.393 5
 -1 -7 4 2109.20 358.296 5
 -1 -7 3 306.807 192.469 5
 -1 -7 2 12298.6 814.280 5
 -1 -7 2 13083.3 767.260 4
 -1 -7 1 59524.3 1486.42 8
 -1 -7 1 57708.9 1610.93 4
 -1 -7 1 58886.8 1627.85 5
 1 7 -1 57378.7 3176.00 19
 -1 -7 0 14045.4 737.708 5
 -1 -7 0 14149.3 791.595 4
 1 7 0 12977.7 1426.72 19
 -1 -7 -1 4190.09 420.747 4
 1 7 1 3969.01 734.514 19
 -1 -7 -2 12191.2 1600.61 1
 1 7 2 13169.5 1375.41 2
 -1 -7 -3 64229.4 3583.67 1
 -1 -7 -4 1469.57 512.581 1
 -1 -7 -5 22586.0 913.494 14
 -1 -7 -5 23300.8 982.200 7
 -1 -7 -5 22092.0 1677.77 1
 -1 -7 -5 21642.3 996.651 12
 -1 -7 -6 33022.2 1363.83 12
 -1 -7 -6 31860.9 1229.77 14
 -1 -7 -6 33833.0 1221.39 7
 -1 -7 -7 38266.4 1470.33 14
 -1 -7 -7 38210.8 1568.86 12
 -1 -7 -7 39086.9 1363.79 7
 -1 -7 -8 13008.3 929.203 14
 -1 -7 -8 12803.2 866.990 13
 -1 -7 -8 13003.7 826.245 7
 -1 -7 -8 13487.1 1005.05 12
 -1 -7 -9 10123.9 852.924 14
 -1 -7 -9 10747.7 919.192 12
 -1 -7 -9 9181.39 781.022 13
 -1 -7 -9 9656.27 737.971 7
 -1 -7 -10 129.174 189.754 12
 -1 -7 -10 13.8132 146.756 7
 -1 -7 -11 194.596 140.482 7
 -1 -7 -12 -126.779 102.574 7
 -1 -8 5 417.053 116.762 5
 -1 -8 4 2318.36 307.320 5
 -1 -8 3 1265.16 275.969 5
 -1 -8 2 406.773 185.379 5
 -1 -8 1 14320.5 858.647 5
 -1 -8 1 15375.5 823.556 8
 -1 -8 1 15254.1 897.685 4
 -1 -8 0 10449.3 690.123 5
 -1 -8 0 11191.2 792.606 4
 -1 -8 0 11084.9 733.648 8
 -1 -8 -1 22811.3 951.945 5
 -1 -8 -1 23629.0 1129.80 4
 -1 -8 -2 5050.03 391.555 5
 -1 -8 -2 6009.15 1171.66 1
 -1 -8 -2 4869.58 515.842 4
 -1 -8 -3 -742.307 417.134 1
 -1 -8 -3 268.997 143.290 4
 -1 -8 -4 76619.4 1903.93 4
 -1 -8 -4 76289.1 1563.94 14
 1 8 4 71772.6 3860.60 2
 -1 -8 -5 36784.0 1278.28 14
 -1 -8 -5 37397.1 1351.43 7
 -1 -8 -6 36834.2 1368.74 14
 -1 -8 -6 36451.3 1332.51 7
 1 8 6 34163.2 2969.67 2
 -1 -8 -6 34832.2 1136.12 8
 -1 -8 -7 65377.1 1974.78 14
 -1 -8 -7 62925.7 2084.55 12
 -1 -8 -7 64616.1 1805.05 7
 -1 -8 -8 558.767 203.242 7
 -1 -8 -8 527.835 266.296 12
 -1 -8 -8 554.991 242.727 14
 -1 -8 -9 1913.12 329.169 7
 -1 -8 -9 2363.99 462.341 12
 -1 -8 -9 2635.22 439.857 14
 -1 -8 -10 4643.92 464.775 7
 -1 -8 -11 1708.49 252.480 7
 -1 -8 -12 4346.61 293.733 7
 -1 -9 4 74.1928 62.7031 5
 -1 -9 3 3736.13 336.591 5
 -1 -9 2 2341.34 310.901 5
 -1 -9 1 2210.68 284.704 8
 -1 -9 1 1991.34 323.335 5
 -1 -9 0 1197.58 246.536 8
 -1 -9 0 1401.33 306.980 4
 -1 -9 0 1396.39 264.303 5
 -1 -9 -1 9390.72 702.690 8
 -1 -9 -1 9723.48 621.213 5
 -1 -9 -1 9378.36 754.132 4
 -1 -9 -2 193.091 108.559 5
 -1 -9 -2 177.260 151.268 8
 -1 -9 -2 72.0729 135.350 4
 -1 -9 -3 -110.210 159.280 8
 -1 -9 -3 -44.0655 137.407 4
 -1 -9 -4 24466.6 1135.63 8
 -1 -9 -5 7179.67 623.061 7
 -1 -9 -5 7299.82 600.817 8
 -1 -9 -5 8095.54 600.959 14
 -1 -9 -6 3783.41 451.544 7
 -1 -9 -6 3555.36 404.888 8
 -1 -9 -6 3849.18 447.345 14
 -1 -9 -7 289.885 165.809 7
 -1 -9 -7 114.545 149.724 14
 -1 -9 -8 8193.38 710.804 14
 -1 -9 -8 8697.87 640.308 7
 -1 -9 -9 5539.11 487.852 7
 -1 -9 -9 5351.44 574.214 14
 -1 -9 -10 8240.31 534.232 7
 -1 -9 -11 7441.20 414.740 7
 -1 -10 2 333.948 87.9610 5
 -1 -10 1 5179.60 360.429 5
 -1 -10 0 -64.1459 78.5484 5
 -1 -10 0 45.3926 85.2881 8
 -1 -10 -1 -41.2410 139.999 8
 -1 -10 -1 -165.224 77.8300 5
 -1 -10 -2 5105.48 515.056 8
 -1 -10 -3 7813.94 650.826 8
 -1 -10 -4 1742.15 298.385 7
 -1 -10 -4 2124.79 363.019 8
 -1 -10 -5 532.885 184.064 7
 -1 -10 -5 532.801 210.009 8
 -1 -10 -6 10059.8 650.517 8
 -1 -10 -6 10104.4 638.035 14
 -1 -10 -6 10503.3 676.330 7
 -1 -10 -7 1536.41 261.314 7
 -1 -10 -7 1155.88 190.845 8
 -1 -10 -7 1527.56 276.039 14
 -1 -10 -8 414.464 164.496 14
 -1 -10 -8 465.794 153.922 7
 -1 -10 -9 1735.34 236.822 7
 -1 -10 -10 6469.66 363.017 7
 -1 -11 -1 -13.1139 41.7666 7
 -1 -11 -1 102.687 70.3450 8
 -1 -11 -2 129.331 90.9789 8
 -1 -11 -2 34.3783 59.3117 7
 -1 -11 -3 602.012 164.403 8
 -1 -11 -3 183.882 89.1545 7
 -1 -11 -4 157.345 96.1512 7
 -1 -11 -4 -82.0807 139.372 8
 -1 -11 -5 1230.17 234.394 8
 -1 -11 -5 1024.79 190.578 7
 -1 -11 -6 4176.98 366.940 8
 -1 -11 -6 4662.25 355.967 7
 -1 -11 -7 2978.35 266.720 7
 -1 -11 -7 1836.48 195.383 8
 -1 -11 -8 1601.03 179.784 7
 -1 -11 -9 2976.60 189.135 7
 -1 -12 -4 430.230 106.439 8
 2 -11 -8 435.977 96.8549 14
 2 -11 -7 5420.79 356.818 14
 2 -11 -6 3057.63 269.515 14
 2 -11 -6 3032.45 244.060 8
 2 -11 -5 3197.10 291.906 8
 2 -11 -5 2832.74 237.215 14
 2 -11 -4 2628.79 287.442 8
 2 -11 -3 81.2939 89.1594 8
 2 -11 -2 1405.48 186.775 8
 2 -11 -1 348.428 82.8761 8
 2 -10 -9 71.3079 86.3570 14
 2 -10 -8 286.399 121.338 14
 2 -10 -7 5105.48 482.459 14
 2 -10 -6 9600.86 655.693 14
 2 -10 -5 4443.69 429.097 14
 2 -10 -4 1170.76 213.535 14
 2 -10 -4 1030.69 205.618 4
 2 -10 -3 16677.6 685.855 14
 2 -10 -3 17922.9 883.118 4
 2 -10 -2 18645.1 928.250 4
 2 -10 -1 453.296 176.367 4
 2 -10 0 1286.32 189.720 8
 2 -10 0 1350.23 239.614 4
 2 -10 1 2525.57 264.016 4
 2 -9 -10 1397.48 211.595 14
 2 -9 -9 834.911 218.745 14
 2 -9 -9 832.746 217.277 12
 2 -9 -8 3960.35 448.400 12
 2 -9 -8 3974.90 470.841 14
 2 -9 -7 439.734 181.693 14
 2 -9 -7 391.045 145.800 12
 2 -9 -6 174.116 109.103 12
 2 -9 -6 173.039 154.921 14
 2 -9 -5 52.2240 120.204 14
 2 -9 -5 -181.621 105.808 4
 2 -9 -4 17796.7 887.124 4
 2 -9 -4 16825.3 906.916 14
 2 -9 -3 35500.0 1330.63 4
 2 -9 -3 33864.2 1193.42 14
 2 -9 -2 131.307 129.852 4
 2 -9 -2 -41.9234 74.2349 14
 2 -9 -1 13505.4 863.825 4
 2 -9 0 5815.13 557.749 4
 2 -9 1 28.7667 90.1651 4
 2 -9 1 65.6156 56.6282 5
 2 -9 2 70.2990 79.4339 5
 2 -9 2 174.418 121.896 4
 2 -9 3 7540.64 392.121 5
 2 -9 4 1200.39 113.251 5
 2 -8 -11 3225.71 327.227 12
 2 -8 -10 4343.63 426.083 14
 2 -8 -10 4539.12 483.313 12
 2 -8 -9 6339.61 591.235 14
 2 -8 -9 6214.18 623.961 12
 2 -8 -8 2442.09 402.092 14
 2 -8 -8 2291.50 398.912 12
 2 -8 -7 3486.57 464.536 12
 2 -8 -7 3388.20 472.709 14
 2 -8 -6 341.497 176.372 12
 2 -8 -6 139.625 110.168 17
 2 -8 -6 175.863 146.707 14
 2 -8 -5 38372.2 1216.70 12
 2 -8 -5 39034.8 1460.35 14
 2 -8 -5 37516.8 1311.32 17
 2 -8 -4 2181.98 299.980 4
 2 -8 -4 1975.28 331.371 17
 2 -8 -3 9591.17 718.650 17
 2 -8 -3 9905.61 679.258 4
 2 -8 -2 389.155 152.923 4
 2 -8 -1 48.2237 118.315 4
 2 -8 0 3153.17 432.125 4
 2 -8 1 16449.3 811.942 5
 2 -8 1 15394.7 913.092 4
 2 -8 2 11216.8 684.168 5
 2 -8 2 10762.7 712.806 4
 2 -8 3 35628.9 1129.49 4
 2 -8 3 32912.1 1137.33 5
 2 -8 4 5582.08 425.184 5
 2 -8 5 6980.04 381.540 5
 2 -7 -11 4483.78 423.130 12
 2 -7 -10 -10.4403 77.7726 14
 2 -7 -10 83.0323 103.403 13
 2 -7 -10 -46.4202 150.230 12
 2 -7 -9 -146.124 195.667 14
 2 -7 -9 -29.4985 167.321 12
 2 -7 -9 75.8757 105.575 13
 2 -7 -8 87.5047 152.409 14
 2 -7 -8 84.7096 86.2852 13
 2 -7 -8 29.4840 130.690 12
 2 -7 -7 5841.90 594.474 12
 2 -7 -7 6657.00 630.884 14
 2 -7 -6 47967.7 1554.34 12
 2 -7 -6 47882.3 1621.39 14
 2 -7 -5 397.324 370.744 15
 2 -7 -5 -60.7758 78.2528 17
 2 -7 -5 449.496 148.896 12
 2 -7 -4 2601.63 332.154 17
 2 -7 -4 2184.29 248.795 4
 2 -7 -3 20.5154 75.7282 17
 2 -7 -3 93.5980 73.6715 4
 2 -7 -2 5082.47 931.505 1
 2 -7 -2 4058.41 435.127 17
 2 -7 -2 3951.69 413.399 4
 2 -7 -1 47746.9 2882.99 1
 2 -7 -1 47226.6 1460.46 4
 2 -7 -1 46843.7 1488.48 17
 2 -7 0 5061.75 501.887 4
 -2 7 0 5045.71 367.968 10
 2 -7 0 5293.50 951.356 1
 2 -7 1 29002.9 1211.11 4
 -2 7 -1 30918.9 1103.02 10
 -2 7 -2 65256.8 1748.13 10
 2 -7 2 62811.7 1750.85 4
 -2 7 -3 2219.34 358.119 10
 2 -7 3 2421.29 342.090 4
 2 -7 4 10571.3 601.996 4
 2 -7 5 16198.0 813.051 5
 2 -7 6 135.329 98.9045 5
 2 -6 -11 -22.5632 97.0616 13
 2 -6 -11 -46.6829 118.104 12
 2 -6 -10 6216.47 452.567 7
 2 -6 -10 5481.07 579.718 12
 2 -6 -10 6262.60 577.757 13
 2 -6 -9 2657.44 320.856 7
 2 -6 -9 3699.67 456.108 13
 2 -6 -9 3583.82 508.878 12
 2 -6 -9 3867.30 470.364 14
 2 -6 -8 12811.4 867.931 14
 2 -6 -8 11931.3 636.083 7
 2 -6 -8 12325.4 778.005 13
 2 -6 -8 11222.2 874.976 12
 2 -6 -7 10598.3 791.711 12
 2 -6 -7 11059.0 765.067 14
 2 -6 -7 11418.6 1740.83 15
 2 -6 -7 10610.4 647.723 13
 2 -6 -6 26.9418 112.344 14
 2 -6 -6 -228.144 126.827 12
 2 -6 -6 18.7104 193.302 15
 2 -6 -5 84.9776 260.818 15
 2 -6 -4 1727.06 677.710 15
 2 -6 -3 -123.722 202.808 15
 2 -6 -3 268.241 230.281 1
 2 -6 -2 5518.45 863.342 15
 2 -6 -2 4283.80 835.093 1
 2 -6 -1 6169.36 1008.54 1
 -2 6 0 30.9212 53.7642 19
 2 -6 0 481.443 290.281 1
 -2 6 -1 23740.2 1812.40 19
 2 -6 1 24330.2 1960.62 1
 -2 6 -1 24904.5 862.318 10
 2 -6 2 96.9865 104.497 4
 2 -6 2 -258.973 228.932 1
 -2 6 -2 -71.2244 124.300 19
 -2 6 -2 -95.2031 94.6828 10
 -2 6 -3 4529.97 472.651 10
 2 -6 3 4277.64 436.373 4
 -2 6 -4 224.405 167.325 10
 2 -6 4 263.446 130.571 4
 -2 6 -5 27169.5 1203.59 10
 -2 6 -6 231.825 86.5892 11
 2 -6 7 1985.34 255.992 5
 2 -5 -12 1781.70 223.859 13
 2 -5 -11 857.619 226.102 13
 2 -5 -11 1048.77 216.643 12
 2 -5 -10 5352.41 575.623 13
 2 -5 -10 5663.46 584.513 12
 2 -5 -10 5839.60 480.856 7
 2 -5 -9 13352.0 752.072 7
 2 -5 -9 12996.8 887.827 13
 2 -5 -9 12532.9 919.395 12
 2 -5 -9 14215.1 845.805 14
 2 -5 -8 4902.43 514.427 14
 2 -5 -8 4963.66 428.824 7
 2 -5 -8 4881.56 569.621 12
 2 -5 -8 4593.44 494.288 13
 2 -5 -8 4763.48 1045.94 15
 2 -5 -7 27.5086 106.124 12
 2 -5 -7 -80.2427 85.4083 13
 2 -5 -7 29.1907 61.4972 7
 2 -5 -7 50.5634 88.6464 14
 2 -5 -6 10737.7 1676.88 15
 2 -5 -6 10520.5 695.836 12
 2 -5 -5 9761.09 1500.29 15
 2 -5 -4 17940.8 1947.42 15
 2 -5 -3 -10.6062 122.916 1
 2 -5 -3 298.442 326.329 15
 2 -5 -2 7218.02 995.286 15
 2 -5 -2 7751.68 1029.35 1
 2 -5 -1 145.430 183.302 1
 -2 5 1 74.1983 117.341 19
 2 -5 -1 107.802 160.974 15
 2 -5 0 -97.7898 166.669 1
 -2 5 0 -24.9574 130.552 19
 2 -5 1 10266.8 1253.04 1
 -2 5 -1 9725.31 1095.49 19
 -2 5 -2 3893.01 783.166 19
 2 -5 2 3825.95 744.219 1
 -2 5 -3 4364.48 888.347 19
 2 -5 3 4842.33 768.653 1
 -2 5 -3 4528.71 430.037 10
 -2 5 -4 10561.7 549.609 11
 2 -5 4 11334.7 617.438 4
 -2 5 -4 10480.0 708.838 10
 -2 5 -4 10007.0 1351.24 19
 -2 5 -5 14030.4 875.325 10
 -2 5 -5 15916.6 774.982 11
 -2 5 -6 1530.12 249.607 11
 -2 5 -6 1481.89 306.024 10
 -2 5 -7 4744.85 395.111 11
 2 -5 8 4339.43 357.051 5
 -2 5 -8 4250.96 289.103 11
 2 -4 -12 559.352 138.889 13
 2 -4 -11 3569.14 346.963 12
 2 -4 -11 4952.30 500.437 13
 2 -4 -10 7563.30 702.490 13
 2 -4 -10 8074.32 608.600 7
 2 -4 -10 7604.84 637.114 12
 2 -4 -9 1309.28 307.225 13
 2 -4 -9 1248.94 296.772 12
 2 -4 -9 1620.04 286.962 7
 2 -4 -8 1786.38 318.700 13
 2 -4 -8 1919.21 350.444 12
 2 -4 -8 1753.06 275.270 7
 2 -4 -8 1923.04 707.847 15
 2 -4 -7 4732.66 446.745 13
 2 -4 -7 4544.75 349.718 7
 2 -4 -7 4616.12 397.551 14
 2 -4 -7 4779.29 506.472 12
 2 -4 -7 5680.02 1179.11 15
 2 -4 -6 25900.9 2534.13 15
 2 -4 -5 50303.0 3337.47 15
 2 -4 -4 4554.96 1000.68 15
 2 -4 -3 11186.7 1372.02 15
 2 -4 -3 10181.3 635.806 20
 2 -4 -2 7707.91 944.265 1
 2 -4 -2 8014.56 1070.84 15
 2 -4 -1 21789.6 1573.25 1
 2 -4 -1 24247.4 1647.47 15
 -2 4 1 25175.8 1265.99 19
 2 -4 0 62169.2 2704.66 1
 -2 4 0 57022.1 2173.96 19
 2 -4 0 63406.4 2287.32 15
 -2 4 -1 261.921 221.293 19
 2 -4 1 -96.2580 179.908 1
 -2 4 -2 6961.14 991.219 19
 2 -4 2 6955.01 936.933 1
 -2 4 -3 3300.86 745.262 19
 2 -4 3 3408.79 665.469 1
 -2 4 -4 28.7859 222.839 19
 -2 4 -4 182.320 88.9883 10
 -2 4 -5 12661.3 695.119 11
 -2 4 -5 12823.9 780.646 10
 -2 4 -6 7016.44 553.702 11
 -2 4 -6 7190.45 617.931 10
 -2 4 -7 20383.0 944.571 11
 -2 4 -7 20692.6 1010.22 10
 -2 4 -8 447.884 144.655 11
 -2 4 -9 327.978 90.1446 11
 2 -4 9 129.598 74.1443 5
 2 -3 -12 3317.05 289.339 13
 2 -3 -11 -63.8386 140.738 13
 2 -3 -10 4668.78 466.667 12
 2 -3 -10 4757.91 560.494 13
 2 -3 -9 350.794 190.798 13
 2 -3 -9 230.292 158.254 7
 2 -3 -9 205.429 141.797 12
 2 -3 -8 14072.0 778.901 7
 2 -3 -8 14040.4 884.428 12
 2 -3 -8 14120.1 879.131 13
 2 -3 -7 33426.7 1193.45 13
 2 -3 -7 31265.0 942.814 7
 2 -3 -7 33041.3 1259.66 12
 2 -3 -7 35511.8 2823.06 15
 2 -3 -6 -241.799 280.428 15
 2 -3 -5 71347.7 3819.52 15
 2 -3 -4 83679.5 3866.54 15
 2 -3 -3 59294.4 2997.47 15
 2 -3 -3 39954.8 1009.96 20
 2 -3 -2 3234.50 685.709 15
 2 -3 -2 2996.54 354.051 20
 2 -3 -2 3536.60 577.248 1
 2 -3 -1 15087.5 1274.15 15
 -2 3 1 18027.3 963.501 19
 2 -3 -1 14563.7 1136.30 1
 2 -3 0 26038.4 1541.44 1
 2 -3 0 26708.6 1517.27 15
 -2 3 0 27732.3 1374.58 19
 -2 3 -1 68.3884 182.721 19
 2 -3 1 151.999 234.907 1
 2 -3 2 1452.71 425.595 1
 -2 3 -2 1420.76 453.232 19
 -2 3 -3 8959.22 1139.94 19
 2 -3 3 12180.2 1132.09 1
 -2 3 -4 69770.5 3318.33 19
 -2 3 -5 1093.28 194.715 11
 -2 3 -5 1170.38 215.084 10
 -2 3 -5 1135.70 490.901 19
 -2 3 -6 4386.94 443.133 10
 -2 3 -6 3811.47 842.033 19
 -2 3 -6 4491.01 443.051 11
 -2 3 -6 4282.64 325.937 21
 -2 3 -7 18839.8 942.116 10
 -2 3 -7 18710.7 962.475 11
 -2 3 -8 -31.1894 130.125 11
 -2 3 -8 10.2517 62.3550 10
 -2 3 -9 816.339 188.247 11
 -2 3 -10 1346.99 166.233 11
 2 -2 -12 407.088 88.8877 13
 2 -2 -11 1191.73 245.188 13
 2 -2 -10 3129.07 457.943 13
 2 -2 -9 804.161 262.012 13
 2 -2 -9 697.775 235.652 7
 2 -2 -9 693.382 203.078 12
 2 -2 -8 1039.05 266.763 13
 2 -2 -8 1335.00 266.965 7
 2 -2 -8 860.370 227.657 12
 2 -2 -7 234.670 123.438 13
 2 -2 -7 -75.6366 265.728 15
 2 -2 -7 -22.8648 90.6296 7
 2 -2 -6 6733.17 1182.87 15
 2 -2 -5 5617.21 1031.14 15
 2 -2 -4 160.894 319.347 15
 2 -2 -3 39180.0 903.865 20
 2 -2 -3 36563.3 687.767 19
 2 -2 -2 11213.2 575.028 20
 2 -2 -2 12496.2 1213.55 15
 2 -2 -1 28622.3 1377.72 1
 2 -2 -1 27482.3 1099.45 20
 -2 2 0 17086.4 972.864 19
 2 -2 0 15571.9 1034.83 1
 2 -2 1 130416. 3006.84 1
 -2 2 -1 123546. 2939.94 19
 2 -2 2 151574. 3333.46 1
 -2 2 -2 117693. 3318.20 19
 2 -2 3 10954.0 893.268 1
 -2 2 -3 8376.97 1003.85 19
 -2 2 -4 3979.92 795.225 19
 -2 2 -5 4535.32 850.449 19
 -2 2 -6 129.254 147.802 11
 -2 2 -6 -2.92799 54.4961 10
 -2 2 -6 60.2342 69.2890 21
 -2 2 -6 118.536 205.285 19
 -2 2 -7 8443.41 647.471 11
 -2 2 -7 9399.55 620.834 10
 -2 2 -7 9107.89 543.782 21
 -2 2 -8 6693.92 519.289 10
 -2 2 -8 6260.68 594.706 11
 -2 2 -9 2102.57 347.832 11
 -2 2 -10 52.8047 89.0676 11
 -2 2 -11 239.730 67.6058 11
 2 -1 -11 2661.32 306.147 13
 2 -1 -10 178.863 158.178 13
 2 -1 -9 6383.06 633.822 13
 2 -1 -8 17856.0 958.796 7
 2 -1 -8 18097.6 1026.80 13
 2 -1 -7 10844.0 653.797 7
 2 -1 -7 10919.4 740.792 13
 2 -1 -6 3434.92 770.315 15
 2 -1 -5 819.985 391.107 15
 2 -1 -4 540.134 177.646 19
 2 -1 -4 1273.96 482.837 15
 2 -1 -3 2433.26 286.311 20
 2 -1 -3 2397.40 580.346 15
 2 -1 -2 23284.2 846.759 20
 2 -1 -1 50257.5 1271.08 20
 2 -1 0 417028. 4122.00 20
 -2 1 -1 285188. 4017.62 19
 2 -1 1 285139. 3569.34 1
 -2 1 -2 273094. 4430.11 19
 2 -1 2 290423. 3472.17 1
 -2 1 -3 3436.09 603.162 19
 2 -1 3 3563.29 383.140 1
 -2 1 -4 57484.8 2592.15 19
 -2 1 -5 96066.6 3572.06 19
 2 -1 6 12654.3 1074.84 20
 -2 1 -6 14698.3 1511.61 19
 -2 1 -7 7073.23 566.962 11
 -2 1 -7 8548.32 1208.98 6
 -2 1 -7 7998.95 1117.54 19
 -2 1 -7 6169.03 410.044 10
 -2 1 -7 7047.74 484.504 21
 -2 1 -8 23073.4 1132.59 11
 -2 1 -8 24414.8 961.826 21
 -2 1 -9 3037.97 438.439 11
 -2 1 -10 1821.54 302.606 11
 -2 1 -11 277.788 106.476 11
 2 0 -11 -51.4848 45.0388 13
 2 0 -10 660.912 195.605 13
 2 0 -10 431.118 117.431 11
 2 0 -9 192.405 152.987 13
 2 0 -9 -38.0679 80.5116 11
 2 0 -8 9693.77 630.407 11
 2 0 -8 10143.3 779.294 13
 2 0 -8 9797.21 627.676 16
 2 0 -7 1873.04 335.875 13
 2 0 -7 1770.84 254.358 16
 2 0 -7 1965.73 259.666 11
 2 0 -6 3645.11 638.453 6
 2 0 -5 21712.3 1440.25 6
 2 0 -5 24405.6 1763.97 15
 2 0 -5 21822.8 1417.59 19
 2 0 -4 9895.31 908.036 19
 2 0 -4 8713.91 816.390 6
 2 0 -4 10296.9 1095.51 15
 2 0 -3 51.9253 109.604 20
 2 0 -3 -8.86595 119.086 19
 2 0 -3 41.6817 140.952 6
 2 0 -3 156.065 177.326 15
 2 0 -2 6845.00 591.584 20
 2 0 -1 20240.0 873.917 20
 2 0 0 657102. 4833.22 20
 2 0 1 1954.82 299.128 20
 2 0 2 286951. 3871.91 20
 2 0 3 181459. 3390.75 20
 -2 0 -3 176779. 3586.50 19
 2 0 4 21737.0 1223.89 20
 -2 0 -4 20844.6 1371.39 19
 2 0 5 814.574 274.318 20
 -2 0 -5 790.486 362.261 19
 2 0 6 48968.4 1873.21 20
 -2 0 -6 50716.3 2528.24 19
 -2 0 -7 210.279 76.8512 7
 -2 0 -7 -43.1099 138.052 21
 -2 0 -7 151.661 111.929 11
 -2 0 -7 -18.0630 163.329 6
 -2 0 -8 35713.9 1175.92 21
 -2 0 -8 36176.7 1274.78 7
 -2 0 -8 36312.0 1351.13 11
 -2 0 -9 4576.77 530.381 11
 -2 0 -10 136.497 140.173 11
 -2 0 -11 4442.78 396.650 11
 2 1 -10 2166.19 254.158 13
 2 1 -10 4331.87 341.488 11
 2 1 -9 3200.05 408.648 13
 2 1 -9 2476.41 304.201 16
 2 1 -9 3515.88 387.976 11
 2 1 -8 549.050 208.608 13
 2 1 -8 479.279 196.209 16
 2 1 -8 410.346 169.533 11
 2 1 -7 -35.6279 87.1086 13
 2 1 -7 83.8642 76.3629 11
 2 1 -6 4206.77 752.944 19
 2 1 -6 3261.84 585.132 6
 2 1 -5 7020.62 939.812 19
 2 1 -5 7124.50 806.318 6
 2 1 -4 34703.2 2017.33 19
 2 1 -4 34980.9 1552.31 6
 2 1 -4 36483.3 1731.14 15
 2 1 -3 24305.9 1102.37 6
 2 1 -3 26188.5 1586.47 19
 2 1 -3 26707.8 1466.07 15
 2 1 -2 539.695 240.889 20
 2 1 -2 562.063 159.620 6
 2 1 -1 54606.6 1765.02 20
 2 1 0 5739.99 539.132 20
 2 1 1 23254.7 999.168 20
 2 1 2 128250. 2323.34 20
 2 1 3 126627. 2465.35 20
 2 1 3 108948. 2865.58 2
 2 1 4 51338.1 2080.95 2
 2 1 4 58734.9 1743.81 20
 2 1 5 36519.9 1405.91 20
 -2 -1 -6 28633.1 1974.53 6
 -2 -1 -7 154554. 5010.48 6
 -2 -1 -8 894.276 396.521 6
 -2 -1 -8 701.690 195.048 21
 -2 -1 -8 573.494 184.851 11
 -2 -1 -8 649.529 194.763 7
 -2 -1 -9 11419.7 800.580 11
 -2 -1 -9 12435.5 801.825 7
 -2 -1 -10 7585.31 642.916 11
 -2 -1 -11 -44.3372 94.6169 11
 -2 -1 -12 158.287 78.4243 11
 2 2 -10 2814.94 247.886 11
 2 2 -9 86.4008 93.3813 11
 2 2 -9 180.252 93.3280 13
 2 2 -9 141.787 97.8183 16
 2 2 -8 7824.25 627.472 13
 2 2 -8 8194.31 656.964 11
 2 2 -7 341.560 165.707 13
 2 2 -7 580.060 190.795 11
 2 2 -6 4984.67 477.638 11
 2 2 -6 3661.91 770.166 19
 2 2 -6 3650.91 439.471 13
 2 2 -5 -405.140 196.773 6
 2 2 -5 613.899 427.780 19
 2 2 -4 6771.59 1043.31 19
 2 2 -4 5337.69 593.481 6
 2 2 -3 39063.7 2254.16 19
 2 2 -3 35643.7 1279.31 6
 2 2 -2 38479.6 2039.13 19
 2 2 -2 36422.0 1036.60 6
 2 2 -2 38653.8 2018.30 20
 2 2 -2 32801.1 1342.25 15
 2 2 -1 200.353 68.7809 6
 2 2 -1 262.665 229.994 20
 2 2 0 68841.1 2210.83 20
 2 2 1 29600.5 1375.67 2
 2 2 1 28472.2 1276.22 20
 -2 -2 -2 117646. 1723.87 6
 2 2 2 130001. 2554.15 20
 2 2 3 66457.0 2447.01 2
 -2 -2 -3 70185.7 1784.66 6
 2 2 3 66835.1 1790.63 20
 2 2 4 67455.3 2598.91 2
 2 2 4 65679.2 1752.88 20
 2 2 5 17053.2 1390.92 2
 -2 -2 -5 16504.4 1280.12 6
 2 2 5 16722.5 861.387 20
 2 2 6 31867.1 1990.85 2
 -2 -2 -6 32786.4 2060.25 6
 -2 -2 -7 77108.9 3473.89 6
 -2 -2 -8 1406.36 252.930 13
 -2 -2 -8 970.129 478.163 6
 -2 -2 -8 1338.33 249.102 11
 -2 -2 -8 1320.51 248.864 7
 -2 -2 -9 35715.2 1350.75 13
 -2 -2 -9 33832.7 1300.09 7
 -2 -2 -9 32696.7 1305.02 11
 -2 -2 -10 13384.6 867.605 7
 -2 -2 -10 13709.6 848.125 11
 -2 -2 -11 1740.21 231.448 13
 -2 -2 -11 2249.01 322.300 11
 -2 -2 -12 9.39719 47.6137 11
 2 3 -9 433.929 143.814 11
 2 3 -9 522.673 136.716 16
 2 3 -8 10541.6 726.441 11
 2 3 -7 1614.16 292.851 13
 2 3 -7 2118.84 369.677 11
 2 3 -6 1331.49 264.386 13
 -2 -3 6 1825.82 243.933 5
 2 3 -6 1635.56 313.062 11
 2 3 -5 957.335 219.405 11
 -2 -3 5 628.770 140.724 5
 2 3 -4 1421.74 537.128 19
 2 3 -3 139.384 250.642 19
 2 3 -2 20561.4 780.580 6
 2 3 -2 26191.0 1917.78 19
 2 3 -1 31949.0 1972.10 20
 2 3 0 92697.3 2992.61 20
 2 3 0 83965.4 2272.79 2
 2 3 1 44589.3 1818.09 2
 2 3 1 45687.4 1971.72 20
 2 3 2 22612.4 1286.23 20
 2 3 2 23314.4 1422.38 2
 -2 -3 -3 616.404 187.509 6
 2 3 3 443.242 311.746 2
 2 3 3 677.760 227.809 20
 2 3 4 12026.5 1221.87 2
 2 3 4 10724.4 737.182 20
 -2 -3 -4 10971.9 867.235 6
 2 3 5 30356.6 1112.79 20
 -2 -3 -5 30644.2 1710.72 6
 2 3 6 817.606 362.934 2
 -2 -3 -6 492.968 295.831 6
 2 3 7 15186.8 1520.41 2
 -2 -3 -7 18111.7 1655.37 6
 -2 -3 -8 4637.09 440.060 7
 -2 -3 -8 4072.89 812.818 6
 -2 -3 -8 4195.47 402.034 11
 -2 -3 -8 4095.09 449.000 13
 -2 -3 -9 34471.4 1317.56 7
 -2 -3 -9 33397.7 1381.92 13
 -2 -3 -9 33273.6 1261.48 11
 -2 -3 -10 556.757 214.648 13
 -2 -3 -10 172.757 166.701 7
 -2 -3 -10 202.783 131.309 11
 -2 -3 -11 739.366 197.333 13
 -2 -3 -11 496.123 188.335 7
 -2 -3 -11 409.973 134.177 11
 -2 -3 -12 -3.30463 45.3918 11
 2 4 -9 431.516 82.7504 16
 2 4 -8 5163.32 461.090 11
 2 4 -8 5586.22 465.819 16
 2 4 -7 967.864 261.828 11
 -2 -4 7 664.705 153.357 5
 2 4 -6 18139.3 1038.63 11
 -2 -4 6 20471.9 931.236 5
 2 4 -5 -47.4090 123.845 11
 -2 -4 5 9.31108 93.4599 5
 2 4 -4 2685.96 355.708 11
 -2 -4 4 2677.65 310.327 5
 2 4 -4 2467.03 731.811 19
 2 4 -3 744.781 434.875 19
 2 4 -2 7090.19 1145.25 19
 2 4 -1 67203.7 3189.27 19
 2 4 0 62083.3 2926.35 20
 2 4 0 59030.1 2035.12 2
 2 4 1 3225.62 548.669 2
 2 4 1 3006.77 593.440 20
 2 4 2 274997. 5433.65 2
 2 4 2 271339. 5002.42 20
 2 4 3 45248.3 2401.82 2
 2 4 3 42689.0 1818.25 20
 2 4 4 16448.6 1006.99 20
 -2 -4 -4 15327.1 1043.94 1
 2 4 5 42521.9 2702.23 2
 2 4 6 20386.5 1947.39 2
 -2 -4 -6 19578.9 1530.58 6
 2 4 7 564.155 399.878 2
 -2 -4 -7 374.152 251.783 6
 -2 -4 -8 10653.5 757.690 13
 2 4 8 11290.3 1473.25 2
 -2 -4 -8 10861.6 671.636 7
 -2 -4 -8 10264.0 576.742 11
 -2 -4 -8 10792.2 702.054 12
 -2 -4 -8 12622.5 1434.87 6
 -2 -4 -9 25145.8 1251.09 13
 -2 -4 -9 24377.9 1112.53 7
 -2 -4 -9 24292.6 1096.54 12
 -2 -4 -9 24939.0 1020.35 11
 -2 -4 -10 2537.80 404.922 7
 -2 -4 -10 2058.11 304.680 11
 -2 -4 -10 2228.67 389.238 13
 -2 -4 -11 8907.09 686.821 13
 -2 -4 -11 9049.34 698.303 7
 -2 -4 -11 8379.55 523.761 11
 -2 -4 -12 3391.23 373.665 7
 2 5 -8 123.829 97.5912 16
 2 5 -7 6488.77 540.864 11
 -2 -5 7 7123.75 451.382 5
 -2 -5 6 2536.29 339.172 5
 2 5 -6 2636.16 401.885 11
 -2 -5 5 335.588 151.413 5
 2 5 -5 263.233 168.250 11
 -2 -5 4 345.999 171.748 5
 2 5 -4 343.747 161.066 11
 2 5 -4 -118.203 246.753 19
 2 5 -3 1252.56 242.327 11
 2 5 -3 1452.19 579.233 19
 -2 -5 3 907.713 242.867 5
 2 5 -2 2759.47 771.758 19
 2 5 -1 5360.59 990.886 19
 2 5 0 45937.6 2666.53 19
 2 5 1 60458.7 2753.55 19
 2 5 1 56718.7 2402.61 2
 2 5 2 20518.5 1604.55 2
 2 5 3 4785.89 717.111 20
 2 5 3 5801.80 975.675 2
 2 5 4 58301.9 2161.57 20
 -2 -5 -4 50980.2 2335.40 1
 2 5 5 29780.1 2441.11 2
 2 5 6 13251.0 1717.30 2
 -2 -5 -7 24293.7 1059.27 13
 -2 -5 -7 24827.0 1128.75 12
 -2 -5 -7 24264.5 948.375 7
 -2 -5 -7 22945.6 1047.72 14
 -2 -5 -8 2376.89 398.102 13
 -2 -5 -8 2272.60 325.746 7
 -2 -5 -8 2170.93 378.450 12
 -2 -5 -8 2185.87 384.303 14
 -2 -5 -9 7605.03 709.708 13
 -2 -5 -9 7175.69 629.161 7
 -2 -5 -9 7216.88 699.248 12
 -2 -5 -10 908.373 281.870 13
 -2 -5 -10 728.631 236.754 7
 -2 -5 -11 10897.4 760.388 7
 -2 -5 -11 11397.4 800.757 13
 -2 -5 -12 2500.53 324.540 7
 -2 -6 7 72.6582 34.9414 5
 2 6 -7 76.9036 88.2476 16
 -2 -6 6 2114.80 283.749 5
 -2 -6 5 -120.959 128.549 5
 2 6 -5 14.9848 123.978 11
 -2 -6 4 4235.71 491.725 5
 2 6 -4 4087.30 482.836 11
 -2 -6 3 12230.3 810.535 5
 2 6 -3 12946.2 793.147 11
 -2 -6 2 35878.8 1279.92 5
 2 6 -2 34255.2 1153.25 11
 -2 -6 2 31676.5 998.792 4
 2 6 -2 36981.4 2785.38 19
 -2 -6 1 7687.47 554.076 5
 2 6 -1 7223.44 1178.31 19
 2 6 0 4804.11 928.434 19
 2 6 1 26076.1 1968.90 19
 2 6 2 19873.6 1672.84 2
 2 6 2 20367.9 1587.08 19
 2 6 3 415.876 223.751 19
 2 6 3 293.111 310.640 2
 2 6 4 62309.1 3573.88 2
 -2 -6 -4 61655.8 3006.15 1
 2 6 5 60440.1 3735.02 2
 2 6 6 59261.6 3858.07 2
 -2 -6 -7 -25.6153 97.3606 13
 -2 -6 -7 176.489 139.330 12
 -2 -6 -7 491.716 193.350 14
 2 6 7 -49.4630 330.097 2
 -2 -6 -7 220.118 128.658 7
 -2 -6 -8 852.676 274.932 14
 -2 -6 -8 596.761 222.660 13
 -2 -6 -8 715.964 280.131 12
 -2 -6 -8 703.934 230.423 7
 2 6 8 691.481 391.062 2
 -2 -6 -9 2462.15 442.717 13
 -2 -6 -9 2305.82 376.172 7
 -2 -6 -9 2344.74 440.728 12
 -2 -6 -10 5254.03 615.591 13
 -2 -6 -10 5269.30 555.766 7
 -2 -6 -11 8514.42 661.279 7
 -2 -6 -12 2176.61 291.691 7
 -2 -7 6 18.5715 49.3413 5
 -2 -7 5 3319.26 365.174 5
 -2 -7 4 1679.09 305.478 5
 -2 -7 3 14.7504 118.501 5
 -2 -7 2 22205.3 1085.76 5
 -2 -7 1 46.4920 75.4982 4
 -2 -7 1 74.0380 119.708 5
 -2 -7 0 802.755 198.345 8
 -2 -7 0 829.857 198.031 5
 -2 -7 0 759.450 193.027 4
 -2 -7 -1 5875.14 492.196 8
 2 7 1 6131.22 988.425 19
 -2 -7 -1 5973.50 522.121 4
 -2 -7 -1 5215.69 431.804 5
 -2 -7 -2 551.082 158.692 8
 2 7 2 573.455 297.498 19
 -2 -7 -2 417.672 142.750 4
 2 7 3 8248.10 1244.31 2
 -2 -7 -3 7489.52 539.036 8
 -2 -7 -4 25245.2 947.514 8
 -2 -7 -4 28621.9 2272.57 1
 2 7 4 30180.2 2561.30 2
 -2 -7 -5 25273.0 943.921 14
 -2 -7 -5 24223.6 873.027 8
 -2 -7 -6 18023.0 913.902 7
 2 7 6 21041.3 2377.70 2
 -2 -7 -6 18171.8 934.401 14
 -2 -7 -7 14858.5 932.116 14
 -2 -7 -7 13765.0 994.974 12
 -2 -7 -7 15115.9 872.450 7
 -2 -7 -8 -58.0347 150.245 14
 -2 -7 -8 -70.9615 185.467 12
 -2 -7 -8 123.751 131.369 7
 -2 -7 -9 6630.28 620.388 7
 -2 -7 -10 959.782 265.780 7
 -2 -7 -11 9877.15 666.780 7
 -2 -7 -12 89.5833 106.022 7
 -2 -8 5 2136.86 212.215 5
 -2 -8 4 1116.74 211.811 5
 -2 -8 3 2546.83 359.692 5
 -2 -8 2 10087.2 735.476 5
 -2 -8 1 3265.04 401.788 8
 -2 -8 1 3361.06 429.156 5
 -2 -8 0 305.015 159.416 8
 -2 -8 0 205.042 143.137 5
 -2 -8 -1 872.252 231.305 8
 -2 -8 -1 1206.54 258.640 5
 -2 -8 -1 792.646 243.511 4
 -2 -8 -2 90.5631 101.792 4
 -2 -8 -2 31.9732 116.815 8
 -2 -8 -2 63.9991 108.540 5
 -2 -8 -2 231.698 287.890 1
 -2 -8 -3 6571.57 575.092 8
 -2 -8 -3 6786.41 1156.82 1
 -2 -8 -3 6206.20 422.550 5
 -2 -8 -4 1623.92 291.720 8
 -2 -8 -4 1807.25 551.081 1
 2 8 4 2098.73 682.663 2
 -2 -8 -5 542.158 161.689 14
 -2 -8 -5 544.395 191.622 8
 -2 -8 -6 1327.12 269.259 14
 -2 -8 -6 829.513 205.204 8
 -2 -8 -6 1281.41 288.602 7
 2 8 6 1583.87 645.781 2
 -2 -8 -7 538.245 219.307 7
 -2 -8 -7 409.812 197.809 14
 -2 -8 -8 10718.6 763.412 7
 -2 -8 -8 10218.1 843.145 14
 -2 -8 -9 4358.47 490.631 7
 -2 -8 -10 6466.58 564.352 7
 -2 -8 -11 532.969 173.170 7
 -2 -8 -12 14443.6 560.032 7
 2 9 -4 469.648 76.9865 16
 -2 -9 4 862.350 120.156 5
 -2 -9 3 1865.61 243.467 5
 -2 -9 2 504.295 163.335 5
 -2 -9 1 1590.71 248.718 8
 -2 -9 1 1399.19 268.607 5
 -2 -9 0 3816.76 441.206 8
 -2 -9 0 3446.43 408.058 5
 -2 -9 -1 -4.19067 145.920 8
 -2 -9 -1 139.181 110.560 5
 -2 -9 -2 16040.9 958.622 8
 -2 -9 -2 15830.0 781.859 5
 -2 -9 -3 3942.27 485.457 8
 -2 -9 -3 4172.15 369.002 5
 -2 -9 -4 6574.59 609.883 8
 -2 -9 -5 8439.48 566.800 14
 -2 -9 -5 8749.49 724.289 7
 -2 -9 -5 8783.07 678.846 8
 -2 -9 -6 6201.45 554.903 14
 -2 -9 -6 5448.67 508.565 8
 -2 -9 -6 5858.28 588.754 7
 -2 -9 -7 -1.29029 131.629 14
 -2 -9 -7 -39.8493 73.0652 8
 -2 -9 -7 -85.6388 158.707 7
 -2 -9 -8 5737.48 549.379 7
 -2 -9 -8 5992.18 610.879 14
 -2 -9 -9 8233.81 613.549 7
 -2 -9 -10 7507.44 530.130 7
 -2 -9 -11 2735.28 269.620 7
 -2 -10 2 -25.4968 48.9326 5
 -2 -10 1 4737.64 354.413 5
 -2 -10 0 8954.00 524.349 5
 -2 -10 -1 341.251 171.819 8
 -2 -10 -1 212.871 99.4185 5
 -2 -10 -2 1482.20 294.612 8
 -2 -10 -2 984.244 176.895 5
 -2 -10 -3 212.672 171.483 8
 -2 -10 -5 76.9325 156.415 8
 -2 -10 -5 433.955 192.155 7
 -2 -10 -6 50.6263 56.1138 14
 -2 -10 -6 165.337 123.682 8
 -2 -10 -6 237.139 165.688 7
 -2 -10 -7 266.199 117.655 8
 -2 -10 -7 103.981 127.761 7
 -2 -10 -7 290.389 129.975 14
 -2 -10 -8 3737.30 398.075 7
 -2 -10 -9 1732.52 250.364 7
 -2 -10 -10 333.034 109.685 7
 -2 -10 -11 1924.19 159.669 7
 -2 -11 0 727.087 84.1299 5
 -2 -11 -1 822.215 104.579 5
 -2 -11 -2 3020.99 316.359 8
 -2 -11 -3 803.084 180.047 7
 -2 -11 -3 1173.60 237.231 8
 -2 -11 -4 2569.08 335.965 8
 -2 -11 -4 2083.33 274.731 7
 -2 -11 -5 1162.19 221.083 7
 -2 -11 -5 1107.05 227.404 8
 -2 -11 -6 2033.91 262.920 8
 -2 -11 -6 1822.79 256.494 7
 -2 -11 -7 -9.31902 72.0025 7
 -2 -11 -8 562.645 134.855 7
 -2 -11 -9 146.760 68.4726 7
 -2 -12 -4 108.110 34.8777 7
 -2 -12 -5 2607.78 175.561 7
 -2 -12 -6 353.626 63.1048 7
 3 -11 -7 61.9539 41.5160 14
 3 -11 -6 1419.11 161.048 14
 3 -11 -6 1871.59 138.616 8
 3 -11 -5 3352.61 251.395 8
 3 -11 -5 1953.65 177.243 14
 3 -11 -4 99.0073 34.7927 14
 3 -11 -4 283.580 96.4296 8
 3 -11 -3 15186.1 573.188 8
 3 -11 -2 6115.09 325.206 8
 3 -10 -9 132.601 61.0458 14
 3 -10 -8 6078.11 431.526 14
 3 -10 -7 4570.24 424.866 14
 3 -10 -6 2974.10 356.015 14
 3 -10 -5 23466.0 956.036 14
 3 -10 -4 10543.7 607.770 14
 3 -10 -4 8115.07 494.589 4
 3 -10 -3 421.687 131.423 14
 3 -10 -3 368.988 152.175 4
 3 -10 -2 625.865 175.409 4
 3 -10 -1 52.1716 88.1713 4
 3 -10 0 2084.99 210.047 8
 3 -10 0 2212.80 267.979 4
 3 -10 1 2424.75 231.255 4
 3 -9 -9 4805.83 407.759 14
 3 -9 -9 4597.91 390.909 12
 3 -9 -8 -32.3328 136.176 14
 3 -9 -8 -2.82856 69.3576 12
 3 -9 -7 -17.6854 154.718 14
 3 -9 -7 -211.545 107.864 12
 3 -9 -6 17763.4 996.731 14
 3 -9 -5 23689.7 1136.33 14
 3 -9 -4 4738.53 504.429 14
 3 -9 -4 3783.81 391.435 4
 3 -9 -3 2032.06 319.835 4
 3 -9 -2 13425.7 827.631 4
 3 -9 -1 17024.2 928.929 4
 3 -9 0 -70.3347 136.683 4
 3 -9 1 106.201 108.906 4
 3 -9 2 63.6349 32.5981 5
 3 -9 2 38.4604 64.4191 4
 3 -9 3 674.700 87.9944 5
 3 -9 3 931.045 114.765 4
 3 -8 -10 -30.0724 98.5645 12
 3 -8 -10 4.70757 52.1130 14
 3 -8 -9 6129.79 564.545 12
 3 -8 -9 6283.88 526.639 14
 3 -8 -8 789.422 233.840 14
 3 -8 -8 1095.22 268.049 12
 3 -8 -7 3682.73 448.743 12
 3 -8 -7 3946.27 500.871 14
 3 -8 -6 86.8283 180.518 14
 3 -8 -6 -39.2398 86.9978 12
 3 -8 -6 23.7124 87.9069 17
 3 -8 -5 2538.62 355.991 17
 3 -8 -4 6125.08 490.218 4
 3 -8 -4 5141.82 523.440 17
 3 -8 -3 5319.87 551.775 17
 3 -8 -3 5157.09 491.807 4
 3 -8 -2 255.792 162.264 4
 3 -8 -2 6.82992 115.568 17
 3 -8 -1 2373.98 377.632 4
 3 -8 0 28888.9 1270.15 4
 -3 8 -1 585.322 155.862 10
 3 -8 1 499.066 158.928 5
 3 -8 1 348.822 184.312 4
 3 -8 2 9288.37 567.363 5
 3 -8 2 11861.7 741.098 4
 3 -8 3 3445.86 339.463 5
 3 -8 3 3474.89 350.161 4
 3 -8 4 1220.24 180.879 5
 3 -8 4 1093.73 138.844 4
 3 -8 5 8759.63 360.212 5
 3 -7 -11 235.814 111.400 12
 3 -7 -10 198.443 91.1378 13
 3 -7 -10 167.526 137.324 12
 3 -7 -9 -207.025 127.216 14
 3 -7 -9 117.223 88.5775 13
 3 -7 -9 -66.0979 133.490 12
 3 -7 -8 3438.94 459.883 14
 3 -7 -8 3423.26 490.232 12
 3 -7 -7 7021.88 657.629 12
 3 -7 -7 7732.74 683.991 14
 3 -7 -6 8617.18 729.603 14
 3 -7 -6 8622.66 669.749 12
 3 -7 -6 8118.99 558.380 17
 3 -7 -5 233.820 124.890 17
 3 -7 -5 201.226 97.4757 12
 3 -7 -4 43159.6 2697.50 15
 3 -7 -4 40414.7 1366.68 17
 3 -7 -3 7069.30 532.905 4
 3 -7 -3 6765.52 572.509 17
 3 -7 -2 539.192 177.671 4
 3 -7 -2 506.053 182.616 17
 3 -7 -1 195.311 117.155 4
 3 -7 -1 42.6095 103.493 20
 3 -7 -1 243.884 150.756 17
 3 -7 0 4514.36 492.860 17
 3 -7 0 4644.71 505.163 4
 3 -7 1 12892.2 831.996 4
 -3 7 -1 13605.6 722.734 10
 3 -7 2 893.030 231.216 4
 -3 7 -2 898.305 222.248 10
 3 -7 3 825.862 207.037 4
 -3 7 -3 990.569 240.823 10
 -3 7 -4 1.42846 99.8624 10
 3 -7 4 -185.942 91.6768 4
 3 -7 5 215.291 117.285 5
 3 -7 6 807.124 144.582 5
 3 -6 -11 1050.95 180.188 13
 3 -6 -11 1217.94 213.642 12
 3 -6 -10 11387.2 685.479 13
 3 -6 -10 10703.1 775.780 12
 3 -6 -9 10304.3 698.994 14
 3 -6 -9 10501.4 702.279 13
 3 -6 -9 10048.0 827.499 12
 3 -6 -8 441.748 184.891 14
 3 -6 -8 117.233 106.222 13
 3 -6 -8 362.629 197.112 12
 3 -6 -7 3215.39 346.966 13
 3 -6 -7 2989.42 447.071 12
 3 -6 -7 3062.56 424.490 14
 3 -6 -6 11006.1 770.223 14
 3 -6 -6 11162.4 766.177 12
 3 -6 -5 20687.2 928.479 12
 3 -6 -5 20997.3 871.293 17
 3 -6 -4 608.376 169.845 17
 3 -6 -4 2051.30 754.511 15
 3 -6 -3 560.669 417.012 15
 3 -6 -3 1143.82 214.530 17
 3 -6 -2 7555.33 544.775 17
 3 -6 -2 8697.49 1153.80 15
 3 -6 -1 15008.4 1577.47 1
 3 -6 -1 13345.3 715.244 3
 3 -6 -1 13283.4 726.568 17
 3 -6 0 629.602 176.647 3
 3 -6 0 528.215 336.580 1
 3 -6 0 508.171 146.646 17
 3 -6 1 1730.41 290.812 17
 3 -6 1 1380.29 472.033 1
 -3 6 -1 1304.37 438.945 19
 -3 6 -1 1368.69 217.260 10
 -3 6 -2 138.032 208.040 19
 -3 6 -2 31.1845 66.8828 10
 -3 6 -3 15077.5 866.817 10
 3 -6 3 16562.1 891.955 4
 3 -6 4 1312.79 245.461 4
 -3 6 -4 1439.79 289.997 10
 -3 6 -5 17.4259 124.660 10
 3 -6 7 3569.16 319.412 5
 3 -5 -11 741.084 195.665 13
 3 -5 -11 653.335 160.973 12
 3 -5 -10 0.56155 111.861 13
 3 -5 -10 -36.2857 106.364 12
 3 -5 -9 2462.10 386.443 13
 3 -5 -9 2036.62 399.388 12
 3 -5 -8 4091.90 456.486 14
 3 -5 -8 3501.41 425.474 13
 3 -5 -8 3356.94 496.108 12
 3 -5 -7 16366.9 890.151 14
 3 -5 -7 16489.9 836.414 13
 3 -5 -7 18482.5 2208.21 15
 3 -5 -7 16269.2 1006.47 12
 3 -5 -6 11193.9 705.017 14
 3 -5 -6 10753.5 541.240 13
 3 -5 -6 11294.7 769.753 12
 3 -5 -6 11886.3 1808.60 15
 3 -5 -5 2477.30 799.213 15
 3 -5 -4 -417.551 402.561 15
 3 -5 -3 426.747 350.827 15
 3 -5 -2 1032.57 285.931 20
 3 -5 -2 1253.89 491.278 15
 3 -5 -1 7701.07 1046.25 15
 3 -5 -1 8226.29 1122.54 1
 3 -5 0 632.259 391.996 1
 -3 5 -1 819.002 393.003 19
 3 -5 1 1196.99 439.299 1
 -3 5 -2 33.0093 171.662 19
 3 -5 2 -251.289 230.912 1
 -3 5 -2 86.0449 75.9531 10
 3 -5 2 245.219 112.576 3
 -3 5 -3 655.374 178.633 10
 -3 5 -3 447.940 307.465 19
 3 -5 3 614.043 187.453 3
 -3 5 -4 85.9093 112.475 10
 -3 5 -5 2147.92 361.197 10
 -3 5 -6 994.586 241.334 10
 -3 5 -6 1133.31 196.081 11
 -3 5 -7 1097.90 166.819 11
 -3 5 -7 1171.95 233.822 10
 3 -5 8 236.488 94.4845 5
 3 -4 -12 -54.4782 43.9532 13
 3 -4 -11 415.363 153.182 13
 3 -4 -11 255.790 89.2286 12
 3 -4 -10 661.627 225.011 13
 3 -4 -10 461.244 193.562 12
 3 -4 -9 908.397 251.879 13
 3 -4 -9 1208.85 216.537 7
 3 -4 -9 1029.82 297.773 12
 3 -4 -8 17868.4 988.013 13
 3 -4 -8 17323.8 1079.03 12
 3 -4 -7 16862.0 868.557 13
 3 -4 -7 17974.9 1042.91 12
 3 -4 -7 18095.3 2167.77 15
 3 -4 -6 900.023 579.236 15
 3 -4 -5 44851.8 3338.38 15
 3 -4 -4 16217.9 1921.29 15
 3 -4 -3 2144.31 698.826 15
 3 -4 -2 7419.26 743.625 20
 3 -4 -2 11699.0 1437.32 15
 3 -4 -1 1675.18 496.588 1
 3 -4 -1 1365.56 470.606 15
 3 -4 0 20889.5 1579.26 15
 3 -4 0 20867.5 1643.35 1
 -3 4 -1 1589.11 444.915 19
 3 -4 1 1127.42 387.027 1
 -3 4 -2 11498.1 1293.01 19
 3 -4 2 10110.6 1101.80 1
 -3 4 -3 6103.08 1015.99 19
 3 -4 3 7045.68 854.648 1
 -3 4 -4 1414.53 544.675 19
 3 -4 4 1373.49 219.292 3
 -3 4 -4 2013.17 293.176 10
 -3 4 -5 254.685 110.966 11
 -3 4 -5 208.772 120.265 10
 -3 4 -6 2889.57 407.158 10
 -3 4 -6 2783.97 338.119 11
 -3 4 -7 3103.68 403.404 10
 -3 4 -7 2882.47 338.029 11
 -3 4 -8 1476.09 211.082 11
 3 -4 9 1119.74 156.835 5
 -3 4 -9 1353.01 141.369 11
 3 -3 -11 1516.42 261.916 13
 3 -3 -10 347.790 202.349 13
 3 -3 -10 273.745 130.874 12
 3 -3 -9 737.227 236.541 13
 3 -3 -9 692.082 231.159 12
 3 -3 -8 518.341 164.395 13
 3 -3 -8 740.882 186.970 7
 3 -3 -8 708.452 233.123 12
 3 -3 -7 1487.67 284.391 13
 3 -3 -7 1516.89 606.759 15
 3 -3 -6 31883.8 2800.47 15
 3 -3 -5 12534.6 1672.00 15
 3 -3 -4 3217.44 878.889 15
 3 -3 -3 31557.6 1169.61 20
 3 -3 -3 31185.9 2422.85 15
 3 -3 -2 30205.2 1304.72 20
 3 -3 -2 34744.5 2419.12 15
 3 -3 -1 994.085 294.442 20
 3 -3 0 41016.7 2103.83 1
 3 -3 1 605.314 317.677 1
 -3 3 -1 780.147 325.284 19
 3 -3 2 143460. 3789.44 1
 -3 3 -2 138818. 4297.28 19
 -3 3 -3 21986.7 1844.72 19
 3 -3 3 24262.9 1511.28 1
 -3 3 -4 756.574 385.291 19
 3 -3 5 299.269 221.700 20
 -3 3 -5 576.174 337.212 19
 -3 3 -5 43.7327 72.2562 11
 -3 3 -5 281.488 124.249 10
 -3 3 -6 10385.8 698.671 10
 -3 3 -6 10540.2 667.386 11
 -3 3 -6 10127.6 576.839 21
 -3 3 -7 -66.0598 141.084 21
 -3 3 -7 276.056 140.823 11
 -3 3 -7 111.148 121.824 10
 -3 3 -8 291.125 123.093 10
 -3 3 -8 364.057 166.865 11
 -3 3 -9 33.0486 68.4718 11
 -3 3 -10 476.312 84.2674 11
 3 -2 -11 136.414 110.595 13
 3 -2 -10 254.863 181.813 13
 3 -2 -9 4290.75 541.994 13
 3 -2 -9 3463.56 427.375 12
 3 -2 -8 3947.46 448.247 7
 3 -2 -8 4105.52 527.381 13
 3 -2 -8 3927.25 497.319 12
 3 -2 -7 24234.3 892.631 7
 3 -2 -7 29300.9 1231.82 13
 3 -2 -7 26502.7 858.978 16
 3 -2 -7 21788.4 2090.16 15
 3 -2 -6 32526.1 2684.91 15
 3 -2 -5 2804.56 768.515 15
 3 -2 -4 2497.98 742.087 15
 3 -2 -3 52091.1 3069.76 15
 3 -2 -3 34345.4 1219.11 20
 3 -2 -2 10473.7 733.804 20
 3 -2 -1 46071.7 1651.11 20
 3 -2 0 51492.3 1981.67 20
 3 -2 1 47939.2 2114.02 20
 3 -2 2 57194.9 2096.62 1
 -3 2 -2 50792.7 2411.90 19
 3 -2 3 34901.8 1555.62 1
 -3 2 -3 31166.4 2048.92 19
 -3 2 -4 48007.0 2751.46 19
 3 -2 5 33408.9 2139.40 20
 -3 2 -5 34255.8 2455.49 19
 -3 2 -6 18117.1 835.331 10
 3 -2 6 17355.2 1417.37 20
 -3 2 -6 17140.1 828.496 11
 -3 2 -7 0.58326 106.752 11
 -3 2 -7 60.5682 130.889 21
 -3 2 -7 178.140 125.908 10
 -3 2 -8 3135.00 372.745 21
 -3 2 -8 2747.65 386.548 11
 -3 2 -8 3133.47 367.849 10
 -3 2 -9 62.2755 99.7045 11
 -3 2 -10 2591.17 281.671 11
 3 -1 -11 -80.7198 84.1403 13
 3 -1 -10 305.100 185.079 13
 3 -1 -9 10880.8 848.064 13
 3 -1 -8 1763.51 354.208 13
 3 -1 -8 1601.42 297.191 12
 3 -1 -8 1573.64 261.386 16
 3 -1 -7 7120.78 648.881 13
 3 -1 -7 6799.38 494.429 16
 3 -1 -6 283.274 267.204 15
 3 -1 -5 4139.88 908.612 15
 3 -1 -4 13500.6 886.813 19
 3 -1 -4 14118.3 1586.05 15
 3 -1 -3 5358.52 551.617 20
 3 -1 -3 7444.72 1131.85 15
 3 -1 -2 37172.4 1396.06 20
 3 -1 -1 166.697 151.934 20
 3 -1 0 2296.99 389.547 20
 3 -1 1 29042.0 1484.09 20
 3 -1 2 7047.26 833.667 20
 3 -1 3 129882. 3710.11 20
 3 -1 4 121032. 3736.60 20
 -3 1 -4 121293. 4071.12 19
 3 -1 5 6042.09 897.717 20
 3 -1 6 2198.69 506.290 20
 -3 1 -7 1705.82 254.168 21
 -3 1 -7 1867.74 258.965 10
 -3 1 -7 1425.59 267.255 11
 -3 1 -8 7196.95 569.184 21
 -3 1 -8 6785.74 500.591 10
 -3 1 -8 6843.03 615.995 11
 -3 1 -9 7.89683 129.701 11
 -3 1 -10 649.218 189.630 11
 -3 1 -11 1436.38 188.172 11
 3 0 -11 287.352 68.8177 13
 3 0 -10 748.433 208.882 13
 3 0 -9 7543.37 696.281 13
 3 0 -9 7505.13 460.193 11
 3 0 -9 7943.07 525.446 16
 3 0 -8 4993.18 600.290 13
 3 0 -8 4707.56 408.804 11
 3 0 -8 5020.87 478.943 16
 3 0 -7 477.717 229.082 13
 3 0 -7 587.908 146.879 11
 3 0 -7 543.214 190.632 16
 3 0 -6 44788.9 1519.85 13
 3 0 -6 43117.6 1182.43 16
 3 0 -5 1058.22 433.800 15
 3 0 -4 2159.97 592.822 15
 3 0 -4 967.061 310.477 19
 3 0 -3 1655.36 555.130 15
 3 0 -3 1750.23 364.912 20
 3 0 -2 21226.8 1185.07 20
 3 0 -1 18.9594 104.767 20
 3 0 0 80325.4 2176.44 20
 3 0 1 222983. 3731.15 20
 3 0 2 17443.4 1147.27 20
 3 0 3 3181.67 554.051 20
 3 0 4 45386.2 2122.94 20
 3 0 5 9505.85 955.109 20
 3 0 6 7.34746 187.404 20
 -3 0 -7 95564.4 1832.69 21
 -3 0 -7 95423.9 2026.01 11
 -3 0 -8 110864. 2108.16 7
 -3 0 -8 112984. 2224.89 21
 -3 0 -8 115565. 2475.33 11
 -3 0 -9 -1.23668 121.745 11
 -3 0 -10 15792.2 906.162 11
 -3 0 -11 1306.08 221.807 11
 3 1 -10 595.013 146.375 13
 3 1 -9 446.512 176.465 13
 3 1 -9 920.378 190.554 16
 3 1 -9 433.904 126.773 11
 3 1 -8 6406.02 645.716 13
 3 1 -8 7070.09 545.298 11
 3 1 -8 7045.31 586.454 16
 3 1 -7 11468.0 712.172 11
 3 1 -7 10724.7 853.599 13
 3 1 -7 11258.9 735.542 16
 3 1 -6 8417.11 708.323 13
 3 1 -6 8413.24 551.119 11
 3 1 -5 1670.25 481.449 19
 3 1 -4 1614.58 441.708 15
 3 1 -4 1421.32 443.480 19
 3 1 -3 12337.2 1129.00 20
 3 1 -3 13441.5 1309.10 15
 3 1 -2 55306.4 2260.13 20
 3 1 -1 32764.9 1588.95 20
 3 1 0 25291.6 1314.40 20
 3 1 1 331166. 4630.99 20
 3 1 2 45227.9 1745.22 20
 3 1 3 24040.7 1351.16 20
 3 1 4 6510.02 710.348 20
 3 1 5 87071.1 2613.84 20
 3 1 6 64986.8 2220.56 20
 -3 -1 -7 9288.22 1234.24 6
 -3 -1 -7 8686.93 588.583 11
 -3 -1 -7 7745.93 501.621 21
 -3 -1 -8 18.5016 86.7781 11
 -3 -1 -8 -182.218 117.840 7
 -3 -1 -8 -37.5088 135.154 21
 -3 -1 -9 35576.7 1270.71 7
 -3 -1 -9 35291.2 1345.79 21
 -3 -1 -9 36521.1 1459.44 11
 -3 -1 -10 754.798 240.211 11
 -3 -1 -11 153.400 117.682 11
 -3 -1 -12 2795.72 230.718 11
 3 2 -9 -80.6322 95.6472 13
 3 2 -9 2.21715 101.904 16
 3 2 -9 154.121 98.6169 11
 3 2 -8 7837.02 671.540 13
 3 2 -8 9053.39 637.774 11
 3 2 -8 8515.43 652.761 16
 3 2 -7 10516.3 862.888 13
 3 2 -7 12169.4 782.614 11
 3 2 -6 292.011 146.120 13
 3 2 -6 459.074 168.668 11
 3 2 -5 -272.513 243.090 19
 3 2 -5 -122.003 93.3431 11
 3 2 -4 -25.5510 130.929 19
 3 2 -3 19119.1 1657.27 19
 3 2 -2 1745.88 496.619 20
 3 2 -1 16262.8 1313.26 20
 3 2 0 3522.25 595.606 20
 3 2 1 5526.95 684.437 20
 3 2 2 415.835 232.595 20
 3 2 3 8082.18 785.051 20
 3 2 3 7497.83 929.879 2
 3 2 4 15248.5 1063.83 20
 3 2 4 14354.0 1332.87 2
 3 2 5 5026.61 613.015 20
 -3 -2 -5 5692.48 773.436 6
 -3 -2 -6 22999.2 1720.21 6
 -3 -2 -7 1262.46 452.100 6
 -3 -2 -8 961.655 199.712 13
 -3 -2 -8 715.740 207.514 21
 -3 -2 -8 675.098 187.918 7
 -3 -2 -8 551.135 181.723 11
 -3 -2 -9 31139.8 1185.99 7
 -3 -2 -9 32369.9 1358.08 11
 -3 -2 -10 24039.2 1081.93 7
 -3 -2 -10 24954.5 1193.40 11
 -3 -2 -11 80.1371 103.897 11
 -3 -2 -12 60.7417 54.9677 11
 3 3 -9 1714.15 199.744 16
 3 3 -8 1487.79 237.736 13
 3 3 -8 2341.95 321.509 11
 3 3 -8 2053.60 312.929 16
 3 3 -7 -167.859 156.819 13
 3 3 -7 98.8576 124.959 11
 3 3 -6 1122.92 299.331 13
 3 3 -6 1767.15 342.252 11
 3 3 -5 2441.74 680.177 19
 3 3 -5 2744.07 379.138 11
 3 3 -4 94.5756 195.802 19
 3 3 -3 3487.48 809.047 19
 3 3 -2 44356.2 2635.44 19
 3 3 -2 42888.5 2620.98 20
 3 3 -1 32950.6 2104.71 20
 3 3 0 148.375 293.368 20
 3 3 1 49184.5 2320.56 20
 3 3 2 5198.24 773.922 2
 3 3 2 4970.77 726.520 20
 3 3 3 5487.33 842.900 2
 3 3 3 5733.56 707.381 20
 -3 -3 -3 5126.71 454.718 6
 3 3 4 8859.57 1134.74 2
 3 3 4 9399.19 861.036 20
 -3 -3 -4 9140.08 738.778 6
 3 3 5 41144.0 2546.12 2
 -3 -3 -5 42973.3 1925.77 6
 3 3 5 42657.1 1720.58 20
 -3 -3 -6 5.31142 81.0211 6
 3 3 6 775.497 393.718 2
 -3 -3 -7 36404.0 2259.46 6
 -3 -3 -8 2531.73 358.682 13
 -3 -3 -8 2695.22 359.947 11
 -3 -3 -8 2631.38 319.105 7
 -3 -3 -8 2406.65 312.901 21
 -3 -3 -8 3559.21 757.283 6
 -3 -3 -9 13477.7 861.838 13
 -3 -3 -9 12073.6 752.178 7
 -3 -3 -9 12681.3 831.850 11
 -3 -3 -10 3017.20 398.013 13
 -3 -3 -10 4060.15 467.273 7
 -3 -3 -10 4226.33 496.978 11
 -3 -3 -11 9217.19 637.545 7
 -3 -3 -11 8859.03 625.093 11
 -3 -3 -12 3969.61 305.275 11
 3 4 -8 159.725 122.225 16
 3 4 -7 306.155 125.769 13
 3 4 -7 52.1434 133.419 11
 3 4 -6 16005.4 981.453 11
 -3 -4 6 17082.4 759.937 5
 3 4 -5 10700.5 800.591 11
 -3 -4 5 9300.58 605.855 5
 3 4 -4 914.864 222.728 11
 -3 -4 4 701.656 181.933 5
 3 4 -4 863.225 434.338 19
 3 4 -3 401.385 356.929 19
 3 4 -2 5341.96 1070.57 19
 3 4 -1 687.164 406.806 20
 3 4 -1 409.619 340.633 19
 3 4 0 29967.5 2153.95 20
 3 4 1 85773.3 3356.07 20
 3 4 2 48191.7 2449.67 2
 3 4 2 45273.9 2320.62 20
 3 4 3 2816.85 662.533 2
 3 4 3 3153.21 607.654 20
 3 4 4 59505.6 3122.31 2
 3 4 4 56059.3 2291.31 20
 3 4 5 271.676 338.767 2
 -3 -4 -5 -135.065 106.564 6
 3 4 5 83.7635 135.170 20
 3 4 6 6303.72 1134.82 2
 -3 -4 -6 5758.34 780.835 6
 3 4 7 3172.91 835.219 2
 -3 -4 -7 3295.42 619.350 6
 -3 -4 -8 140.635 131.824 13
 -3 -4 -8 101.056 112.566 7
 -3 -4 -8 123.445 110.972 11
 -3 -4 -9 610.977 205.946 13
 -3 -4 -9 600.173 210.077 7
 -3 -4 -9 580.890 189.096 11
 -3 -4 -10 -46.2225 143.975 13
 -3 -4 -10 137.660 165.265 7
 -3 -4 -10 124.560 149.503 11
 -3 -4 -11 27469.3 1129.11 7
 -3 -4 -11 26430.8 1007.64 11
 -3 -4 -12 2093.86 205.675 11
 3 5 -8 2855.98 230.173 16
 3 5 -7 496.941 172.856 16
 -3 -5 6 78.5091 72.8101 5
 3 5 -6 184.597 170.815 11
 3 5 -5 411.209 174.518 13
 -3 -5 5 685.469 191.938 5
 3 5 -5 779.418 254.381 11
 3 5 -4 393.099 184.869 11
 -3 -5 4 512.750 183.596 5
 -3 -5 3 8137.89 593.432 5
 3 5 -3 8900.57 668.028 11
 3 5 -3 8970.85 1421.08 19
 3 5 -2 384.693 130.058 11
 -3 -5 2 467.338 151.270 5
 3 5 -1 9188.57 1374.99 19
 3 5 0 20306.9 1863.10 19
 3 5 1 547.103 379.032 20
 3 5 2 4296.05 789.022 2
 3 5 2 4107.04 814.002 20
 3 5 3 7118.53 1108.12 2
 3 5 3 4947.35 815.657 20
 3 5 4 10491.8 1385.49 2
 3 5 4 8609.72 959.128 20
 3 5 5 87420.9 4322.47 2
 3 5 6 4635.24 1062.03 2
 -3 -5 -7 545.250 211.916 13
 -3 -5 -7 462.413 152.382 7
 3 5 7 679.443 457.861 2
 -3 -5 -8 27928.7 1287.74 13
 -3 -5 -8 25772.3 1061.32 7
 -3 -5 -8 26753.5 1028.39 11
 -3 -5 -9 457.875 217.713 13
 -3 -5 -9 758.774 202.015 11
 -3 -5 -9 612.817 215.363 7
 -3 -5 -10 9070.61 699.384 7
 -3 -5 -10 6703.41 538.732 11
 -3 -5 -11 2171.28 340.907 7
 -3 -5 -11 1876.61 252.864 11
 -3 -5 -12 921.359 192.432 7
 3 6 -7 1534.46 194.144 16
 -3 -6 6 3098.65 286.657 5
 -3 -6 5 102.415 113.567 5
 -3 -6 4 20211.8 1013.00 5
 -3 -6 3 1257.48 286.908 5
 -3 -6 2 809.873 223.718 5
 3 6 -2 356.448 456.741 19
 -3 -6 1 -161.186 103.684 8
 -3 -6 1 -40.5458 104.423 5
 3 6 -1 -464.471 369.662 19
 3 6 0 1818.40 661.237 19
 3 6 1 6916.26 1089.79 19
 3 6 2 8333.60 1097.08 2
 3 6 2 11974.7 1302.26 19
 3 6 3 16652.5 1735.72 2
 3 6 4 62594.0 3640.79 2
 3 6 5 317.029 303.324 2
 -3 -6 -6 34749.7 1158.38 7
 -3 -6 -6 33472.7 1205.83 14
 -3 -6 -7 1443.45 300.017 14
 -3 -6 -7 1360.03 248.210 7
 3 6 7 2303.68 799.854 2
 -3 -6 -8 159.205 128.829 7
 -3 -6 -8 113.640 83.2733 11
 -3 -6 -9 122.972 140.776 7
 -3 -6 -10 2175.01 351.177 7
 -3 -6 -11 4406.29 472.096 7
 -3 -6 -12 91.5747 93.1442 7
 3 7 -6 55.0247 69.2596 16
 -3 -7 5 708.237 163.445 5
 -3 -7 4 173.393 132.583 5
 -3 -7 3 1196.55 274.712 5
 -3 -7 2 4778.06 518.410 5
 -3 -7 1 20346.3 945.259 8
 -3 -7 1 20340.1 1031.28 5
 -3 -7 0 9067.78 655.420 8
 3 7 0 8396.93 1304.87 19
 -3 -7 0 9681.47 675.311 5
 -3 -7 -1 6558.56 550.731 8
 3 7 1 7269.90 1172.92 19
 -3 -7 -1 6503.15 523.612 5
 -3 -7 -2 13294.4 771.273 8
 3 7 2 12817.6 1410.32 19
 -3 -7 -2 12910.3 677.280 5
 -3 -7 -3 8740.71 617.837 8
 3 7 3 6559.54 1087.51 2
 -3 -7 -3 7258.16 459.897 5
 -3 -7 -4 103.746 108.750 8
 -3 -7 -4 500.709 117.603 5
 3 7 4 -394.637 321.581 2
 -3 -7 -4 -782.514 410.624 1
 -3 -7 -5 22015.9 904.734 8
 -3 -7 -5 21122.7 851.039 14
 3 7 6 85291.2 4807.46 2
 -3 -7 -6 95903.6 2106.59 7
 -3 -7 -6 88468.6 1668.10 8
 -3 -7 -6 92358.4 2131.50 14
 3 7 7 37344.7 3251.44 2
 -3 -7 -7 35840.5 1342.53 7
 -3 -7 -7 34459.1 1436.43 14
 -3 -7 -8 8568.50 686.388 7
 -3 -7 -9 7919.20 659.744 7
 -3 -7 -10 2495.59 381.276 7
 -3 -7 -11 3590.24 394.159 7
 -3 -7 -12 646.296 148.768 7
 3 8 -5 1801.66 169.536 16
 -3 -8 5 2158.53 165.237 5
 -3 -8 4 40.2574 81.3239 5
 -3 -8 3 1667.72 278.509 5
 -3 -8 2 30.8225 136.622 5
 -3 -8 1 18109.1 980.308 5
 -3 -8 0 40.4321 130.961 8
 -3 -8 0 -78.8475 191.321 5
 -3 -8 -1 4005.43 476.706 8
 -3 -8 -1 3572.28 417.889 5
 -3 -8 -2 459.549 192.304 8
 -3 -8 -2 529.370 178.839 5
 -3 -8 -3 13.3859 149.778 8
 -3 -8 -3 86.1713 86.2350 5
 -3 -8 -4 1716.68 291.407 8
 -3 -8 -4 2215.15 262.009 5
 -3 -8 -5 27756.1 1156.50 8
 3 8 5 21106.8 2173.22 2
 -3 -8 -6 21639.8 982.364 8
 -3 -8 -6 23596.7 1117.83 7
 -3 -8 -6 23059.1 1077.01 14
 -3 -8 -7 11568.1 806.728 7
 -3 -8 -7 11563.9 839.450 14
 -3 -8 -8 3236.83 424.150 7
 -3 -8 -9 -54.1697 142.620 7
 -3 -8 -10 14959.1 827.103 7
 -3 -8 -11 183.185 113.644 7
 -3 -8 -12 12431.4 495.629 7
 -3 -9 3 797.194 151.247 5
 3 9 -3 356.866 81.9224 16
 -3 -9 2 319.559 145.153 5
 -3 -9 1 2006.28 300.923 5
 -3 -9 0 585.962 203.019 5
 -3 -9 -1 3960.77 467.573 8
 -3 -9 -1 3798.59 426.426 5
 -3 -9 -2 41.2778 142.104 8
 -3 -9 -2 223.194 137.977 5
 -3 -9 -3 3332.77 472.674 8
 -3 -9 -3 3179.75 353.333 5
 -3 -9 -4 18985.4 1055.18 8
 -3 -9 -4 18933.9 771.351 5
 -3 -9 -5 448.587 199.010 8
 -3 -9 -5 414.290 196.967 7
 -3 -9 -6 1506.75 279.300 8
 -3 -9 -6 1227.29 293.939 7
 -3 -9 -7 6204.63 589.575 7
 -3 -9 -8 16640.6 907.529 7
 -3 -9 -9 7517.53 585.936 7
 -3 -9 -10 548.603 168.494 7
 -3 -9 -11 4912.69 351.501 7
 -3 -10 2 0.73863 39.5730 5
 -3 -10 1 444.519 119.915 5
 -3 -10 0 61.5257 85.6069 5
 -3 -10 -1 977.081 193.606 5
 -3 -10 -2 3547.63 431.894 8
 -3 -10 -2 3954.26 359.817 5
 -3 -10 -3 5878.63 586.903 8
 -3 -10 -3 4069.69 349.515 5
 -3 -10 -4 1237.20 300.953 8
 -3 -10 -5 4092.67 469.786 8
 -3 -10 -5 3687.89 457.413 7
 -3 -10 -6 309.502 135.989 8
 -3 -10 -6 512.563 216.221 7
 -3 -10 -7 3808.85 421.428 7
 -3 -10 -8 8368.11 577.341 7
 -3 -10 -9 96.5522 90.8026 7
 -3 -10 -10 4052.43 316.915 7
 -3 -10 -11 9446.31 349.730 7
 -3 -11 0 1683.38 125.615 5
 -3 -11 -1 4829.71 256.926 5
 -3 -11 -2 -97.4431 47.5856 5
 -3 -11 -3 212.476 117.755 7
 -3 -11 -4 1266.49 218.110 7
 -3 -11 -5 371.443 139.202 7
 -3 -11 -6 901.402 183.279 7
 -3 -11 -7 1083.47 191.719 7
 -3 -11 -8 -20.9993 61.6167 7
 -3 -11 -9 8346.84 388.326 7
 -3 -12 -4 730.952 95.8333 7
 -3 -12 -5 -51.2186 39.0354 7
 -3 -12 -6 1431.60 136.449 7
 -3 -12 -7 726.259 92.7293 7
 4 -11 -4 8396.14 325.565 8
 4 -11 -3 1730.36 149.744 8
 4 -10 -8 222.849 70.1362 14
 4 -10 -7 1216.34 189.336 14
 4 -10 -6 7944.85 507.425 14
 4 -10 -5 11196.7 611.053 14
 4 -10 -4 483.678 142.039 14
 4 -10 -4 319.760 77.6200 4
 4 -10 -3 8966.04 485.077 14
 4 -10 -3 9709.13 502.371 4
 4 -10 -2 4705.47 290.302 14
 4 -10 -2 5122.98 393.590 4
 4 -10 -1 187.425 90.3305 4
 4 -10 0 167.356 47.6546 8
 4 -10 0 29.3433 61.2094 4
 4 -10 1 43.8108 33.8742 4
 4 -9 -9 1045.42 142.877 14
 4 -9 -8 -59.2057 104.495 14
 4 -9 -8 52.9854 42.6761 12
 4 -9 -7 -150.481 124.891 14
 4 -9 -6 52.2546 127.971 14
 4 -9 -5 1446.70 298.353 14
 4 -9 -4 4468.43 482.639 14
 4 -9 -4 5427.33 414.824 4
 4 -9 -3 17340.1 828.675 4
 4 -9 -2 2108.44 312.850 4
 4 -9 -1 16.1259 102.947 4
 4 -9 0 144.748 128.607 4
 4 -9 1 241.314 120.836 4
 4 -9 2 -12.5531 57.5661 4
 4 -8 -10 3097.51 268.697 12
 4 -8 -9 -28.6074 67.0380 14
 4 -8 -9 -26.2376 82.4204 12
 4 -8 -8 2038.33 304.373 14
 4 -8 -8 2085.20 312.466 12
 4 -8 -7 211.142 162.308 14
 4 -8 -7 278.977 111.737 12
 4 -8 -6 5053.39 553.042 14
 4 -8 -6 4708.74 439.058 12
 4 -8 -6 5055.92 459.035 17
 4 -8 -5 9778.51 696.263 17
 4 -8 -4 28705.5 1005.16 4
 4 -8 -4 27788.5 1231.31 17
 4 -8 -3 7984.23 682.931 17
 4 -8 -3 9154.43 646.496 4
 4 -8 -2 386.874 160.458 4
 4 -8 -2 333.359 169.445 17
 4 -8 -1 2877.40 418.184 17
 4 -8 -1 2927.99 415.995 4
 4 -8 0 11258.0 791.949 4
 -4 8 -1 13133.2 600.954 10
 4 -8 1 12723.0 815.610 4
 4 -8 2 3840.53 306.806 5
 -4 8 -2 4352.46 359.149 10
 4 -8 2 4200.76 433.155 4
 4 -8 3 13158.6 544.588 5
 4 -8 3 18546.0 755.124 4
 4 -8 4 11359.9 423.534 5
 4 -8 4 9664.25 339.213 4
 4 -7 -10 1234.77 227.191 12
 4 -7 -9 884.369 177.969 14
 4 -7 -9 1196.26 265.181 12
 4 -7 -8 -21.7027 87.4374 14
 4 -7 -8 -66.6351 126.669 12
 4 -7 -7 3832.68 477.730 14
 4 -7 -7 3911.31 483.641 12
 4 -7 -6 23193.1 1187.13 14
 4 -7 -6 23572.2 1082.54 12
 4 -7 -6 22909.0 1000.04 17
 4 -7 -5 4382.60 430.731 12
 4 -7 -5 4641.20 490.017 17
 4 -7 -4 21491.9 1065.86 17
 4 -7 -3 4596.54 502.664 17
 4 -7 -3 4511.33 446.695 4
 4 -7 -2 7282.42 608.462 4
 4 -7 -2 7572.39 642.964 17
 4 -7 -1 4270.33 482.919 17
 4 -7 0 2829.28 393.153 17
 4 -7 1 -52.1717 112.468 4
 -4 7 -1 230.091 111.338 10
 4 -7 2 8481.26 673.553 4
 -4 7 -2 9038.10 611.821 10
 4 -7 3 305.036 151.769 4
 -4 7 -3 304.312 143.513 10
 4 -7 4 8111.38 511.914 4
 -4 7 -4 7165.67 527.377 10
 4 -7 5 142.531 98.3587 5
 4 -7 6 174.251 59.4354 5
 4 -6 -11 4336.39 309.938 12
 4 -6 -10 -46.5464 58.9902 13
 4 -6 -10 217.020 146.090 12
 4 -6 -9 3107.32 327.002 13
 4 -6 -9 3346.14 474.820 12
 4 -6 -8 4178.63 450.226 14
 4 -6 -8 5291.02 601.578 12
 4 -6 -7 2281.51 361.408 14
 4 -6 -7 2130.08 391.091 12
 4 -6 -6 146.661 169.007 14
 4 -6 -6 93.7557 159.391 12
 4 -6 -6 -17.4991 95.3637 17
 4 -6 -5 6072.71 537.752 12
 4 -6 -5 6363.63 557.797 17
 4 -6 -4 481.545 134.923 12
 4 -6 -4 499.748 158.588 17
 4 -6 -3 8655.54 644.532 17
 4 -6 -3 5359.75 1074.39 15
 4 -6 -2 3532.04 383.797 3
 4 -6 -2 3543.30 411.127 17
 4 -6 -2 4015.82 759.008 15
 4 -6 -1 9672.88 672.094 3
 4 -6 -1 9521.22 663.105 17
 4 -6 -1 9165.42 992.898 20
 4 -6 0 387.037 170.795 3
 4 -6 0 421.897 163.345 17
 4 -6 0 373.203 234.901 20
 4 -6 1 9578.61 715.694 3
 4 -6 1 9106.72 1157.50 20
 4 -6 1 9629.27 681.609 17
 -4 6 -1 9331.67 573.987 10
 4 -6 2 4419.12 494.240 3
 -4 6 -2 3986.28 414.967 10
 -4 6 -3 2753.00 381.836 10
 4 -6 4 1397.24 269.434 4
 -4 6 -4 1334.01 273.374 10
 4 -6 5 4499.15 372.032 4
 -4 6 -5 3897.34 433.202 10
 -4 6 -6 1477.91 246.399 10
 4 -6 7 437.066 115.575 5
 4 -5 -11 171.351 67.7523 13
 4 -5 -11 243.345 91.7937 12
 4 -5 -10 1638.80 256.115 13
 4 -5 -10 1763.95 290.778 12
 4 -5 -9 30371.1 1178.53 13
 4 -5 -9 31059.4 1409.47 12
 4 -5 -8 11151.9 717.665 13
 4 -5 -8 11312.5 900.303 12
 4 -5 -7 294.253 154.574 14
 4 -5 -7 234.040 107.635 13
 4 -5 -7 190.933 159.089 12
 4 -5 -6 8995.91 673.987 14
 4 -5 -6 8538.40 711.303 12
 4 -5 -6 7821.71 537.295 17
 4 -5 -6 9682.01 1645.67 15
 4 -5 -5 28936.1 1199.66 12
 4 -5 -5 28953.7 1077.07 17
 4 -5 -5 26635.2 2738.61 15
 4 -5 -4 7807.88 562.091 17
 4 -5 -4 8610.20 1507.16 15
 4 -5 -3 11786.7 1693.24 15
 4 -5 -2 110.288 241.271 15
 4 -5 -1 21548.2 1601.22 20
 4 -5 -1 24275.9 2065.88 15
 4 -5 0 35212.3 1176.94 3
 4 -5 0 36103.5 2236.62 20
 4 -5 1 10756.9 685.803 3
 4 -5 1 10684.5 1315.45 20
 4 -5 1 11777.8 653.714 17
 4 -5 2 207.412 239.759 20
 4 -5 2 506.444 167.988 3
 4 -5 2 41.6613 66.7158 17
 4 -5 3 1501.46 282.985 3
 -4 5 -3 1617.81 283.151 10
 4 -5 4 8374.93 622.967 3
 -4 5 -4 7173.26 620.600 10
 4 -5 5 142.951 96.9605 4
 -4 5 -5 96.5498 115.875 10
 -4 5 -6 581.255 208.664 10
 -4 5 -7 921.766 193.487 10
 4 -5 8 5605.83 335.810 5
 4 -4 -11 3792.04 319.137 13
 4 -4 -11 2100.03 195.145 12
 4 -4 -10 4073.88 435.780 13
 4 -4 -10 3776.75 425.404 12
 4 -4 -9 2828.21 408.846 13
 4 -4 -9 2572.76 424.995 12
 4 -4 -8 1642.82 308.773 13
 4 -4 -8 1251.94 315.680 12
 4 -4 -7 10458.1 702.180 13
 4 -4 -7 10746.6 873.724 12
 4 -4 -7 8374.18 1461.81 15
 4 -4 -6 21942.1 875.991 14
 4 -4 -6 23381.6 870.076 13
 4 -4 -5 42571.2 1185.04 17
 4 -4 -5 46653.6 3597.21 15
 4 -4 -4 573.011 460.660 15
 4 -4 -3 89533.3 4698.92 15
 4 -4 -2 9539.06 1483.89 15
 4 -4 -2 6058.04 724.477 20
 4 -4 -1 1680.07 428.832 20
 4 -4 -1 3448.94 826.283 15
 4 -4 0 5644.07 848.570 20
 4 -4 0 4876.45 887.633 15
 4 -4 1 9494.42 1192.01 20
 4 -4 1 9342.62 1170.06 15
 4 -4 2 2005.44 590.527 20
 4 -4 3 13768.0 746.737 3
 4 -4 3 14652.3 1638.18 20
 4 -4 4 5100.47 476.672 3
 4 -4 4 4966.50 941.990 20
 4 -4 5 368.748 148.150 3
 -4 4 -5 -30.2044 99.8331 10
 -4 4 -6 1758.80 245.879 11
 -4 4 -6 1463.64 237.981 21
 -4 4 -6 1485.67 294.599 10
 -4 4 -7 288.872 119.885 21
 -4 4 -7 360.760 111.580 11
 -4 4 -7 358.042 150.427 10
 -4 4 -8 162.097 63.5162 11
 -4 4 -8 109.881 94.8080 10
 4 -4 9 4.19695 24.0934 5
 4 -3 -11 805.070 160.849 13
 4 -3 -10 3390.39 422.863 13
 4 -3 -10 3146.51 356.533 12
 4 -3 -9 -19.2258 131.969 13
 4 -3 -9 121.324 162.600 12
 4 -3 -8 784.463 239.403 13
 4 -3 -8 817.113 282.410 12
 4 -3 -7 33992.7 1329.22 13
 4 -3 -7 34267.8 1099.01 16
 4 -3 -6 20028.0 898.161 13
 4 -3 -6 21816.2 2419.68 15
 4 -3 -6 19401.5 776.250 16
 4 -3 -5 639.745 439.246 15
 4 -3 -4 35943.7 3025.29 15
 4 -3 -3 12656.3 1781.61 15
 4 -3 -2 2664.04 462.762 20
 4 -3 -2 2687.97 802.828 15
 4 -3 -1 14049.7 1122.70 20
 4 -3 0 526.025 267.244 20
 4 -3 1 133540. 4191.72 20
 4 -3 2 69031.0 3259.50 20
 4 -3 3 2016.04 598.121 20
 4 -3 4 39554.4 1133.55 3
 4 -3 4 49398.7 2905.35 20
 -4 3 -5 169.153 76.1256 11
 4 -3 5 15.9173 56.7956 3
 4 -3 5 199.654 225.859 20
 -4 3 -6 1022.21 213.798 11
 -4 3 -6 796.758 216.071 10
 -4 3 -7 60.8950 139.600 21
 -4 3 -7 54.5212 121.154 11
 -4 3 -7 85.0263 132.104 10
 -4 3 -8 386.233 125.165 21
 -4 3 -8 529.512 150.752 11
 -4 3 -8 388.555 142.295 10
 -4 3 -9 1503.87 189.881 11
 4 -2 -11 989.821 171.258 13
 4 -2 -10 792.270 220.118 13
 4 -2 -10 391.524 107.751 12
 4 -2 -9 -21.3829 161.492 13
 4 -2 -9 169.549 135.713 12
 4 -2 -8 5407.23 610.601 13
 4 -2 -8 5456.88 472.342 16
 4 -2 -7 28912.3 1297.21 13
 4 -2 -7 28086.3 1064.76 16
 4 -2 -7 29399.0 2374.16 15
 4 -2 -6 14516.3 840.667 13
 4 -2 -6 13590.9 681.356 16
 4 -2 -5 43194.2 3261.39 15
 4 -2 -4 16032.8 1968.01 15
 4 -2 -3 84922.4 2372.97 20
 4 -2 -3 87534.8 4468.85 15
 4 -2 -2 15420.8 1074.53 20
 4 -2 -1 14058.4 1080.50 20
 4 -2 0 1486.16 399.752 20
 4 -2 1 5710.35 819.636 20
 4 -2 2 9912.93 1166.53 20
 4 -2 3 191.716 251.147 20
 4 -2 4 378.112 285.677 20
 4 -2 5 14153.3 1473.52 20
 -4 2 -5 13379.5 606.712 11
 -4 2 -6 11228.4 675.838 11
 4 -2 6 11147.4 1172.65 20
 -4 2 -7 352.274 171.167 11
 -4 2 -7 296.454 152.409 10
 -4 2 -7 247.820 146.763 21
 -4 2 -8 4491.55 437.020 21
 -4 2 -8 4051.89 443.568 11
 -4 2 -8 4279.04 436.781 10
 -4 2 -9 331.597 135.215 11
 -4 2 -9 199.668 84.8679 10
 -4 2 -10 25.4413 52.5416 11
 4 -1 -11 230.389 73.1297 13
 4 -1 -10 2740.87 363.288 13
 4 -1 -9 112.535 174.131 13
 4 -1 -9 312.736 123.526 12
 4 -1 -9 200.057 112.749 16
 4 -1 -8 416.349 235.524 13
 4 -1 -8 217.920 142.414 16
 4 -1 -7 13444.1 936.220 13
 4 -1 -7 12034.2 721.915 16
 4 -1 -6 21553.6 1100.53 13
 4 -1 -6 20421.6 877.729 16
 4 -1 -5 18751.1 1991.29 15
 4 -1 -4 8512.40 1372.07 15
 4 -1 -3 26271.1 1453.89 20
 4 -1 -3 28823.1 2463.30 15
 4 -1 -2 37626.5 1716.08 20
 4 -1 -1 59548.4 2183.16 20
 4 -1 0 67435.2 2409.95 20
 4 -1 1 38542.0 1933.37 20
 4 -1 2 52997.0 2438.71 20
 4 -1 3 3421.09 677.247 20
 4 -1 4 -53.4726 206.724 20
 4 -1 5 3107.88 660.460 20
 -4 1 -6 6923.28 511.910 11
 4 -1 6 5374.38 826.961 20
 -4 1 -7 752.350 199.564 11
 -4 1 -7 741.220 189.599 21
 -4 1 -8 15132.6 796.084 10
 -4 1 -8 14507.5 836.914 21
 -4 1 -8 14055.1 863.909 11
 -4 1 -9 81.6103 168.617 21
 -4 1 -9 114.387 132.944 11
 -4 1 -10 2926.75 326.611 11
 -4 1 -11 2233.91 194.278 11
 4 0 -10 489.894 149.514 13
 4 0 -9 59.0277 142.190 13
 4 0 -9 42.9937 74.7529 16
 4 0 -8 4794.71 591.923 13
 4 0 -8 4895.37 474.715 16
 4 0 -7 1996.14 412.316 13
 4 0 -7 1747.51 308.954 16
 4 0 -6 3125.25 466.419 13
 4 0 -6 2885.60 368.958 16
 4 0 -5 -437.745 385.136 15
 4 0 -4 9220.93 1011.06 19
 4 0 -4 10092.4 1432.49 15
 4 0 -3 9797.88 994.638 20
 4 0 -3 14784.5 1699.74 15
 4 0 -2 21651.6 1411.77 20
 4 0 -1 203800. 4174.90 20
 4 0 0 509.995 252.746 20
 4 0 1 8571.11 913.960 20
 4 0 2 12689.8 1131.72 20
 4 0 3 1414.03 440.158 20
 4 0 4 2764.69 588.853 20
 4 0 5 3456.30 643.553 20
 4 0 6 32673.1 1919.48 20
 -4 0 -7 12021.0 692.454 21
 -4 0 -7 12214.1 746.216 11
 -4 0 -8 6640.31 580.710 21
 -4 0 -8 6750.94 617.416 11
 -4 0 -9 10775.1 785.912 11
 -4 0 -9 11330.7 767.260 21
 -4 0 -10 1159.50 259.942 11
 -4 0 -11 3967.61 339.033 11
 4 1 -10 -124.023 72.6926 13
 4 1 -9 489.154 187.711 13
 4 1 -9 629.693 148.505 16
 4 1 -8 2777.15 470.175 13
 4 1 -8 2799.62 303.870 11
 4 1 -8 2737.27 374.245 16
 4 1 -7 3.26326 155.218 13
 4 1 -7 -22.7060 80.6696 11
 4 1 -7 85.7786 130.212 16
 4 1 -6 962.091 290.420 13
 4 1 -6 715.685 164.454 11
 4 1 -6 712.001 211.291 16
 4 1 -5 2834.33 275.269 11
 4 1 -5 3205.71 357.113 16
 4 1 -4 4885.03 868.057 19
 4 1 -3 46943.1 2379.64 20
 4 1 -3 36798.7 2500.24 15
 4 1 -2 21890.4 1601.70 20
 4 1 -1 -231.512 205.189 20
 4 1 0 80234.6 2748.45 20
 4 1 1 27.8439 189.467 20
 4 1 2 5087.07 732.081 20
 4 1 3 16534.7 1311.77 20
 4 1 4 13513.5 1210.41 20
 4 1 5 1087.19 367.588 20
 4 1 6 6036.53 757.435 20
 -4 -1 -7 7737.37 534.594 21
 -4 -1 -7 7844.03 594.137 11
 -4 -1 -7 8227.26 1100.88 6
 -4 -1 -8 4613.94 377.655 7
 -4 -1 -8 5016.12 498.568 21
 -4 -1 -8 5201.85 538.820 11
 -4 -1 -8 3476.86 759.576 6
 -4 -1 -9 3772.49 369.512 7
 -4 -1 -9 3801.72 478.797 21
 -4 -1 -9 3220.81 454.595 11
 -4 -1 -10 8749.20 706.045 11
 -4 -1 -11 108.789 87.2301 11
 -4 -1 -12 -29.9899 40.7689 11
 4 2 -9 304.714 113.826 13
 4 2 -9 248.640 89.5353 16
 4 2 -8 80.5089 131.035 13
 4 2 -8 108.847 132.886 16
 4 2 -7 550.553 222.918 16
 4 2 -7 575.074 272.622 13
 4 2 -7 553.874 179.284 11
 4 2 -6 1944.41 413.047 13
 4 2 -6 1926.73 316.128 11
 4 2 -6 2116.05 347.403 16
 4 2 -5 1273.18 238.387 11
 4 2 -5 3625.84 767.031 19
 4 2 -4 290.558 213.448 19
 4 2 -3 18587.3 1645.54 20
 4 2 -3 20597.4 1841.67 19
 4 2 -2 31896.1 2118.57 20
 4 2 -1 6380.73 929.942 20
 4 2 0 13258.2 1253.56 20
 4 2 1 4914.74 750.025 20
 4 2 2 2882.53 577.340 20
 4 2 3 5994.18 796.182 20
 4 2 4 667.715 276.605 20
 4 2 5 28251.1 1668.05 20
 4 2 6 22969.9 1435.91 20
 -4 -2 -6 25671.8 1747.35 6
 -4 -2 -7 15210.2 713.823 21
 -4 -2 -7 17680.0 1544.55 6
 -4 -2 -7 16169.1 843.872 11
 -4 -2 -8 3915.96 358.696 7
 -4 -2 -8 4047.90 428.143 21
 -4 -2 -8 4567.34 505.498 11
 -4 -2 -9 117.242 100.222 7
 -4 -2 -9 209.392 171.433 21
 -4 -2 -9 213.102 174.432 11
 -4 -2 -10 1664.49 264.148 7
 -4 -2 -10 1952.53 361.363 11
 -4 -2 -11 1161.86 244.116 11
 -4 -2 -12 113.186 67.3099 11
 4 3 -9 465.786 91.1154 16
 4 3 -8 1324.85 224.825 13
 4 3 -8 1462.16 252.373 16
 4 3 -7 2691.35 425.475 13
 4 3 -7 2877.43 377.218 11
 4 3 -7 2729.90 406.892 16
 4 3 -6 3618.43 559.108 13
 4 3 -6 5067.35 527.773 11
 4 3 -6 4743.61 533.546 16
 4 3 -5 8172.29 658.392 11
 4 3 -4 39.9344 93.5123 11
 4 3 -4 205.917 258.564 19
 4 3 -3 744.905 399.327 19
 4 3 -2 1401.52 489.708 20
 4 3 -1 -168.985 261.543 20
 4 3 0 697.871 366.593 20
 4 3 1 137.420 222.321 20
 4 3 2 12995.7 1251.31 20
 4 3 3 9272.73 1027.89 20
 -4 -3 -4 1600.51 306.548 6
 4 3 4 1338.20 409.727 20
 -4 -3 -5 6703.03 726.726 6
 4 3 5 10018.6 975.744 20
 -4 -3 -6 3821.26 635.387 6
 -4 -3 -7 1168.31 181.403 7
 -4 -3 -7 1917.94 500.160 6
 -4 -3 -7 1317.44 210.695 21
 -4 -3 -7 1427.38 253.068 11
 -4 -3 -8 970.800 188.302 7
 -4 -3 -8 754.443 214.082 21
 -4 -3 -8 186.931 276.675 6
 -4 -3 -8 732.636 215.745 11
 -4 -3 -9 12804.8 726.614 7
 -4 -3 -9 11908.2 846.109 11
 -4 -3 -10 2760.33 341.027 7
 -4 -3 -10 2432.56 390.758 11
 -4 -3 -11 3391.10 332.065 7
 -4 -3 -11 3755.51 422.189 11
 -4 -3 -12 111.415 65.7489 11
 4 4 -8 706.971 156.872 16
 4 4 -7 571.605 172.632 13
 4 4 -7 602.818 203.355 16
 4 4 -6 446.052 215.227 13
 4 4 -6 571.738 227.369 16
 -4 -4 5 611.755 142.260 5
 4 4 -5 592.611 223.773 11
 -4 -4 4 505.962 158.438 5
 4 4 -4 511.136 220.082 11
 -4 -4 3 313.524 128.979 5
 4 4 -3 273.392 158.430 11
 4 4 -3 374.181 87.6405 19
 4 4 -2 65.0920 284.669 19
 4 4 -1 38736.9 2739.22 20
 4 4 0 10439.2 1334.45 20
 4 4 1 3628.54 756.496 20
 4 4 2 30719.5 2150.90 20
 4 4 3 448.187 285.352 20
 4 4 4 3992.47 702.041 20
 4 4 5 724.078 309.408 20
 -4 -4 -6 -377.293 199.931 6
 -4 -4 -7 10983.8 565.117 7
 -4 -4 -7 9583.86 482.625 21
 -4 -4 -8 18653.5 1460.84 6
 -4 -4 -8 20352.8 892.120 7
 -4 -4 -8 20601.9 1022.69 11
 -4 -4 -9 13045.1 747.754 7
 -4 -4 -9 12230.8 839.263 11
 -4 -4 -10 147.545 127.095 7
 -4 -4 -10 230.036 157.498 11
 -4 -4 -11 407.792 151.679 7
 -4 -4 -11 498.250 168.287 11
 -4 -4 -12 -7.56232 50.3153 11
 4 5 -7 3068.75 318.626 16
 4 5 -6 319.968 123.658 13
 4 5 -6 765.217 246.973 16
 4 5 -5 -236.306 166.863 13
 -4 -5 5 -74.7528 92.1930 5
 -4 -5 4 1884.68 291.005 5
 -4 -5 3 2454.42 339.009 5
 4 5 -2 8038.02 1425.67 19
 -4 -5 2 9303.01 627.702 5
 4 5 -1 38749.4 2841.68 19
 -4 -5 1 39376.5 1175.81 5
 4 5 0 -60.9455 201.932 20
 4 5 1 20695.3 1964.05 20
 4 5 2 2091.55 650.056 20
 4 5 3 24713.0 1951.98 20
 4 5 4 46282.5 3046.22 2
 4 5 4 50624.6 2630.51 20
 4 5 5 3148.94 874.926 2
 4 5 5 2084.92 491.609 20
 4 5 6 47904.4 3444.12 2
 -4 -5 -7 69916.2 1587.91 7
 -4 -5 -8 903.400 216.257 7
 -4 -5 -8 990.396 244.976 11
 -4 -5 -9 7978.32 610.195 7
 -4 -5 -9 8187.57 659.792 11
 -4 -5 -10 4155.08 441.479 7
 -4 -5 -10 3877.01 440.823 11
 -4 -5 -11 1723.48 262.492 7
 -4 -5 -11 1548.05 237.834 11
 -4 -5 -12 2890.59 255.303 7
 -4 -5 -12 1820.98 168.570 11
 4 6 -7 88.5043 52.7007 16
 4 6 -6 260.500 124.476 16
 4 6 -5 2576.08 365.353 16
 -4 -6 5 2456.72 281.325 5
 -4 -6 4 441.959 176.351 5
 -4 -6 3 14921.3 873.041 5
 -4 -6 2 22645.1 1070.41 5
 4 6 -1 24033.8 2341.28 19
 -4 -6 1 27816.9 1138.30 5
 -4 -6 0 47170.0 1379.88 8
 4 6 0 46448.2 3077.92 19
 -4 -6 0 49090.3 1444.24 5
 -4 -6 -1 13209.3 720.170 8
 4 6 1 11303.3 1451.19 19
 -4 -6 -1 13827.3 719.906 5
 4 6 2 2149.55 645.613 20
 4 6 3 305.230 282.308 20
 4 6 4 7853.25 1109.87 20
 4 6 4 8112.18 1310.20 2
 4 6 5 12252.5 1722.00 2
 4 6 6 46034.0 3492.09 2
 -4 -6 -6 41967.9 1305.04 7
 -4 -6 -7 184.542 124.031 7
 4 6 7 -452.028 378.171 2
 -4 -6 -8 14406.2 816.651 7
 -4 -6 -8 14223.6 814.767 11
 -4 -6 -9 1933.47 320.988 7
 -4 -6 -9 1772.17 295.448 11
 -4 -6 -10 8947.26 646.027 7
 -4 -6 -10 6567.84 517.012 11
 -4 -6 -11 2998.29 277.275 11
 -4 -6 -11 4720.10 422.609 7
 -4 -6 -12 1649.60 190.278 7
 4 7 -6 234.633 59.5582 16
 -4 -7 5 833.970 133.429 5
 4 7 -5 782.618 164.122 16
 -4 -7 4 1173.39 214.734 5
 -4 -7 3 1243.74 267.704 5
 -4 -7 2 1413.12 299.531 5
 -4 -7 1 2218.58 365.043 5
 -4 -7 0 4789.43 508.988 5
 -4 -7 -1 9645.46 713.565 8
 4 7 1 8448.70 1252.13 19
 -4 -7 -1 8987.03 653.504 5
 -4 -7 -2 3166.87 416.029 8
 4 7 2 2158.22 686.837 19
 -4 -7 -2 3045.73 367.327 5
 -4 -7 -3 10042.4 712.424 8
 4 7 3 10237.5 1184.67 19
 -4 -7 -3 9909.73 618.099 5
 -4 -7 -4 13026.8 793.893 8
 -4 -7 -4 11832.8 640.488 5
 4 7 5 12571.2 1740.76 2
 -4 -7 -5 11070.7 713.316 8
 -4 -7 -5 10571.7 572.679 5
 4 7 6 339.462 326.396 2
 -4 -7 -6 723.562 216.123 7
 -4 -7 -7 1044.62 264.524 7
 -4 -7 -8 1633.74 259.084 11
 -4 -7 -8 1431.64 288.299 7
 -4 -7 -9 6342.66 565.648 7
 -4 -7 -9 6329.01 480.167 11
 -4 -7 -10 919.802 223.529 7
 -4 -7 -11 933.015 191.894 7
 -4 -7 -12 1556.96 172.374 7
 -4 -8 4 590.872 118.364 5
 4 8 -4 557.857 112.969 16
 -4 -8 3 -26.4598 89.6268 5
 4 8 -3 89.6766 95.3797 16
 -4 -8 2 3276.91 401.298 5
 -4 -8 1 3281.79 428.309 5
 -4 -8 0 1355.05 302.125 5
 -4 -8 -1 4510.50 514.129 8
 -4 -8 -1 4202.88 472.519 5
 -4 -8 -2 180.947 170.572 8
 -4 -8 -2 268.377 152.836 5
 -4 -8 -3 9527.48 752.778 8
 -4 -8 -3 7919.90 582.907 5
 -4 -8 -4 14193.0 896.008 8
 -4 -8 -4 12726.5 706.244 5
 -4 -8 -5 2437.99 384.761 8
 -4 -8 -5 2301.90 291.863 5
 -4 -8 -6 5286.78 533.720 7
 -4 -8 -7 31278.0 1255.09 7
 -4 -8 -8 46669.9 1516.49 7
 -4 -8 -9 95.5825 116.672 7
 -4 -8 -10 2011.12 289.267 7
 -4 -8 -11 4205.07 347.184 7
 -4 -8 -12 10605.8 377.311 7
 -4 -9 3 459.293 94.2812 5
 -4 -9 2 619.032 153.120 5
 -4 -9 1 531.997 164.647 5
 -4 -9 0 900.693 245.109 5
 -4 -9 -1 17.5258 122.006 5
 -4 -9 -2 3580.78 404.649 5
 -4 -9 -3 268.187 205.820 8
 -4 -9 -3 406.192 152.340 5
 -4 -9 -4 18368.3 1055.51 8
 -4 -9 -4 16465.0 778.255 5
 -4 -9 -5 15087.6 910.676 7
 -4 -9 -5 15016.3 682.622 5
 -4 -9 -6 2173.13 358.437 7
 -4 -9 -7 1120.92 259.261 7
 -4 -9 -8 460.678 183.456 7
 -4 -9 -9 3056.66 356.651 7
 -4 -9 -10 2199.22 266.626 7
 -4 -9 -11 3310.60 256.591 7
 -4 -10 1 645.115 125.097 5
 -4 -10 0 5562.59 384.345 5
 -4 -10 -1 -23.8750 87.6484 5
 -4 -10 -2 88.8713 95.8766 5
 -4 -10 -3 -84.8036 94.4089 5
 -4 -10 -4 866.702 163.455 5
 -4 -10 -5 6580.32 590.580 7
 -4 -10 -6 381.272 181.347 7
 -4 -10 -7 1517.67 265.809 7
 -4 -10 -8 662.403 173.263 7
 -4 -10 -9 2384.27 266.422 7
 -4 -10 -10 6053.28 345.939 7
 -4 -11 -1 460.110 79.3635 5
 -4 -11 -2 50.9227 50.3821 5
 -4 -11 -3 997.685 117.870 5
 -4 -11 -3 912.187 175.256 7
 -4 -11 -4 2092.81 263.786 7
 -4 -11 -5 93.7749 108.298 7
 -4 -11 -6 5389.16 402.015 7
 -4 -11 -7 3117.12 286.841 7
 -4 -11 -8 45.2680 60.3112 7
 -4 -11 -9 185.429 61.9465 7
 -4 -12 -5 741.660 90.5493 7
 -4 -12 -6 1241.22 113.330 7
 5 -10 -6 82.1821 56.1044 14
 5 -10 -5 232.504 86.8734 14
 5 -10 -4 1148.24 162.864 14
 5 -10 -3 620.129 113.868 14
 5 -10 -3 630.395 80.2152 4
 5 -10 -2 34.7275 31.2730 14
 5 -10 -2 67.7769 39.5124 4
 5 -10 -1 47.8907 39.6422 4
 5 -9 -8 1914.93 175.919 14
 5 -9 -7 1350.67 210.648 14
 5 -9 -6 8445.59 562.964 14
 5 -9 -5 4212.65 435.094 14
 5 -9 -4 833.586 219.517 14
 5 -9 -3 -87.7165 60.4968 4
 5 -9 -2 3574.08 348.735 4
 5 -9 -1 9655.09 581.685 4
 5 -9 0 118.240 76.7438 4
 5 -9 1 109.509 78.3885 4
 5 -9 2 982.780 125.137 4
 5 -8 -9 1252.92 152.910 12
 5 -8 -8 2297.86 253.398 14
 5 -8 -8 2410.08 256.644 12
 5 -8 -7 215.577 128.562 14
 5 -8 -7 334.706 121.003 12
 5 -8 -7 231.073 79.8707 17
 5 -8 -6 26.0459 137.390 14
 5 -8 -6 376.863 131.532 17
 5 -8 -5 32.0685 139.895 14
 5 -8 -5 19.9705 97.4675 17
 5 -8 -4 541.332 200.487 17
 5 -8 -3 7292.27 540.103 4
 5 -8 -3 9469.81 734.136 17
 5 -8 -2 12831.1 849.979 17
 5 -8 -2 13517.7 802.323 4
 5 -8 -1 1514.58 304.004 4
 5 -8 -1 1140.59 267.569 17
 5 -8 0 180.031 136.430 4
 5 -8 1 873.228 228.037 4
 5 -8 2 6205.78 478.590 4
 5 -8 3 1474.47 188.691 4
 5 -7 -10 2108.67 204.428 12
 5 -7 -9 839.881 186.934 12
 5 -7 -8 9992.28 570.981 14
 5 -7 -8 14258.9 813.448 12
 5 -7 -7 4672.79 470.322 14
 5 -7 -7 4795.74 484.465 12
 5 -7 -7 4285.07 358.333 17
 5 -7 -6 404.632 182.262 14
 5 -7 -6 391.773 150.447 12
 5 -7 -6 376.582 131.553 17
 5 -7 -5 13946.9 854.157 17
 5 -7 -4 66088.2 1935.02 17
 5 -7 -3 2100.91 360.272 17
 5 -7 -3 2361.31 323.939 4
 5 -7 -2 731.999 217.315 4
 5 -7 -2 504.577 217.777 17
 5 -7 -1 223.789 150.751 17
 5 -7 0 140.038 133.468 17
 -5 7 -1 10754.0 592.062 10
 5 -7 1 10083.0 769.077 4
 -5 7 -2 10258.5 606.121 10
 5 -7 2 10907.8 761.345 4
 5 -7 3 1010.27 215.601 4
 -5 7 -3 893.480 184.723 10
 5 -7 4 9459.47 507.606 4
 -5 7 -4 9795.44 537.476 10
 5 -7 5 2135.14 190.357 5
 5 -6 -10 735.616 159.597 12
 5 -6 -9 8191.97 629.336 12
 5 -6 -8 4154.29 511.285 12
 5 -6 -7 1121.69 229.470 14
 5 -6 -7 1641.17 339.906 12
 5 -6 -6 13810.4 874.607 14
 5 -6 -6 13953.9 898.314 12
 5 -6 -6 14263.3 824.898 17
 5 -6 -5 20769.2 1009.09 12
 5 -6 -5 20461.7 1051.14 17
 5 -6 -4 100.461 156.766 17
 5 -6 -3 14363.0 906.855 17
 5 -6 -3 12732.4 1610.63 15
 5 -6 -2 11210.7 743.425 3
 5 -6 -2 10919.3 773.852 17
 5 -6 -1 17698.5 959.640 3
 5 -6 -1 16364.1 933.814 17
 5 -6 0 7735.24 671.115 3
 5 -6 0 7444.83 621.634 17
 5 -6 1 3607.69 475.380 3
 5 -6 1 3501.94 419.452 17
 -5 6 -1 3628.16 370.739 10
 5 -6 2 249.979 160.119 3
 -5 6 -2 61.2643 97.2602 10
 -5 6 -3 6127.25 545.004 10
 5 -6 4 158.576 127.294 4
 -5 6 -4 58.2917 104.805 10
 -5 6 -5 559.260 166.879 10
 5 -6 5 375.500 105.791 4
 -5 6 -6 12.7328 66.6902 10
 5 -5 -10 27.0072 27.7224 13
 5 -5 -10 158.229 80.0198 12
 5 -5 -9 851.704 168.524 13
 5 -5 -9 763.371 239.404 12
 5 -5 -8 11802.5 634.051 13
 5 -5 -8 13017.3 956.462 12
 5 -5 -7 4912.42 603.320 12
 5 -5 -6 16685.2 913.162 14
 5 -5 -6 15735.1 1017.92 12
 5 -5 -6 16541.6 902.893 17
 5 -5 -5 2697.16 387.379 17
 5 -5 -5 3964.99 1056.59 15
 5 -5 -4 3375.08 428.603 17
 5 -5 -4 2101.01 769.560 15
 5 -5 -3 23459.4 1097.88 17
 5 -5 -3 23202.7 2507.68 15
 5 -5 -2 39284.2 1204.22 3
 5 -5 -2 39526.3 1390.62 17
 5 -5 -1 2828.97 366.356 3
 5 -5 -1 1911.57 484.571 20
 5 -5 -1 2602.19 348.875 17
 5 -5 -1 2288.66 711.304 15
 5 -5 0 8176.71 644.456 3
 5 -5 0 6798.69 940.353 20
 5 -5 0 7987.58 604.849 17
 5 -5 1 267.001 118.133 3
 5 -5 1 277.711 261.140 20
 5 -5 1 437.042 158.574 17
 5 -5 2 5116.58 543.725 3
 5 -5 2 6180.13 491.142 17
 5 -5 3 3489.68 441.218 3
 -5 5 -3 3778.67 433.893 10
 5 -5 4 1349.86 278.750 3
 -5 5 -4 1064.43 244.834 10
 -5 5 -5 84.6681 135.266 10
 -5 5 -6 2068.36 305.452 10
 -5 5 -6 1493.55 178.371 21
 -5 5 -7 27.4993 77.8257 10
 5 -4 -10 139.321 84.1810 13
 5 -4 -10 -37.9009 75.9136 12
 5 -4 -9 742.358 190.589 13
 5 -4 -9 554.545 222.372 12
 5 -4 -8 511.412 176.162 13
 5 -4 -8 627.647 278.947 12
 5 -4 -7 8803.83 624.090 13
 5 -4 -6 8173.02 582.091 18
 5 -4 -6 7950.53 615.595 17
 5 -4 -5 2888.12 394.258 17
 5 -4 -5 3029.21 369.448 18
 5 -4 -5 1977.56 704.312 15
 5 -4 -4 3348.46 380.437 18
 5 -4 -4 3308.56 415.538 17
 5 -4 -4 4175.84 1149.18 15
 5 -4 -3 19158.4 855.910 18
 5 -4 -3 18889.5 919.635 17
 5 -4 -3 21616.3 2519.89 15
 5 -4 -2 2709.97 847.042 15
 5 -4 -1 3259.91 628.485 20
 5 -4 -1 4289.88 1050.03 15
 5 -4 0 19568.2 1618.99 20
 5 -4 0 23880.4 2297.02 15
 5 -4 1 32996.3 1211.93 3
 5 -4 1 32555.5 2238.71 20
 5 -4 1 32180.6 1044.97 17
 5 -4 2 19960.5 975.682 3
 5 -4 2 22318.2 1942.81 20
 5 -4 2 21270.3 804.885 17
 5 -4 3 2786.40 386.266 3
 5 -4 3 2843.07 713.807 20
 5 -4 4 766.824 212.858 3
 5 -4 5 2465.03 345.087 3
 -5 4 -5 2034.66 345.942 10
 -5 4 -6 130.513 121.322 21
 -5 4 -6 77.1322 120.999 10
 -5 4 -7 582.665 173.196 10
 -5 4 -7 732.369 153.523 21
 -5 4 -8 1284.29 182.306 10
 5 -3 -10 1246.96 214.505 13
 5 -3 -10 1172.15 191.639 12
 5 -3 -9 1738.20 300.690 13
 5 -3 -9 2108.46 351.655 12
 5 -3 -8 171.965 157.874 13
 5 -3 -8 611.396 262.800 12
 5 -3 -7 16736.8 934.789 13
 5 -3 -6 9276.88 646.924 13
 5 -3 -6 8162.05 580.886 18
 5 -3 -6 7975.63 584.631 16
 5 -3 -5 39104.2 1251.39 18
 5 -3 -5 48608.3 3707.32 15
 5 -3 -4 39443.8 3423.87 15
 5 -3 -4 38460.3 1182.82 18
 5 -3 -3 16648.1 2232.58 15
 5 -3 -2 10917.9 1047.61 20
 5 -3 -2 12163.6 1839.64 15
 5 -3 -1 46603.8 2274.01 20
 5 -3 0 56899.2 2683.69 20
 5 -3 1 1700.62 512.996 20
 5 -3 2 6808.67 1061.30 20
 5 -3 3 23439.3 2014.56 20
 5 -3 3 20802.6 946.429 3
 5 -3 4 -86.4483 190.078 20
 5 -3 4 505.974 178.061 3
 5 -3 5 884.992 214.759 3
 5 -3 6 42.7197 63.8335 3
 -5 3 -6 74.4796 63.0680 11
 -5 3 -6 20.8949 120.704 10
 -5 3 -7 87.7154 82.5133 11
 -5 3 -7 135.057 141.514 10
 -5 3 -7 -61.2157 133.560 21
 -5 3 -8 349.197 123.488 21
 -5 3 -8 254.026 87.9550 11
 -5 3 -8 479.680 155.139 10
 -5 3 -9 59.1526 30.7955 11
 5 -2 -10 1494.98 238.714 13
 5 -2 -10 1360.28 154.569 12
 5 -2 -9 1851.97 332.787 13
 5 -2 -9 1845.10 307.926 12
 5 -2 -8 16478.1 1015.33 13
 5 -2 -8 15890.4 790.203 16
 5 -2 -7 24186.9 1227.79 13
 5 -2 -7 23443.0 1026.55 16
 5 -2 -6 354.208 150.521 16
 5 -2 -6 244.437 146.217 13
 5 -2 -6 255.735 123.904 18
 5 -2 -5 120.211 130.171 13
 5 -2 -5 272.986 142.705 18
 5 -2 -5 249.989 171.032 16
 5 -2 -4 6343.37 1354.40 15
 5 -2 -3 -147.865 343.501 15
 5 -2 -2 23419.2 1547.34 20
 5 -2 -1 37339.5 2019.75 20
 5 -2 0 8741.44 1036.64 20
 5 -2 1 13024.0 1326.44 20
 5 -2 2 29320.8 2122.50 20
 5 -2 3 10979.2 1363.30 20
 5 -2 4 2081.73 290.009 3
 5 -2 4 1896.13 594.607 20
 -5 2 -4 1960.18 302.763 9
 5 -2 5 732.199 389.076 20
 -5 2 -5 726.505 153.674 11
 5 -2 5 705.160 199.236 3
 -5 2 -6 -49.6832 84.1109 11
 5 -2 6 -337.185 123.936 3
 -5 2 -7 1748.30 315.020 21
 -5 2 -7 1898.47 295.306 11
 -5 2 -7 1938.82 327.880 10
 -5 2 -8 -55.0528 152.255 21
 -5 2 -8 -169.510 95.2703 11
 -5 2 -8 -19.1405 117.092 10
 -5 2 -9 8801.03 497.823 11
 -5 2 -9 6522.20 390.460 10
 -5 2 -10 623.959 84.2796 11
 5 -1 -10 433.515 131.980 13
 5 -1 -9 781.384 230.400 13
 5 -1 -9 603.246 155.818 12
 5 -1 -9 858.403 157.526 16
 5 -1 -8 1781.62 371.527 13
 5 -1 -8 1402.74 261.646 16
 5 -1 -7 3764.12 522.897 13
 5 -1 -7 3555.02 371.011 18
 5 -1 -7 3948.03 446.517 16
 5 -1 -6 652.901 229.519 13
 5 -1 -6 536.669 164.651 18
 5 -1 -6 403.874 156.144 16
 5 -1 -5 1806.65 317.464 13
 5 -1 -5 1508.60 258.748 18
 5 -1 -5 1961.51 284.833 16
 5 -1 -5 1873.06 606.795 15
 5 -1 -4 644.158 483.010 15
 5 -1 -3 12718.4 1867.00 15
 5 -1 -2 9924.89 1036.63 20
 5 -1 -1 44782.8 2209.83 20
 5 -1 0 3280.81 630.509 20
 5 -1 1 1234.58 418.161 20
 5 -1 2 49010.3 2618.53 20
 5 -1 3 618.714 338.741 20
 5 -1 4 2849.96 686.318 20
 5 -1 5 3278.72 743.211 20
 -5 1 -5 2978.06 293.844 11
 -5 1 -5 3303.68 370.029 9
 5 -1 6 5010.04 421.156 3
 -5 1 -6 5315.19 469.482 11
 5 -1 6 4985.53 793.246 20
 -5 1 -7 2569.54 368.116 21
 -5 1 -7 2507.92 350.707 11
 -5 1 -8 129.853 174.866 21
 -5 1 -8 29.3171 97.3774 11
 -5 1 -8 44.0121 87.7624 10
 -5 1 -9 5095.92 458.552 11
 -5 1 -9 4685.37 365.657 10
 -5 1 -9 5374.93 478.736 21
 -5 1 -10 2063.40 241.134 11
 5 0 -10 1692.02 198.671 13
 5 0 -9 278.983 161.442 13
 5 0 -9 595.758 144.169 16
 5 0 -8 1365.80 349.525 13
 5 0 -8 1374.16 271.981 12
 5 0 -8 1148.64 240.856 16
 5 0 -7 321.481 170.588 13
 5 0 -7 -10.6581 126.823 18
 5 0 -7 365.811 180.723 16
 5 0 -6 107623. 2774.48 13
 5 0 -6 105590. 2228.16 16
 5 0 -5 4124.37 415.077 16
 5 0 -4 1425.74 621.395 15
 5 0 -3 9693.17 1096.13 20
 5 0 -3 10140.2 1621.26 15
 5 0 -2 2301.74 537.109 20
 5 0 -1 3736.72 683.435 20
 5 0 0 27407.5 1781.43 20
 5 0 1 144563. 4191.26 20
 5 0 2 106126. 3747.49 20
 5 0 3 89737.7 3583.66 20
 5 0 4 5129.77 902.680 20
 5 0 5 99.7327 190.829 20
 5 0 6 229.948 177.765 20
 -5 0 -6 80.2400 78.5873 11
 -5 0 -6 117.113 112.836 9
 -5 0 -7 5747.83 523.120 21
 -5 0 -7 5770.27 531.920 11
 -5 0 -8 11515.6 765.014 21
 -5 0 -8 10830.4 770.521 11
 -5 0 -8 11956.1 686.078 10
 -5 0 -9 4355.90 477.589 21
 -5 0 -9 3981.69 464.030 11
 -5 0 -10 11972.0 687.540 11
 -5 0 -11 10717.4 461.596 11
 5 1 -9 108.515 106.029 13
 5 1 -9 17.3911 69.6285 16
 5 1 -8 422.142 205.789 13
 5 1 -8 613.312 191.954 16
 5 1 -7 4421.90 616.811 13
 5 1 -7 4288.48 479.742 16
 5 1 -6 12540.2 1005.03 13
 5 1 -6 11372.4 767.195 16
 5 1 -5 5890.06 521.889 16
 5 1 -4 11808.3 1311.37 19
 5 1 -4 11314.5 652.395 16
 5 1 -3 9453.47 1169.40 20
 5 1 -3 7069.35 1231.24 15
 5 1 -2 24594.4 1850.02 20
 5 1 -1 1545.16 482.473 20
 5 1 0 23282.9 1705.76 20
 5 1 1 617.538 325.138 20
 5 1 2 51847.8 2568.15 20
 5 1 3 70126.8 3060.81 20
 5 1 4 2401.10 606.828 20
 5 1 5 2531.30 597.905 20
 5 1 6 3112.15 641.870 20
 -5 -1 -6 3744.66 385.255 11
 -5 -1 -6 3423.10 340.441 9
 -5 -1 -7 22101.9 928.399 21
 -5 -1 -7 22691.3 1047.40 11
 -5 -1 -7 22772.9 909.447 9
 -5 -1 -8 1109.44 251.031 21
 -5 -1 -8 934.828 254.974 11
 -5 -1 -9 2365.59 383.953 21
 -5 -1 -9 2090.27 367.696 11
 -5 -1 -10 -62.7505 143.839 11
 -5 -1 -11 1096.41 191.013 11
 5 2 -9 -90.9387 64.3806 13
 5 2 -9 5.63495 49.6415 16
 5 2 -8 2407.50 375.141 13
 5 2 -8 2722.57 319.377 16
 5 2 -7 3153.98 530.424 13
 5 2 -7 3226.29 423.969 16
 5 2 -6 3158.62 540.269 13
 5 2 -6 3582.93 453.297 16
 5 2 -5 8252.40 644.304 16
 5 2 -4 58230.8 3175.50 19
 5 2 -4 57057.9 1522.58 16
 5 2 -3 -324.129 241.458 20
 5 2 -2 47623.3 2814.67 20
 5 2 -1 281.990 272.023 20
 5 2 0 19016.4 1649.71 20
 5 2 1 2839.05 647.513 20
 5 2 2 46.5548 194.574 20
 5 2 3 7472.64 1002.14 20
 5 2 4 6666.34 927.835 20
 5 2 5 2507.90 566.839 20
 5 2 6 14151.3 1286.78 20
 -5 -2 -6 8530.24 982.487 6
 -5 -2 -7 791.821 204.543 21
 -5 -2 -7 594.030 183.177 11
 -5 -2 -7 496.952 162.384 9
 -5 -2 -8 4300.89 452.376 21
 -5 -2 -8 4489.19 518.060 11
 -5 -2 -9 3408.15 417.742 21
 -5 -2 -9 2981.02 446.506 11
 -5 -2 -10 6294.16 596.930 11
 -5 -2 -11 7358.46 526.787 11
 -5 -2 -12 632.680 101.343 11
 5 3 -8 1357.32 209.559 13
 5 3 -8 1657.90 227.167 16
 5 3 -7 621.059 221.349 13
 5 3 -7 804.034 239.798 16
 5 3 -6 799.185 295.731 13
 5 3 -6 1312.52 297.617 16
 5 3 -5 3922.78 467.019 16
 5 3 -4 27391.5 2252.90 19
 5 3 -4 27374.5 1127.93 16
 5 3 -3 2742.04 333.922 16
 5 3 -3 3349.73 836.440 19
 5 3 -2 10476.6 1398.34 20
 5 3 -1 39324.7 2677.90 20
 5 3 0 41011.9 2665.37 20
 5 3 1 6821.79 1050.88 20
 5 3 2 11.2664 225.015 20
 5 3 3 1766.23 554.540 20
 5 3 4 936.898 381.574 20
 5 3 5 -54.5566 130.769 20
 5 3 6 10968.1 1083.05 20
 -5 -3 -7 22442.9 834.262 21
 -5 -3 -7 25315.5 1106.17 11
 -5 -3 -8 7224.31 540.836 21
 -5 -3 -8 7614.64 667.298 11
 -5 -3 -9 2505.96 282.849 7
 -5 -3 -9 2398.69 346.415 21
 -5 -3 -9 2631.54 419.013 11
 -5 -3 -10 2.92570 144.241 11
 -5 -3 -11 32.7276 93.8694 11
 -5 -3 -12 1954.34 194.530 11
 5 4 -8 887.183 119.774 16
 5 4 -7 866.638 193.604 13
 5 4 -7 1424.75 244.274 16
 5 4 -6 1102.89 278.540 13
 5 4 -6 1238.78 278.147 16
 5 4 -5 8784.51 695.716 16
 -5 -4 4 1640.87 228.904 5
 5 4 -4 1570.52 301.981 16
 5 4 -3 9467.37 1462.67 19
 -5 -4 3 11618.1 609.531 5
 5 4 -2 18917.3 2049.83 19
 -5 -4 2 19827.0 780.334 5
 5 4 -1 1394.63 556.995 20
 5 4 0 26900.3 2270.56 20
 5 4 1 27944.0 2269.60 20
 5 4 2 21871.1 1946.80 20
 5 4 3 918.519 411.126 20
 5 4 4 4288.60 832.093 20
 5 4 5 372.743 249.949 20
 -5 -4 -6 1614.74 239.668 5
 -5 -4 -7 6198.64 398.829 7
 -5 -4 -7 5482.59 375.344 21
 -5 -4 -8 6791.51 468.232 7
 -5 -4 -8 6437.51 481.893 21
 -5 -4 -8 6471.01 614.159 11
 -5 -4 -9 1276.76 223.182 7
 -5 -4 -9 1635.76 337.059 11
 -5 -4 -10 12550.5 639.889 7
 -5 -4 -10 13107.7 849.997 11
 -5 -4 -11 2454.43 230.115 7
 -5 -4 -11 2850.87 341.876 11
 -5 -4 -12 1258.85 155.531 11
 5 5 -7 1542.13 179.938 16
 5 5 -6 299.271 115.154 13
 5 5 -6 378.733 168.706 16
 5 5 -5 66.8043 128.768 13
 5 5 -5 -54.8596 145.041 16
 5 5 -4 31757.7 1268.62 16
 -5 -5 4 33011.5 1088.03 5
 -5 -5 3 11462.7 681.439 5
 -5 -5 2 28345.1 1080.34 5
 -5 -5 1 249.579 136.721 5
 5 5 -1 303.461 263.629 19
 5 5 0 7027.41 1261.38 20
 -5 -5 0 7463.54 530.159 5
 5 5 1 81721.5 4129.37 20
 5 5 2 8508.52 1296.05 20
 5 5 3 32124.3 2402.51 20
 5 5 4 329.190 245.568 20
 5 5 5 3181.40 690.403 20
 -5 -5 -5 2933.31 315.194 5
 -5 -5 -6 1793.59 270.773 5
 -5 -5 -6 1613.26 220.646 7
 -5 -5 -7 8814.88 539.466 7
 -5 -5 -8 23514.6 931.140 7
 -5 -5 -8 22342.7 1116.61 11
 -5 -5 -9 5730.67 464.919 7
 -5 -5 -9 6087.69 592.282 11
 -5 -5 -10 100.839 92.6039 7
 -5 -5 -10 124.221 128.577 11
 -5 -5 -11 38.6857 54.9892 7
 -5 -5 -11 -30.7925 89.9246 11
 -5 -5 -12 2134.34 178.838 11
 5 6 -6 466.000 110.862 16
 -5 -6 5 220.531 70.6957 5
 5 6 -5 198.613 89.0248 13
 5 6 -5 431.792 155.911 16
 -5 -6 4 128.832 90.7870 5
 5 6 -4 53.8036 133.820 16
 5 6 -3 15076.6 839.490 16
 -5 -6 3 15542.8 832.102 5
 -5 -6 2 302.682 167.026 5
 -5 -6 1 7098.86 597.332 5
 5 6 0 2859.14 815.057 19
 -5 -6 0 2086.19 326.867 5
 -5 -6 -1 289.146 137.834 5
 5 6 1 298.176 319.654 20
 5 6 2 6629.45 1189.69 20
 -5 -6 -2 7117.61 544.086 5
 -5 -6 -3 133.745 112.768 5
 5 6 3 609.127 353.644 20
 5 6 4 10932.0 1352.90 20
 -5 -6 -4 11094.2 654.995 5
 -5 -6 -5 22015.3 885.109 7
 -5 -6 -5 21402.1 903.592 5
 -5 -6 -6 734.342 174.408 5
 -5 -6 -6 773.258 207.329 7
 -5 -6 -7 1840.62 283.465 7
 -5 -6 -8 13699.8 757.547 7
 -5 -6 -9 5386.30 469.964 7
 -5 -6 -9 4914.91 498.435 11
 -5 -6 -10 340.914 132.516 7
 -5 -6 -10 231.454 118.980 11
 -5 -6 -11 1188.06 177.625 7
 -5 -6 -11 1311.06 196.003 11
 5 7 -5 1047.31 134.491 16
 -5 -7 4 1055.60 170.274 5
 5 7 -4 456.522 110.235 13
 5 7 -4 929.798 179.991 16
 -5 -7 3 136.606 93.3709 5
 5 7 -3 304.794 138.572 16
 5 7 -2 2210.25 309.704 16
 -5 -7 2 2400.67 353.894 5
 -5 -7 1 20020.2 1032.78 5
 -5 -7 0 9913.71 734.478 5
 -5 -7 -1 762.279 223.264 5
 -5 -7 -2 -131.813 124.391 5
 5 7 3 26417.9 1932.51 19
 -5 -7 -3 27557.6 1112.63 5
 -5 -7 -4 1615.23 281.065 5
 -5 -7 -5 3872.32 427.885 7
 -5 -7 -5 4353.36 426.967 5
 -5 -7 -6 10790.1 678.005 7
 -5 -7 -6 10516.7 646.170 5
 -5 -7 -7 16064.3 833.661 7
 -5 -7 -7 15722.1 734.978 5
 -5 -7 -8 916.173 219.394 7
 -5 -7 -9 6246.02 507.054 7
 -5 -7 -9 6112.42 497.858 11
 -5 -7 -10 2452.95 289.509 7
 -5 -7 -10 1688.34 227.238 11
 -5 -7 -11 5187.31 347.771 7
 -5 -8 3 110.687 74.4690 5
 5 8 -3 25.4782 44.8568 16
 5 8 -2 2236.12 235.166 16
 -5 -8 2 3027.37 346.811 5
 -5 -8 1 2165.19 337.411 5
 -5 -8 0 2178.16 365.615 5
 -5 -8 -1 2821.20 404.676 5
 -5 -8 -2 108.876 138.584 5
 -5 -8 -3 6904.10 572.893 5
 -5 -8 -4 5.56795 117.146 5
 -5 -8 -5 21974.9 1043.41 7
 -5 -8 -5 22238.0 941.701 5
 -5 -8 -6 10038.4 684.883 7
 -5 -8 -6 10499.7 618.886 5
 -5 -8 -7 1869.47 301.188 7
 -5 -8 -8 1271.27 254.030 7
 -5 -8 -8 1246.03 220.049 11
 -5 -8 -9 484.174 158.026 7
 -5 -8 -9 53.2473 64.2366 11
 -5 -8 -10 1114.11 184.948 7
 -5 -8 -11 930.261 132.162 7
 -5 -9 2 4058.47 294.487 5
 -5 -9 1 107.427 99.2759 5
 -5 -9 0 191.968 129.371 5
 -5 -9 -1 1229.79 257.968 5
 -5 -9 -2 5561.13 519.078 5
 -5 -9 -3 78.6157 103.702 5
 -5 -9 -4 5422.46 469.323 5
 -5 -9 -5 3776.20 448.731 7
 -5 -9 -5 4011.66 382.572 5
 -5 -9 -6 1086.18 173.377 5
 -5 -9 -6 1122.18 268.793 7
 -5 -9 -7 659.743 192.606 7
 -5 -9 -8 1532.67 254.233 7
 -5 -9 -9 6377.85 444.446 7
 -5 -9 -10 4083.43 303.069 7
 -5 -9 -11 83.2415 35.8562 7
 -5 -10 1 301.253 68.3392 5
 -5 -10 0 231.893 89.2937 5
 -5 -10 -1 593.376 134.354 5
 -5 -10 -2 3421.44 330.484 5
 -5 -10 -3 25.3756 79.3359 5
 -5 -10 -4 1641.17 282.707 7
 -5 -10 -4 2519.22 262.515 5
 -5 -10 -5 659.695 127.620 5
 -5 -10 -5 702.288 199.228 7
 -5 -10 -6 1273.62 241.456 7
 -5 -10 -7 2708.12 305.513 7
 -5 -10 -8 2143.07 249.037 7
 -5 -10 -9 11.3299 58.9866 7
 -5 -10 -10 744.637 97.4707 7
 -5 -11 -2 42.8456 32.8257 5
 -5 -11 -2 -90.7151 48.0324 7
 -5 -11 -3 229.407 54.5215 5
 -5 -11 -3 75.3931 60.7876 7
 -5 -11 -4 1146.71 168.245 7
 -5 -11 -4 1381.09 115.442 5
 -5 -11 -6 2216.10 221.631 7
 -5 -11 -7 693.686 122.257 7
 -5 -11 -8 1242.94 136.040 7
 6 -9 -6 2061.24 204.427 14
 6 -9 -5 2966.53 286.428 14
 6 -9 -4 125.370 104.990 14
 6 -9 -3 1141.40 193.357 14
 6 -9 -2 3867.32 274.132 4
 6 -9 -1 2476.67 232.624 4
 6 -9 0 225.538 71.8452 4
 6 -9 1 5892.81 280.356 4
 6 -8 -7 259.834 95.3482 14
 6 -8 -6 164.209 89.1890 14
 6 -8 -6 177.848 84.4583 17
 6 -8 -5 14254.5 785.533 14
 6 -8 -5 14373.4 734.444 17
 6 -8 -4 13910.5 784.107 17
 6 -8 -3 115.896 127.695 17
 6 -8 -3 325.610 110.268 4
 6 -8 -2 765.120 182.117 4
 6 -8 -2 728.081 209.659 17
 6 -8 -1 3150.87 361.926 4
 6 -8 0 2574.12 328.113 4
 6 -8 1 211.381 101.780 4
 6 -8 2 2275.65 242.553 4
 6 -8 3 1773.73 150.245 4
 6 -7 -8 232.955 91.0115 12
 6 -7 -7 31.0723 66.2481 14
 6 -7 -7 18.7159 50.5081 12
 6 -7 -7 -156.140 65.4596 17
 6 -7 -6 5413.16 482.534 14
 6 -7 -6 5479.74 416.622 12
 6 -7 -6 5919.68 469.202 17
 6 -7 -5 -4.79702 114.487 17
 6 -7 -4 6418.43 605.047 17
 6 -7 -3 -109.383 100.059 4
 6 -7 -3 147.297 156.783 17
 6 -7 -2 1118.54 241.687 4
 6 -7 -2 798.039 249.994 17
 6 -7 -1 528.673 202.704 17
 6 -7 0 6769.24 570.223 17
 6 -7 1 6207.89 583.619 4
 6 -7 2 654.569 205.823 4
 -6 7 -2 399.263 109.730 10
 -6 7 -3 5787.66 372.477 10
 6 -7 3 5341.45 435.529 4
 6 -7 4 1708.92 180.712 4
 -6 7 -4 2317.25 205.773 10
 6 -6 -9 761.629 149.027 12
 6 -6 -8 97.4129 88.9552 12
 6 -6 -7 377.568 120.587 14
 6 -6 -7 391.708 165.247 12
 6 -6 -7 137.728 81.1915 17
 6 -6 -6 1304.06 245.756 14
 6 -6 -6 1638.27 290.740 12
 6 -6 -6 1715.33 292.555 17
 6 -6 -5 332.484 142.950 12
 6 -6 -5 1.86344 150.972 17
 6 -6 -4 3439.19 463.185 17
 6 -6 -3 33493.7 1442.67 17
 6 -6 -2 4564.66 478.667 3
 6 -6 -2 4193.75 510.531 17
 6 -6 -1 1608.21 308.116 3
 6 -6 -1 1432.28 296.954 17
 6 -6 0 84.2741 136.261 3
 6 -6 0 287.714 149.197 17
 6 -6 1 4337.19 523.207 3
 6 -6 1 4229.43 448.781 17
 -6 6 -1 4327.10 387.518 10
 6 -6 2 3077.50 435.387 3
 -6 6 -2 2751.89 326.686 10
 -6 6 -3 1549.41 257.012 10
 -6 6 -4 2196.04 286.367 10
 6 -6 4 2095.51 296.856 4
 -6 6 -5 5439.24 388.399 10
 6 -6 5 3768.15 273.840 4
 6 -6 6 2870.92 176.623 5
 6 -5 -9 416.178 145.825 12
 6 -5 -8 20.6321 124.825 12
 6 -5 -7 836.417 259.913 12
 6 -5 -7 717.664 178.257 17
 6 -5 -6 99.2506 94.8487 14
 6 -5 -6 181.595 160.847 12
 6 -5 -6 204.359 149.775 17
 6 -5 -5 2441.32 389.115 12
 6 -5 -5 2781.46 413.215 17
 6 -5 -4 9399.41 683.018 12
 6 -5 -4 10289.2 810.249 17
 6 -5 -3 956.459 267.616 17
 6 -5 -2 5100.80 487.957 3
 6 -5 -2 5035.92 550.742 17
 6 -5 -2 5145.71 1150.89 15
 6 -5 -1 16108.6 923.889 3
 6 -5 -1 16034.8 953.993 17
 6 -5 0 13547.8 884.653 3
 6 -5 0 13730.8 841.195 17
 6 -5 1 1070.39 281.976 3
 6 -5 1 1386.06 261.270 17
 6 -5 2 -32.8622 126.077 3
 6 -5 2 65.6370 82.9242 17
 6 -5 3 386.318 186.983 3
 -6 5 -3 627.547 195.754 10
 6 -5 4 519.741 206.870 3
 -6 5 -4 538.968 177.918 10
 -6 5 -5 228.008 116.866 10
 -6 5 -6 411.182 100.142 21
 -6 5 -6 469.320 144.218 10
 -6 5 -7 58.2441 51.1157 10
 6 -4 -10 944.714 129.186 12
 6 -4 -9 440.867 95.4555 13
 6 -4 -9 284.821 142.136 12
 6 -4 -8 546.552 128.972 13
 6 -4 -8 578.317 227.709 12
 6 -4 -7 62.2940 148.311 12
 6 -4 -7 123.484 92.7807 17
 6 -4 -6 339.525 170.381 17
 6 -4 -5 499.454 181.708 18
 6 -4 -5 402.636 187.440 17
 6 -4 -4 3428.12 431.921 18
 6 -4 -4 3465.07 473.331 17
 6 -4 -4 3875.28 1121.59 15
 6 -4 -3 9908.81 773.914 17
 6 -4 -3 7042.99 1468.46 15
 6 -4 -2 25225.6 948.195 3
 6 -4 -2 25866.4 1187.70 17
 6 -4 -1 24135.4 1065.77 3
 6 -4 -1 21386.8 1555.55 20
 6 -4 -1 23009.0 1079.75 17
 6 -4 -1 23570.2 2543.11 15
 6 -4 0 1370.06 443.039 20
 6 -4 0 1857.75 308.457 17
 6 -4 0 1414.36 286.378 3
 6 -4 0 2617.49 796.442 15
 6 -4 1 11615.4 807.102 3
 6 -4 1 10232.0 1251.50 20
 6 -4 1 11610.5 718.094 17
 6 -4 2 1240.73 223.739 17
 6 -4 2 902.987 236.048 3
 6 -4 3 13937.3 916.361 3
 6 -4 4 2789.78 413.496 3
 6 -4 5 484.610 176.641 3
 -6 4 -5 497.361 202.730 10
 -6 4 -6 922.205 196.472 21
 -6 4 -6 951.281 230.651 10
 -6 4 -7 1220.10 172.742 21
 -6 4 -7 1500.42 227.628 10
 -6 4 -8 177.933 59.3043 10
 6 -3 -9 170.985 89.9694 13
 6 -3 -9 18.1531 84.0062 12
 6 -3 -8 -125.575 105.420 13
 6 -3 -8 -96.0251 190.879 12
 6 -3 -7 4101.31 420.687 13
 6 -3 -7 3911.00 394.210 18
 6 -3 -6 9673.89 628.010 13
 6 -3 -6 10013.5 692.172 18
 6 -3 -6 10004.0 750.487 17
 6 -3 -5 17.3548 152.529 18
 6 -3 -4 21178.7 1033.51 18
 6 -3 -4 19234.6 2490.61 15
 6 -3 -3 11685.7 747.910 18
 6 -3 -3 8743.98 1716.25 15
 6 -3 -2 568.403 171.824 18
 6 -3 -2 202.375 360.608 15
 6 -3 -1 171.040 89.5761 18
 6 -3 -1 114.243 158.215 20
 6 -3 -1 141.187 114.619 17
 6 -3 -1 86.1344 80.4366 3
 6 -3 0 6034.31 939.790 20
 6 -3 0 6095.60 521.400 3
 6 -3 0 6446.72 517.298 17
 6 -3 1 26245.5 2074.37 20
 6 -3 1 26023.1 1126.20 3
 6 -3 1 25842.8 973.971 17
 -6 3 -1 26682.5 989.306 9
 6 -3 2 33156.2 1304.55 3
 6 -3 2 31489.0 991.091 17
 6 -3 3 1815.93 576.399 20
 6 -3 3 1416.07 295.951 3
 6 -3 4 5097.67 536.837 3
 6 -3 5 1763.96 319.494 3
 6 -3 6 4126.37 421.679 3
 -6 3 -6 3337.90 432.146 10
 -6 3 -7 1809.20 278.651 21
 -6 3 -7 1734.00 285.591 10
 -6 3 -8 3062.80 273.982 21
 -6 3 -8 2866.30 285.668 10
 6 -2 -9 5234.23 424.813 13
 6 -2 -9 5299.74 435.606 12
 6 -2 -8 4458.58 476.635 13
 6 -2 -8 5298.66 573.601 12
 6 -2 -7 15539.0 913.797 13
 6 -2 -7 15127.5 779.877 18
 6 -2 -7 14985.6 828.234 16
 6 -2 -6 13763.3 856.571 13
 6 -2 -6 13513.4 816.463 18
 6 -2 -6 13203.4 814.790 16
 6 -2 -5 19278.7 935.321 13
 6 -2 -5 18596.5 977.526 18
 6 -2 -5 19432.8 955.753 16
 6 -2 -4 3319.00 412.559 18
 6 -2 -4 3535.59 393.782 16
 6 -2 -3 2804.49 360.500 18
 6 -2 -3 2933.55 977.421 15
 6 -2 -2 12879.6 717.614 18
 6 -2 -2 15119.6 1341.59 20
 6 -2 -1 21.9013 120.697 20
 6 -2 0 32200.9 2155.88 20
 6 -2 1 134390. 4609.58 20
 6 -2 2 14553.6 1599.77 20
 -6 2 -2 13384.4 725.431 9
 6 -2 3 1645.46 562.825 20
 -6 2 -3 2058.75 312.293 9
 6 -2 4 14891.2 1668.75 20
 6 -2 4 13271.7 823.294 3
 -6 2 -4 13260.1 830.425 9
 6 -2 5 8357.64 656.231 3
 6 -2 6 2870.58 379.529 3
 -6 2 -6 2272.95 280.369 11
 -6 2 -7 1109.04 272.660 21
 -6 2 -7 634.494 158.796 11
 -6 2 -7 594.132 202.444 10
 -6 2 -8 4020.74 401.467 21
 -6 2 -8 3703.54 316.326 11
 -6 2 -8 3718.72 373.768 10
 -6 2 -9 2177.00 189.740 10
 -6 2 -9 2692.61 191.421 11
 6 -1 -9 1313.48 222.106 13
 6 -1 -9 808.618 140.822 12
 6 -1 -8 -2.23778 120.424 13
 6 -1 -8 56.4215 98.2939 12
 6 -1 -8 -59.3353 118.919 16
 6 -1 -7 12712.2 897.150 13
 6 -1 -7 10797.6 666.636 18
 6 -1 -7 12367.1 763.749 16
 6 -1 -6 18585.3 1098.08 13
 6 -1 -6 19429.5 979.394 18
 6 -1 -6 18503.1 972.192 16
 6 -1 -5 3644.77 478.774 13
 6 -1 -5 4240.26 489.914 18
 6 -1 -5 4433.86 472.181 16
 6 -1 -5 5479.67 1113.03 15
 6 -1 -4 -69.8617 105.927 13
 6 -1 -4 53.4834 105.208 18
 6 -1 -4 148.553 128.087 16
 6 -1 -3 264.012 102.267 18
 6 -1 -3 38.2942 110.807 16
 6 -1 -2 9354.44 1124.37 20
 6 -1 -1 10296.1 1195.56 20
 6 -1 0 17117.1 1570.51 20
 6 -1 1 14430.9 1500.02 20
 6 -1 2 36272.8 2465.13 20
 6 -1 3 10180.8 1366.68 20
 -6 1 -3 8785.71 599.690 9
 6 -1 4 20442.6 1940.81 20
 -6 1 -4 17702.4 914.175 9
 -6 1 -5 1833.12 240.977 11
 -6 1 -5 2096.21 354.253 9
 -6 1 -6 1600.63 264.484 11
 6 -1 6 1389.99 276.343 3
 -6 1 -7 72.5605 173.192 21
 -6 1 -7 -32.0210 125.456 11
 -6 1 -8 889.565 254.163 21
 -6 1 -8 475.603 151.267 11
 -6 1 -8 476.141 163.103 10
 -6 1 -9 -9.42665 124.348 21
 -6 1 -9 -166.491 92.7088 11
 -6 1 -9 106.045 48.8771 10
 -6 1 -10 1083.51 124.672 11
 6 0 -9 748.142 161.173 13
 6 0 -8 1769.66 334.100 13
 6 0 -8 1201.96 222.900 12
 6 0 -8 1943.80 271.001 16
 6 0 -7 205.923 178.688 13
 6 0 -7 -25.8976 78.2385 18
 6 0 -7 180.647 143.737 16
 6 0 -6 2748.78 468.255 13
 6 0 -6 2793.71 375.724 18
 6 0 -6 2868.86 399.488 16
 6 0 -5 21743.0 1218.96 13
 6 0 -5 22057.9 1038.81 16
 6 0 -4 13016.2 746.243 16
 6 0 -4 8812.04 1519.68 15
 6 0 -3 6108.57 480.998 16
 6 0 -3 5000.41 1201.45 15
 6 0 -2 5912.26 955.995 20
 6 0 -1 13209.4 1389.17 20
 6 0 0 382.464 343.486 20
 6 0 1 7237.88 1067.71 20
 6 0 2 10077.9 1298.50 20
 6 0 3 25703.1 2114.94 20
 6 0 4 75.1102 253.106 20
 -6 0 -4 -31.5404 89.7362 9
 6 0 5 -18.6671 190.667 20
 -6 0 -5 428.748 125.570 11
 -6 0 -5 120.394 114.444 9
 6 0 6 -294.788 256.622 20
 -6 0 -6 85.7018 101.687 11
 -6 0 -6 57.0338 144.370 9
 -6 0 -7 5017.31 497.178 11
 -6 0 -8 952.236 260.466 21
 -6 0 -8 1076.77 253.413 11
 -6 0 -9 -48.0443 117.618 11
 -6 0 -9 -105.420 172.233 21
 -6 0 -10 200.350 88.5996 11
 6 1 -9 33.5355 46.2796 13
 6 1 -8 2950.82 394.470 13
 6 1 -8 2568.56 288.966 16
 6 1 -7 609.891 257.945 13
 6 1 -7 577.879 151.509 18
 6 1 -7 988.087 242.631 16
 6 1 -6 98.0814 216.138 13
 6 1 -6 238.050 162.536 16
 6 1 -5 13403.3 826.723 16
 6 1 -4 37855.7 1302.09 16
 6 1 -3 33399.8 1129.32 16
 6 1 -3 20504.3 2338.38 15
 6 1 -2 1061.23 438.817 20
 6 1 -1 4271.56 863.446 20
 6 1 0 13258.1 1436.06 20
 6 1 1 4668.97 873.522 20
 6 1 2 7722.25 1105.53 20
 6 1 3 7968.10 1169.46 20
 6 1 4 -139.430 217.222 20
 6 1 5 24945.2 2026.69 20
 -6 -1 -5 21973.2 971.808 9
 6 1 6 46389.5 2456.81 20
 -6 -1 -6 43853.8 1379.86 11
 -6 -1 -6 46847.6 1497.94 9
 -6 -1 -7 261.910 139.760 11
 -6 -1 -7 271.096 158.610 9
 -6 -1 -8 12129.9 742.610 21
 -6 -1 -8 11208.8 789.945 11
 -6 -1 -9 6897.17 568.711 21
 -6 -1 -9 6918.66 601.348 11
 -6 -1 -10 -39.7676 102.379 11
 -6 -1 -11 116.516 67.2709 11
 6 2 -8 2182.23 286.631 13
 6 2 -8 2370.44 244.212 16
 6 2 -7 156.121 167.835 13
 6 2 -7 -90.7734 88.4291 18
 6 2 -7 215.010 153.578 16
 6 2 -6 2147.30 470.656 13
 6 2 -6 2660.64 387.000 16
 6 2 -5 1099.45 267.696 16
 6 2 -4 10033.8 695.065 16
 6 2 -3 757.808 394.115 20
 6 2 -3 396.663 284.650 19
 6 2 -3 295.234 168.608 16
 6 2 -2 31402.2 2405.88 20
 6 2 -2 34145.3 1048.98 16
 6 2 -1 2599.10 686.666 20
 6 2 0 15153.8 1630.29 20
 6 2 1 2940.96 722.863 20
 6 2 2 593.047 353.309 20
 6 2 3 591.155 335.640 20
 6 2 4 -188.168 202.285 20
 6 2 5 504.030 331.724 20
 -6 -2 -5 216.727 118.296 9
 6 2 6 2558.08 575.231 20
 -6 -2 -6 1904.47 314.408 9
 -6 -2 -7 1169.89 234.857 21
 -6 -2 -7 1593.31 311.465 11
 -6 -2 -7 1645.91 292.524 9
 -6 -2 -8 1472.58 277.475 21
 -6 -2 -8 1745.00 338.775 11
 -6 -2 -8 1474.30 260.699 9
 -6 -2 -9 20.5634 158.341 21
 -6 -2 -9 -53.4800 135.118 11
 -6 -2 -10 241.385 171.077 11
 -6 -2 -11 189.539 103.734 11
 6 3 -8 -9.68994 24.4429 13
 6 3 -8 -19.9786 39.3817 16
 6 3 -7 -6.35986 108.984 13
 6 3 -7 -6.18167 56.8382 18
 6 3 -7 94.6833 101.632 16
 6 3 -6 405.137 252.710 13
 6 3 -6 1050.73 253.944 16
 6 3 -5 8977.25 684.977 16
 6 3 -4 3062.11 407.620 16
 6 3 -3 -41.4447 125.245 16
 6 3 -2 26045.4 2286.47 20
 6 3 -2 32210.3 1086.16 16
 6 3 -1 59013.7 3410.20 20
 6 3 0 3469.86 818.376 20
 6 3 1 5990.00 1079.30 20
 6 3 2 15667.2 1675.26 20
 6 3 3 93.9846 245.109 20
 6 3 4 437.368 280.532 20
 6 3 5 354.391 256.571 20
 -6 -3 -5 916.209 218.108 5
 -6 -3 -5 1106.99 214.090 9
 6 3 6 102.502 189.044 20
 -6 -3 -6 27.1254 77.8134 21
 -6 -3 -6 194.395 126.267 9
 -6 -3 -7 10197.9 582.152 21
 -6 -3 -7 11092.6 779.426 11
 -6 -3 -7 11810.3 730.003 9
 -6 -3 -8 2818.32 343.983 21
 -6 -3 -8 2535.79 404.734 11
 -6 -3 -8 3032.41 349.375 9
 -6 -3 -9 1280.46 305.495 11
 -6 -3 -9 1181.82 237.402 21
 -6 -3 -10 2720.25 383.689 11
 -6 -3 -11 1029.20 197.334 11
 6 4 -7 153.914 71.4219 13
 6 4 -7 123.121 84.8768 16
 6 4 -6 240.131 177.884 13
 6 4 -6 483.735 162.398 16
 6 4 -5 482.809 261.634 13
 6 4 -5 279.821 170.099 16
 6 4 -4 485.816 193.399 16
 -6 -4 3 104.661 88.5634 5
 6 4 -3 102.346 126.495 16
 6 4 -2 11620.3 697.207 16
 -6 -4 2 11701.8 621.881 5
 -6 -4 1 274.210 128.976 5
 6 4 -1 180.321 96.6659 16
 6 4 0 11840.1 1601.48 20
 -6 -4 0 14106.5 681.714 5
 6 4 1 9677.80 1434.99 20
 -6 -4 -1 10917.4 598.099 5
 6 4 2 10406.8 1452.71 20
 -6 -4 -2 10962.5 605.686 5
 6 4 3 4957.31 962.456 20
 -6 -4 -3 6012.36 464.071 5
 -6 -4 -4 310.038 127.057 5
 6 4 4 62.4797 203.098 20
 6 4 5 3047.73 770.487 20
 -6 -4 -5 4100.62 425.112 5
 -6 -4 -6 491.696 165.095 9
 -6 -4 -7 1557.30 269.846 9
 -6 -4 -8 11955.9 621.890 21
 -6 -4 -8 13114.2 884.177 11
 -6 -4 -9 7858.05 687.655 11
 -6 -4 -10 285.668 150.281 11
 -6 -4 -11 268.436 116.880 11
 -6 -4 -12 77.8757 36.6925 11
 6 5 -6 212.140 84.0328 13
 6 5 -6 42.2786 71.3470 16
 6 5 -5 -119.287 135.575 13
 6 5 -5 194.067 136.822 16
 6 5 -4 -124.564 150.321 16
 -6 -5 3 1053.65 207.553 5
 6 5 -3 1066.86 242.241 16
 6 5 -2 11213.0 698.299 16
 -6 -5 2 10959.5 658.644 5
 6 5 -1 51360.6 1297.35 16
 -6 -5 1 54687.8 1494.18 5
 6 5 0 37844.5 2917.51 20
 -6 -5 0 43559.8 1332.14 5
 6 5 1 1065.19 469.733 20
 -6 -5 -1 1696.38 291.346 5
 6 5 2 6107.73 1150.69 20
 -6 -5 -2 7829.38 570.263 5
 -6 -5 -3 1088.13 232.464 5
 6 5 3 2409.98 718.623 20
 -6 -5 -4 111.683 125.270 5
 6 5 4 342.961 315.271 20
 -6 -5 -5 892.156 220.487 5
 6 5 5 351.214 243.330 20
 -6 -5 -6 92.5986 113.964 5
 -6 -5 -7 6926.06 542.750 9
 -6 -5 -8 2237.33 385.632 11
 -6 -5 -9 -22.0548 109.354 11
 -6 -5 -10 -95.8151 115.083 11
 -6 -5 -11 625.465 145.115 11
 6 6 -5 34.0865 65.5910 13
 6 6 -5 99.5995 84.6318 16
 -6 -6 4 35.9771 55.0487 5
 6 6 -4 233.492 148.055 13
 6 6 -4 92.6649 93.3973 16
 6 6 -3 5952.56 489.679 16
 -6 -6 3 6424.82 467.445 5
 -6 -6 2 541.983 173.181 5
 6 6 -2 462.450 151.883 16
 -6 -6 1 17856.0 921.543 5
 -6 -6 0 3669.52 433.179 5
 -6 -6 -1 5236.43 517.939 5
 -6 -6 -2 9004.68 658.556 5
 6 6 3 5553.05 1052.46 20
 -6 -6 -3 6448.77 554.478 5
 6 6 4 20123.1 1841.43 20
 -6 -6 -4 22511.1 1025.46 5
 -6 -6 -5 569.884 171.482 5
 -6 -6 -5 942.302 181.793 7
 -6 -6 -6 19611.9 808.896 7
 -6 -6 -6 19000.1 934.846 5
 -6 -6 -7 579.983 143.501 7
 -6 -6 -7 675.481 179.535 9
 -6 -6 -8 12190.9 624.381 7
 -6 -6 -9 3346.86 309.649 7
 -6 -6 -9 3714.25 437.525 11
 -6 -6 -10 2528.17 233.978 7
 -6 -6 -10 2489.94 312.616 11
 -6 -6 -11 2042.40 221.576 11
 6 7 -4 -26.6819 31.7048 13
 6 7 -4 273.347 69.2307 16
 6 7 -3 4353.41 334.165 16
 -6 -7 3 4925.68 357.024 5
 6 7 -2 4086.12 340.385 16
 -6 -7 2 5064.00 443.467 5
 -6 -7 1 -25.3809 135.865 5
 -6 -7 0 9590.36 703.195 5
 -6 -7 -1 27448.0 1194.97 5
 -6 -7 -2 1795.73 324.976 5
 -6 -7 -3 84.2041 133.864 5
 -6 -7 -4 371.320 175.033 5
 -6 -7 -5 3313.57 369.745 7
 -6 -7 -5 3627.34 418.652 5
 -6 -7 -6 90.3548 101.531 5
 -6 -7 -6 133.691 100.504 7
 -6 -7 -7 511.500 156.171 7
 -6 -7 -8 83.8469 82.8011 7
 -6 -7 -9 9484.51 513.320 7
 -6 -7 -9 9649.05 621.099 11
 -6 -7 -10 4087.67 287.158 7
 -6 -7 -10 4523.91 358.311 11
 -6 -7 -11 68.3073 34.1876 11
 -6 -8 3 90.1601 38.7234 5
 -6 -8 2 6617.72 421.052 5
 -6 -8 1 5876.31 477.885 5
 -6 -8 0 483.816 186.106 5
 -6 -8 -1 5217.84 521.517 5
 -6 -8 -2 3059.79 413.325 5
 -6 -8 -3 3480.82 426.837 5
 -6 -8 -4 1702.11 303.676 5
 -6 -8 -5 407.178 154.961 5
 -6 -8 -5 377.431 149.167 7
 -6 -8 -6 2493.49 334.860 7
 -6 -8 -6 3064.23 357.266 5
 -6 -8 -7 12116.7 648.919 7
 -6 -8 -8 3409.12 330.567 7
 -6 -8 -9 6606.70 404.793 7
 -6 -8 -9 5557.64 382.758 11
 -6 -8 -10 2958.20 220.456 7
 -6 -8 -10 1968.40 166.544 11
 -6 -9 1 3291.28 272.191 5
 -6 -9 0 6891.92 464.114 5
 -6 -9 -1 407.838 159.633 5
 -6 -9 -2 266.146 129.945 5
 -6 -9 -3 383.985 152.739 5
 -6 -9 -4 3021.68 355.617 7
 -6 -9 -4 4394.93 414.772 5
 -6 -9 -5 28.7354 79.9212 5
 -6 -9 -5 -166.939 105.010 7
 -6 -9 -6 150.334 79.1364 5
 -6 -9 -6 330.467 126.365 7
 -6 -9 -7 320.343 124.030 7
 -6 -9 -8 149.133 86.8852 7
 -6 -9 -8 54.9677 36.9115 11
 -6 -9 -9 1024.10 143.103 7
 -6 -9 -10 398.337 62.6733 7
 -6 -10 0 12330.6 388.757 5
 -6 -10 -1 24.3084 55.4581 5
 -6 -10 -2 1018.09 165.556 5
 -6 -10 -3 7.17091 55.6812 5
 -6 -10 -3 14.0297 47.1107 7
 -6 -10 -4 1264.36 190.377 7
 -6 -10 -4 2577.90 256.916 5
 -6 -10 -5 3874.15 328.730 7
 -6 -10 -5 5484.71 342.613 5
 -6 -10 -6 450.539 119.722 7
 -6 -10 -6 346.111 76.3864 5
 -6 -10 -7 606.412 127.964 7
 -6 -10 -8 1692.94 168.258 7
 -6 -10 -9 952.134 93.6076 7
 -6 -11 -4 1006.40 105.654 7
 -6 -11 -5 -28.7396 25.6243 7
 -6 -11 -6 1812.78 139.559 7
 7 -9 -3 1432.38 141.726 14
 7 -8 -5 826.352 144.950 14
 7 -8 -5 972.112 156.584 17
 7 -8 -4 2334.50 273.376 14
 7 -8 -4 2487.64 276.500 17
 7 -8 -3 2568.66 292.291 17
 7 -8 -2 451.197 134.752 17
 7 -8 -2 145.908 56.1633 4
 7 -8 -1 4636.09 327.079 4
 7 -8 0 981.917 159.312 4
 7 -8 1 713.532 120.355 4
 7 -7 -6 531.250 111.314 14
 7 -7 -6 637.758 135.313 17
 7 -7 -5 595.625 157.171 14
 7 -7 -5 624.717 165.394 17
 7 -7 -4 22710.6 992.413 17
 7 -7 -3 5247.40 510.243 17
 7 -7 -2 2755.30 367.260 17
 7 -7 -2 2085.68 266.507 4
 7 -7 -1 2580.16 337.099 17
 7 -7 -1 2727.27 334.918 4
 7 -7 0 627.568 196.641 4
 7 -7 0 230.241 111.769 17
 7 -7 1 1982.92 284.214 4
 7 -7 2 3954.53 365.052 4
 7 -7 3 -54.6349 52.9939 4
 7 -6 -8 -14.8655 25.3595 12
 7 -6 -7 94.7423 70.0237 12
 7 -6 -7 129.370 46.3652 17
 7 -6 -6 541.853 117.701 14
 7 -6 -6 570.549 140.391 12
 7 -6 -6 431.004 144.947 17
 7 -6 -5 4370.24 414.223 14
 7 -6 -5 3791.58 334.789 12
 7 -6 -5 4576.38 472.949 17
 7 -6 -4 1567.15 322.436 17
 7 -6 -3 69.8998 135.761 17
 7 -6 -2 226.729 163.116 17
 7 -6 -1 15339.8 876.785 3
 7 -6 -1 14648.4 887.731 17
 7 -6 0 80.3224 144.824 3
 7 -6 0 247.130 150.870 17
 7 -6 1 1723.21 320.484 3
 -7 6 -1 1621.93 212.597 10
 7 -6 1 1732.25 260.088 17
 -7 6 -2 2763.24 285.641 10
 -7 6 -3 4098.96 343.820 10
 7 -6 4 -91.4414 74.8904 4
 -7 6 -4 -110.192 65.0220 10
 -7 6 -5 -66.3371 36.7092 10
 7 -5 -8 6051.26 447.218 12
 7 -5 -7 502.425 176.769 12
 7 -5 -7 348.004 99.5778 17
 7 -5 -6 4920.35 498.208 12
 7 -5 -6 5238.55 478.884 17
 7 -5 -5 8717.32 652.431 12
 7 -5 -5 9135.54 730.325 17
 7 -5 -4 86.9104 91.7780 12
 7 -5 -4 24.1792 131.678 17
 7 -5 -3 5399.96 608.752 17
 7 -5 -2 31763.0 1189.63 3
 7 -5 -2 28635.8 1353.74 17
 7 -5 -1 20654.1 1061.74 3
 7 -5 -1 21137.4 1121.28 17
 7 -5 0 1325.08 314.885 3
 7 -5 0 1043.15 255.825 17
 7 -5 1 9541.50 780.730 3
 7 -5 1 8821.19 631.528 17
 7 -5 2 10537.4 806.789 3
 7 -5 2 10035.4 594.818 17
 7 -5 3 4096.10 489.143 3
 -7 5 -3 2939.78 357.633 10
 7 -5 4 -28.6741 81.6029 3
 -7 5 -4 28.6963 79.4881 10
 7 -5 5 646.638 141.469 4
 -7 5 -5 514.103 127.966 21
 -7 5 -5 595.602 160.581 10
 -7 5 -6 1397.98 114.811 21
 -7 5 -6 2010.69 202.202 10
 7 -4 -9 -97.9525 63.2519 12
 7 -4 -8 927.517 210.420 12
 7 -4 -7 251.816 175.695 12
 7 -4 -7 205.899 83.8262 17
 7 -4 -6 68.3284 96.7791 17
 7 -4 -5 1062.26 275.558 17
 7 -4 -4 666.582 267.555 17
 7 -4 -3 12533.6 926.724 17
 7 -4 -2 20494.2 928.013 3
 7 -4 -2 19880.5 1137.61 17
 7 -4 -1 1241.49 282.021 3
 7 -4 -1 1147.71 282.245 17
 7 -4 0 26130.8 1246.86 3
 7 -4 0 24368.0 1152.95 17
 7 -4 1 49559.2 1791.15 3
 7 -4 1 47053.4 1497.88 17
 7 -4 2 2060.03 388.920 3
 7 -4 2 2083.15 294.185 17
 7 -4 3 12.7132 132.102 3
 7 -4 4 8739.45 706.854 3
 7 -4 5 12466.4 739.427 3
 -7 4 -5 12198.7 732.919 10
 -7 4 -6 25.2816 96.9314 21
 -7 4 -6 127.070 104.538 10
 -7 4 -7 12.8917 42.8783 21
 -7 4 -7 75.7456 66.7375 10
 7 -3 -9 32.4646 48.8737 12
 7 -3 -8 3380.60 399.007 12
 7 -3 -7 4464.24 373.819 17
 7 -3 -6 243.922 145.633 18
 7 -3 -6 190.011 115.083 17
 7 -3 -5 9091.71 709.212 18
 7 -3 -5 9880.39 801.137 17
 7 -3 -4 8001.82 689.541 18
 7 -3 -4 9313.69 799.938 17
 7 -3 -3 3248.90 454.939 18
 7 -3 -3 3696.58 511.493 17
 7 -3 -2 39220.3 1462.21 18
 7 -3 -2 41082.6 1616.01 17
 7 -3 -1 26.1543 106.927 17
 7 -3 -1 -25.7715 130.623 3
 7 -3 -1 96.2881 378.786 15
 7 -3 0 6306.43 602.754 3
 7 -3 0 5684.65 859.081 20
 7 -3 0 5347.24 539.621 17
 7 -3 1 42262.7 1597.51 3
 7 -3 1 41173.2 1400.88 17
 7 -3 2 10496.3 829.374 3
 7 -3 2 10625.9 633.093 17
 7 -3 3 4920.78 573.381 3
 7 -3 4 22053.2 1162.86 3
 7 -3 5 6421.65 594.591 3
 7 -3 6 2309.42 304.727 3
 -7 3 -6 2513.66 348.731 10
 -7 3 -7 821.185 187.456 10
 -7 3 -7 953.036 186.505 21
 -7 3 -8 925.313 123.500 21
 -7 3 -8 1361.54 152.621 10
 7 -2 -9 580.727 94.1326 12
 7 -2 -8 59.3674 57.5601 13
 7 -2 -8 140.477 114.494 12
 7 -2 -7 1708.73 252.159 13
 7 -2 -7 991.840 186.805 18
 7 -2 -6 157.289 109.297 13
 7 -2 -6 173.498 114.145 18
 7 -2 -5 2404.03 379.741 18
 7 -2 -4 1819.38 349.010 18
 7 -2 -3 3064.19 423.456 18
 7 -2 -3 3713.47 1209.44 15
 7 -2 -2 6772.02 590.161 18
 7 -2 -2 4548.42 1258.24 15
 7 -2 -1 9704.99 1118.85 20
 7 -2 -1 9806.43 685.768 18
 7 -2 0 58716.7 1612.24 18
 -7 2 0 54422.9 1277.60 9
 7 -2 1 2684.81 686.899 20
 7 -2 1 3088.32 382.268 17
 -7 2 -1 3401.50 392.027 9
 7 -2 2 64803.5 3415.62 20
 7 -2 2 60229.9 1438.37 17
 -7 2 -2 61518.6 1712.95 9
 -7 2 -3 49133.3 1646.96 9
 7 -2 4 360.028 194.626 3
 7 -2 5 -52.9060 119.845 3
 7 -2 6 708.265 192.833 3
 7 -2 7 2075.30 250.466 3
 -7 2 -7 2893.83 350.128 21
 -7 2 -7 2699.57 343.838 10
 -7 2 -8 963.157 202.811 21
 -7 2 -8 737.610 153.649 10
 7 -1 -8 762.132 164.608 13
 7 -1 -8 766.176 187.401 12
 7 -1 -7 1563.04 270.707 13
 7 -1 -7 991.544 193.785 18
 7 -1 -6 15999.8 911.185 13
 7 -1 -6 17672.0 918.997 18
 7 -1 -6 17616.7 929.557 16
 7 -1 -5 -73.9354 96.0847 13
 7 -1 -5 -139.739 149.573 18
 7 -1 -5 6.01382 161.203 16
 7 -1 -4 887.148 228.670 13
 7 -1 -4 889.150 248.637 18
 7 -1 -4 1016.34 239.029 16
 7 -1 -3 1780.67 334.556 18
 7 -1 -3 1905.53 324.128 16
 7 -1 -3 1593.39 757.843 15
 7 -1 -2 4528.31 481.375 18
 7 -1 -1 119.398 236.164 20
 7 -1 -1 829.641 212.643 18
 7 -1 0 11875.9 1398.25 20
 7 -1 0 13108.5 720.295 18
 -7 1 0 10375.5 525.983 9
 7 -1 1 15.6755 147.542 20
 7 -1 1 336.733 135.856 18
 -7 1 -1 402.608 139.847 9
 7 -1 2 89715.6 4118.28 20
 -7 1 -2 84723.6 1950.70 9
 7 -1 3 36243.4 2665.39 20
 -7 1 -3 31315.2 1263.46 9
 -7 1 -4 500.292 190.689 9
 -7 1 -5 361.088 214.855 9
 7 -1 6 20037.6 1050.44 3
 -7 1 -6 19717.5 808.226 11
 7 -1 7 7371.58 539.129 3
 -7 1 -7 8586.91 624.171 21
 -7 1 -7 8385.19 521.687 11
 -7 1 -8 1088.58 227.718 21
 -7 1 -8 984.302 163.727 11
 -7 1 -8 1153.25 200.147 10
 -7 1 -9 2270.59 172.665 11
 -7 1 -9 1542.75 143.675 10
 7 0 -8 151.204 107.579 13
 7 0 -8 -107.896 49.4717 12
 7 0 -7 361.263 161.400 13
 7 0 -7 310.714 95.2501 18
 7 0 -7 248.006 131.715 16
 7 0 -6 8308.88 717.057 13
 7 0 -6 9547.25 673.960 18
 7 0 -6 9947.74 690.425 16
 7 0 -5 5236.27 584.284 13
 7 0 -5 5280.84 554.620 18
 7 0 -5 5544.04 545.354 16
 7 0 -4 -13.7763 114.355 13
 7 0 -4 40.1139 136.615 18
 7 0 -4 -27.6888 138.353 16
 7 0 -3 -50.2116 158.988 18
 7 0 -3 -364.751 167.374 16
 7 0 -2 1578.54 277.678 18
 7 0 -2 1660.83 268.524 16
 7 0 -1 7335.15 1091.54 20
 7 0 -1 9205.46 633.205 18
 7 0 0 8413.27 1221.92 20
 7 0 0 8944.78 571.673 18
 -7 0 0 7818.74 437.081 9
 7 0 1 241.977 240.558 20
 7 0 1 48.7383 101.117 18
 -7 0 -1 38.5975 96.3378 9
 7 0 2 8862.18 1323.04 20
 -7 0 -2 8117.08 582.685 9
 7 0 3 2849.57 787.378 20
 -7 0 -3 2943.14 379.971 9
 7 0 4 559.816 441.645 20
 -7 0 -4 815.054 253.397 9
 -7 0 -5 851.770 180.208 11
 -7 0 -5 967.790 281.427 9
 -7 0 -6 14726.2 776.871 11
 -7 0 -6 15531.2 944.219 9
 -7 0 -7 7242.22 562.707 21
 7 0 7 6006.47 531.642 3
 -7 0 -7 6834.28 534.529 11
 -7 0 -8 5461.65 488.298 21
 -7 0 -8 5338.65 457.306 11
 -7 0 -9 6650.06 459.488 21
 -7 0 -9 6319.81 423.773 11
 -7 0 -10 257.031 53.3235 11
 7 1 -8 154.655 82.8007 13
 7 1 -7 -95.1380 120.462 13
 7 1 -7 -111.676 88.0152 18
 7 1 -7 -37.2426 130.121 16
 7 1 -6 312.721 198.128 13
 7 1 -6 670.009 193.562 18
 7 1 -6 637.482 214.535 16
 7 1 -5 742.019 266.782 13
 7 1 -5 1042.53 271.903 18
 7 1 -5 1004.45 255.213 16
 7 1 -4 4496.71 478.712 16
 7 1 -3 2864.77 377.769 16
 7 1 -2 1218.95 496.207 20
 7 1 -2 333.222 148.444 16
 7 1 -1 4345.14 387.674 16
 7 1 -1 4074.46 822.503 20
 7 1 0 1900.02 612.159 20
 7 1 0 1308.64 224.592 18
 -7 -1 0 1310.14 189.662 9
 7 1 1 12472.2 1521.83 20
 7 1 1 11256.2 568.535 18
 -7 -1 -1 9162.14 468.909 5
 -7 -1 -1 12038.8 615.558 9
 7 1 2 1343.54 507.703 20
 -7 -1 -2 1182.42 226.126 9
 7 1 3 4113.80 886.129 20
 -7 -1 -3 3919.44 418.484 9
 7 1 4 67235.0 3596.75 20
 -7 -1 -4 61038.4 1703.70 9
 -7 -1 -5 15860.5 798.445 11
 -7 -1 -5 15449.7 912.037 9
 -7 -1 -6 1710.78 288.123 11
 -7 -1 -6 1883.34 342.170 9
 -7 -1 -7 3736.56 398.021 21
 -7 -1 -7 3696.77 437.388 11
 -7 -1 -7 4311.18 485.668 9
 -7 -1 -8 10292.5 647.370 21
 -7 -1 -8 10185.8 704.595 11
 -7 -1 -9 481.147 166.663 21
 -7 -1 -9 490.964 156.252 11
 -7 -1 -10 425.248 110.355 11
 7 2 -7 1038.99 223.985 13
 7 2 -7 1104.95 187.120 16
 7 2 -6 -24.8416 159.872 13
 7 2 -6 23.1849 97.1941 18
 7 2 -6 35.9390 124.834 16
 7 2 -5 1308.29 356.352 13
 7 2 -5 1325.08 285.627 16
 7 2 -4 10394.4 723.208 16
 7 2 -3 5294.79 501.712 16
 7 2 -2 10058.3 1247.14 20
 7 2 -2 12660.2 718.980 16
 7 2 -1 1857.07 603.238 20
 7 2 -1 1723.46 257.791 16
 7 2 0 5566.56 1070.35 20
 -7 -2 0 4308.74 316.342 5
 7 2 0 4408.50 329.241 16
 7 2 1 25848.7 2242.75 20
 -7 -2 -1 25902.7 846.977 5
 -7 -2 -2 1190.69 200.328 5
 7 2 2 1456.29 553.971 20
 7 2 3 2718.80 710.292 20
 -7 -2 -3 1930.70 277.369 5
 -7 -2 -3 2631.97 344.162 9
 7 2 4 226.639 274.244 20
 -7 -2 -4 192.959 144.832 9
 7 2 5 5362.25 950.366 20
 -7 -2 -5 3572.10 444.916 9
 -7 -2 -6 8636.94 648.977 11
 -7 -2 -6 8923.80 687.565 9
 -7 -2 -7 1493.42 250.777 21
 -7 -2 -7 1497.44 291.642 11
 -7 -2 -7 2016.53 345.994 9
 -7 -2 -8 2153.75 299.650 21
 -7 -2 -8 2290.54 363.535 11
 -7 -2 -8 2154.88 316.575 9
 -7 -2 -9 131.930 141.661 21
 -7 -2 -9 -4.94015 108.406 11
 -7 -2 -10 1978.36 261.096 11
 -7 -2 -11 366.705 77.6384 11
 7 3 -7 439.687 125.814 13
 7 3 -7 290.767 83.8673 16
 7 3 -6 511.504 201.142 13
 7 3 -6 574.091 146.700 18
 7 3 -6 681.240 175.211 16
 7 3 -5 4.39779 158.576 13
 7 3 -5 51.2144 130.401 16
 7 3 -4 4335.06 468.729 16
 7 3 -3 2273.55 332.127 16
 7 3 -2 523.596 168.900 16
 7 3 -1 9298.22 1229.41 20
 -7 -3 1 9496.75 500.292 5
 7 3 -1 10081.6 585.324 16
 7 3 0 4794.39 995.645 20
 -7 -3 0 4081.92 350.784 5
 7 3 1 17024.0 1892.87 20
 -7 -3 -1 16584.4 744.555 5
 -7 -3 -2 714.437 164.869 5
 7 3 2 697.035 444.048 20
 7 3 3 24851.9 2179.23 20
 -7 -3 -3 24050.7 981.954 5
 -7 -3 -4 421.402 163.051 5
 -7 -3 -4 267.031 142.399 9
 7 3 5 609.015 441.173 20
 -7 -3 -5 117.926 129.763 9
 -7 -3 -6 35.4626 135.279 9
 -7 -3 -7 2210.11 279.122 21
 -7 -3 -7 2586.14 396.640 11
 -7 -3 -7 2345.78 358.178 9
 -7 -3 -8 1973.23 271.427 21
 -7 -3 -8 2282.52 383.631 11
 -7 -3 -8 1524.29 261.878 9
 -7 -3 -9 81.5232 121.128 11
 -7 -3 -10 2190.46 296.544 11
 -7 -3 -11 158.686 72.6163 11
 7 4 -6 726.858 180.242 13
 7 4 -6 692.012 129.004 18
 7 4 -6 890.624 150.047 16
 7 4 -5 61.2065 137.649 13
 7 4 -5 564.170 177.732 16
 7 4 -4 2514.91 344.890 16
 7 4 -3 1752.22 302.619 16
 -7 -4 2 6505.37 442.216 5
 7 4 -2 6665.03 537.128 16
 7 4 -1 8382.72 538.857 16
 -7 -4 1 9244.93 574.209 5
 -7 -4 0 15603.3 765.940 5
 7 4 1 2364.23 734.309 20
 -7 -4 -1 2798.96 335.185 5
 7 4 2 11030.0 1561.13 20
 -7 -4 -2 10485.6 656.629 5
 7 4 3 41929.0 2973.38 20
 -7 -4 -3 40711.1 1334.85 5
 7 4 4 9246.67 1319.92 20
 -7 -4 -4 9639.70 674.563 5
 -7 -4 -5 8533.22 667.611 5
 -7 -4 -5 8054.44 651.056 9
 -7 -4 -6 578.324 204.930 9
 -7 -4 -7 6247.82 554.490 9
 -7 -4 -8 994.068 260.799 11
 -7 -4 -8 1107.76 230.823 9
 -7 -4 -9 66.2425 131.349 11
 -7 -4 -10 390.235 145.418 11
 -7 -4 -11 379.506 103.183 11
 7 5 -5 515.587 150.456 13
 7 5 -5 828.977 149.918 16
 7 5 -4 -52.3203 110.523 16
 7 5 -3 2187.72 304.580 16
 7 5 -2 9005.50 589.214 16
 -7 -5 2 9104.11 557.653 5
 -7 -5 1 251.096 140.316 5
 -7 -5 0 3302.93 388.789 5
 -7 -5 -1 15591.3 843.127 5
 -7 -5 -2 -48.7025 99.7045 5
 -7 -5 -3 62.1657 86.7922 5
 -7 -5 -4 2281.19 351.161 5
 -7 -5 -5 2592.71 382.968 5
 -7 -5 -6 403.003 196.864 9
 -7 -5 -7 13398.0 783.689 9
 -7 -5 -8 670.103 232.958 11
 -7 -5 -8 522.369 166.233 9
 -7 -5 -9 10801.4 727.161 11
 -7 -5 -10 200.519 119.368 11
 -7 -5 -11 243.328 80.2040 11
 7 6 -4 -10.8930 75.2264 13
 7 6 -4 61.7206 54.9101 16
 -7 -6 3 1480.36 172.304 5
 7 6 -3 1608.28 209.039 16
 -7 -6 2 76.9172 80.5660 5
 7 6 -2 423.973 142.039 16
 -7 -6 1 1816.88 285.256 5
 -7 -6 0 23756.4 1048.99 5
 -7 -6 -1 2153.73 335.906 5
 -7 -6 -2 7650.50 629.817 5
 -7 -6 -3 20106.2 1015.66 5
 -7 -6 -4 18597.9 971.480 5
 -7 -6 -5 69492.7 1879.00 5
 -7 -6 -6 105.527 130.981 5
 -7 -6 -7 17856.8 866.092 9
 -7 -6 -8 33731.5 1294.79 11
 -7 -6 -8 31451.8 1008.51 9
 -7 -6 -9 2696.72 350.603 11
 -7 -6 -10 4412.80 370.812 11
 -7 -6 -11 -32.9868 41.5113 11
 7 7 -3 286.522 107.763 13
 -7 -7 2 1686.18 210.693 5
 -7 -7 1 5401.37 442.810 5
 -7 -7 0 2682.87 358.515 5
 -7 -7 -1 1590.98 306.621 5
 -7 -7 -2 20.3591 126.430 5
 -7 -7 -3 1910.78 329.049 5
 -7 -7 -4 4059.59 467.840 5
 -7 -7 -5 1198.64 263.487 5
 -7 -7 -6 5519.47 513.423 5
 -7 -7 -7 1005.72 212.727 9
 -7 -7 -8 1406.80 251.867 11
 -7 -7 -8 1150.28 184.933 9
 -7 -7 -9 157.391 97.7844 11
 -7 -7 -10 1411.81 181.637 11
 -7 -8 2 102.407 37.8663 5
 7 8 -2 -98.8280 46.4305 13
 -7 -8 1 1478.27 200.022 5
 -7 -8 0 31.3521 99.1727 5
 -7 -8 -1 940.995 221.030 5
 -7 -8 -2 12784.2 765.543 5
 -7 -8 -3 482.241 194.514 5
 -7 -8 -3 381.956 117.109 7
 -7 -8 -4 1136.72 189.234 7
 -7 -8 -4 2005.90 319.519 5
 -7 -8 -5 748.684 202.535 5
 -7 -8 -5 347.773 101.833 7
 -7 -8 -6 5095.56 357.867 7
 -7 -8 -6 6650.91 504.427 5
 -7 -8 -7 771.379 125.016 7
 -7 -8 -7 480.427 148.007 9
 -7 -8 -8 -28.4302 70.4336 11
 -7 -8 -9 386.867 100.899 11
 -7 -8 -10 4185.28 195.430 11
 -7 -9 0 532.286 105.483 5
 -7 -9 -1 3011.24 289.064 5
 -7 -9 -2 215.106 124.703 5
 -7 -9 -2 -12.0824 37.1575 7
 -7 -9 -3 603.508 163.035 5
 -7 -9 -3 268.625 84.1770 7
 -7 -9 -4 1073.25 159.150 7
 -7 -9 -4 2751.15 320.621 5
 -7 -9 -5 730.730 156.542 5
 -7 -9 -5 429.307 101.480 7
 -7 -9 -6 1139.00 177.745 5
 -7 -9 -6 889.918 131.805 7
 -7 -9 -7 112.035 47.8686 7
 -7 -9 -7 132.874 60.5214 9
 -7 -9 -8 1636.10 163.993 11
 -7 -10 -2 1011.35 124.584 5
 -7 -10 -3 21.8652 51.2979 5
 -7 -10 -4 -6.62666 72.2110 5
 -7 -10 -4 78.3879 35.6498 7
 -7 -10 -5 137.299 56.4955 5
 -7 -10 -5 129.897 43.4116 7
 -7 -10 -6 582.720 72.0648 7
 -7 -10 -6 934.274 113.756 9
 8 -8 -2 163.985 54.8586 14
 8 -7 -5 2643.34 219.800 17
 8 -7 -4 5315.57 325.166 14
 8 -7 -4 5072.99 363.830 17
 8 -7 -3 12662.6 613.574 17
 8 -7 -2 38.8547 75.8117 17
 8 -7 -1 3853.59 312.676 17
 8 -7 -1 3677.65 269.429 4
 8 -7 0 2770.90 247.261 4
 8 -7 1 -5.07778 45.3150 4
 8 -7 2 2606.79 195.024 4
 8 -6 -6 520.650 102.518 17
 8 -6 -5 5615.47 418.233 17
 8 -6 -4 2952.05 347.844 17
 8 -6 -3 5030.20 477.473 17
 8 -6 -2 6790.65 543.153 17
 8 -6 -1 3231.58 364.791 17
 8 -6 0 -36.0346 64.5004 17
 -8 6 -2 5090.62 251.248 10
 -8 6 -3 989.107 106.263 10
 8 -6 3 1259.65 181.626 4
 8 -5 -7 75.5932 46.6451 12
 8 -5 -6 2139.96 242.853 12
 8 -5 -6 2522.96 259.544 17
 8 -5 -5 152.538 75.2680 12
 8 -5 -5 -39.7257 104.417 17
 8 -5 -4 3409.55 438.506 17
 8 -5 -3 4876.96 542.188 17
 8 -5 -2 359.967 194.289 17
 8 -5 -1 708.143 189.383 3
 8 -5 -1 920.154 239.878 17
 8 -5 0 353.865 164.867 3
 8 -5 0 193.613 131.201 17
 8 -5 1 1090.56 256.679 3
 8 -5 1 950.080 194.340 17
 8 -5 2 1147.24 256.408 3
 -8 5 -2 979.400 179.435 10
 8 -5 3 403.409 167.577 3
 -8 5 -3 482.073 129.603 10
 -8 5 -4 4872.06 345.628 10
 -8 5 -5 1874.67 149.638 21
 8 -5 5 1583.27 145.225 4
 8 -4 -7 1130.60 192.814 12
 8 -4 -6 268.648 112.189 12
 8 -4 -6 477.464 139.156 17
 8 -4 -5 899.347 230.341 12
 8 -4 -5 671.651 208.675 17
 8 -4 -4 553.873 234.380 17
 8 -4 -3 37.6426 154.970 17
 8 -4 -2 279.867 163.092 17
 8 -4 -1 1582.41 291.039 3
 8 -4 -1 1213.88 295.900 17
 8 -4 0 1529.36 314.601 3
 8 -4 0 1115.96 269.279 17
 8 -4 1 9904.31 780.664 3
 8 -4 1 9076.76 627.898 17
 8 -4 2 31.4908 152.899 3
 8 -4 3 9396.87 743.513 3
 8 -4 4 7152.09 578.512 3
 8 -4 5 438.920 130.039 3
 -8 4 -5 577.255 140.427 10
 -8 4 -6 878.739 126.254 21
 -8 4 -6 1080.54 156.374 10
 8 -3 -8 -17.6561 41.7039 12
 8 -3 -7 -143.682 103.045 12
 8 -3 -6 1452.07 241.886 17
 8 -3 -5 380.616 170.642 17
 8 -3 -4 7954.83 672.093 18
 8 -3 -4 7747.52 727.650 17
 8 -3 -3 286.186 169.382 18
 8 -3 -3 240.453 200.169 17
 8 -3 -2 3895.08 524.116 17
 8 -3 -1 -45.0870 168.764 17
 8 -3 -1 -198.166 119.882 3
 8 -3 0 5878.63 589.672 3
 8 -3 0 5875.06 589.763 17
 8 -3 1 17232.9 1052.43 3
 8 -3 1 16402.7 889.516 17
 8 -3 2 5143.50 599.716 3
 8 -3 2 5688.12 459.116 17
 8 -3 3 27777.9 1337.43 3
 8 -3 4 1230.00 297.572 3
 8 -3 5 3197.55 395.467 3
 8 -3 6 6357.01 421.813 3
 -8 3 -6 7541.28 460.253 21
 -8 3 -6 7353.77 493.765 10
 -8 3 -7 3985.69 262.272 21
 -8 3 -7 4119.33 285.713 10
 8 -2 -8 43.6676 36.8219 12
 8 -2 -7 7189.87 555.934 12
 8 -2 -6 581.233 177.263 18
 8 -2 -6 571.753 165.015 17
 8 -2 -5 1394.87 270.842 18
 8 -2 -5 1024.95 272.984 17
 8 -2 -4 926.579 246.857 18
 8 -2 -3 -30.6426 172.548 18
 8 -2 -2 656.397 231.257 18
 8 -2 -1 408.620 199.464 18
 8 -2 -1 530.081 185.181 3
 8 -2 0 19425.2 1068.06 17
 8 -2 1 34340.0 1317.26 17
 -8 2 -1 33076.8 1206.28 9
 8 -2 2 316.676 124.944 17
 -8 2 -2 447.873 154.176 9
 8 -2 3 3425.75 502.062 3
 8 -2 4 3868.53 516.152 3
 8 -2 5 10.5459 124.624 3
 8 -2 6 482.448 159.331 3
 -8 2 -7 989.488 183.302 21
 8 -2 7 792.048 125.067 3
 -8 2 -7 860.174 173.978 10
 -8 2 -8 283.961 80.4113 21
 -8 2 -8 404.690 79.1896 10
 8 -1 -7 205.799 67.1379 13
 8 -1 -7 214.005 69.3418 18
 8 -1 -6 501.055 128.434 13
 8 -1 -6 850.960 183.394 18
 8 -1 -6 534.654 165.320 17
 8 -1 -5 1767.16 251.719 13
 8 -1 -5 2439.40 368.921 18
 8 -1 -4 293.178 189.161 18
 8 -1 -3 2363.14 411.329 18
 8 -1 -2 11310.2 815.937 18
 8 -1 -1 1815.96 332.035 18
 8 -1 0 660.288 195.190 18
 -8 1 0 611.840 149.714 9
 8 -1 1 9917.27 661.763 18
 -8 1 -1 10281.7 672.242 9
 8 -1 2 4719.64 437.331 17
 -8 1 -2 5166.01 530.885 9
 -8 1 -3 14065.6 906.150 9
 -8 1 -4 790.791 267.088 9
 8 -1 5 7259.08 688.364 3
 8 -1 6 564.260 196.446 3
 -8 1 -7 187.508 157.225 21
 8 -1 7 230.780 93.5479 3
 -8 1 -8 4883.90 353.677 21
 -8 1 -8 4586.98 318.074 10
 8 0 -7 182.398 75.7124 13
 8 0 -7 53.6214 62.9444 12
 8 0 -7 129.539 54.5799 18
 8 0 -6 1050.41 207.006 13
 8 0 -6 1270.24 225.676 18
 8 0 -5 14088.0 787.032 13
 8 0 -5 15640.9 872.348 18
 8 0 -4 95.7637 97.7565 13
 8 0 -4 32.2471 142.521 18
 8 0 -3 2743.03 348.102 13
 8 0 -3 3137.27 460.417 18
 8 0 -2 6657.57 629.140 18
 8 0 -1 -127.637 143.089 18
 8 0 0 1267.73 271.537 18
 -8 0 0 952.696 184.903 9
 8 0 1 11133.9 684.649 18
 -8 0 -1 11269.1 693.748 9
 -8 0 -2 20657.3 1002.99 9
 -8 0 -3 14315.0 900.991 9
 -8 0 -4 1603.05 344.298 9
 -8 0 -5 1460.99 334.614 9
 -8 0 -6 122.116 87.1170 11
 -8 0 -6 103.946 175.611 9
 8 0 7 3175.22 366.831 3
 -8 0 -7 3105.50 345.789 21
 -8 0 -7 2993.92 298.520 11
 -8 0 -8 7507.62 475.764 21
 -8 0 -8 6437.09 373.892 11
 -8 0 -8 7757.45 452.561 10
 -8 0 -9 20.7656 66.9195 21
 8 1 -7 67.6679 49.9015 13
 8 1 -7 60.7371 44.3010 12
 8 1 -6 608.483 163.964 13
 8 1 -6 413.550 140.178 18
 8 1 -5 2001.16 342.471 13
 8 1 -5 2821.99 370.999 18
 8 1 -5 2560.36 355.035 16
 8 1 -4 826.972 255.314 13
 8 1 -4 1447.59 319.740 18
 8 1 -4 1468.63 292.885 16
 8 1 -3 1367.19 321.692 18
 8 1 -3 1376.05 283.881 16
 8 1 -2 2778.90 414.974 18
 8 1 -2 3404.63 402.736 16
 8 1 -1 12791.4 826.628 18
 8 1 0 16230.3 871.015 18
 -8 -1 0 16429.8 733.117 9
 8 1 1 19133.5 872.764 18
 -8 -1 -1 19136.9 893.393 9
 -8 -1 -2 10713.0 712.495 9
 -8 -1 -3 41717.4 1483.99 9
 -8 -1 -4 16311.2 973.619 9
 -8 -1 -5 84.1124 104.503 11
 -8 -1 -5 131.512 207.839 9
 -8 -1 -6 6814.37 519.318 11
 -8 -1 -6 7015.23 651.618 9
 -8 -1 -7 -49.8003 115.424 21
 -8 -1 -7 -5.72399 90.2219 11
 -8 -1 -7 -5.00058 143.588 9
 -8 -1 -8 1680.06 240.965 21
 -8 -1 -8 1599.57 235.765 11
 -8 -1 -9 1474.94 194.026 21
 -8 -1 -9 1742.77 198.812 11
 8 2 -6 727.870 171.400 13
 8 2 -6 714.025 144.629 18
 8 2 -6 935.476 174.271 16
 8 2 -5 3805.14 467.048 13
 8 2 -5 4831.37 450.848 18
 8 2 -5 4866.96 430.376 16
 8 2 -4 -26.7155 125.754 13
 8 2 -4 -68.2194 188.032 18
 8 2 -4 34.4166 134.317 16
 8 2 -3 319.737 183.669 18
 8 2 -3 469.046 181.801 16
 8 2 -2 655.630 192.147 16
 8 2 -1 26.4249 101.533 18
 8 2 -1 55.3605 103.600 16
 8 2 0 11111.1 721.635 18
 -8 -2 0 9993.06 589.557 9
 -8 -2 -1 1693.73 252.847 5
 8 2 1 2007.41 285.446 18
 -8 -2 -1 1598.72 265.471 9
 -8 -2 -2 442.080 172.248 9
 -8 -2 -3 44270.0 1516.29 9
 -8 -2 -4 20172.5 1074.83 9
 -8 -2 -5 448.874 202.511 9
 -8 -2 -6 584.389 155.356 21
 -8 -2 -6 636.018 199.875 11
 -8 -2 -6 735.057 242.165 9
 -8 -2 -7 -256.474 130.003 21
 -8 -2 -7 -0.52336 106.040 11
 -8 -2 -7 1.72505 141.968 9
 -8 -2 -8 234.744 118.833 21
 -8 -2 -8 121.468 84.4592 11
 8 2 8 -56.6838 63.3882 3
 -8 -2 -9 -3.20597 62.6556 11
 -8 -2 -10 140.348 51.5014 11
 8 3 -6 247.290 93.7253 13
 8 3 -6 277.234 79.3155 18
 8 3 -5 292.379 153.369 13
 8 3 -5 364.808 127.243 18
 8 3 -5 400.981 138.313 16
 8 3 -4 207.859 171.475 13
 8 3 -4 -34.8910 125.819 18
 8 3 -4 57.8720 109.446 16
 8 3 -3 -61.7110 116.344 16
 8 3 -2 2780.76 346.458 16
 8 3 -1 36822.6 1149.76 16
 -8 -3 0 3303.66 337.449 5
 8 3 1 27176.9 1035.97 18
 -8 -3 -1 27435.1 1018.43 5
 -8 -3 -2 11752.6 696.376 5
 -8 -3 -2 12062.4 759.218 9
 -8 -3 -3 10496.9 703.484 5
 -8 -3 -3 10114.5 731.951 9
 -8 -3 -4 3872.33 474.488 9
 -8 -3 -5 10364.7 782.639 9
 -8 -3 -6 4155.46 498.120 9
 -8 -3 -7 13801.1 840.824 11
 -8 -3 -7 14082.6 858.681 9
 -8 -3 -8 4950.61 341.570 21
 -8 -3 -8 5551.46 511.903 11
 -8 -3 -8 5475.98 467.500 9
 -8 -3 -9 1348.06 235.236 11
 -8 -3 -10 467.849 110.407 11
 8 4 -5 116.238 88.9756 13
 8 4 -5 -16.4248 61.1028 18
 8 4 -5 77.0494 62.1511 16
 8 4 -4 326.365 188.878 13
 8 4 -4 696.480 160.871 16
 8 4 -3 7141.41 497.881 16
 8 4 -2 30.8314 88.9701 16
 -8 -4 1 2170.74 267.116 5
 8 4 -1 2391.41 289.088 16
 -8 -4 0 199.824 133.896 5
 -8 -4 -1 8605.47 594.852 5
 -8 -4 -2 4877.38 479.473 5
 -8 -4 -3 6280.98 558.552 5
 -8 -4 -4 284.696 168.344 5
 -8 -4 -4 217.361 168.116 9
 -8 -4 -5 58767.7 1811.06 9
 -8 -4 -6 8008.82 666.571 9
 -8 -4 -7 103.836 134.916 11
 -8 -4 -7 36.9289 156.031 9
 -8 -4 -8 68.4050 114.330 11
 -8 -4 -8 11.7557 98.2332 9
 -8 -4 -9 2737.45 336.692 11
 -8 -4 -10 155.256 80.9578 11
 8 5 -4 244.979 129.133 13
 8 5 -4 262.596 109.544 18
 8 5 -4 83.6411 56.6013 16
 8 5 -3 1221.11 181.512 16
 8 5 -2 990.314 170.738 16
 -8 -5 1 6125.40 443.978 5
 -8 -5 0 1285.20 241.207 5
 -8 -5 -1 1184.23 240.273 5
 -8 -5 -2 398.890 173.372 5
 -8 -5 -3 1082.49 260.509 5
 -8 -5 -4 2017.37 336.055 5
 -8 -5 -5 29588.0 1267.08 5
 -8 -5 -5 29407.4 1266.68 9
 -8 -5 -6 17408.3 951.554 9
 -8 -5 -7 8103.73 615.799 9
 -8 -5 -8 25068.0 1075.75 11
 -8 -5 -8 23564.3 886.642 9
 -8 -5 -9 12719.9 680.291 11
 -8 -5 -10 968.037 157.989 11
 8 6 -3 -76.8819 93.0060 13
 -8 -6 2 2281.97 191.294 5
 -8 -6 1 799.459 160.274 5
 -8 -6 0 699.333 181.726 5
 -8 -6 -1 12945.5 760.115 5
 -8 -6 -2 189.522 135.356 5
 -8 -6 -3 8683.69 674.552 5
 -8 -6 -4 4150.31 478.197 5
 -8 -6 -5 11596.4 784.107 5
 -8 -6 -6 9652.05 679.317 9
 -8 -6 -7 14080.4 751.649 9
 -8 -6 -8 3308.28 372.403 11
 -8 -6 -8 2245.28 251.542 9
 -8 -6 -9 146.912 100.047 11
 -8 -6 -10 1511.12 173.903 11
 -8 -7 1 828.022 136.600 5
 -8 -7 0 3342.41 328.861 5
 -8 -7 -1 10856.0 647.570 5
 -8 -7 -2 1376.34 275.889 5
 -8 -7 -3 892.652 243.842 5
 -8 -7 -4 867.514 237.491 5
 -8 -7 -5 1454.05 282.274 5
 -8 -7 -6 -67.4408 106.581 9
 -8 -7 -7 12813.6 639.053 9
 -8 -7 -8 182.318 102.938 11
 -8 -7 -8 189.881 68.9994 9
 -8 -7 -9 4320.18 320.481 11
 -8 -7 -10 4061.44 218.304 11
 -8 -8 0 3683.14 268.939 5
 -8 -8 -1 2522.31 275.060 5
 -8 -8 -2 1734.14 256.305 5
 -8 -8 -3 848.169 196.301 5
 -8 -8 -4 2436.85 317.593 5
 -8 -8 -5 1172.11 228.140 5
 -8 -8 -6 165.401 111.497 9
 -8 -8 -7 4087.13 302.540 9
 -8 -8 -8 498.535 116.096 11
 -8 -8 -9 180.842 52.6366 11
 -8 -9 -1 1226.79 127.868 5
 -8 -9 -2 2773.36 234.118 5
 -8 -9 -3 767.024 146.552 5
 -8 -9 -4 1356.40 189.045 5
 -8 -9 -5 -10.7988 76.9466 9
 -8 -9 -5 51.2317 59.6658 5
 -8 -9 -6 1008.24 152.249 9
 -8 -9 -7 1773.19 160.964 11
 -8 -9 -7 1014.57 103.493 9
 9 -6 -4 1372.34 155.979 17
 9 -6 -3 4564.61 218.277 14
 9 -6 -3 7224.83 402.144 17
 9 -6 -2 6624.02 390.240 17
 9 -6 -1 93.1528 60.2934 17
 9 -6 0 434.468 86.3555 4
 9 -6 1 221.089 70.7968 4
 9 -6 2 -17.1029 26.9641 4
 9 -5 -5 8510.77 400.206 17
 9 -5 -4 805.679 170.773 17
 9 -5 -3 409.399 135.975 17
 9 -5 -2 907.269 192.764 17
 9 -5 -1 1.92209 95.4351 17
 9 -5 0 77.4224 79.1357 3
 9 -5 0 17.2256 67.9270 17
 9 -5 1 27.5221 75.7737 3
 9 -5 1 93.5554 45.4367 17
 -9 5 -2 2696.40 166.818 10
 -9 5 -3 3321.72 176.258 10
 9 -4 -5 338.139 82.0746 12
 9 -4 -5 415.336 120.670 17
 9 -4 -4 4.66267 98.5487 17
 9 -4 -3 1413.01 279.459 17
 9 -4 -2 6101.96 550.529 17
 9 -4 -1 128.834 80.1814 3
 9 -4 -1 264.956 149.306 17
 9 -4 0 87.9107 97.8514 3
 9 -4 0 110.709 102.784 17
 9 -4 1 216.532 125.452 3
 9 -4 1 242.431 99.0091 17
 9 -4 2 219.220 133.457 3
 9 -4 3 347.043 149.307 3
 9 -4 4 448.135 122.642 3
 -9 4 -4 271.121 90.2287 10
 -9 4 -5 2894.70 197.657 21
 -9 4 -5 3164.34 209.444 10
 9 -4 5 2726.96 194.208 4
 9 -3 -6 101.157 60.6091 12
 9 -3 -6 19.1446 36.4798 17
 9 -3 -5 326.432 128.005 12
 9 -3 -5 370.786 138.377 17
 9 -3 -4 2970.47 387.713 17
 9 -3 -3 341.643 197.222 17
 9 -3 -2 1671.68 327.392 17
 9 -3 -1 1204.69 217.324 3
 9 -3 -1 1284.05 280.642 17
 9 -3 0 832.835 209.349 3
 9 -3 0 756.995 211.124 17
 9 -3 1 5276.37 540.839 3
 9 -3 1 6319.34 493.936 17
 9 -3 2 12445.4 827.358 3
 9 -3 3 1828.59 334.843 3
 9 -3 4 33382.6 1198.21 3
 9 -3 5 6774.11 452.486 3
 -9 3 -5 6343.48 416.163 10
 -9 3 -6 1056.26 127.178 21
 -9 3 -6 899.614 124.281 10
 9 -2 -6 525.205 144.505 12
 9 -2 -6 310.487 82.4298 17
 9 -2 -5 3608.89 375.146 17
 9 -2 -4 436.132 177.016 18
 9 -2 -4 582.372 209.092 17
 9 -2 -3 341.663 185.095 18
 9 -2 -3 153.806 156.872 17
 9 -2 -2 1144.09 287.160 17
 9 -2 -1 6675.75 509.180 3
 9 -2 -1 6665.25 645.009 17
 9 -2 0 11077.6 755.607 3
 9 -2 0 10578.7 767.498 17
 9 -2 1 661.402 193.628 17
 9 -2 1 869.598 245.553 3
 9 -2 2 8156.10 714.467 3
 9 -2 3 1721.50 363.043 3
 9 -2 4 2424.90 380.095 3
 9 -2 5 526.128 177.431 3
 9 -2 6 2135.89 240.791 3
 -9 2 -6 2432.10 242.795 21
 -9 2 -7 494.363 92.1425 21
 -9 2 -7 597.157 101.220 10
 9 -1 -6 2372.80 201.354 17
 9 -1 -5 343.667 128.388 18
 9 -1 -5 282.674 119.564 17
 9 -1 -4 2438.99 343.906 18
 9 -1 -3 107.393 152.018 18
 9 -1 -2 1681.93 318.441 18
 9 -1 -1 871.122 238.901 18
 9 -1 0 3519.04 429.016 18
 9 -1 0 3786.05 485.259 17
 9 -1 1 4607.54 486.400 17
 -9 1 -1 4471.93 421.582 9
 -9 1 -2 13434.8 799.698 9
 -9 1 -3 1256.88 276.155 9
 9 -1 4 -146.706 195.472 3
 9 -1 5 1442.36 309.880 3
 9 -1 6 11774.8 680.125 3
 -9 1 -6 12862.3 590.897 21
 -9 1 -7 6718.82 368.029 21
 -9 1 -7 6842.76 394.731 10
 -9 1 -8 231.999 61.7252 21
 9 0 -6 333.258 85.6238 18
 9 0 -6 356.616 67.0165 17
 9 0 -5 0.35316 102.409 18
 9 0 -4 2384.53 344.105 18
 9 0 -3 424.645 197.368 18
 9 0 -2 177.320 166.527 18
 9 0 -1 1068.96 272.103 18
 9 0 0 5529.85 536.068 18
 9 0 1 4829.04 451.255 18
 -9 0 -1 4262.85 420.369 9
 9 0 2 89.9416 91.5770 17
 -9 0 -2 136.643 150.465 9
 -9 0 -3 1204.24 280.944 9
 -9 0 -4 -16.8471 145.343 9
 -9 0 -5 1715.90 340.864 9
 -9 0 -6 2010.87 251.444 21
 9 0 6 1633.79 297.156 3
 -9 0 -7 116.923 80.5616 21
 9 0 7 96.3922 63.7462 3
 -9 0 -8 66.9492 65.6268 21
 -9 0 -8 133.134 46.9221 10
 9 1 -6 498.832 80.2619 18
 9 1 -5 819.741 132.841 13
 9 1 -5 1781.20 234.772 18
 9 1 -4 5633.03 418.568 13
 9 1 -4 7889.47 572.150 18
 9 1 -3 -98.9904 79.2662 13
 9 1 -3 94.6035 138.012 18
 9 1 -2 160.530 150.227 18
 9 1 -1 1470.85 296.481 18
 9 1 0 4439.00 469.449 18
 9 1 1 82.6743 102.097 18
 -9 -1 -1 4.68262 92.8161 9
 -9 -1 -2 4348.75 473.142 9
 -9 -1 -3 9534.02 729.814 9
 -9 -1 -4 30233.7 1329.61 9
 -9 -1 -5 2643.91 414.243 9
 -9 -1 -6 -61.2801 99.5476 21
 -9 -1 -6 -71.5451 55.0609 11
 -9 -1 -6 141.660 165.328 9
 -9 -1 -7 1773.72 207.410 21
 9 1 7 2155.99 285.653 3
 -9 -1 -7 1993.24 201.931 11
 -9 -1 -8 2170.33 193.025 21
 -9 -1 -8 1940.08 148.417 11
 9 2 -5 34.5454 42.0315 13
 9 2 -5 88.2755 67.7093 18
 9 2 -4 83.4578 83.5357 13
 9 2 -4 236.675 120.444 18
 9 2 -3 52.3311 85.0060 13
 9 2 -3 38.8669 134.182 18
 9 2 -2 40.5978 125.644 18
 9 2 -1 355.668 176.898 18
 9 2 0 176.854 142.628 18
 -9 -2 0 58.7385 85.7127 9
 9 2 1 5573.25 481.277 18
 -9 -2 -1 5848.11 491.164 9
 -9 -2 -2 20576.7 991.833 9
 -9 -2 -3 6058.02 581.774 9
 -9 -2 -4 422.500 215.771 9
 -9 -2 -5 6444.12 477.286 11
 -9 -2 -5 6952.94 656.143 9
 -9 -2 -6 3902.76 365.632 11
 -9 -2 -6 3710.66 469.553 9
 -9 -2 -7 2514.48 276.143 11
 -9 -2 -7 2395.14 341.411 9
 -9 -2 -8 -21.5606 41.4700 21
 -9 -2 -8 -120.867 70.9475 11
 -9 -2 -9 4.86174 20.8547 11
 9 3 -5 89.8467 41.7093 13
 9 3 -5 154.590 57.0664 18
 9 3 -4 2974.56 321.602 13
 9 3 -4 3864.09 338.150 18
 9 3 -3 496.976 186.096 13
 9 3 -3 501.493 170.003 18
 9 3 -2 1182.65 261.549 18
 9 3 -1 1390.16 279.956 18
 9 3 0 158.489 121.576 18
 -9 -3 0 -0.42136 87.1066 9
 9 3 1 988.898 204.643 18
 -9 -3 -1 1219.89 234.933 9
 -9 -3 -2 -78.7823 145.727 9
 -9 -3 -3 3329.14 435.721 9
 -9 -3 -4 1662.02 332.750 9
 -9 -3 -5 5274.25 563.180 9
 -9 -3 -6 11032.0 659.557 11
 -9 -3 -6 11671.4 791.141 9
 -9 -3 -7 2569.03 315.148 11
 -9 -3 -7 2883.71 365.210 9
 -9 -3 -8 -91.8730 77.8877 11
 -9 -3 -8 -124.711 118.009 9
 9 3 8 -36.0185 41.1049 3
 -9 -3 -9 698.824 113.117 11
 9 4 -4 -59.1377 57.7524 13
 9 4 -4 0.71669 50.8047 18
 9 4 -3 16.0928 86.6869 13
 9 4 -3 111.027 98.6051 18
 9 4 -2 -9.65821 108.529 18
 9 4 -1 1507.90 276.544 18
 -9 -4 0 8.93127 57.3597 5
 9 4 0 59.6086 109.140 18
 -9 -4 0 56.1733 64.1466 9
 -9 -4 -1 -87.0778 87.5263 5
 9 4 1 52.6111 121.812 18
 -9 -4 -1 92.2799 99.5745 9
 -9 -4 -2 919.408 208.189 5
 -9 -4 -2 1131.35 245.231 9
 -9 -4 -3 5816.81 557.908 9
 -9 -4 -4 122.201 147.733 9
 -9 -4 -5 1301.70 306.742 9
 -9 -4 -6 1878.37 330.638 9
 -9 -4 -7 1464.80 243.742 11
 -9 -4 -7 1416.38 244.501 9
 -9 -4 -8 6431.74 450.220 11
 -9 -4 -8 5760.75 396.490 9
 -9 -4 -9 3465.24 269.138 11
 9 5 -3 403.405 115.298 13
 9 5 -3 267.471 86.2144 18
 9 5 -2 1954.82 250.938 18
 9 5 -1 595.322 157.961 18
 -9 -5 0 1148.53 178.751 5
 9 5 0 1067.29 204.710 18
 -9 -5 0 970.670 167.526 9
 9 5 1 2202.77 271.087 18
 -9 -5 -1 2215.46 281.619 5
 -9 -5 -1 2392.72 302.493 9
 -9 -5 -2 -294.333 137.643 5
 -9 -5 -2 61.6656 113.298 9
 -9 -5 -3 904.978 227.471 5
 -9 -5 -3 1011.57 245.813 9
 -9 -5 -4 3394.74 436.402 9
 -9 -5 -5 258.196 193.146 9
 -9 -5 -6 9652.19 677.503 9
 -9 -5 -7 32451.3 1105.91 11
 -9 -5 -7 33755.4 1108.25 9
 -9 -5 -8 4018.10 356.722 11
 -9 -5 -8 3481.70 286.994 9
 -9 -5 -9 4754.40 316.078 11
 9 6 -2 194.059 86.9759 13
 9 6 -2 69.6629 51.3811 18
 9 6 -1 459.018 117.965 18
 9 6 0 16930.1 668.827 18
 -9 -6 0 18322.4 599.254 9
 -9 -6 -1 3967.41 356.619 5
 -9 -6 -1 3590.04 345.297 9
 -9 -6 -2 6522.82 495.245 5
 -9 -6 -3 407.564 163.153 5
 -9 -6 -3 351.936 163.758 9
 -9 -6 -4 3333.89 393.762 5
 -9 -6 -4 3405.70 411.203 9
 -9 -6 -5 6861.16 560.291 9
 -9 -6 -6 819.111 212.022 9
 -9 -6 -7 1923.88 266.767 11
 -9 -6 -7 2009.40 259.955 9
 -9 -6 -8 2005.72 240.645 11
 -9 -6 -8 1805.65 190.157 9
 -9 -6 -9 270.182 72.6196 11
 -9 -7 0 11.5743 24.9303 5
 -9 -7 -1 316.889 100.451 5
 -9 -7 -1 353.010 100.377 9
 -9 -7 -2 1587.88 224.693 5
 -9 -7 -2 1865.07 241.425 9
 -9 -7 -3 465.783 163.373 9
 -9 -7 -3 357.183 131.734 5
 -9 -7 -4 1137.95 223.446 5
 -9 -7 -4 1214.74 238.795 9
 -9 -7 -5 1259.29 231.939 9
 -9 -7 -6 912.964 186.287 9
 -9 -7 -7 -71.8960 85.5752 11
 -9 -7 -7 -41.7712 64.3257 9
 -9 -7 -8 123.457 64.2314 11
 -9 -7 -8 260.853 54.5897 9
 -9 -8 -1 203.992 50.3030 5
 -9 -8 -2 13326.2 490.800 5
 -9 -8 -2 15364.4 508.743 9
 -9 -8 -3 2371.12 241.849 5
 -9 -8 -3 2464.70 244.288 9
 -9 -8 -4 -13.3699 82.6197 9
 -9 -8 -5 29.9266 76.8308 9
 -9 -8 -6 6401.03 354.086 9
 -9 -8 -7 662.416 109.419 11
 -9 -8 -7 612.250 86.3017 9
 10 -5 -2 -14.7398 29.7969 17
 10 -4 -4 1787.10 156.370 17
 10 -4 -3 2203.67 215.942 17
 10 -4 -2 2473.05 243.325 17
 10 -4 -1 69.6916 65.9416 17
 10 -4 0 1214.19 144.690 17
 10 -4 1 1391.16 170.838 3
 10 -4 2 211.352 75.0136 3
 10 -3 -4 1864.96 201.848 17
 10 -3 -3 49.0464 60.4689 17
 10 -3 -2 1488.61 237.442 17
 10 -3 -1 7204.56 488.535 17
 10 -3 0 1970.76 214.325 3
 10 -3 0 3541.47 309.878 17
 10 -3 1 932.095 171.822 3
 10 -3 1 735.157 116.068 17
 10 -3 2 1809.11 244.012 3
 10 -3 3 3805.64 331.936 3
 10 -3 4 688.690 120.156 3
 -10 3 -4 430.797 80.6726 10
 10 -2 -4 2599.82 222.908 12
 10 -2 -4 3948.39 323.000 17
 10 -2 -3 2948.97 331.225 17
 10 -2 -2 184.287 121.171 17
 10 -2 -1 240.474 130.584 17
 10 -2 0 95.4165 69.9463 3
 10 -2 0 130.917 96.9459 17
 10 -2 1 181.139 112.322 3
 10 -2 1 84.2339 64.0654 17
 10 -2 2 266.339 133.084 3
 10 -2 3 4000.39 400.331 3
 10 -2 4 6.25995 85.7804 3
 10 -2 5 963.896 148.779 3
 -10 2 -5 1002.82 126.475 21
 10 -1 -5 903.146 125.801 12
 10 -1 -4 1071.12 182.896 17
 10 -1 -3 1416.74 251.629 17
 10 -1 -2 1125.65 243.961 17
 10 -1 -1 -17.1102 120.906 17
 10 -1 0 1803.60 247.047 3
 10 -1 0 2742.12 343.892 17
 10 -1 1 3187.49 361.964 3
 10 -1 1 3240.16 328.608 17
 10 -1 2 474.644 175.195 3
 10 -1 3 1168.65 255.066 3
 10 -1 4 315.373 149.762 3
 -10 1 -5 916.856 131.815 21
 10 -1 5 1013.30 193.851 3
 -10 1 -6 579.164 93.9330 21
 10 -1 6 504.768 98.9433 3
 10 0 -4 90.9131 74.4818 18
 10 0 -4 -39.4846 58.6281 17
 10 0 -3 2086.29 268.037 18
 10 0 -3 2023.19 292.323 17
 10 0 -2 1919.83 287.653 18
 10 0 -1 3609.83 383.462 18
 10 0 0 869.365 207.897 17
 10 0 0 446.500 126.353 3
 10 0 1 210.296 99.7767 17
 -10 0 -1 209.733 89.1209 9
 -10 0 -2 2614.25 310.803 9
 -10 0 -3 12700.6 709.866 9
 10 0 4 45.5745 136.730 3
 10 0 5 6601.09 532.249 3
 -10 0 -5 4231.36 272.535 21
 -10 0 -6 500.333 91.6314 21
 10 0 6 758.205 154.206 3
 -10 0 -7 714.111 91.5764 10
 10 1 -4 18.5296 52.5118 18
 10 1 -4 -31.7078 55.7785 17
 10 1 -3 217.256 120.145 18
 10 1 -2 -39.1171 119.121 18
 10 1 -1 871.498 194.801 18
 10 1 0 182.072 113.228 18
 -10 -1 -1 1131.13 184.818 9
 -10 -1 -2 1572.40 255.043 9
 -10 -1 -3 -39.2104 120.687 9
 -10 -1 -4 470.719 184.242 9
 -10 -1 -5 235.529 132.359 9
 10 1 6 41.1728 86.7644 3
 10 1 7 48.4003 37.1851 3
 10 2 -4 68.1647 46.2977 18
 10 2 -3 1902.75 225.591 18
 10 2 -2 364.571 124.164 18
 10 2 -1 795.373 186.099 18
 10 2 0 4437.98 387.138 18
 10 2 1 7934.48 466.267 18
 -10 -2 -1 9063.26 517.082 9
 -10 -2 -2 -36.4375 99.2973 9
 -10 -2 -3 9731.38 649.264 9
 -10 -2 -4 7367.49 585.549 9
 -10 -2 -5 4347.87 446.104 9
 -10 -2 -6 143.255 114.199 9
 10 2 7 197.521 74.4019 3
 10 3 -3 1296.85 163.284 18
 10 3 -2 -16.8897 31.6039 13
 10 3 -2 84.3447 69.4176 18
 10 3 -1 324.127 120.804 18
 10 3 0 82.4968 74.5820 18
 -10 -3 -1 7594.58 460.824 9
 -10 -3 -2 2125.04 279.724 9
 -10 -3 -3 -40.7292 119.016 9
 -10 -3 -4 1496.19 190.437 11
 -10 -3 -4 1555.96 279.714 9
 -10 -3 -5 4325.46 319.623 11
 -10 -3 -5 5368.00 490.261 9
 -10 -3 -6 1030.51 150.362 11
 -10 -3 -6 1178.67 221.824 9
 -10 -3 -7 11244.3 407.747 11
 -10 -3 -7 14274.9 611.074 9
 10 4 -2 56.9933 29.8371 13
 10 4 -2 323.652 91.8325 18
 10 4 -1 111.463 77.3891 18
 10 4 0 132.240 83.7287 18
 -10 -4 -1 185.574 84.1434 9
 -10 -4 -2 1535.53 235.187 9
 -10 -4 -3 813.152 196.963 9
 -10 -4 -4 1226.45 257.568 9
 -10 -4 -5 7602.06 453.517 11
 -10 -4 -5 8930.02 607.829 9
 -10 -4 -6 8124.79 442.945 11
 -10 -4 -6 9168.67 565.121 9
 -10 -4 -7 4256.05 285.683 11
 -10 -4 -7 4435.83 339.198 9
 10 5 -1 51.9039 50.1322 13
 10 5 -1 -67.6947 36.4578 18
 10 5 0 85.6049 54.4132 18
 -10 -5 -1 -67.3970 48.6142 9
 -10 -5 -2 -56.1885 87.3443 9
 -10 -5 -3 3595.67 360.032 9
 -10 -5 -4 3887.44 389.106 9
 -10 -5 -5 1391.24 232.387 9
 -10 -5 -6 3315.97 292.811 11
 -10 -5 -6 3597.40 338.357 9
 -10 -5 -7 -22.1288 51.4143 11
 -10 -5 -7 -21.0711 71.7230 9
 -10 -5 -8 7649.32 292.482 11
 -10 -6 -1 238.842 54.5157 9
 -10 -6 -2 2146.44 216.164 9
 -10 -6 -3 488.382 133.854 9
 -10 -6 -4 -39.9033 100.237 9
 -10 -6 -5 575.714 141.146 9
 -10 -6 -6 111.397 61.6014 11
 -10 -6 -6 136.885 85.4857 9
 -10 -6 -7 1275.36 143.855 11
 -10 -6 -7 1165.90 144.116 9
 -10 -7 -3 -83.2367 50.8486 9
 -10 -7 -4 27.1765 59.1335 9
 -10 -7 -5 4548.64 293.236 9
 -10 -7 -6 3371.88 220.875 11
 -10 -7 -6 2944.01 210.403 9
 11 -2 -1 38.6033 34.0113 17
 11 -2 2 571.032 90.5215 3
 11 -1 -2 1703.82 168.546 17
 11 -1 -1 2426.41 213.565 17
 11 -1 0 156.579 51.5640 17
 11 -1 1 235.300 58.2301 3
 11 -1 2 1274.39 163.840 3
 11 -1 3 78.1284 58.6785 3
 11 -1 4 2210.02 196.137 3
 11 0 -2 903.127 131.462 17
 11 0 -1 75.6742 57.3842 17
 11 0 0 48.9418 48.3285 17
 11 0 1 210.172 59.3331 3
 11 0 2 175.306 82.9064 3
 11 0 3 584.870 130.828 3
 11 0 4 1056.45 167.195 3
 11 0 5 1335.13 149.403 3
 11 1 -2 215.967 62.9827 17
 11 1 -1 1228.54 169.470 17
 11 1 0 2359.02 227.738 17
 11 1 1 506.024 93.9480 17
 11 1 1 301.037 82.4837 3
 11 1 2 63.2026 65.0198 3
 11 1 3 928.065 174.854 3
 11 1 4 6527.03 425.560 3
 11 1 5 477.531 116.807 3
 11 2 -2 6.09549 26.8891 17
 11 2 -1 320.248 82.7017 17
 11 2 0 89.4881 57.5308 17
 11 2 1 213.215 73.5428 17
 11 2 1 543.576 97.3613 3
 -11 -2 -2 2771.83 208.709 9
 -11 -2 -3 795.565 142.287 9
 -11 -2 -4 1128.45 169.567 9
 11 2 5 326.945 104.499 3
 11 2 6 214.327 63.3735 3
 11 3 -1 316.279 70.4424 17
 11 3 1 1039.88 118.157 17
 -11 -3 -2 1746.66 164.249 9
 -11 -3 -3 55.6040 60.1309 9
 -11 -3 -4 -36.8228 84.0099 9
 -11 -3 -5 480.396 110.176 9
 11 3 6 2758.73 217.709 3
 -11 -4 -2 1137.70 111.445 9
 -11 -4 -3 758.162 119.130 9
 -11 -4 -4 583.187 121.125 9
 -11 -4 -5 1594.11 181.059 9
 -11 -4 -6 237.708 65.8701 9
 -11 -5 -3 717.829 94.8257 9
 -11 -5 -4 11.8984 33.9029 9
 -11 -5 -5 799.456 113.779 9

_ins_header
;
TITL JSW-02-571-126-YP_scale in P-1 
REM P-1 (#2 in standard setting)
CELL 1.54184   9.306973   9.808104  10.391962  67.0177  81.5910  83.4234
ZERR    2.00   0.000995   0.000779   0.000697   0.0072   0.0076   0.0076
LATT  1
SFAC C H N O P
UNIT 36.00 36.00 6.00 8.00 2.00
TREF
HKLF 4
END
;
_olex2_submission_special_instructions  'No special instructions were received'
_oxdiff_exptl_absorpt_empirical_details
;
Empirical correction (ABSPACK) includes:
- Absorption correction using spherical harmonics
- Frame scaling
;
_oxdiff_exptl_absorpt_empirical_full_max  1.771
_oxdiff_exptl_absorpt_empirical_full_min  0.656
