# Supplementary material for: Chameleonic Cages: Encapsulation of Anionic, Neutral, and Cationic Guest Species within [Fe4L4]8+ Tetrahedral Cages Synthesised from the tris(4‐aminophenyl)phosphate pro‐Ligand
Source: Chemistry. 2024 Oct 29;30(67):e202402547. doi: 10.1002/chem.202402547 (PMC11609896; doi:10.1002/chem.202402547)
Supplement: Supplementary file 6 — Supporting Information [file CHEM-30-e202402547-s006.cif]

data_Zn_Fe4L4
_audit_creation_date               2024-05-17
_audit_creation_method
;
Olex2 1.2
(compiled 2018.05.29 svn.r3508 for OlexSys, GUI svn.r5506)
;
_shelxl_version_number             2014/6
_publ_contact_author_address      
;
Department of Chemistry
University of Canterbury
20 Kirkwood Avenue
Ilam
Christchurch
8041
New Zealand
;
_publ_contact_author_email        'paul.kruger@canterbury.ac.nz'
_publ_contact_author_name         'P. E. Kruger'
_publ_contact_author_phone        '+64 3 364 2438'
_publ_section_title 

; Crystal structure of [C~144~H~108~Fe~4~N~24~O~16~P~4~Zn][BF~4~]~10~ 
(JSW-03-189-187-MY4)
; 

loop_ 
 _publ_author_name 
 _publ_author_address 

 'P. E. Kruger' # Author 1 
; 
Department of Chemistry
University of Canterbury
20 Kirkwood Avenue
Ilam
Christchurch
8041
New Zealand
; 
'J. S. Ward' # Author 2 
; 
Department of Chemistry
University of Canterbury
20 Kirkwood Avenue
Ilam
Christchurch
8041
New Zealand
; 
 
_publ_section_abstract 

; 
The crystal structure of [C~144~H~108~Fe~4~N~24~O~16~P~4~Zn][BF~4~]~10~ 
(JSW-03-189-187-MY4) is reported.
; 
 
_publ_section_comment 

; 
The asymmetric cell contained 1/12 of a molecule of 
[C~144~H~108~Fe~4~N~24~O~16~P~4~Zn][BF~4~]~10~ and some unknown solvates. 
No sensible disordered model could be formulated for the unknown solvates 
which would match the observed electron density, so the computer program 
SQUEEZE within PLATON was used to account for the electron density in 
this region of the unit cell.
The program identified solvent accessible voids totalling 981.1 \%A^3^
and 184.9 electrons per unit cell were recovered. The formula weight, 
density etc. listed in the Tables do not include any correction for 
the missing solvate. The Flack parameter was refined to an unambiguous 
value of 0.013(17).
;    

_publ_section_exptl_prep 
# Brief details or a reference. Include solvent if known 
; 
The crystal was prepared from a nitromethane solution of 
JSW-03-189-187 doped with a stoichiometric amount of an 
aqueous Zn[BF~4~]~2~ solution (4 \mL, 0.25 molL^-1^, 
1 \mmol) that was vapour diffused with chloroform over 
several days at ambient temperature.
; 

_publ_section_references
;
Dolomanov, O.V., Bourhis, L.J., Gildea, R.J, Howard, J.A.K. & Puschmann, H.
 (2009), J. Appl. Cryst. 42, 339-341.

Sheldrick, G.M. (2015). Acta Cryst. A71, 3-8.

Sheldrick, G.M. (2015). Acta Cryst. C71, 3-8.

Spek, A.L., Acta Cryst. 2009, D65, 148-155.
;

# start Validation Reply Form
_vrf_PLAT084_Zn_Fe4L4
;
PROBLEM: High wR2 Value (i.e. > 0.25) ...................       0.39 Report
RESPONSE: For supramolecular complexes the expected 
range of values for the R-factor is higher than for 
discrete complexes, which is a result of the weakly 
diffracting nature of the crystals and the rapid fall 
off of the diffraction data at higher resolutions.
;
_vrf_PLAT242_Zn_Fe4L4
;
PROBLEM: Low    'MainMol' Ueq as Compared to Neighbors of        O14 Check 
RESPONSE: The atom O14 is complexed to the disordered 
Zn(II) metal centre that lies at the centre of a 
cubic symmetry operation, which causes the Ueq of atom 
Zn1 to be significantly larger than the well ordered 
surrounding oxygen atoms that are locked-in  place by 
the tetrahedral cage.
;
_vrf_PLAT341_Zn_Fe4L4
;
PROBLEM: Low Bond Precision on  C-C Bonds ...............    0.01882 Ang.  
RESPONSE: For supramolecular complexes the expected 
range of values for the R-factor is higher than for 
discrete complexes, which has a knock-on effect for 
the quality of the bond precision within the solved 
model.
;
# end Validation Reply Form

_chemical_name_common              ?
_chemical_name_systematic          ?
_chemical_formula_moiety           'C144 H108 Fe4 N24 O16 P4 Zn, 10(B F4)'
_chemical_formula_sum              'C144 H108 B10 F40 Fe4 N24 O16 P4 Zn'
_chemical_formula_weight           3711.29
_chemical_absolute_configuration   ad
_chemical_melting_point            ?
loop_
  _atom_type_symbol
  _atom_type_description
  _atom_type_scat_dispersion_real
  _atom_type_scat_dispersion_imag
  _atom_type_scat_source
 'C' 'C' 0.0181 0.0091 'International Tables Vol C Tables 4.2.6.8 and 6.1.1.4'
 'H' 'H' 0.0000 0.0000 'International Tables Vol C Tables 4.2.6.8 and 6.1.1.4'
 'B' 'B' 0.0090 0.0039 'International Tables Vol C Tables 4.2.6.8 and 6.1.1.4'
 'F' 'F' 0.0727 0.0534 'International Tables Vol C Tables 4.2.6.8 and 6.1.1.4'
 'Fe' 'Fe' -1.1336 3.1974
 'International Tables Vol C Tables 4.2.6.8 and 6.1.1.4'
 'N' 'N' 0.0311 0.0180 'International Tables Vol C Tables 4.2.6.8 and 6.1.1.4'
 'O' 'O' 0.0492 0.0322 'International Tables Vol C Tables 4.2.6.8 and 6.1.1.4'
 'P' 'P' 0.2955 0.4335 'International Tables Vol C Tables 4.2.6.8 and 6.1.1.4'
 'Zn' 'Zn' -1.5491 0.6778
 'International Tables Vol C Tables 4.2.6.8 and 6.1.1.4'

_shelx_space_group_comment
;
The symmetry employed for this shelxl refinement is uniquely defined
by the following loop, which should always be used as a source of
symmetry information in preference to the above space-group names.
They are only intended as comments.
;
_space_group_crystal_system        'cubic'
_space_group_IT_number             197
_space_group_name_H-M_alt          'I 2 3'
_space_group_name_Hall             'I 2 2 3'
loop_
  _space_group_symop_operation_xyz
 'x, y, z'
 '-x, -y, z'
 '-x, y, -z'
 'x, -y, -z'
 'z, x, y'
 'z, -x, -y'
 '-z, -x, y'
 '-z, x, -y'
 'y, z, x'
 '-y, z, -x'
 'y, -z, -x'
 '-y, -z, x'
 'x+1/2, y+1/2, z+1/2'
 '-x+1/2, -y+1/2, z+1/2'
 '-x+1/2, y+1/2, -z+1/2'
 'x+1/2, -y+1/2, -z+1/2'
 'z+1/2, x+1/2, y+1/2'
 'z+1/2, -x+1/2, -y+1/2'
 '-z+1/2, -x+1/2, y+1/2'
 '-z+1/2, x+1/2, -y+1/2'
 'y+1/2, z+1/2, x+1/2'
 '-y+1/2, z+1/2, -x+1/2'
 'y+1/2, -z+1/2, -x+1/2'
 '-y+1/2, -z+1/2, x+1/2'

_cell_length_a                     21.0609(12)
_cell_length_b                     21.0609(12)
_cell_length_c                     21.0609(12)
_cell_angle_alpha                  90
_cell_angle_beta                   90
_cell_angle_gamma                  90
_cell_volume                       9341.8(16)
_cell_formula_units_Z              2
_cell_measurement_reflns_used      3719
_cell_measurement_temperature      120.01(10)
_cell_measurement_theta_max        61.4950
_cell_measurement_theta_min        4.1860
_shelx_estimated_absorpt_T_max     ?
_shelx_estimated_absorpt_T_min     ?
_exptl_absorpt_coefficient_mu      3.772
_exptl_absorpt_correction_T_max    1.00000
_exptl_absorpt_correction_T_min    0.88347
_exptl_absorpt_correction_type     multi-scan
_exptl_absorpt_process_details
;
CrysAlisPro 1.171.38.43 (Rigaku Oxford Diffraction, 2015)
Empirical absorption correction using spherical harmonics,
 implemented in SCALE3 ABSPACK scaling algorithm.
;
_exptl_absorpt_special_details     ?
_exptl_crystal_colour              purple
_exptl_crystal_density_diffrn      1.319
_exptl_crystal_density_meas        ?
_exptl_crystal_density_method      ?
_exptl_crystal_description         prism
_exptl_crystal_F_000               3744
loop_
  _exptl_crystal_face_index_h
  _exptl_crystal_face_index_k
  _exptl_crystal_face_index_l
  _exptl_crystal_face_perp_dist
 6 -8 9 0.0755
 5 13 2 0.0510
 -6 5 12 0.0469
 10 -3 -9 0.0754
 -9 -6 -9 0.0295
 11 5 7 0.0418
 4 -12 -5 0.0528
 -9 -9 4 0.0546
 -10 1 -10 0.0425
 9 9 -5 0.0425

_exptl_crystal_size_max            0.165
_exptl_crystal_size_mid            0.138
_exptl_crystal_size_min            0.079
loop_
  _exptl_oxdiff_crystal_face_indexfrac_h
  _exptl_oxdiff_crystal_face_indexfrac_k
  _exptl_oxdiff_crystal_face_indexfrac_l
  _exptl_oxdiff_crystal_face_x
  _exptl_oxdiff_crystal_face_y
  _exptl_oxdiff_crystal_face_z
 6.0120 -7.9832 9.0046 0.8432 0.2325 -0.4554
 4.9811 13.0064 1.9986 -0.6958 -0.2111 -0.7241
 -5.9983 5.0156 11.9980 -0.2831 0.9155 -0.4269
 9.9951 -3.0087 -8.9970 0.3074 -0.9626 0.0389
 -8.9918 -6.0191 -9.0021 0.0059 -0.0070 1.0232
 10.9913 5.0170 7.0028 0.0786 -0.1941 -0.9940
 4.0118 -12.0062 -4.9963 0.8149 -0.4009 0.4098
 -8.9818 -8.9991 3.9998 0.4285 0.7100 0.5119
 -10.0012 0.9791 -10.0042 -0.5017 -0.0500 0.9032
 8.9814 8.9975 -4.9999 -0.4457 -0.7639 -0.4655

_exptl_transmission_factor_max     ?
_exptl_transmission_factor_min     ?
_diffrn_reflns_av_R_equivalents    0.1101
_diffrn_reflns_av_unetI/netI       0.0397
_diffrn_reflns_Laue_measured_fraction_full  0.995
_diffrn_reflns_Laue_measured_fraction_max  0.978
_diffrn_reflns_limit_h_max         25
_diffrn_reflns_limit_h_min         -26
_diffrn_reflns_limit_k_max         19
_diffrn_reflns_limit_k_min         -26
_diffrn_reflns_limit_l_max         23
_diffrn_reflns_limit_l_min         -25
_diffrn_reflns_number              32886
_diffrn_reflns_point_group_measured_fraction_full  0.996
_diffrn_reflns_point_group_measured_fraction_max  0.974
_diffrn_reflns_theta_full          67.684
_diffrn_reflns_theta_max           75.257
_diffrn_reflns_theta_min           4.198
_diffrn_ambient_environment        N~2~
_diffrn_ambient_temperature        120.01(10)
_diffrn_detector                   'CCD plate'
_diffrn_detector_area_resol_mean   10.6501
_diffrn_detector_type              Atlas
_diffrn_measured_fraction_theta_full  0.995
_diffrn_measured_fraction_theta_max  0.978
_diffrn_measurement_details
;
List of Runs (angles in degrees, time in seconds):

  # Type    Start    End  Width  t~exp~   \w     \q     \k     \f   Frames
--------------------------------------------------------------------------
  1  \w   -110.00 -18.00   1.00   22.00    --  -38.50 -37.00 -30.00   92
  2  \w   -109.00 -20.00   1.00   22.00    --  -38.50 -37.00  60.00   89
  3  \w    -91.00 -64.00   1.00   22.00    --  -38.50 125.00 120.00   27
  4  \w    -92.00 -11.00   1.00   22.00    --  -38.50 125.00-150.00   81
  5  \w    -55.00  -7.00   1.00   22.00    --  -38.50 125.00 120.00   48
  6  \w     29.00 105.00   1.00  120.00    --  105.36 -94.00   0.00   76
  7  \w     96.00 121.00   1.00  120.00    --  105.36-125.00  60.00   25
  8  \w     91.00 174.00   1.00  120.00    --  105.36  30.00-180.00   83
  9  \w     73.00 114.00   1.00  120.00    --  105.36-125.00 150.00   41
 10  \w    100.00 171.00   1.00  120.00    --  105.36  45.00 120.00   71
 11  \w     88.00 174.00   1.00  120.00    --  105.36  30.00-120.00   86
 12  \w     38.00  63.00   1.00  120.00    --  105.36-125.00  60.00   25
 13  \w     47.00 127.00   1.00  120.00    --  105.36 -61.00  90.00   80
 14  \w     49.00  76.00   1.00  120.00    --  105.36-125.00-120.00   27
 15  \w     53.00 119.00   1.00  120.00    --  105.36 -30.00-180.00   66
 16  \w     36.00 112.00   1.00  120.00    --  105.36 -45.00   0.00   76
 17  \w     88.00 115.00   1.00  120.00    --  105.36-125.00-120.00   27
 18  \w     46.00 134.00   1.00  120.00    --  105.36 -77.00-150.00   88
;
_diffrn_measurement_device         'four-circle diffractometer'
_diffrn_measurement_device_type    'SuperNova, Dual, Cu at zero, Atlas'
_diffrn_measurement_method         '\w scans'
_diffrn_orient_matrix_type        
 'CrysAlisPro convention (1999,Acta A55,543-557)'
_diffrn_orient_matrix_UB_11        0.0263785000
_diffrn_orient_matrix_UB_12        -0.0662560000
_diffrn_orient_matrix_UB_13        0.0172931000
_diffrn_orient_matrix_UB_21        -0.0494644000
_diffrn_orient_matrix_UB_22        -0.0055672000
_diffrn_orient_matrix_UB_23        0.0539052000
_diffrn_orient_matrix_UB_31        -0.0469862000
_diffrn_orient_matrix_UB_32        -0.0305658000
_diffrn_orient_matrix_UB_33        -0.0462970000
_diffrn_radiation_monochromator    mirror
_diffrn_radiation_probe            x-ray
_diffrn_radiation_type             CuK\a
_diffrn_radiation_wavelength       1.54184
_diffrn_source                     'micro-focus sealed X-ray tube'
_diffrn_source_type                'SuperNova (Cu) X-ray Source'
_reflns_Friedel_coverage           0.836
_reflns_Friedel_fraction_full      0.998
_reflns_Friedel_fraction_max       0.969
_reflns_number_gt                  1717
_reflns_number_total               3166
_reflns_odcompleteness_completeness  99.93
_reflns_odcompleteness_iscentric   1
_reflns_odcompleteness_theta       66.49
_reflns_special_details
;
 Reflections were merged by SHELXL according to the crystal
 class for the calculation of statistics and refinement.
 
 Structure factors included contributions from the .fab file.
 
 _reflns_Friedel_fraction is defined as the number of unique
 Friedel pairs measured divided by the number that would be
 possible theoretically, ignoring centric projections and
 systematic absences.
;
_reflns_threshold_expression       'I > 2\s(I)'
_computing_cell_refinement         'CrysAlisPro 1.171.38.43 (Rigaku OD, 2015)'
_computing_data_collection         'CrysAlisPro 1.171.38.43 (Rigaku OD, 2015)'
_computing_data_reduction          'CrysAlisPro 1.171.38.43 (Rigaku OD, 2015)'
_computing_molecular_graphics      'Olex2 (Dolomanov et al., 2009)'
_computing_publication_material    'Olex2 (Dolomanov et al., 2009)'
_computing_structure_refinement    'ShelXL (Sheldrick, 2015)'
_computing_structure_solution      ?
_refine_diff_density_max           0.604
_refine_diff_density_min           -0.530
_refine_diff_density_rms           0.135
_refine_ls_abs_structure_details
;
 Flack x determined using 581 quotients [(I+)-(I-)]/[(I+)+(I-)]
 (Parsons, Flack and Wagner, Acta Cryst. B69 (2013) 249-259).
;
_refine_ls_abs_structure_Flack     0.015(19)
_refine_ls_extinction_coef         .
_refine_ls_extinction_method       none
_refine_ls_goodness_of_fit_ref     1.333
_refine_ls_hydrogen_treatment      constr
_refine_ls_matrix_type             full
_refine_ls_number_parameters       206
_refine_ls_number_reflns           3166
_refine_ls_number_restraints       198
_refine_ls_R_factor_all            0.1806
_refine_ls_R_factor_gt             0.1363
_refine_ls_restrained_S_all        1.317
_refine_ls_shift/su_max            0.000
_refine_ls_shift/su_mean           0.000
_refine_ls_structure_factor_coef   Fsqd
_refine_ls_weighting_details      
 'w=1/[\s^2^(Fo^2^)+(0.2000P)^2^] where P=(Fo^2^+2Fc^2^)/3'
_refine_ls_weighting_scheme        calc
_refine_ls_wR_factor_gt            0.3494
_refine_ls_wR_factor_ref           0.3985
_refine_special_details            ?
_olex2_refinement_description
;
1. Fixed Uiso
 At 1.2 times of:
  All C(H) groups
2. Rigid bond restraints
 B221, F223, F224, F222, F225
 with sigma for 1-2 distances of 0.005 and sigma for 1-3 distances of 0.005
 B211, F215, F213, F212, F214
 with sigma for 1-2 distances of 0.005 and sigma for 1-3 distances of 0.005
 N124, C119, C120, C121, C122, C123
 with sigma for 1-2 distances of 0.005 and sigma for 1-3 distances of 0.005
 C112, C113, C114, C115, C116, C111
 with sigma for 1-2 distances of 0.005 and sigma for 1-3 distances of 0.005
 P1, O14
 with sigma for 1-2 distances of 0.01 and sigma for 1-3 distances of 0.01
3. Uiso/Uaniso restraints and constraints
B221 \\sim F223 \\sim F224 \\sim F222 \\sim F225: within 1.7A with sigma of
0.02 and sigma for terminal atoms of 0.04
B211 \\sim F215 \\sim F213 \\sim F212 \\sim F214: within 1.7A with sigma of
0.02 and sigma for terminal atoms of 0.04
N124 \\sim C119 \\sim C120 \\sim C121 \\sim C122 \\sim C123: within 1.7A with
sigma of 0.02 and sigma for terminal atoms of 0.04
C112 \\sim C113 \\sim C114 \\sim C115 \\sim C116 \\sim C111: within 1.7A with
sigma of 0.02 and sigma for terminal atoms of 0.04
P1 \\sim O14: within 1.7A with sigma of 0.02 and sigma for terminal atoms of
0.04
Uanis(B211) \\sim Ueq, Uanis(F215) \\sim Ueq, Uanis(F213) \\sim Ueq,
Uanis(F212) \\sim Ueq, Uanis(F214) \\sim Ueq: with sigma of 0.025 and sigma for
terminal atoms of 0.05
4. Rigid body (RIGU) restrains
 P1, O14
 with sigma for 1-2 distances of 0.001 and sigma for 1-3 distances of 0.001
5. Others
 Fixed Sof: B211(0.47333) F215(0.47333) F213(0.47333) F212(0.47333)
 F214(0.47333) B221(0.36) F223(0.36) F224(0.36) F222(0.36) F225(0.36)
6.a Free rotating group:
 B211(F215,F213,F212,F214), B221(F223,F224,F222,F225)
6.b Aromatic/amide H refined with riding coordinates:
 C112(H112), C113(H113), C115(H115), C116(H116), C118(H118), C120(H120),
 C121(H121), C122(H122), C123(H123)
6.c Fitted hexagon refined as free rotating group:
 C112(C113,C114,C115,C116,C111)
;
_atom_sites_solution_hydrogens     geom
_atom_sites_solution_primary       dual
_atom_sites_solution_secondary     ?
loop_
  _atom_site_label
  _atom_site_type_symbol
  _atom_site_fract_x
  _atom_site_fract_y
  _atom_site_fract_z
  _atom_site_U_iso_or_equiv
  _atom_site_adp_type
  _atom_site_occupancy
  _atom_site_site_symmetry_order
  _atom_site_calc_flag
  _atom_site_refinement_flags_posn
  _atom_site_refinement_flags_adp
  _atom_site_refinement_flags_occupancy
  _atom_site_disorder_assembly
  _atom_site_disorder_group
 Fe1 Fe 0.27119(10) 0.27119(10) 0.72881(10) 0.0947(11) Uani 1 3 d S T P . .
 P1 P 0.3797(4) 0.6202(4) 0.6202(4) 0.145(3) Uani 1 3 d S TU P . .
 O11 O 0.3577(7) 0.5816(6) 0.6750(6) 0.138(4) Uani 1 1 d . . . . .
 O14 O 0.4264(11) 0.5736(11) 0.5736(11) 0.176(8) Uani 1 3 d S TU P . .
 N117 N 0.2350(6) 0.3490(5) 0.6901(5) 0.100(3) Uani 1 1 d . . . . .
 N124 N 0.1886(6) 0.2387(5) 0.6991(6) 0.101(3) Uani 1 1 d . U . . .
 C112 C 0.3206(7) 0.4857(5) 0.6208(4) 0.136(5) Uani 1 1 d . U . . .
 H112 H 0.3363 0.4991 0.5807 0.163 Uiso 1 1 calc R . . . .
 C113 C 0.2884(7) 0.4283(5) 0.6261(4) 0.131(5) Uani 1 1 d G U . . .
 H113 H 0.2822 0.4025 0.5897 0.158 Uiso 1 1 calc R . . . .
 C114 C 0.2654(5) 0.4087(4) 0.6848(4) 0.112(3) Uani 1 1 d G U . . .
 C115 C 0.2746(5) 0.4465(4) 0.7381(3) 0.103(3) Uani 1 1 d G U . . .
 H115 H 0.2588 0.4331 0.7782 0.124 Uiso 1 1 calc R . . . .
 C116 C 0.3067(6) 0.5039(4) 0.7328(4) 0.115(3) Uani 1 1 d G U . . .
 H116 H 0.3130 0.5297 0.7693 0.138 Uiso 1 1 calc R . . . .
 C111 C 0.3297(6) 0.5235(4) 0.6742(5) 0.119(4) Uani 1 1 d G U . . .
 C118 C 0.1782(8) 0.3437(7) 0.6682(8) 0.107(4) Uani 1 1 d . . . . .
 H118 H 0.1558 0.3788 0.6508 0.128 Uiso 1 1 calc R . . . .
 C119 C 0.1507(7) 0.2805(7) 0.6718(7) 0.104(3) Uani 1 1 d . U . . .
 C120 C 0.0903(7) 0.2686(9) 0.6495(8) 0.123(4) Uani 1 1 d . U . . .
 H120 H 0.0641 0.3014 0.6330 0.147 Uiso 1 1 calc R . . . .
 C121 C 0.0694(9) 0.2055(10) 0.6525(10) 0.130(4) Uani 1 1 d . U . . .
 H121 H 0.0302 0.1941 0.6334 0.156 Uiso 1 1 calc R . . . .
 C122 C 0.1069(9) 0.1577(10) 0.6843(10) 0.129(4) Uani 1 1 d . U . . .
 H122 H 0.0921 0.1156 0.6908 0.154 Uiso 1 1 calc R . . . .
 C123 C 0.1656(8) 0.1778(7) 0.7043(7) 0.109(3) Uani 1 1 d . U . . .
 H123 H 0.1926 0.1471 0.7234 0.130 Uiso 1 1 calc R . . . .
 B211 B -0.0769(9) 0.2384(12) 0.5499(10) 0.216(11) Uani 0.4733 1 d . U . A -1
 F215 F -0.0256(11) 0.2545(19) 0.5108(12) 0.229(13) Uani 0.4733 1 d G U . A -1
 F213 F -0.0714(12) 0.2703(13) 0.6081(10) 0.197(9) Uani 0.4733 1 d G U . A -1
 F212 F -0.1338(10) 0.2563(19) 0.5202(13) 0.241(13) Uani 0.4733 1 d G U . A -1
 F214 F -0.0771(18) 0.1727(11) 0.5605(19) 0.264(14) Uani 0.4733 1 d G U . A -1
 B221 B 0.1693(15) 0.508(2) 0.492(2) 0.219(16) Uani 0.36 1 d . U . B -1
 F223 F 0.124(2) 0.490(4) 0.538(2) 0.24(2) Uani 0.36 1 d G U . B -1
 F224 F 0.215(2) 0.4596(18) 0.486(3) 0.192(16) Uani 0.36 1 d G U . B -1
 F222 F 0.139(2) 0.517(3) 0.434(2) 0.24(2) Uani 0.36 1 d G U . B -1
 F225 F 0.199(2) 0.5642(19) 0.512(3) 0.204(18) Uani 0.36 1 d G U . B -1
 Zn1 Zn 0.5000 0.5000 0.5000 0.41(2) Uani 1 12 d S T P . .

loop_
  _atom_site_aniso_label
  _atom_site_aniso_U_11
  _atom_site_aniso_U_22
  _atom_site_aniso_U_33
  _atom_site_aniso_U_23
  _atom_site_aniso_U_13
  _atom_site_aniso_U_12
 Fe1 0.0947(11) 0.0947(11) 0.0947(11) -0.0029(10) -0.0029(10) 0.0029(10)
 P1 0.145(3) 0.145(3) 0.145(3) 0.043(4) -0.043(4) -0.043(4)
 O11 0.167(11) 0.120(8) 0.127(8) 0.014(6) -0.011(8) -0.021(7)
 O14 0.176(8) 0.176(8) 0.176(8) 0.026(5) -0.026(5) -0.026(5)
 N117 0.113(8) 0.091(6) 0.095(6) -0.003(5) 0.002(6) 0.005(5)
 N124 0.111(6) 0.095(5) 0.099(6) -0.009(5) -0.003(5) 0.012(4)
 C112 0.185(14) 0.122(9) 0.100(7) 0.003(6) 0.000(9) -0.029(9)
 C113 0.168(13) 0.118(9) 0.108(7) -0.024(7) 0.008(8) -0.031(8)
 C114 0.138(10) 0.096(7) 0.103(7) -0.002(5) -0.007(7) -0.004(7)
 C115 0.118(8) 0.086(6) 0.106(6) -0.007(5) 0.003(7) 0.014(5)
 C116 0.150(11) 0.091(6) 0.103(6) 0.003(6) -0.024(7) 0.008(6)
 C111 0.152(11) 0.092(7) 0.114(7) 0.002(5) -0.018(8) -0.018(7)
 C118 0.107(10) 0.103(9) 0.111(9) -0.002(7) -0.010(8) 0.013(7)
 C119 0.106(7) 0.107(7) 0.098(7) -0.002(6) -0.003(6) 0.009(5)
 C120 0.109(7) 0.137(8) 0.122(10) 0.002(9) -0.014(7) 0.008(7)
 C121 0.110(8) 0.151(9) 0.129(11) -0.010(9) -0.009(7) -0.013(7)
 C122 0.125(9) 0.127(8) 0.134(11) -0.008(8) 0.010(8) -0.012(6)
 C123 0.113(7) 0.105(6) 0.109(8) 0.003(6) 0.010(6) 0.003(6)
 B211 0.148(15) 0.28(2) 0.22(2) 0.061(18) 0.025(15) -0.01(2)
 F215 0.163(15) 0.28(3) 0.24(2) 0.04(3) 0.074(18) 0.04(2)
 F213 0.161(17) 0.25(2) 0.176(15) 0.105(14) 0.029(13) 0.034(18)
 F212 0.150(13) 0.30(3) 0.27(3) 0.05(3) -0.011(18) -0.03(2)
 F214 0.22(3) 0.28(2) 0.29(3) 0.05(2) 0.04(3) 0.00(2)
 B221 0.28(4) 0.20(3) 0.17(3) -0.05(3) 0.00(2) -0.03(2)
 F223 0.32(4) 0.22(4) 0.18(4) -0.07(4) 0.03(3) -0.01(3)
 F224 0.29(4) 0.16(3) 0.13(2) -0.07(2) 0.01(2) -0.05(2)
 F222 0.30(4) 0.22(4) 0.19(4) -0.01(3) -0.03(3) -0.08(3)
 F225 0.22(4) 0.20(3) 0.19(3) -0.11(3) 0.02(3) 0.02(3)
 Zn1 0.41(2) 0.41(2) 0.41(2) 0.000 0.000 0.000

_geom_special_details
;
 All esds (except the esd in the dihedral angle between two l.s. planes)
 are estimated using the full covariance matrix.  The cell esds are taken
 into account individually in the estimation of esds in distances, angles
 and torsion angles; correlations between esds in cell parameters are only
 used when they are defined by crystal symmetry.  An approximate (isotropic)
 treatment of cell esds is used for estimating esds involving l.s. planes.
;
loop_
  _geom_bond_atom_site_label_1
  _geom_bond_atom_site_label_2
  _geom_bond_distance
  _geom_bond_site_symmetry_2
  _geom_bond_publ_flag
 Fe1 N117 1.983(11) 11_566 ?
 Fe1 N117 1.983(11) 8_656 ?
 Fe1 N117 1.983(11) . ?
 Fe1 N124 1.971(12) 11_566 ?
 Fe1 N124 1.971(12) 8_656 ?
 Fe1 N124 1.972(12) . ?
 P1 O11 1.486(13) 10_656 ?
 P1 O11 1.486(13) 7_665 ?
 P1 O11 1.486(13) . ?
 P1 O14 1.70(4) . ?
 P1 O14 1.70(4) 7_665 ?
 P1 O14 1.70(4) 10_656 ?
 O11 C111 1.358(13) . ?
 N117 C114 1.415(13) . ?
 N117 C118 1.286(19) . ?
 N124 C119 1.320(19) . ?
 N124 C123 1.37(2) . ?
 C112 H112 0.9500 . ?
 C112 C113 1.3900 . ?
 C112 C111 1.3900 . ?
 C113 H113 0.9500 . ?
 C113 C114 1.3900 . ?
 C114 C115 1.3900 . ?
 C115 H115 0.9500 . ?
 C115 C116 1.3900 . ?
 C116 H116 0.9500 . ?
 C116 C111 1.3900 . ?
 C118 H118 0.9500 . ?
 C118 C119 1.45(2) . ?
 C119 C120 1.38(2) . ?
 C120 H120 0.9500 . ?
 C120 C121 1.40(3) . ?
 C121 H121 0.9500 . ?
 C121 C122 1.44(3) . ?
 C122 H122 0.9500 . ?
 C122 C123 1.37(3) . ?
 C123 H123 0.9500 . ?
 B211 F215 1.4012 . ?
 B211 F213 1.4019 . ?
 B211 F212 1.4040 . ?
 B211 F214 1.4016 . ?
 B221 F223 1.4025 . ?
 B221 F224 1.4006 . ?
 B221 F222 1.4026 . ?
 B221 F225 1.4036 . ?

loop_
  _geom_angle_atom_site_label_1
  _geom_angle_atom_site_label_2
  _geom_angle_atom_site_label_3
  _geom_angle
  _geom_angle_site_symmetry_1
  _geom_angle_site_symmetry_3
  _geom_angle_publ_flag
 N117 Fe1 N117 97.8(5) 8_656 . ?
 N117 Fe1 N117 97.8(5) 11_566 8_656 ?
 N117 Fe1 N117 97.8(5) 11_566 . ?
 N124 Fe1 N117 173.8(5) . 11_566 ?
 N124 Fe1 N117 79.5(5) . . ?
 N124 Fe1 N117 79.5(5) 8_656 8_656 ?
 N124 Fe1 N117 79.5(5) 11_566 11_566 ?
 N124 Fe1 N117 173.8(5) 11_566 8_656 ?
 N124 Fe1 N117 88.1(4) . 8_656 ?
 N124 Fe1 N117 88.1(4) 11_566 . ?
 N124 Fe1 N117 88.1(4) 8_656 11_566 ?
 N124 Fe1 N117 173.8(5) 8_656 . ?
 N124 Fe1 N124 94.8(5) 8_656 . ?
 N124 Fe1 N124 94.8(5) 11_566 . ?
 N124 Fe1 N124 94.8(5) 11_566 8_656 ?
 O11 P1 O11 110.7(7) . 7_665 ?
 O11 P1 O11 110.7(7) . 10_656 ?
 O11 P1 O11 110.7(7) 10_656 7_665 ?
 O11 P1 O14 108.2(8) . 7_665 ?
 O11 P1 O14 108.2(8) . 10_656 ?
 O11 P1 O14 108.2(8) 10_656 10_656 ?
 O11 P1 O14 108.2(8) 7_665 . ?
 O11 P1 O14 108.2(8) 7_665 7_665 ?
 O11 P1 O14 108.2(8) . . ?
 O11 P1 O14 108.2(8) 7_665 10_656 ?
 O11 P1 O14 108.2(8) 10_656 7_665 ?
 O11 P1 O14 108.2(8) 10_656 . ?
 C111 O11 P1 128.3(10) . . ?
 C114 N117 Fe1 126.3(9) . . ?
 C118 N117 Fe1 115.6(10) . . ?
 C118 N117 C114 118.0(11) . . ?
 C119 N124 Fe1 116.1(10) . . ?
 C119 N124 C123 116.3(13) . . ?
 C123 N124 Fe1 127.5(10) . . ?
 C113 C112 H112 120.0 . . ?
 C113 C112 C111 120.0 . . ?
 C111 C112 H112 120.0 . . ?
 C112 C113 H113 120.0 . . ?
 C112 C113 C114 120.0 . . ?
 C114 C113 H113 120.0 . . ?
 C113 C114 N117 119.5(7) . . ?
 C115 C114 N117 120.5(7) . . ?
 C115 C114 C113 120.0 . . ?
 C114 C115 H115 120.0 . . ?
 C116 C115 C114 120.0 . . ?
 C116 C115 H115 120.0 . . ?
 C115 C116 H116 120.0 . . ?
 C115 C116 C111 120.0 . . ?
 C111 C116 H116 120.0 . . ?
 O11 C111 C112 125.9(8) . . ?
 O11 C111 C116 114.0(8) . . ?
 C116 C111 C112 120.0 . . ?
 N117 C118 H118 122.2 . . ?
 N117 C118 C119 115.6(12) . . ?
 C119 C118 H118 122.2 . . ?
 N124 C119 C118 113.1(12) . . ?
 N124 C119 C120 125.8(16) . . ?
 C120 C119 C118 121.2(14) . . ?
 C119 C120 H120 121.7 . . ?
 C119 C120 C121 116.5(16) . . ?
 C121 C120 H120 121.7 . . ?
 C120 C121 H121 119.6 . . ?
 C120 C121 C122 120.8(16) . . ?
 C122 C121 H121 119.6 . . ?
 C121 C122 H122 122.6 . . ?
 C123 C122 C121 114.7(18) . . ?
 C123 C122 H122 122.6 . . ?
 N124 C123 H123 117.3 . . ?
 C122 C123 N124 125.5(16) . . ?
 C122 C123 H123 117.3 . . ?
 F215 B211 F213 109.6 . . ?
 F215 B211 F212 109.3 . . ?
 F215 B211 F214 109.5 . . ?
 F213 B211 F212 109.5 . . ?
 F214 B211 F213 109.5 . . ?
 F214 B211 F212 109.5 . . ?
 F223 B221 F222 109.5 . . ?
 F223 B221 F225 109.4 . . ?
 F224 B221 F223 109.5 . . ?
 F224 B221 F222 109.5 . . ?
 F224 B221 F225 109.5 . . ?
 F222 B221 F225 109.4 . . ?

_smtbx_masks_special_details       ?
loop_
  _smtbx_masks_void_nr
  _smtbx_masks_void_average_x
  _smtbx_masks_void_average_y
  _smtbx_masks_void_average_z
  _smtbx_masks_void_volume
  _smtbx_masks_void_count_electrons
  _smtbx_masks_void_content
 1 0.000 0.000 0.500 168.7 10.4 ?
 2 0.000 0.500 0.500 168.7 10.4 ?
 3 0.000 0.500 0.000 168.7 10.4 ?
 4 0.500 0.500 0.000 168.7 10.4 ?
 5 0.500 0.000 0.500 168.7 10.4 ?
 6 0.500 0.000 0.000 168.7 10.4 ?

_shelx_res_file
;
TITL jsw-03-189-187-my4_scale_a.res in I23
REM Old TITL JSW-03-189-187-MY4_scale in I23
REM SHELXT solution in I23
REM R1 0.255, Rweak 0.131, Alpha 0.023, Orientation as input
REM Flack x = -1.167 ( 0.085 ) from Parsons' quotients
REM Formula found by SHELXT: H120 N49 O40 F12 P4 Zn4
CELL 1.54184 21.0609 21.0609 21.0609 90 90 90
ZERR 2 0.0012 0.0012 0.0012 0 0 0
LATT -2
SYMM -X,-Y,+Z
SYMM -X,+Y,-Z
SYMM +X,-Y,-Z
SYMM +Z,+X,+Y
SYMM +Z,-X,-Y
SYMM -Z,-X,+Y
SYMM -Z,+X,-Y
SYMM +Y,+Z,+X
SYMM -Y,+Z,-X
SYMM +Y,-Z,-X
SYMM -Y,-Z,+X
SFAC C H B F Fe N O P Zn
UNIT 288 216 20 80 8 48 32 8 2
EQIV $1 1-Z,1-X,+Y
EQIV $2 +Z,1-X,1-Y
EQIV $3 +Y,+Z,+X
EQIV $4 +X,1-Y,1-Z
EQIV $5 1-Z,+X,1-Y
EQIV $6 1-Y,1-Z,+X
EQIV $7 1-X,1-Y,+Z
EQIV $8 +Z,+X,+Y
EQIV $9 1-Y,+Z,1-X
EQIV $10 +Y,1-Z,1-X
EQIV $11 1-X,+Y,1-Z
DELU 0.005 0.005 B221 F223 F224 F222 F225
DELU 0.005 0.005 B211 F215 F213 F212 F214
DELU 0.005 0.005 N124 C119 > C123
DELU 0.005 0.005 C112 > C116 C111
DELU P1 O14
SIMU 0.02 0.04 1.7 B221 F223 F224 F222 F225
SIMU 0.02 0.04 1.7 B211 F215 F213 F212 F214
SIMU 0.02 0.04 1.7 N124 C119 > C123
SIMU 0.02 0.04 1.7 C112 > C116 C111
SIMU 0.02 0.04 1.7 P1 O14
RIGU 0.001 0.001 P1 O14
ISOR 0.025 0.05 B211 F215 F213 F212 F214

L.S. 10 0 9
PLAN  20
TEMP -153.15
FREE Zn1 O14_$8
FREE Zn1 O14_$10
FREE Zn1 O14_$7
FREE Zn1 O14_$2
FREE Zn1 O14_$3
FREE Zn1 O14_$11
FREE Zn1 O14_$5
FREE Zn1 O14_$6
FREE Zn1 O14_$4
FREE Zn1 O14
FREE Zn1 O14_$1
FREE Zn1 O14_$9
BOND $H
list 4
ABIN
fmap 2 53
acta
OMIT 1 0 3
OMIT 0 2 4
OMIT 1 3 4
OMIT -1 3 4
OMIT 1 0 5
OMIT 4 0 6
OMIT 0 2 6
OMIT -5 2 7
OMIT 1 2 3
OMIT -1 2 3
REM <olex2.extras>
REM <HklSrc "%.\\JSW-03-189-187-MY4_scale.hkl">
REM </olex2.extras>

WGHT    0.200000
FVAR       0.20841
FE1   5    0.271190    0.271190    0.728810    10.33333    0.09471    0.09471 =
         0.09471   -0.00295   -0.00295    0.00295
P1    8    0.379750    0.620250    0.620250    10.33333    0.14489    0.14489 =
         0.14489    0.04322   -0.04322   -0.04322
O11   7    0.357665    0.581593    0.675000    11.00000    0.16686    0.12001 =
         0.12702    0.01379   -0.01139   -0.02081
O14   7    0.426375    0.573625    0.573625    10.33333    0.17614    0.17614 =
         0.17614    0.02632   -0.02632   -0.02632
N117  6    0.234983    0.349038    0.690110    11.00000    0.11291    0.09142 =
         0.09463   -0.00346    0.00247    0.00475
N124  6    0.188578    0.238713    0.699087    11.00000    0.11058    0.09507 =
         0.09885   -0.00939   -0.00337    0.01197
AFIX  66
C112  1    0.320591    0.485709    0.620810    11.00000    0.18548    0.12221 =
         0.09973    0.00320   -0.00008   -0.02888
AFIX  43
H112  2    0.336320    0.499116    0.580717    11.00000   -1.20000
AFIX  65
C113  1    0.288428    0.428322    0.626128    11.00000    0.16789    0.11796 =
         0.10836   -0.02398    0.00836   -0.03082
AFIX  43
H113  2    0.282177    0.402509    0.589669    11.00000   -1.20000
AFIX  65
C114  1    0.265414    0.408705    0.684791    11.00000    0.13784    0.09585 =
         0.10285   -0.00181   -0.00726   -0.00353
C115  1    0.274561    0.446473    0.738136    11.00000    0.11752    0.08618 =
         0.10649   -0.00691    0.00309    0.01449
AFIX  43
H115  2    0.258832    0.433065    0.778229    11.00000   -1.20000
AFIX  65
C116  1    0.306723    0.503860    0.732819    11.00000    0.15049    0.09121 =
         0.10291    0.00330   -0.02449    0.00812
AFIX  43
H116  2    0.312975    0.529672    0.769278    11.00000   -1.20000
AFIX  65
C111  1    0.329738    0.523478    0.674157    11.00000    0.15201    0.09193 =
         0.11374    0.00175   -0.01797   -0.01798
AFIX   0
C118  1    0.178215    0.343705    0.668220    11.00000    0.10676    0.10268 =
         0.11081   -0.00152   -0.00989    0.01345
AFIX  43
H118  2    0.155769    0.378759    0.650839    11.00000   -1.20000
AFIX   0
C119  1    0.150661    0.280532    0.671821    11.00000    0.10631    0.10720 =
         0.09772   -0.00183   -0.00289    0.00869
C120  1    0.090253    0.268584    0.649508    11.00000    0.10859    0.13697 =
         0.12219    0.00195   -0.01426    0.00754
AFIX  43
H120  2    0.064144    0.301434    0.632959    11.00000   -1.20000
AFIX   0
C121  1    0.069415    0.205516    0.652521    11.00000    0.10953    0.15112 =
         0.12910   -0.01012   -0.00856   -0.01331
AFIX  43
H121  2    0.030175    0.194070    0.633445    11.00000   -1.20000
AFIX   0
C122  1    0.106868    0.157689    0.684279    11.00000    0.12454    0.12748 =
         0.13405   -0.00752    0.00956   -0.01239
AFIX  43
H122  2    0.092069    0.115584    0.690818    11.00000   -1.20000
AFIX   0
C123  1    0.165591    0.177840    0.704303    11.00000    0.11251    0.10460 =
         0.10879    0.00299    0.00986    0.00294
AFIX  43
H123  2    0.192581    0.147128    0.723354    11.00000   -1.20000
AFIX   6

PART -1
B211  3   -0.076930    0.238432    0.549939    10.47333    0.14773    0.27876 =
         0.22004    0.06096    0.02548   -0.00863
F215  4   -0.025601    0.254527    0.510790    10.47333    0.16326    0.27963 =
         0.24422    0.04167    0.07425    0.04031
F213  4   -0.071404    0.270261    0.608139    10.47333    0.16130    0.25305 =
         0.17599    0.10495    0.02859    0.03409
F212  4   -0.133841    0.256276    0.520158    10.47333    0.14972    0.30463 =
         0.26733    0.04936   -0.01067   -0.02791
F214  4   -0.077083    0.172721    0.560488    10.47333    0.22189    0.27685 =
         0.29472    0.05391    0.03640   -0.00099
AFIX   6

B221  3    0.169302    0.507620    0.492260    10.36000    0.28306    0.20314 =
         0.16964   -0.04648   -0.00108   -0.02538
F223  4    0.124010    0.489698    0.537667    10.36000    0.31646    0.21828 =
         0.17615   -0.06706    0.03428   -0.00923
F224  4    0.214972    0.459650    0.486270    10.36000    0.28652    0.15658 =
         0.13153   -0.06905    0.01433   -0.05344
F222  4    0.139295    0.517232    0.433589    10.36000    0.30094    0.21950 =
         0.19384   -0.01126   -0.02846   -0.08115
F225  4    0.198811    0.564179    0.511544    10.36000    0.22309    0.19983 =
         0.18871   -0.10823    0.02100    0.02495
AFIX   0

PART 0
ZN1   9    0.500000    0.500000    0.500000    10.08333    0.40632    0.40632 =
         0.40632    0.00000    0.00000    0.00000
HKLF 4

REM  jsw-03-189-187-my4_scale_a.res in I23
REM R1 =  0.1363 for    1717 Fo > 4sig(Fo)  and  0.1806 for all    3166 data
REM    206 parameters refined using    198 restraints

END

WGHT      0.2000      0.0000

REM Highest difference peak  0.604,  deepest hole -0.530,  1-sigma level  0.135
Q1    1   0.3578  0.6422  0.6422  10.33333  0.05    0.60
Q2    1  -0.0415  0.1037  0.5632  11.00000  0.05    0.54
Q3    1  -0.0841  0.2976  0.5600  11.00000  0.05    0.54
Q4    1  -0.1208  0.2618  0.5710  11.00000  0.05    0.50
Q5    1   0.1070  0.4390  0.5207  11.00000  0.05    0.43
Q6    1   0.3261  0.6619  0.6605  11.00000  0.05    0.42
Q7    1  -0.1077  0.3315  0.5219  11.00000  0.05    0.41
Q8    1   0.1985  0.5110  0.4758  11.00000  0.05    0.41
Q9    1   0.2742  0.4342  0.6313  11.00000  0.05    0.38
Q10   1   0.0819  0.4570  0.5498  11.00000  0.05    0.36
Q11   1  -0.1042  0.2040  0.5207  11.00000  0.05    0.35
Q12   1   0.2836  0.4135  0.6719  11.00000  0.05    0.35
Q13   1   0.4533  0.4533  0.5467  10.33333  0.05    0.34
Q14   1   0.5624  0.5453  0.5287  11.00000  0.05    0.33
Q15   1  -0.1178  0.2179  0.5100  11.00000  0.05    0.31
Q16   1   0.3600  0.5183  0.6333  11.00000  0.05    0.30
Q17   1   0.3770  0.5452  0.6257  11.00000  0.05    0.30
Q18   1   0.0251  0.4795  0.5366  11.00000  0.05    0.27
Q19   1   0.3324  0.4348  0.6241  11.00000  0.05    0.26
Q20   1   0.2563  0.5000  0.5000  10.50000  0.05    0.26
;
_shelx_res_checksum                86185
_shelx_hkl_file
;
  -2   0   0 9496.11   55.47
   0   2   0 9754.41   41.42
   0   0  -2 9233.73   46.78
   0   2   0 9999.00   69.95
   0   0  -2 9334.53   53.66
  -1  -2  -1  185.14    9.22
  -1  -2  -1  194.41    6.01
  -1  -2  -1  187.43   10.12
  -2  -1  -1  193.17   10.65
   2   1  -1  185.39   10.59
  -1   2   1  196.48   10.60
  -1   1   2  174.86    8.60
  -2   1   1  148.26    8.80
  -1  -1  -2  181.25   10.01
  -2  -1  -1  187.65    9.89
   1   2  -1  184.11    9.95
   1   1  -2  147.67    9.16
  -1   2  -1  123.98    7.90
  -2   1  -1  142.71    7.10
  -1   2  -1  117.07    4.31
   1   2   1  138.99    5.22
   1  -1  -2  137.86    7.36
   1   1   2  143.87    5.31
  -1   1  -2  145.55    5.97
  -1   1  -2  140.77    7.54
  -2   1  -1  135.86    6.90
   1   2   1  138.08    8.21
  -1   1  -2  141.86    7.57
  -2  -2  -2 5290.59   64.38
   2   2  -2 5361.34   67.88
  -2   2   2 5145.91   63.48
  -2  -2  -2 5310.44   67.64
  -2   0  -2 3541.02   45.82
  -2   2   0 3455.73   47.33
   0  -2  -2 3492.91   41.64
  -2  -2   0 3474.16   43.22
   2   0  -2 3348.31   48.01
   2   0   2 3655.38   24.22
   0   2   2 3378.73   41.77
   0   2  -2 3419.11   47.83
   2   2   0 3389.87   41.48
   2   2   2 5041.81   38.25
  -2   2  -2 5071.05   47.75
  -3   0  -1  986.75   25.66
   1   3   0  958.01   22.52
   0   1  -3  993.93   18.62
  -3   0   1  986.68   19.46
  -3   0  -1  976.58   24.83
   0   1  -3  987.15   25.63
   0   1   3  978.66   17.83
   0  -1  -3  972.15   26.03
  -1   3   0 1014.34   28.16
   3   0  -1  955.13   28.27
   0  -1  -3  991.29   22.18
   0  -1  -3  991.04   17.64
  -3  -1  -2 1192.74   33.12
   3   1  -2 1154.70   34.31
  -1   2   3 1103.24   27.31
  -2  -3  -1 1189.84   30.61
  -3  -1  -2 1204.69   32.14
   2   3  -1 1042.34   29.60
   1   2  -3 1067.72   32.01
  -1  -2  -3 1204.37   31.46
  -1  -2  -3 1193.81   31.40
  -3   1   2 1045.02   29.47
  -2   3   1 1159.24   32.94
  -2  -3  -1 1210.68   32.83
  -1   0   3 1035.28   13.58
  -3   1   0 1046.22   25.69
   1   0  -3 1064.86   14.76
   0   3  -1 1016.44   26.24
   1   0  -3 1042.96   25.00
   0   3   1 1037.91   28.12
   0  -3  -1 1026.49   19.64
  -1   0  -3 1005.32   23.27
   0   3  -1 1041.63   29.03
  -1   0  -3  970.48   26.33
  -3  -1   0  999.77   23.38
   3   1   0  963.57   27.00
  -2   3  -1 1120.25   14.49
  -3   1  -2 1128.73   28.03
  -3   1  -2 1168.24   30.82
  -1   2  -3 1176.39   24.97
  -3   1  -2 1160.62   22.37
   1  -2  -3 1161.35   22.83
   3  -1  -2 1097.67   32.49
   2   3   1 1230.78   23.23
   1   2   3 1242.67   22.61
  -1   2  -3 1159.88   26.80
  -2   3  -1 1174.49   31.78
  -1  -3  -2  900.69   25.74
  -2  -1  -3  886.41   27.09
  -3   2   1 1032.42   29.95
  -1  -3  -2  856.98   11.62
  -2  -1  -3  926.51   29.07
  -1   3   2 1015.61   29.44
  -2   1   3  998.25   26.46
   3   2  -1  869.05   27.85
   1   3  -2  980.53   30.17
   2   1  -3  960.61   29.62
  -3  -2  -1  878.66   27.69
   2  -1  -3  982.68   27.33
   3   2   1  851.55   23.62
  -1   3  -2  914.53   26.55
   1   3   2  868.12   24.85
  -2   1  -3  895.73   25.53
  -3   2  -1  952.44   25.73
   1  -3  -2  888.09   20.26
  -2   1  -3  866.08   25.48
  -2   1  -3  942.80   15.60
   2   1   3  832.74   12.28
  -3  -2   1  893.45   21.93
  -3   2  -1  990.93   20.48
   3   3  -2 4557.90   73.96
  -2  -3  -3 4407.01   71.07
   2   3  -3 4414.83   73.59
  -3  -3  -2 4442.51   72.24
  -3  -3  -2 4559.11   71.89
  -2  -3  -3 4488.42   71.30
  -3  -2  -3 4460.20   71.85
  -2   3   3 4690.63   69.06
  -3   2   3 4472.83   68.65
  -3   3   2 4512.81   71.71
   3   2  -3 4281.69   73.28
   0  -3  -3  234.61    6.84
  -3   0  -3  262.31   16.10
   0   3  -3  142.01   12.88
   3   0  -3  146.96   13.02
   3   3   0  247.63   14.49
   0   3   3  239.75   13.87
   0  -3  -3  252.48   14.28
  -3   3   0  152.83   12.72
  -3  -3   0  246.74   14.51
  -3   0  -3  259.13   15.82
  -3   2  -3 4839.28   53.46
  -3   3  -2 4856.29   66.56
   3  -2  -3 4773.13   71.02
  -3   2  -3 4846.79   68.52
   2   3   3 4730.63   56.69
   3   3   2 4739.46   50.00
  -2   3  -3 4707.61   61.07
  -3   3  -2 4769.07   47.82
  -2   3  -3 4724.39   54.31
  -3   2  -3 4869.69   64.61
  -4   0   0  643.37   21.38
   0   0  -4  661.71   18.07
   0   0  -4  688.76   21.55
   0   4   0  704.53   27.36
  -4   0  -2 1224.45   35.37
  -2   4   0 1253.91   38.70
   0  -2  -4 1182.73   19.60
  -4   0  -2 1182.11   34.61
   0   2  -4 1156.47   24.47
   0   2  -4 1224.31   35.88
   4   0  -2 1219.67   39.64
   0  -2  -4 1123.42   30.23
   0  -2  -4 1100.11   33.23
  -4   0   2 1207.96   22.89
   0   2   4 1153.99   25.68
   2   4   0 1172.08   30.64
   4   1  -3 1290.33   43.25
  -3   4   1 1224.99   40.60
  -3  -4  -1 1551.89   43.57
  -1  -3  -4 1514.17   41.97
  -4  -1  -3 1516.02   43.67
   3   4  -1 1226.78   37.62
  -4  -1  -3 1528.40   43.49
  -3  -4  -1 1547.83   41.82
  -1  -3  -4 1524.57   42.03
   1   3  -4 1206.68   40.87
  -1   4   1 3445.31   61.09
  -1  -1  -4 3413.66   59.67
   1   1  -4 3497.93   57.42
   1   1  -4 3582.23   31.35
   1   4  -1 3364.97   55.53
  -1  -4  -1 3452.01   47.42
  -1  -1  -4 3358.52   25.91
  -4  -1  -1 3496.66   59.78
   4   1  -1 3341.17   61.92
  -1   1  -4 3918.72   50.68
  -4   1  -1 3844.18   52.62
  -4   1  -1 3553.66   54.00
   1   4   1 4024.97   64.32
  -4  -1   1 3897.09   47.63
  -4   1  -1 3804.93   56.88
   1   4   1 3759.04   43.76
  -1   4  -1 4105.12   66.57
  -1   1  -4 3811.43   58.43
   1  -1  -4 3826.78   49.48
   1  -4  -1 3918.52   33.52
  -4   1  -3 1199.34   37.04
  -4   1  -3 1208.35   35.19
  -4   1  -3 1261.06   25.27
  -1   3  -4 1227.80   32.36
  -3   4  -1 1227.64   39.10
   1  -3  -4 1244.57   24.92
   3   4   1 1490.16   33.06
   1  -3  -4 1175.89   33.69
   4  -1  -3 1141.66   39.95
   2   2  -4  476.53   24.85
  -2  -2  -4  442.46   22.95
  -2  -4  -2  443.78   21.39
  -4   2   2  514.80   24.09
  -2   2   4  507.36   21.87
  -2   4   2  544.69   26.63
  -4  -2  -2  461.39   24.55
  -2  -4  -2  426.13   23.57
   4   2  -2  538.39   26.51
   2   4  -2  523.61   25.42
  -2  -2  -4  451.16   23.51
   0   4  -2   14.01    4.22
   0  -4  -2   26.73    4.32
  -2   0  -4   28.31    5.70
   0   4  -2   14.68    4.02
   4   2   0   19.59    5.95
  -2   0   4   15.77    1.53
   0   4   2   15.08    4.74
  -2   0  -4   34.50    6.52
  -4   2   0   25.90    5.08
   2   0  -4   26.17    5.57
  -4   2  -2  602.48   21.77
  -4   2  -2  580.21   24.63
   2  -2  -4  619.26   22.62
   2   4   2  530.97   23.97
  -2   2  -4  662.89   24.34
  -2   2  -4  688.78   25.32
   2   4   2  537.90   14.35
   2   2   4  544.05   13.71
  -2   4  -2  627.98   13.92
  -4  -2   2  687.05   19.16
   2  -4  -2  681.43   17.53
  -2   2  -4  689.82   18.44
  -2   4  -2  627.15   26.18
  -4   2  -2  536.43   20.96
  -3   4   3 2290.49   57.80
  -4  -3  -3 2125.34   57.81
  -4   3   3 2035.79   54.57
  -3  -3  -4 1964.47   53.50
   3   3  -4 1962.36   56.51
  -3  -4  -3 1969.95   52.33
   4   3  -3 2267.06   61.45
  -3   3   4 2235.10   54.56
  -3  -4  -3 2009.21   54.90
   3   4  -3 2150.90   57.79
  -4  -3  -3 2060.95   56.67
  -1  -4  -3  543.31   23.85
   1   4  -3  477.14   25.60
  -4   3   1  567.41   26.47
  -4  -3  -1  530.89   24.81
   3   1  -4  529.44   26.44
  -1   4   3  608.62   26.94
  -3  -1  -4  561.68   27.90
  -3  -1  -4  557.82   25.58
  -4  -3  -1  551.62   26.82
   4   3  -1  607.94   27.49
  -4  -3   1  831.94   26.59
   3  -1  -4  658.39   27.72
   1   4   3  748.31   27.35
  -3   1  -4  850.97   14.95
  -4   3  -1  638.48   26.23
  -3   1  -4  849.31   30.31
  -1   4  -3  736.31   28.75
   1  -4  -3  856.12   25.60
   4   3   1  763.13   26.74
  -3   1  -4  826.05   30.20
  -3   3  -4 2129.02   42.07
  -3   3  -4 1978.95   48.56
  -4   3  -3 1862.02   39.42
  -3   4  -3 1866.51   46.60
   3   3   4 1654.87   24.12
  -4   3  -3 1851.28   41.74
   3  -3  -4 1932.41   46.78
  -3   4  -3 1692.07   33.06
   3   3   4 1727.61   33.48
   4   3   3 1736.29   34.78
   3   4   3 1708.43   41.73
  -3   3  -4 2036.51   43.64
  -4   4   4  906.35   39.29
   4   4  -4  915.88   42.84
  -4  -4  -4 1001.70   44.58
  -4  -4  -4  997.47   43.08
  -2  -4  -4 2423.93   58.66
   2   4  -4 2369.77   62.75
  -2  -4  -4 2381.34   61.33
  -4  -4  -2 2458.06   61.55
   4   2  -4 2265.85   61.84
  -4   4   2 2265.88   59.84
   4   4  -2 2078.32   57.34
  -4  -4  -2 2293.04   56.56
  -4  -2  -4 2360.65   61.29
  -2   4   4 2073.20   52.55
  -4   0   4 1088.14   13.78
   4   4   0  965.22   33.21
   0   4  -4 1228.82   43.54
   0   4   4 1084.38   34.68
  -4   4   0 1299.71   42.89
  -4   0  -4 1017.18   37.11
   4   0  -4 1292.78   44.24
   0  -4  -4 1038.11   33.64
  -4  -4   0 1021.70   35.98
  -4   0  -4 1048.32   38.06
   2  -4  -4 1815.77   38.96
   4  -2  -4 1927.48   53.24
  -4   4  -2 2019.35   31.43
  -4   4  -2 2027.50   51.11
  -4   2  -4 1748.42   49.07
  -4   2  -4 1750.53   45.65
  -2   4  -4 1845.90   38.81
  -2   4  -4 1873.96   46.04
   2  -4  -4 1723.50   41.27
  -4   2  -4 1778.29   32.26
   4   4   2 2004.32   39.64
   2   4   4 2031.78   43.27
  -4   4  -4  974.21   33.54
   4   4   4 1077.76   22.29
  -4   4  -4  978.69   30.60
   4   4   4 1094.40   33.25
   0  -1  -5 1024.74   25.90
   0   1  -5  840.57   22.15
  -5   0  -1 1083.79   34.10
  -5   0   1  810.08   25.09
   1   5   0 1038.91   30.73
   0  -1  -5 1041.01   35.83
   0  -1  -5 1073.86   29.64
   1   5   0 1009.64   38.38
  -1   5   0  847.21   34.48
   5   0  -1  808.24   34.62
   0   1  -5  855.73   30.56
   3   5   0   17.28    6.00
   0   3   5   12.01    3.53
  -5   0   3    1.54    1.33
   0  -3  -5    9.18    4.45
   5   0  -3   12.49    7.55
  -3   5   0    9.88    5.42
  -5   0  -3   13.35    5.63
   0   3  -5    5.09    5.52
  -5   0  -3   14.35    5.17
   0  -3  -5    9.35    2.33
   4   5  -1  644.28   30.94
   1   4  -5  499.97   30.15
  -1  -4  -5  372.15   24.01
  -5  -1  -4  393.69   26.16
   5   1  -4  411.45   28.14
  -5  -1  -4  416.61   26.41
  -4   5   1  466.86   29.22
  -4  -5  -1  393.81   26.15
  -1  -2  -5   30.44    6.67
   5   1  -2   29.16    7.69
   2   5  -1    6.70    5.26
  -2  -5  -1   23.09    5.31
  -2   5   1   30.64    7.60
  -5   1   2   16.38    3.60
   1   2  -5   20.55    6.66
  -1  -2  -5   26.44    6.65
  -5  -1  -2   27.94    6.83
   1   2  -5   16.70    3.03
  -5  -1  -2   29.81    6.94
   0   5  -1  112.53   13.59
   0  -5  -1  178.51    9.47
   5   1   0  185.07   15.92
   0   5   1  176.42   15.69
  -1   0  -5  157.71    5.41
  -1   0  -5  170.76   12.07
  -1   0  -5  178.57   14.91
  -5   1   0  104.40   10.17
  -5  -1   0  174.95   12.96
   1   0  -5  101.70   10.46
  -5  -1   2   28.46    4.54
  -1   2  -5   30.49    5.37
  -2   5  -1   14.46    6.05
   2   5   1   29.23    5.64
  -5   1  -2   15.88    4.46
  -5   1  -2   11.90    4.80
   1   2   5   32.96    3.74
   2   5   1   34.31    7.75
   2  -5  -1   24.86    2.31
  -1   2  -5   29.51    6.54
   1  -2  -5   12.76    4.16
   5  -1  -2   10.48    5.36
   5  -1  -4  542.22   31.65
  -4   5  -1  501.16   28.82
  -1   4  -5  482.17   24.06
  -5   1  -4  698.52   31.73
   1   4   5  422.08   20.20
  -5   1  -4  690.94   33.00
   1  -4  -5  609.62   17.25
   1  -4  -5  665.08   29.32
   4   5   1  435.66   21.31
   3   5  -2  926.46   37.84
  -2  -3  -5 1137.48   41.15
   5   2  -3 1105.64   44.51
  -2   3   5  959.24   33.53
   2   3  -5 1117.31   44.40
  -5  -2  -3 1160.74   44.23
  -3   5   2 1117.38   43.77
  -2  -3  -5 1118.36   43.05
  -3  -5  -2 1013.84   36.52
  -1   5   2 8628.64  111.13
  -5   2   1 8771.36  105.52
   2   1  -5 8759.42  106.65
  -2  -1  -5 8727.08  107.54
   1   5  -2 8593.02  108.51
   5   2  -1 8337.40  112.69
  -1  -5  -2 8621.94   88.56
   1   5   2 8667.77  105.70
  -1   5  -2 8679.25  109.27
   5   2   1 8613.34  103.18
  -2   1  -5 8674.24  105.14
  -2   1  -5 8901.37   44.48
   2  -1  -5 8695.75   94.20
  -5   2  -1 8569.51   98.01
  -5   2  -1 8696.31   96.69
   1  -5  -2 8598.86   69.36
   3   5   2 1278.09   42.81
   3   5   2 1271.41   28.08
  -2   3  -5 1287.63   31.94
  -5   2  -3 1097.70   36.00
   2  -3  -5 1153.90   31.70
  -5   2  -3 1075.00   29.93
  -5  -2   3 1326.44   25.56
  -3   5  -2 1204.67   17.24
  -2   3  -5 1315.00   38.27
   2   3   5 1404.08   28.20
  -2   3  -5 1276.60   37.58
   5  -2  -3 1281.15   47.40
  -3   5  -2 1433.65   47.03
   3  -5  -2 1317.92   24.24
  -5   2  -3 1117.31   40.21
  -5  -3  -4  467.14   30.99
  -5   3   4  444.16   27.99
  -3   4   5  367.33   24.42
  -3  -4  -5  482.30   29.80
  -4   5   3  439.44   28.55
  -3  -4  -5  461.35   29.53
  -4  -5  -3  433.65   28.56
  -4  -5  -3  456.86   30.46
   4   5  -3  378.16   27.26
   3   4  -5  444.78   30.92
   5   3  -4  449.06   30.67
  -5  -3  -2 1709.54   52.94
   5   3  -2 1595.28   51.72
  -5   3   2 1762.90   52.01
   3   2  -5 1753.58   54.18
  -2  -5  -3 1667.03   45.95
  -2   5   3 1670.76   52.05
  -5  -3  -2 1756.09   53.12
   2   5  -3 1710.04   53.44
  -3  -2  -5 1699.22   54.33
  -5   3   0 5102.61   82.51
   0   5   3 5036.14   82.86
  -5  -3   0 4845.74   76.29
  -3   0  -5 5028.27   80.42
   0  -5  -3 5043.69   68.17
   3   0  -5 4946.23   83.13
   5   3   0 5031.92   83.56
   0   5  -3 5095.16   87.20
  -3   0  -5 5020.38   85.48
  -3   2  -5 1573.64   45.28
  -3   2  -5 1673.74   27.55
   3   2   5 1543.64   19.03
   5   3   2 1685.72   43.23
   2   5   3 1698.94   46.64
  -5  -3   2 1550.97   36.19
  -2   5  -3 1787.82   29.85
  -5   3  -2 1778.79   39.21
  -5   3  -2 1684.01   44.21
   2  -5  -3 1599.89   33.64
   3  -2  -5 1723.76   46.75
  -2   5  -3 1780.04   50.02
  -3   2  -5 1569.68   44.89
   5  -3  -4  285.24   22.99
  -4   5  -3  319.29   13.39
  -3   4  -5  298.48   18.21
  -4   5  -3  306.40   22.03
  -5   3  -4  248.57   15.34
   4   5   3  310.66   21.13
  -5   3  -4  243.35   16.79
  -5   3  -4  248.02   20.70
  -3   4  -5  309.14   18.49
   5   3   4  324.57   16.96
   3   4   5  323.56   16.47
   3  -4  -5  252.86   17.64
   4   5   3  313.95   13.70
   4   3  -5 1378.28   53.67
  -5  -4  -3 1307.04   50.65
  -3   5   4 1167.07   45.28
  -3  -5  -4 1221.76   46.35
  -5   4   3 1387.47   50.88
   5   4  -3 1132.67   47.39
  -4  -3  -5 1311.36   50.39
   3   5  -4 1308.66   52.06
  -5  -4  -3 1259.56   49.27
  -3  -5  -4 1327.04   51.20
  -4   3   5 1320.78   45.60
  -4  -3  -5 1271.41   49.88
  -1  -5  -4 2081.83   52.93
  -1   5   4 1830.15   52.67
  -5  -4  -1 2003.70   56.25
  -4  -1  -5 2080.91   60.37
  -4  -1  -5 1991.26   57.54
   5   4  -1 1742.44   53.28
   4   1  -5 2099.89   61.12
   1   5  -4 2100.07   61.31
  -5   4   1 2040.48   58.51
   4  -1  -5 1705.41   52.59
   1   5   4 1743.93   46.91
   1  -5  -4 1509.99   40.39
  -5  -4   1 1506.20   42.84
  -1   5  -4 1744.80   50.75
  -4   1  -5 1459.22   47.41
  -5   4  -1 1663.37   49.15
   5   4   1 1851.50   47.08
  -5   4  -3 1110.21   38.06
  -3   5  -4 1156.05   29.72
  -4   3  -5  941.78   26.99
  -4   3  -5  908.82   35.36
   4   3   5 1108.30   24.70
  -5   4  -3 1127.57   31.07
   5   4   3 1072.49   31.11
   4  -3  -5 1119.26   41.35
  -3   5  -4 1144.75   39.99
   3  -5  -4  975.82   30.91
   3   5   4 1078.63   36.45
  -4   3  -5  972.84   39.58
  -5  -5  -4  325.12   28.01
  -5  -4  -5  329.11   28.33
   4   5  -5  377.01   30.17
   5   5  -4  388.36   30.56
   5   4  -5  371.77   30.71
  -5   5   4  386.07   29.03
  -5  -4  -5  353.42   30.24
  -4   5   5  412.00   29.33
  -4  -5  -5  318.57   26.57
  -5  -5  -4  343.69   28.14
  -5   4   5  375.37   27.52
  -4  -5  -5  332.43   28.20
  -2   5   5   40.02    8.53
   5   5  -2   38.60    9.66
   5   2  -5   37.53    9.53
  -5  -5  -2   29.71    8.27
  -2  -5  -5   30.24    7.98
  -5   5   2   36.83    9.21
  -5  -5  -2   25.01    7.56
  -5  -2  -5   28.99    8.43
   2   5  -5   36.92   10.92
   5   0  -5  183.99   19.36
  -5   0  -5  158.82   17.08
   0  -5  -5  159.33   15.32
  -5   0  -5  162.43   17.48
   5   5   0  174.79   16.12
  -5  -5   0  155.41   16.26
  -5   5   0  196.77   19.27
   0   5   5  170.34   15.48
   0   5  -5  187.25   17.89
   0   5  -5  176.37   19.09
  -2   5  -5   56.68    7.85
   2   5   5   61.73    8.92
  -5   5  -2   51.94    9.39
  -5   2  -5   35.34    7.64
   5  -2  -5   52.36   10.76
   2  -5  -5   34.09    6.89
   2  -5  -5   42.05    6.46
  -2   5  -5   59.29    9.69
  -5   2  -5   36.40    8.10
   5   5   2   50.69    7.69
  -5   2  -5   36.21    4.75
   5  -4  -5  507.03   31.35
   4   5   5  442.36   22.20
   5   5   4  462.54   25.37
   4  -5  -5  535.95   29.03
  -5   4  -5  524.69   31.48
   5   4   5  506.79   17.82
   5   4   5  478.73   21.07
  -5   4  -5  531.20   26.00
  -5   4  -5  516.29   23.62
   5   5   4  468.45   17.23
  -4   5  -5  512.31   27.04
  -4   5  -5  446.61   22.18
  -5   5  -4  501.44   21.02
  -5   5  -4  494.55   27.57
   0   0  -6  720.82   28.07
  -6   0   0  730.73   28.99
   0   6   0  694.09   35.02
   0   0  -6  717.92   32.74
   0   2  -6  622.57   31.16
  -6   0  -2  637.31   30.99
   0  -2  -6  623.79   26.22
   2   6   0  609.80   26.71
   0   2  -6  723.36   22.92
  -2   6   0  713.37   35.75
  -6   0  -2  664.53   31.40
   0  -2  -6  664.01   20.73
   0  -2  -6  638.94   31.82
  -6   0   2  745.79   24.37
   6   0  -2  746.12   38.04
   2   6   0  631.48   35.05
  -6   0   4  703.32   18.37
   6   0  -4  705.39   39.17
   4   6   0  632.20   29.21
   0   4   6  649.62   26.17
   0  -4  -6  650.31   33.33
  -6   0  -4  613.48   33.71
   0   4  -6  680.99   37.25
  -4   6   0  702.62   37.89
  -6   0  -4  643.80   34.27
  -1  -5  -6   27.67    7.95
  -5   6   1   37.66   10.23
   5   6  -1   60.45   11.54
  -6  -1  -5   33.30    9.22
  -1   5   6   54.47    9.47
   6   1  -5   37.43    9.99
  -6  -1  -5   29.88    8.84
   1   5  -6   31.93   10.43
  -6   1   5   33.51    3.86
  -3   6   1   96.78   14.49
  -1  -3  -6   88.10   13.18
  -1  -3  -6   94.66   12.19
   1   3  -6   76.50    7.17
   3   6  -1  114.35   13.14
   6   1  -3   97.82   14.89
  -6  -1  -3   97.58   13.59
   1   3  -6   77.61   12.92
  -6   1   3   82.55    7.90
  -1   3   6  109.19   10.70
  -6  -1  -3  100.77   13.87
   1   6  -1 1609.24   53.87
   6   1  -1 1569.49   53.80
   1   1  -6 1421.22   45.66
   1   6  -1 1616.64   46.47
  -1   6   1 1508.47   52.14
  -6  -1  -1 1583.82   46.25
  -6   1   1 1539.89   39.82
  -1  -1  -6 1580.88   49.94
  -6   1  -1 1828.54   49.25
   1  -1  -6 1805.73   36.37
   1  -1  -6 1778.09   42.03
  -1   1  -6 1776.74   50.36
   1   6   1 1797.82   54.50
  -1   6  -1 1714.78   55.66
  -1   1  -6 1738.28   40.99
  -6  -1   1 1760.90   41.55
  -6   1  -3  148.10   15.97
  -1   3  -6  164.80   13.14
  -1   3  -6  159.35   15.44
   6  -1  -3  124.51   16.79
   3   6   1  160.21   12.75
  -3   6  -1  118.01   15.69
   3   6   1  154.87   17.62
  -6   1  -3  147.35   15.10
   1  -3  -6  153.25   10.38
   1   3   6  161.81    9.19
  -1   3  -6  153.25   11.88
   1  -3  -6  140.19   15.08
   5   6   1   55.90    8.88
   1  -5  -6   81.24    6.01
  -1   5  -6   66.15    9.92
  -5   6  -1   58.17   11.46
  -6   1  -5   80.97   12.98
  -1   5  -6   67.70   11.05
   6  -1  -5   69.12   13.18
   1   5   6   61.06    8.75
  -6   1  -5   89.46   13.17
   1  -5  -6   84.20   12.07
  -2   4   6  460.23   25.87
   4   6  -2  448.11   29.15
  -2  -4  -6  315.35   24.56
   6   2  -4  358.93   28.24
  -2  -4  -6  338.37   26.09
  -4   6   2  398.31   29.72
  -4  -6  -2  327.55   24.01
   2   4  -6  411.59   30.92
  -6  -2  -4  352.34   27.57
  -2  -6  -2  820.17   31.03
  -6  -2  -2  868.29   38.23
  -2  -2  -6  907.95   39.91
   2   2  -6  753.08   36.83
  -2  -2  -6  893.77   37.08
   6   2  -2  728.52   37.69
   2   6  -2  761.00   35.56
  -2   6   2  713.24   37.56
  -6  -2  -2  909.22   40.65
   2   0  -6  446.30   24.97
   0  -6  -2  522.53   20.08
   0   6  -2  506.49   30.94
  -6   2   0  468.86   25.31
   0   6   2  516.69   30.07
  -6   2   0  467.09   23.94
  -2   0  -6  521.79   29.60
   6   2   0  532.92   30.11
  -2   0  -6  497.22   25.11
   2   6   2 1317.16   46.98
  -2   2  -6 1079.90   23.13
  -2   2  -6 1039.95   35.33
  -6   2  -2 1106.69   35.66
  -2   2  -6 1066.87   40.04
   2  -6  -2 1034.21   22.05
   6   2   2 1284.53   44.29
  -6   2  -2 1144.10   41.85
   2  -2  -6 1062.00   33.45
  -2   6  -2 1070.77   43.57
  -6   2  -2 1112.70   36.54
   6  -2  -4  604.64   36.79
  -6   2  -4  641.84   31.38
  -2   4  -6  531.90   24.15
  -6   2  -4  609.77   33.80
   4   6   2  457.80   29.95
  -6  -2   4  509.27   14.86
   4   6   2  466.22   20.50
  -4   6  -2  568.96   33.61
  -2   4  -6  517.83   26.56
   2  -4  -6  597.97   30.85
   2  -4  -6  645.29   23.46
   4  -6  -2  529.40   14.79
  -2   4  -6  538.37   27.19
   2   4   6  459.78   18.73
  -6  -3  -5  926.53   48.56
  -5   6   3  938.64   47.31
  -3  -5  -6  910.59   44.31
  -5  -6  -3  931.47   48.11
   5   6  -3 1059.48   50.08
   6   3  -5  913.08   48.71
  -3   5   6 1043.98   44.61
  -3  -5  -6  942.68   47.44
  -5  -6  -3  905.93   44.38
   3   5  -6  882.42   48.01
   6   3  -3 1136.39   49.63
  -3   6   3 1220.07   49.44
  -3   3   6 1281.88   43.12
   3   3  -6 1337.23   52.20
  -6  -3  -3 1243.00   49.47
  -3  -3  -6 1422.04   54.68
   3   6  -3 1333.43   52.60
  -3  -3  -6 1533.26   54.90
  -6   3   3 1278.60   48.75
  -3  -6  -3 1304.38   46.49
  -1  -6  -3  886.94   32.27
  -3  -1  -6  926.50   41.52
  -1   6   3  725.66   37.09
   3   1  -6  818.84   38.12
   6   3  -1  776.10   38.09
   1   6  -3  782.64   39.30
   1   6  -3  777.24   37.76
  -6   3   1  778.59   36.12
   3  -1  -6  515.81   27.28
  -6   3  -1  535.76   27.75
   1   6   3  659.29   32.72
  -6  -3   1  472.48   24.17
   1  -6  -3  485.93   20.50
   6   3   1  662.49   32.09
  -3   1  -6  502.98   28.82
  -1   6  -3  520.85   30.79
  -3   1  -6  495.42   27.03
   3   6   3 1221.50   45.02
  -6   3  -3 1196.70   46.31
  -3   6  -3 1150.72   20.66
  -3   3  -6 1004.41   26.76
  -6   3  -3 1206.92   37.92
  -6   3  -3 1204.97   36.93
  -6  -3   3 1091.58   29.17
  -3   3  -6 1104.99   41.00
  -3   3  -6 1066.75   40.25
   3   3   6 1209.24   21.72
   3  -3  -6 1341.44   40.84
   6   3   3 1247.52   40.36
  -3   6  -3 1180.24   45.44
   3  -6  -3 1067.28   27.03
  -6   3  -5 1000.04   39.45
   3  -5  -6  952.78   38.40
  -3   5  -6  752.53   36.18
  -5   6  -3  749.36   38.55
   5   6   3  855.73   39.42
   3   5   6  926.18   31.60
   6  -3  -5  808.26   43.14
  -3   5  -6  803.21   32.42
   5   6   3  849.95   26.27
  -6   3  -5  926.19   29.29
  -3   5  -6  825.72   33.45
  -6   3  -5  996.76   45.83
   3  -5  -6 1024.79   34.65
  -4  -6  -4  235.01   22.63
   6   4  -4  140.04   18.86
  -6   4   4  172.86   19.48
  -4  -6  -4  237.94   24.47
   4   6  -4  176.10   21.03
  -4   4   6  156.32   17.27
   4   4  -6  187.65   21.79
  -6  -4  -4  228.41   24.01
  -6  -4  -4  223.62   23.54
  -4  -4  -6  223.73   22.95
  -4  -4  -6  219.82   23.39
  -4   6   4  134.99   18.02
   2   6  -4  434.53   30.47
  -6  -4  -2  472.04   30.75
  -6   4   2  352.39   26.41
   4   2  -6  382.95   29.05
   6   4  -2  272.83   24.18
  -4  -2  -6  484.62   32.08
  -2   6   4  272.60   23.53
  -2  -6  -4  440.32   26.73
  -6  -4  -2  450.31   30.89
   4   0  -6  185.01   18.77
  -6   4   0  170.42   17.16
   6   4   0  140.09   15.86
  -4   0  -6  198.34   20.40
  -6  -4   0  187.36   17.45
   0   6   4  156.58   16.97
   0   6  -4  168.70   18.37
   0  -6  -4  196.82   15.91
  -4   0  -6  188.75   18.55
  -2   6  -4  204.43   12.10
   2   6   4  290.97   21.73
  -4   2  -6  148.78   16.19
  -4   2  -6  155.71   16.80
  -4   2  -6  143.01    6.98
  -6   4  -2  259.29   20.08
   2  -6  -4  138.25   11.76
  -6  -4   2  142.57   12.99
   6   4   2  297.55   20.08
  -2   6  -4  195.29   18.68
   4  -2  -6  237.47   20.17
   4   4   6  299.09   14.05
   4  -4  -6  236.82   19.31
  -4   4  -6  204.80   14.50
   6   4   4  316.10   18.30
   4  -6  -4  206.77   13.86
  -6   4  -4  250.18   18.26
   4   6   4  226.12    8.73
   4   6   4  303.54   22.08
  -4   6  -4  234.39   12.22
  -4   4  -6  206.28   17.80
   6  -4  -4  226.72   23.00
  -4   6  -4  233.08   20.71
  -6   4  -4  250.85   17.75
  -4   4  -6  212.21   20.13
  -6   4  -4  246.79   21.99
  -5  -6  -5  288.88   27.50
  -5  -5  -6  271.16   26.84
   5   5  -6  280.42   29.57
  -5   5   6  259.74   24.92
  -6   5   5  253.77   25.28
   6   5  -5  213.30   25.21
   5   6  -5  256.01   27.55
  -5   6   5  225.54   24.13
  -6  -5  -5  277.50   28.30
  -6  -5  -5  292.35   28.98
  -5  -5  -6  288.71   28.38
  -5  -6  -5  296.02   29.39
   5   3  -6  212.60   23.35
   3   6  -5  191.49   22.74
  -6   5   3  224.58   22.73
  -3  -6  -5  205.71   21.17
  -5  -3  -6  249.94   25.02
  -3   6   5  310.80   25.67
  -6  -5  -3  239.96   23.89
  -6  -5  -3  231.19   23.67
  -5  -3  -6  224.15   23.45
   6   5  -3  335.08   28.87
   6   5  -1  680.66   36.07
  -1   6   5  696.09   35.73
  -6  -5  -1  430.00   28.91
  -1  -6  -5  432.30   27.46
   5   1  -6  519.37   34.50
  -5  -1  -6  444.90   31.10
  -6   5   1  559.36   34.45
  -5  -1  -6  461.51   31.65
   1   6  -5  528.95   35.42
   6   5   1  353.55   23.39
  -5   1  -6  548.19   32.71
  -1   6  -5  432.57   28.36
  -5   1  -6  582.44   33.93
   5  -1  -6  315.17   25.97
   1  -6  -5  534.11   27.51
   1   6   5  379.59   25.12
  -6   5  -1  420.36   28.33
   3   6   5  270.28   19.73
  -3   6  -5  242.07   20.79
   3  -6  -5  366.20   21.03
   6   5   3  284.89   17.74
  -3   6  -5  242.26   14.87
  -5   3  -6  347.72   15.43
   5   3   6  264.91   10.49
  -6   5  -3  177.02   17.34
  -5   3  -6  345.76   24.39
   3  -6  -5  353.11   20.82
  -5   3  -6  363.27   26.82
   5  -3  -6  194.95   20.15
   5  -6  -5  283.69   23.91
   6   5   5  314.46   20.15
   6  -5  -5  307.32   27.27
  -6   5  -5  318.43   19.85
  -5   5  -6  275.01   19.35
  -6   5  -5  307.23   21.01
  -6   5  -5  300.55   26.85
   6   5   5  305.75   14.70
  -5   5  -6  274.29   19.07
  -5   6  -5  301.49   17.11
  -5   5  -6  280.68   25.14
  -5   6  -5  289.26   22.82
   5   5   6  307.03   17.67
   5  -5  -6  331.77   25.20
   5   6   5  293.49   20.99
  -6  -6  -6  711.23   47.09
  -6  -6  -6  735.21   48.17
  -6   6   6  593.44   41.33
   6   6  -6  596.13   45.72
  -6   6   4  189.84   22.88
  -4  -6  -6  199.83   24.24
  -6  -6  -4  204.77   24.19
  -6  -6  -4  208.94   23.38
  -4  -6  -6  193.14   22.37
   4   6  -6  205.99   24.78
  -6  -4  -6  166.38   22.80
  -6  -4  -6  201.18   23.99
  -4   6   6  254.72   24.75
   6   6  -4  247.69   26.43
   6   4  -6  198.82   25.21
  -6   6   2  185.27   21.58
  -2  -6  -6  177.80   19.97
   6   2  -6  186.18   22.77
  -2   6   6  163.15   18.11
   6   6  -2  160.33   19.92
   2   6  -6  169.00   21.17
  -6  -2  -6  178.96   21.70
  -6  -6  -2  182.36   20.86
  -6   0  -6 1008.92   47.86
  -6   6   0 1077.02   49.47
   6   0  -6 1118.68   52.09
   0   6   6 1033.23   40.94
   0  -6  -6  980.89   42.56
   6   6   0 1018.84   42.58
   0   6  -6 1071.04   46.20
  -6   0  -6  997.98   46.81
  -6   6  -2  160.77   18.41
   2  -6  -6  178.38   11.81
   2   6   6  207.16   17.51
  -2   6  -6  178.67   18.18
  -6   2  -6  175.38   18.57
   6  -2  -6  179.11   20.75
  -6   2  -6  181.70   20.81
  -2   6  -6  185.91   15.45
   6   6   2  203.43   16.33
   6   2   6  157.67    7.03
   2  -6  -6  174.16   17.05
  -6   4  -6  332.98   28.48
  -6   6  -4  241.55   21.34
   4  -6  -6  333.16   22.65
  -6   6  -4  259.41   14.20
   4  -6  -6  311.15   21.61
  -6   4  -6  321.17   22.84
  -6   4  -6  315.25   17.99
   6  -4  -6  264.56   25.29
   4   6   6  256.72   18.28
   6   4   6  275.57   14.74
  -4   6  -6  228.72   17.23
   6   4   6  258.78   13.93
   6   6   4  265.27   14.68
  -4   6  -6  242.60   20.38
   6   6   4  260.57   21.32
   6  -6  -6  589.70   37.28
  -6   6  -6  585.49   27.42
   6   6   6  598.30   28.29
  -6   6  -6  562.83   38.55
  -6   6  -6  523.91   29.22
   0   1  -7  542.53   31.76
   7   0  -1  542.83   35.25
   1   7   0  469.40   32.20
   0  -1  -7  489.65   30.16
   0   1  -7  396.50   24.53
   0   1  -7  526.50   21.27
  -7   0  -1  498.87   28.18
  -7   0   1  540.14   25.43
   0  -1  -7  472.09   22.51
   0  -1  -7  580.77   24.30
  -1   7   0  546.16   34.00
   7   0  -3   54.41   12.31
  -7   0  -3   61.33   11.34
   0   3  -7   52.55    6.96
   0   3  -7   51.50   11.14
   0  -3  -7   65.28    6.18
  -3   7   0   55.53   12.07
   3   7   0   57.10   10.24
  -7   0   3   51.67    6.58
   3   7   0   58.95   12.16
  -7   0  -3   68.54   11.42
   0  -3  -7   63.25   11.70
   0   3   7   54.20    6.83
  -7   0  -5  561.73   35.66
   0   5  -7  522.58   24.36
   0  -5  -7  537.09   33.09
  -7   0  -5  523.18   35.56
  -5   7   0  553.79   37.60
   5   7   0  567.68   30.46
   7   0  -5  566.78   39.24
   0   5   7  567.25   27.17
   0   5  -7  523.75   30.00
  -7  -1  -6 1252.32   57.20
  -1  -6  -7 1195.83   53.00
   1   6  -7 1372.50   62.41
   6   7  -1 1201.31   50.32
  -7  -1  -6 1223.20   56.95
   7   1  -6 1280.03   61.07
  -6   7   1 1227.77   56.45
  -1   6   7 1226.27   46.30
  -7   1   6 1119.95   18.30
  -4   7   1  108.42   16.67
   1   4  -7  107.25   16.92
  -7   1   4   98.09    8.62
  -1   4   7  109.81   11.91
  -7  -1  -4  152.33   18.45
   1   4  -7  102.00    9.07
   4   7  -1  116.15   14.68
   7   1  -4  111.05   17.61
  -1  -4  -7  149.09   18.08
  -7  -1  -4  137.50   17.67
   1   2  -7  321.07   24.46
   1   2  -7  297.75   13.27
  -1  -2  -7  257.28   23.09
  -1  -2  -7  256.01   19.41
  -7  -1  -2  258.38   21.60
   2   7  -1  286.03   25.92
   2   7  -1  291.90   21.53
   7   1  -2  316.89   26.31
  -7   1   2  303.40   18.08
  -2   7   1  292.85   26.75
  -7  -1   0  251.44   18.95
  -7   1   0  192.50   16.36
   1   0  -7  182.57   11.14
   7   1   0  251.24   22.73
   0   7   1  247.46   22.83
   1   0  -7  202.17   17.18
  -1   0  -7  248.24   21.44
   0   7  -1  189.68   20.18
  -7   1  -2  270.28   21.65
  -1   2  -7  289.41   17.69
   1  -2  -7  281.78   16.45
  -1   2  -7  302.79   23.05
   7  -1  -2  292.86   26.29
   1  -2  -7  286.11   23.70
   2   7   1  253.96   23.67
  -2   7  -1  281.36   25.35
  -7  -1   2  280.30   17.02
   1  -4  -7   64.50   11.82
   4   7   1   90.79   15.38
  -1   4  -7   58.21    8.88
   1   4   7   81.51    8.50
   4   7   1   89.66   10.78
  -7   1  -4   69.17   11.13
  -1   4  -7   53.60   10.29
   1  -4  -7   63.74    6.17
   7  -1  -4   60.76   12.77
  -1   4  -7   55.78    8.76
  -7   1  -4   67.33   12.11
  -4   7  -1   53.68   11.87
   1   6   7 1099.20   39.55
  -6   7  -1 1127.02   53.05
  -7   1  -6 1052.14   48.97
  -7   1  -6 1030.57   51.08
   6   7   1 1067.70   40.90
  -1   6  -7 1029.75   44.02
   1  -6  -7 1001.51   44.60
  -1   6  -7 1119.45   42.42
   7  -1  -6 1189.57   58.00
  -2   5   7  955.03   40.20
  -2  -5  -7  970.31   49.32
   2   5  -7 1130.37   55.11
  -7  -2  -5  999.23   50.73
   5   7  -2  947.84   46.95
   7   2  -5 1025.40   53.09
  -7   2   5 1058.56   28.44
  -5   7   2 1041.71   51.80
  -3   7   2  555.62   36.14
  -7  -2  -3  531.46   33.52
   2   3  -7  454.71   13.24
  -3  -7  -2  533.66   28.80
  -2  -3  -7  543.99   31.84
   3   7  -2  503.12   30.94
  -7  -2  -3  557.55   34.75
   7   2  -3  570.33   37.34
  -7   2   3  483.15   22.02
   2   3  -7  502.50   34.29
  -2  -3  -7  542.32   34.66
  -1  -7  -2  497.42   22.54
  -7   2   1  674.97   29.46
   2   1  -7  679.82   34.92
   1   7  -2  515.18   34.29
  -2  -1  -7  550.14   33.94
  -1   7   2  599.29   36.98
   7   2  -1  614.80   36.38
  -7   2  -1  628.73   31.81
  -2   1  -7  517.00   26.50
   1   7   2  597.67   35.74
  -2   1  -7  647.25   35.03
  -1   7  -2  742.60   40.21
   2  -1  -7  608.34   28.64
   7   2   1  581.59   33.09
   1  -7  -2  669.09   19.99
  -7  -2   3  726.64   24.97
  -2   3  -7  704.04   23.57
   2   3   7  657.27   15.95
   3   7   2  723.52   24.70
   2  -3  -7  657.71   26.25
   3   7   2  731.37   39.75
   2  -3  -7  627.27   34.51
  -3   7  -2  667.11   38.87
  -2   3  -7  713.67   31.42
  -2   3  -7  707.41   35.16
  -7   2  -3  655.62   35.80
  -7   2  -3  651.83   31.65
   7  -2  -3  676.89   41.03
  -2   5  -7 1056.44   41.20
  -2   5  -7 1122.83   42.32
   5   7   2 1103.14   35.32
  -5   7  -2 1161.44   52.39
  -2   5  -7 1085.59   39.15
   2  -5  -7 1094.84   29.22
  -7   2  -5 1090.31   45.99
   2   5   7 1105.11   32.72
   5   7   2 1110.37   50.62
  -7   2  -5 1086.21   49.61
   7  -2  -5 1209.65   56.51
   2  -5  -7 1056.61   44.53
  -6   7   3    9.85    7.73
  -7  -3  -6   33.38   10.88
   7   3  -6    2.08    7.11
  -3  -6  -7   28.96   10.09
   3   6  -7   20.50    9.28
  -3   6   7   20.59    7.31
   6   7  -3   21.73    9.52
  -3  -4  -7  127.84   18.46
   4   7  -3   78.32   14.73
  -4  -7  -3  122.39   15.91
   7   3  -4   86.32   16.35
  -3   4   7   60.20   10.53
  -7  -3  -4  124.32   17.85
   3   4  -7   90.87   16.05
  -3  -4  -7  131.41   17.12
  -4   7   3   69.90   13.96
  -3  -2  -7  334.53   25.68
   3   2  -7  336.07   27.38
  -2   7   3  338.41   28.56
   7   3  -2  350.46   28.86
   2   7  -3  306.36   27.51
   2   7  -3  298.92   25.38
  -2  -7  -3  295.56   20.93
  -3  -2  -7  305.23   26.03
  -3   0  -7   13.98    6.90
   7   3   0    9.11    6.68
  -7  -3   0   13.92    6.46
   0   7   3    9.25    5.91
   0  -7  -3    9.30    3.49
  -7   3   0   24.47    6.94
   3   0  -7   22.37    7.56
   0   7  -3   22.95    7.93
  -7   3   0   19.51    6.11
  -3   0  -7    7.23    5.04
   3  -2  -7  329.44   21.98
  -3   2  -7  324.39   24.71
  -7  -3   2  322.07   19.53
  -2   7  -3  347.55   27.71
  -7   3  -2  327.29   24.46
  -7   3  -2  308.64   21.65
   2   7   3  300.11   25.13
  -3   2  -7  258.75    7.73
  -2   7  -3  316.55   10.08
  -3   2  -7  311.06   22.85
   2  -7  -3  321.57   15.40
   7   3   2  306.46   23.36
  -3   4  -7   84.77    9.30
  -7   3  -4   94.66   10.92
   3  -4  -7   97.38   11.25
   4   7   3  146.38   10.21
  -4   7  -3  106.52   15.73
   3   4   7  119.94    8.10
  -3   4  -7   75.85   12.02
  -7   3  -4   95.11   11.87
   4   7   3  128.02   16.88
   7   3   4  117.99   13.36
  -3   4  -7   84.19   12.25
  -7   3  -4   91.71   14.41
   7  -3  -4  100.33   17.02
   3  -4  -7   89.41   13.56
   4  -7  -3   74.33    6.54
   6   7   3   29.30    9.12
   6   7   3   33.40    7.56
  -3   6  -7    9.16    4.64
   7   3   6   24.51    4.21
  -7   3  -6   24.20    8.30
   3   6   7   28.14    6.60
   6  -7  -3   10.32    2.76
  -6   7  -3   24.52    7.97
   3  -6  -7   17.09    6.23
  -7   3  -6   21.33    7.25
   3  -6  -7   24.02    5.71
  -3   6  -7   13.51    4.67
   7  -3  -6   24.98   10.60
  -3   6  -7    9.64    5.27
  -5   7   4   57.22   13.49
  -4  -5  -7   95.14   16.22
  -7  -4  -5   95.75   17.41
  -4   5   7   71.97   12.71
   4   5  -7  107.45   18.94
  -4  -5  -7   95.95   16.67
   7   4  -5   55.55   14.12
   5   7  -4   87.43   16.95
  -7  -4  -5   87.88   16.68
  -5  -7  -4   88.74   15.16
  -7  -4  -3  215.95   23.57
   3   7  -4  249.48   25.54
  -7   4   3  221.91   22.74
  -3   7   4  150.34   19.45
  -7  -4  -3  230.28   23.56
  -4  -3  -7  219.16   24.25
   4   3  -7  219.41   23.61
  -3  -7  -4  215.89   21.09
   7   4  -3  148.40   19.97
  -4  -3  -7  221.11   23.25
  -1   7   4  671.16   38.97
  -7   4   1  738.16   38.55
   7   4  -1  647.58   36.81
  -7  -4  -1  661.56   36.43
   1   7  -4  681.79   39.24
   1   7  -4  659.19   39.67
  -4  -1  -7  652.22   39.66
   4   1  -7  746.40   40.67
  -1  -7  -4  620.80   29.98
  -7   4  -1  637.61   34.17
   7   4   1  697.91   35.78
   1  -7  -4  660.73   27.46
  -1   7  -4  707.33   38.78
  -4   1  -7  661.81   37.76
  -7  -4   1  651.83   31.61
   4  -1  -7  666.68   35.40
  -4   1  -7  629.31   35.41
   1   7   4  661.13   35.70
   4  -3  -7  161.83   16.65
  -7   4  -3  166.92   15.89
  -3   7  -4  135.50   17.37
  -4   3  -7  100.35    7.21
  -3   7  -4  136.88    8.30
  -4   3  -7  106.18   14.33
  -4   3  -7  109.12   14.37
   7   4   3  151.46   15.45
  -7   4  -3  166.12   18.80
   3  -7  -4  105.04    9.89
   3   7   4  152.44   17.55
  -5   7  -4   90.95   14.01
  -4   5  -7   58.70   10.14
   7  -4  -5   91.71   16.45
   4  -5  -7   71.66   11.94
   4  -5  -7   92.34   12.50
  -4   5  -7   54.17   11.27
   4   5   7   98.66    9.01
  -4   5  -7   56.84    8.88
   7   4   5   99.93   11.50
   5  -7  -4   56.05    7.24
  -7   4  -5   84.94   15.02
   5   7   4   77.37    6.34
   5   7   4  100.60   14.37
  -5   7  -4   88.19    6.02
  -7   4  -5   80.78   10.48
  -7   4  -5   76.39   10.80
  -7  -5  -6   55.16   13.65
   5   6  -7   85.08   18.83
  -7  -5  -6   57.20   15.05
  -5  -6  -7   51.92   14.04
   7   5  -6   46.21   15.07
   6   7  -5   31.51   11.96
  -5   6   7   35.84    9.80
  -6   7   5   48.75   12.87
  -5  -6  -7   58.43   14.37
  -6  -7  -5   57.49   14.94
  -6  -7  -5   51.13   12.85
   4   7  -5    3.61    6.83
  -4   7   5   -5.69    6.08
   7   5  -4   -5.15    6.87
  -5  -4  -7   10.82    7.51
  -7  -5  -4    6.51    5.69
   5   4  -7   12.98    8.98
  -7  -5  -4    2.80    5.65
  -4  -7  -5   11.79    6.82
  -7   5   4    7.95    5.54
  -5  -4  -7    5.52    5.77
  -2  -7  -5   64.92   11.70
   7   5  -2   57.72   12.66
  -7   5   2   40.02   11.00
   2   7  -5   37.38   11.20
   5   2  -7   42.35   12.12
  -5  -2  -7   80.60   15.05
  -7  -5  -2   70.32   13.65
  -2   7   5   52.60   11.51
  -7   5   0   46.26   11.05
   0   7   5   54.87   11.69
   5   0  -7   51.29   12.24
   0  -7  -5   60.72   10.26
  -5   0  -7   64.57   12.61
  -5   0  -7   62.02   13.14
   7   5   0   61.81   11.93
  -7  -5   0   60.09   11.20
   0   7  -5   59.80   12.85
  -5   2  -7   16.95    6.36
  -2   7  -5    5.18    5.41
  -5   2  -7   18.99    7.02
   5  -2  -7    2.90    5.11
   7   5   2   25.08    7.59
   2   7   5   21.82    7.10
  -2   7  -5    5.66    2.77
  -7   5  -2    3.18    3.57
   2  -7  -5   18.53    5.90
   4   7   5   34.15    8.60
  -7   5  -4   25.25    8.18
   5  -4  -7   27.38    8.69
  -7   5  -4   31.93    6.64
  -5   4  -7   12.89    5.55
  -4   7  -5   30.70    4.93
  -7   5  -4   29.58    7.52
  -5   4  -7   11.76    5.62
   7   5   4   33.06    7.59
  -5   4  -7   12.07    3.39
   5   4   7   28.89    3.56
   4  -7  -5   12.56    4.08
  -4   7  -5   27.15    7.97
  -6   7  -5   59.73   11.46
   6   7   5   40.64    9.69
  -5   6  -7   30.46    7.01
   5  -6  -7   38.40    9.67
  -7   5  -6   33.10   10.82
  -7   5  -6   37.87    8.04
   6  -7  -5   29.81    6.27
   5   6   7   45.88    7.11
   5  -6  -7   32.63    7.96
  -7   5  -6   32.94    7.17
  -5   6  -7   29.14    6.71
   7   5   6   45.12    7.48
   7  -5  -6   68.97   13.92
  -5   6  -7   31.05    9.28
   5   7  -6   51.10   15.26
  -6  -5  -7   50.76   14.04
  -7  -6  -5   57.70   14.46
   7   6  -5   67.75   16.03
  -7  -6  -5   60.62   14.40
  -5  -7  -6   59.25   13.93
  -6  -5  -7   52.28   14.00
   6   5  -7   40.46   12.89
  -5   7   6   57.92   13.33
  -7   6   5   44.58   11.91
  -7  -6  -3  242.75   26.41
  -6  -3  -7  264.20   28.17
  -6  -3  -7  232.74   26.22
  -7   6   3  327.51   30.22
   6   3  -7  336.68   32.27
  -3   7   6  282.67   26.86
  -3  -7  -6  236.04   23.88
   7   6  -3  260.38   28.05
   3   7  -6  321.88   31.73
  -1   7   6  775.67   40.41
  -6  -1  -7  723.69   43.17
   1   7  -6  767.87   46.65
  -1  -7  -6  751.43   39.18
   6   1  -7  870.16   49.95
  -7   6   1  817.25   45.74
   7   6  -1  770.01   41.63
   1   7  -6  724.92   43.38
  -6  -1  -7  736.96   44.29
  -7  -6  -1  788.66   42.95
  -6   1  -7  720.19   40.90
   7   6   1  733.20   36.11
   1   7   6  730.04   36.68
  -6   1  -7  718.00   42.40
  -1   7  -6  756.14   41.03
   6  -1  -7  754.99   44.04
  -1   7  -6  801.47   31.96
   1  -7  -6  729.11   35.60
  -7   6  -1  744.09   41.86
   3   7   6  266.22   21.37
  -3   7  -6  328.80   25.65
   3  -7  -6  290.52   21.32
   3  -7  -6  325.22   19.88
  -6   3  -7  275.75   23.63
  -3   7  -6  343.65   19.49
   6  -3  -7  388.38   30.93
  -7   6  -3  348.02   27.15
   7   6   3  268.70   19.11
  -6   3  -7  288.72   26.73
   5  -7  -6   92.53   11.86
   7  -6  -5   62.75   14.36
   6  -5  -7   84.12   14.78
   5   7   6   69.11   10.63
  -5   7  -6   53.91    8.00
  -7   6  -5   63.66   11.04
   5  -7  -6  103.96   15.16
  -6   5  -7   94.12   10.44
  -7   6  -5   68.45   13.84
  -5   7  -6   59.33   11.14
   7   6   5   76.95   11.41
  -6   5  -7   98.01   13.13
  -7   6  -5   67.49    8.72
  -6   5  -7   89.86   15.75
   7   6  -7   28.47   13.01
  -7  -6  -7   39.18   13.27
  -7  -7  -6   33.66   12.80
  -6  -7  -7   46.46   14.47
  -7   7   6   24.60   10.29
   7   7  -6   24.70   11.58
  -6  -7  -7   47.96   14.49
  -7  -7  -6   36.33   11.29
   6   7  -7   36.30   13.66
  -6   7   7   22.01    8.99
  -7  -6  -7   38.11   12.77
  -4  -7  -7   76.47   15.92
  -7  -4  -7   72.61   16.26
   4   7  -7   58.14   14.72
   7   4  -7   99.31   19.50
   7   7  -4   62.99   15.61
  -7  -4  -7   67.36   15.72
  -7   7   4   84.77   16.59
  -7  -7  -4   74.07   16.08
  -4   7   7   61.79   13.93
  -7  -7  -4   69.95   15.32
   7   2  -7  133.02   21.58
   2   7  -7  142.42   21.51
  -2   7   7  158.09   19.28
  -2  -7  -7  162.80   20.33
  -7   7   2  128.61   19.49
   7   7  -2  152.93   19.83
  -7  -2  -7  166.17   23.39
   0  -7  -7  616.00   37.45
  -7   0  -7  619.10   42.49
   0   7   7  602.88   33.49
   0   7  -7  542.07   36.70
   7   0  -7  557.07   41.38
  -7   0  -7  627.65   41.16
  -7   7   0  532.37   38.90
   7   7   0  683.74   38.29
  -2   7  -7   63.41   11.71
  -7   2  -7   90.68   14.95
   2  -7  -7   82.21   12.63
   7   7   2  105.60   13.36
   2   7   7   90.40   12.26
  -2   7  -7   66.91    9.88
  -7   7  -2   61.73   12.94
   7  -2  -7   73.35   15.14
  -7   2  -7   83.91   15.26
   4   7   7   71.54   10.60
  -4   7  -7   66.48   12.55
   7   7   4   67.53   12.31
   4  -7  -7   54.21   10.02
  -4   7  -7   74.62   12.22
  -4   7  -7   71.37   10.16
  -7   7  -4   48.42   10.79
   7  -4  -7   57.58   14.32
  -7   4  -7   59.23   11.33
   4  -7  -7   65.03   10.79
  -7   4  -7   58.78   13.67
   7   7   4   70.15    8.53
  -7   6  -7   27.26   10.26
   6  -7  -7   23.04    7.39
  -7   6  -7   19.77    5.68
   7  -7  -6   32.79    7.41
   6  -7  -7   28.07    8.90
   6   7   7   52.09    8.57
  -6   7  -7   34.77    8.24
   7   7   6   46.98    8.97
   7  -7  -6   35.20   12.00
  -7   6  -7   20.26    5.68
  -6   7  -7   35.08    7.00
  -7   7  -6   37.30    8.64
   7  -6  -7   29.26    9.70
  -7   7  -6   31.05   10.22
  -6   7  -7   39.31   11.11
   0   0  -8   19.74    7.73
   0   8   0    1.01    4.84
  -8   0   0   13.65    5.51
   0   0  -8   15.10    4.83
   0   0  -8   19.57    6.85
  -8   0   2  125.43   12.43
   2   8   0  112.69   17.44
   0   2  -8  128.63   11.15
  -8   0  -2  102.97   14.58
   8   0  -2  142.26   19.67
   0  -2  -8  106.67   15.98
   0   2  -8  127.43   16.28
  -2   8   0  123.65   17.95
   0  -2  -8  108.48   10.30
   0  -2  -8  107.53   12.21
   0   2  -8  130.53   16.55
   0   4  -8  376.79   20.00
  -4   8   0  391.42   32.65
  -8   0  -4  394.27   31.49
  -8   0   4  383.65   17.57
  -8   0  -4  409.01   29.97
   0  -4  -8  391.07   30.36
   4   8   0  406.89   33.85
   8   0  -4  391.35   33.64
   4   8   0  417.13   26.38
   0   4   8  376.18   19.29
   0   6  -8    7.38    5.25
   0   6  -8    7.73    3.68
   8   0  -6    4.17    7.37
  -6   8   0    2.87    4.57
   0   6   8   15.93    5.60
   0  -6  -8   13.70    6.99
  -8   0  -6   21.73    8.39
   6   8   0   13.13    6.22
  -8   0  -6   13.83    7.14
   1   7  -8    9.18    6.69
  -7   8   1    6.30    6.23
   8   1  -7    6.80    8.13
   7   8  -1   15.48    9.12
  -1   7   8   11.89    4.62
  -8  -1  -7    8.52    5.54
  -1  -7  -8    6.60    6.65
  -8  -1  -7    4.69    5.18
  -8   1   5  469.52   17.87
  -1  -5  -8  413.16   32.09
  -8  -1  -5  387.23   32.19
  -1   5   8  405.30   24.29
   1   5  -8  470.20   21.39
   8   1  -5  426.26   36.63
   5   8  -1  432.69   29.96
  -8  -1  -5  405.70   33.82
   1   5  -8  506.82   37.85
  -5   8   1  426.85   35.85
   1   3  -8  249.16   24.22
   1   3  -8  220.99   12.61
  -1  -3  -8  197.00   22.29
  -8  -1  -3  187.83   20.58
  -8  -1  -3  199.33   21.68
   3   8  -1  206.45   24.37
   8   1  -3  232.12   25.75
   3   8  -1  256.92   21.34
  -3   8   1  209.01   24.56
  -8   1   3  230.85   15.80
  -1  -3  -8  187.62   18.17
   1   8  -1  749.09   44.09
   1   1  -8  669.34   34.68
   1   1  -8  632.66   21.20
  -8   1   1  642.86   30.97
  -1  -1  -8  580.16   36.07
  -8  -1  -1  565.51   31.92
   8   1  -1  644.02   40.67
  -1   8   1  649.97   40.39
  -1  -1  -8  515.61   27.66
   1  -1  -8  877.05   34.33
   1   8   1  659.44   40.08
  -8  -1   1  680.70   31.07
  -8   1  -1  859.43   39.22
  -1   1  -8  754.31   39.52
   8   1   1  743.40   40.94
  -1   1  -8  691.21   29.35
   1  -1  -8  885.84   43.98
  -1   8  -1  725.85   43.62
  -1   3  -8  209.53   16.12
   3   8   1  172.88   21.64
   8  -1  -3  233.55   25.32
  -3   8  -1  262.48   26.41
  -8   1  -3  165.54   19.23
   1  -3  -8  177.71   12.85
  -8   1  -3  172.80   18.37
  -1   3  -8  226.10   21.39
   1  -3  -8  161.91   19.57
  -1   3  -8  192.22   13.63
  -8   1  -5  322.26   29.16
  -5   8  -1  403.61   33.43
  -1   5  -8  329.79   25.60
  -1   5  -8  321.04   21.72
   5   8   1  340.08   22.82
   5   8   1  344.51   31.43
  -8   1  -5  339.30   28.18
   1   5   8  340.30   18.69
   8  -1  -5  412.35   35.14
   1  -5  -8  339.43   28.31
  -1   5  -8  316.02   22.13
  -8  -1   5  314.89   11.39
   8  -1  -7   17.38    9.85
   1   7   8   24.55    6.45
  -8   1  -7   34.78    9.96
  -1   7  -8   25.33    7.19
  -1   7  -8   22.55    7.55
  -1   7  -8   22.15    6.77
   7   8   1   34.89    8.61
  -8   1  -7   28.13   10.67
   1  -7  -8   41.47   10.36
  -7   8  -1   17.84    8.93
   6   8  -2  326.57   29.77
  -8  -2  -6  527.69   40.27
   8   2  -6  454.99   39.59
  -2  -6  -8  517.21   38.95
  -8   2   6  404.70   15.84
  -2   6   8  306.78   24.41
   2   6  -8  431.44   37.78
   2   6  -8  383.06   18.27
  -6   8   2  381.02   34.79
   2   4  -8  980.02   52.43
   4   8  -2  914.89   44.87
  -2  -4  -8  886.08   44.46
  -4   8   2  778.52   47.51
   2   4  -8  841.39   20.53
   8   2  -4  786.22   48.06
  -2  -4  -8  867.80   47.79
  -8  -2  -4  886.82   47.74
  -8   2   4  915.39   31.20
  -2  -2  -8  363.53   30.37
  -8  -2  -2  359.77   27.77
  -2   8   2  327.04   29.37
   8   2  -2  333.70   29.20
   2   8  -2  353.27   31.44
   2   2  -8  361.35   28.69
  -2  -2  -8  378.81   27.66
  -8   2   2  345.60   21.89
   2   8  -2  367.44   27.02
   2   0  -8   54.85   11.09
  -2   0  -8   63.87   12.95
   0   8   2   70.71   14.03
   8   2   0   72.57   13.71
  -8   2   0   58.29   10.53
   0   8  -2   54.18   12.50
  -2   2  -8  430.65   25.26
  -2   2  -8  457.86   31.44
   2  -2  -8  498.87   33.21
   8   2   2  513.45   32.36
  -8   2  -2  494.93   31.74
  -2   8  -2  452.14   33.71
   2  -2  -8  495.15   25.83
   2   8   2  486.46   34.44
   2   4   8  909.68   22.24
  -2   4  -8  861.49   37.37
  -8   2  -4  953.58   42.55
   2  -4  -8  960.06   30.36
   2  -4  -8  966.00   46.10
  -8   2  -4  957.35   47.92
  -2   4  -8  884.64   41.74
   4   8   2  966.20   49.68
  -8  -2   4  888.15   25.95
   4   8   2  991.23   32.24
  -4   8  -2 1053.05   53.43
  -2   4  -8  836.86   29.84
   8  -2  -4 1060.73   55.43
  -8   2  -6  416.51   34.55
  -2   6  -8  479.88   30.15
  -8   2  -6  401.17   30.81
   6   8   2  562.88   39.68
  -6   8  -2  511.10   37.83
   2   6   8  591.88   26.13
   2  -6  -8  381.81   30.14
  -2   6  -8  485.08   29.98
  -2   6  -8  480.05   28.42
   6   8   2  598.96   28.71
   8  -2  -6  518.93   40.61
  -8  -3  -7  169.10   24.43
   3   7  -8  193.19   26.53
   7   8  -3  143.19   21.38
  -3   7   8  113.93   16.94
   8   3  -7  145.74   23.47
  -3  -7  -8  163.76   22.72
  -7   8   3  126.77   20.59
  -3  -5  -8  579.33   39.71
   8   3  -5  531.20   42.01
   3   5  -8  553.37   42.39
  -5   8   3  516.71   39.36
  -8   3   5  515.32   23.33
  -3  -5  -8  560.12   40.59
  -3   5   8  495.99   30.92
  -8  -3  -5  525.65   39.03
   5   8  -3  548.72   38.64
  -8  -3  -3   95.99   16.18
  -3  -3  -8   90.02   15.99
   3   8  -3  123.27   18.08
  -3  -8  -3   88.83   12.91
  -8   3   3  105.24   12.03
   8   3  -3   95.85   17.46
   3   3  -8   95.10   16.36
  -3   8   3  100.16   17.41
  -3  -3  -8   94.35   15.01
   3   1  -8  861.19   44.18
  -1   8   3  745.04   43.54
  -3  -1  -8  928.67   48.01
   1   8  -3  867.85   48.88
  -8   3   1  842.24   36.92
  -1  -8  -3  884.73   32.88
   8   3  -1  746.48   43.58
  -3   1  -8  560.98   32.19
  -8   3  -1  722.85   37.74
   1  -8  -3  558.10   21.77
  -3   1  -8  578.66   36.22
  -8  -3   1  609.13   31.59
   1   8   3  811.10   44.45
   8   3   1  811.18   42.28
  -1   8  -3  692.28   42.20
   3  -1  -8  663.33   34.35
  -8  -3   3  114.73   11.51
   8  -3  -3  108.16   18.74
  -3   3  -8  113.54   15.59
  -3   8  -3   95.06   15.76
   3  -3  -8  101.13   12.77
  -8   3  -3  110.23   15.85
   8   3   3  111.28   15.41
  -3   3  -8  114.60   14.19
   3  -8  -3  103.66    6.80
  -3   3  -8  103.17    7.22
   3   8   3   84.57   13.96
  -3   5  -8  453.73   30.57
   8  -3  -5  467.52   38.42
   3   5   8  469.64   17.70
  -8   3  -5  414.97   27.86
  -5   8  -3  468.11   35.55
   3  -5  -8  442.57   31.17
  -3   5  -8  492.99   31.11
   3  -5  -8  462.92   23.18
   5   8   3  489.16   20.93
  -3   5  -8  463.87   23.96
  -8   3  -5  447.97   34.98
   5   8   3  496.71   35.64
   8   3   5  528.34   29.82
   3  -7  -8  194.99   20.74
   7   8   3  244.34   17.36
  -7   8  -3  231.18   25.03
  -3   7  -8  193.31   18.40
   8  -3  -7  270.75   30.44
   7   8   3  227.36   25.51
   3   7   8  239.16   18.27
  -3   7  -8  179.60   18.67
  -8   3  -7  201.41   25.52
  -3   7  -8  175.76   20.44
  -8   3  -7  218.16   23.08
  -8  -4  -6  544.69   42.60
   8   4  -6  475.82   41.76
  -4  -6  -8  529.26   41.12
  -6   8   4  446.70   38.20
  -4  -6  -8  504.47   40.26
  -4   6   8  464.78   33.68
   4   6  -8  512.87   43.59
  -6  -8  -4  506.14   38.13
  -8  -4  -6  563.65   43.88
   6   8  -4  512.17   40.61
  -8  -4  -4  859.28   51.11
  -4  -4  -8  865.43   48.57
  -8  -4  -4  874.82   50.98
  -4   8   4  792.57   48.88
   4   4  -8  977.91   56.05
  -4  -4  -8  874.57   51.56
  -4  -8  -4  814.95   42.81
   8   4  -4  796.75   49.49
   4   8  -4  956.46   52.10
  -8   4   2  266.97   25.62
  -2  -8  -4  305.42   23.19
  -4  -2  -8  289.74   27.28
  -2   8   4  261.15   26.84
  -4  -2  -8  321.90   30.23
  -8  -4  -2  316.01   27.79
   4   2  -8  265.33   27.24
   2   8  -4  331.00   29.41
   2   8  -4  296.54   29.37
   8   4  -2  268.15   27.06
   8   4   0   21.25    9.24
  -8   4   0    5.60    4.76
  -4   0  -8   17.63    7.80
  -8  -4   0   21.43    7.55
   0  -8  -4   16.31    5.05
   4   0  -8    8.89    6.41
  -8   4   0   11.14    6.35
  -4   0  -8   15.94    6.42
   0   8  -4    6.95    6.03
   0   8   4   24.91    9.46
   4  -2  -8  358.49   26.21
  -4   2  -8  320.92   27.50
   2   8   4  371.59   29.13
  -4   2  -8  300.17   24.87
  -8   4  -2  365.72   28.54
   2  -8  -4  282.16   16.53
  -8   4  -2  357.57   25.72
  -8  -4   2  310.49   21.19
   8   4   2  389.29   27.51
  -2   8  -4  299.08   27.94
  -2   8  -4  288.10   11.55
  -4   4  -8  840.83   41.36
  -4   4  -8  778.07   22.89
  -4   4  -8  792.98   41.90
  -8   4  -4  968.01   50.02
  -4   8  -4  950.37   49.72
   4  -4  -8  964.93   39.98
   8   4   4  916.87   39.09
  -8   4  -4  918.14   37.77
   4  -8  -4  788.00   24.15
   4   8   4  867.97   43.74
   8  -4  -4 1016.38   55.48
  -4   6  -8  501.87   27.32
   4  -6  -8  531.72   33.80
   8   4   6  553.61   23.66
  -8   4  -6  522.20   31.35
   4  -6  -8  529.81   27.60
  -4   6  -8  502.10   34.91
  -8   4  -6  530.94   39.51
  -6   8  -4  519.63   36.91
   8   4   6  613.79   28.80
  -4   6  -8  496.40   29.81
   8  -4  -6  562.32   41.74
   6   8   4  583.33   38.14
  -7  -8  -5   12.83    7.75
  -5   7   8   33.99   10.26
   8   5  -7   15.61   11.09
  -8  -5  -7   26.47   12.53
  -8  -5  -7    9.40    8.04
  -5  -7  -8   22.68    9.33
   5   7  -8   29.79   13.60
   7   8  -5   32.76   12.49
  -7   8   5   12.67    7.88
  -8  -5  -5  144.33   22.23
  -5   8   5  102.75   18.73
  -5  -5  -8  153.98   22.24
   8   5  -5  122.59   21.50
   5   5  -8  111.06   21.17
  -8  -5  -5  137.09   21.32
  -5  -8  -5  127.16   18.96
  -5  -5  -8  135.66   20.65
   5   8  -5  138.33   21.68
  -8   5   3  255.15   26.48
   5   3  -8  242.61   27.43
  -3   8   5  250.54   26.22
   8   5  -3  230.09   26.36
  -3  -8  -5  179.21   20.21
  -8  -5  -3  188.76   23.17
  -5  -3  -8  179.48   24.03
  -5  -3  -8  183.53   23.82
   3   8  -5  258.33   27.85
  -8   5   1  245.76   24.84
  -5  -1  -8  248.05   26.75
  -1  -8  -5  235.94   20.22
   5   1  -8  251.26   26.80
  -1   8   5  226.92   24.09
  -8  -5  -1  256.26   23.67
   8   5  -1  235.91   24.30
   1   8  -5  254.94   26.78
  -8  -5   1  191.63   18.78
   1  -8  -5  183.02   16.10
  -1   8  -5  229.38   14.67
  -5   1  -8  196.20   23.02
   1   8   5  257.79   26.61
  -8   5  -1  271.08   24.62
   8   5   1  225.45   21.94
  -5   1  -8  203.12   22.63
   5  -1  -8  274.30   25.59
  -1   8  -5  210.21   22.90
  -8   5  -3  298.18   27.05
  -8   5  -3  294.44   24.28
  -3   8  -5  282.16   26.02
   3  -8  -5  290.02   18.56
  -3   8  -5  267.36   12.71
   3   8   5  223.28   21.98
   8   5   3  204.18   18.37
  -5   3  -8  296.32   26.35
   5  -3  -8  338.75   26.95
  -5   3  -8  320.26   28.12
  -8   5  -5  107.29   12.78
   5  -5  -8  105.49   14.50
  -8   5  -5  111.71   18.31
  -8   5  -5  101.45   13.02
  -5   5  -8  118.12   15.27
   8  -5  -5   89.99   17.54
  -5   5  -8   99.90   16.83
  -5   8  -5   91.17   15.78
   5  -8  -5   96.55   10.02
   8   5   5  137.00   14.09
   5   8   5  121.60   16.61
  -7   8  -5    5.55    5.20
  -5   7  -8    4.74    4.99
  -5   7  -8    0.56    4.45
   7   8   5    1.05    3.65
  -8   5  -7   12.47    7.82
  -8   5  -7    9.66    4.49
  -5   7  -8    3.23    3.50
   5  -7  -8    9.00    5.15
   8  -5  -7   20.07    9.78
  -8  -6  -6   94.84   18.56
  -6  -8  -6   90.32   16.83
   8   6  -6  111.58   22.96
  -6  -6  -8  102.67   19.54
  -6   8   6  105.90   18.89
   6   8  -6   94.18   19.13
   6   6  -8   61.26   17.01
  -6  -6  -8   95.62   19.60
  -8  -6  -6  108.59   20.90
   8   6  -4  253.00   29.72
  -6  -4  -8  269.53   29.94
  -6  -4  -8  273.92   30.74
  -4   8   6  243.00   27.12
  -8  -6  -4  265.27   29.65
   6   4  -8  319.99   34.33
   4   8  -6  225.76   27.93
  -8   6   4  287.52   29.62
  -4  -8  -6  243.38   26.64
   8   6  -2  280.62   28.79
   6   2  -8  279.24   30.21
  -8   6   2  279.83   28.89
  -8  -6  -2  248.88   26.20
   2   8  -6  252.42   28.60
   2   8  -6  278.35   30.27
  -6  -2  -8  230.16   26.49
  -2  -8  -6  230.93   23.13
  -2   8   6  247.86   25.47
   8   6   0  387.13   29.89
  -8   6   0  504.33   36.74
  -6   0  -8  359.07   31.70
   6   0  -8  545.57   39.73
  -6   0  -8  369.16   31.62
   0   8  -6  470.72   36.14
   0  -8  -6  363.99   26.06
   0   8   6  378.09   30.20
  -8  -6   0  382.59   29.65
  -6   2  -8  268.87   26.69
   8   6   2  244.13   21.36
  -2   8  -6  256.22   26.11
   6  -2  -8  289.07   27.67
   2  -8  -6  252.36   20.24
   2   8   6  232.88   22.39
  -2   8  -6  260.57   16.79
  -8   6  -2  259.54   24.79
  -6   2  -8  276.51   26.45
  -8   6  -4  233.66   22.03
  -4   8  -6  289.33   26.55
   4   8   6  280.70   23.34
   4  -8  -6  306.17   21.98
  -6   4  -8  262.59   24.00
   6  -4  -8  255.03   24.35
   8   6   4  274.34   19.26
  -8   6  -4  242.95   26.63
   4  -8  -6  263.88   19.06
  -6   4  -8  255.10   27.04
  -8   6  -6   82.44   10.40
  -8   6  -6   87.24   17.39
   8   6   6   79.69   11.25
   6  -8  -6  126.60   17.77
  -6   6  -8  122.96   19.20
  -6   6  -8  132.24   15.36
   6  -6  -8   99.52   15.33
   8  -6  -6   62.49   15.11
  -8   6  -6   80.88   12.08
  -6   8  -6   47.47   11.01
  -6   8  -6   58.31   14.04
   6  -6  -8   94.36   14.76
   6   8   6   82.04   12.78
  -7  -7  -8    9.74    7.40
  -7  -8  -7   11.70    8.10
  -7   8   7    4.21    5.85
  -7  -7  -8    1.96    6.35
   7   8  -7    8.53    9.65
   7   7  -8   14.62   12.29
  -8  -7  -7    9.18    7.25
   8   7  -7   10.97   10.42
  -8  -7  -7    8.71    8.32
  -8  -7  -5   75.46   17.46
   5   8  -7   61.11   16.83
   7   5  -8  102.01   21.82
  -7  -5  -8   72.49   16.70
  -5  -8  -7   63.97   14.91
  -8   7   5   81.68   17.33
  -8  -7  -5   65.95   16.38
  -5   8   7   77.12   16.15
  -7  -5  -8   75.17   17.93
   8   7  -5   86.64   19.40
   8   7  -3  182.45   24.13
  -3  -8  -7  148.61   20.76
  -7  -3  -8  172.75   24.94
  -3   8   7  163.46   21.52
  -8  -7  -3  151.56   22.22
   3   8  -7  190.12   26.20
  -7  -3  -8  160.15   23.59
   7   3  -8  199.81   27.79
  -8   7   3  186.65   25.10
  -1  -8  -7   50.75   11.58
   7   1  -8   68.20   16.21
  -1   8   7   33.75    9.50
  -7  -1  -8   62.73   14.47
   1   8  -7   50.53   12.78
   8   7  -1   35.71   11.87
  -8   7   1   56.66   13.14
  -7   1  -8   12.67    7.96
   1   8   7   19.46    7.04
   8   7   1   14.31    7.46
  -7   1  -8    5.49    6.59
  -8   7  -1   18.34    8.41
  -1   8  -7   26.82    6.71
  -1   8  -7   19.67    7.16
   7  -1  -8   15.31    7.28
   1  -8  -7    5.64    3.85
  -3   8  -7  122.00   12.19
   3   8   7  112.27   15.14
   8   7   3  123.82   14.23
  -3   8  -7  120.11   16.94
  -7   3  -8  130.75   20.70
  -7   3  -8  123.55   17.87
   3  -8  -7  120.88   14.62
  -8   7  -3  129.32   18.23
   7  -3  -8  134.91   20.17
   5  -8  -7   37.66    8.41
   8  -7  -5   56.59   14.60
   5  -8  -7   41.19    8.44
  -8   7  -5   30.90    9.03
  -7   5  -8   35.51    8.31
   5   8   7   37.34    8.10
  -8   7  -5   34.65   11.27
  -7   5  -8   42.15   12.00
  -5   8  -7   47.45   12.42
  -5   8  -7   48.80   10.90
   7  -5  -8   41.05   11.90
   8   7   5   37.12    9.02
   8  -7  -7    2.62    7.29
  -7   8  -7    0.51    5.00
  -7   8  -7    1.64    3.75
   7  -7  -8   -4.73    7.52
   7  -8  -7    1.92    5.48
   7  -7  -8    4.38    3.48
  -7   7  -8    0.84    4.97
  -8   7  -7   -0.51    6.13
   8   8  -8  145.79   27.73
  -8  -8  -8   91.98   19.63
  -8   8   6   26.73   10.27
   8   6  -8   32.12   14.13
  -6   8   8   18.80    9.10
   8   8  -6   31.63   13.36
   6   8  -8   26.04   12.58
  -6  -8  -8   19.52    9.88
  -8  -8  -6   20.39   10.23
  -8  -6  -8   22.22   12.19
  -8  -6  -8   25.21   11.68
  -8  -4  -8   96.11   20.46
  -8  -4  -8  107.51   20.73
   8   4  -8   65.84   18.65
  -4  -8  -8  106.85   18.77
  -4   8   8   69.50   14.48
   4   8  -8   76.55   18.18
  -8   8   4   57.84   14.90
   8   8  -4   88.29   18.09
   2   8  -8    8.68    7.46
  -2   8   8   19.41    7.76
  -8   8   2    7.72    6.18
   2   8  -8   12.37    9.45
   8   2  -8   12.87   12.63
  -8  -2  -8   19.34   10.36
   8   8  -2   22.50   10.05
  -2  -8  -8   19.31    8.69
   8   0  -8   11.66    7.52
  -8   0  -8    9.52    8.36
   8   8   0    1.04    6.38
   0  -8  -8    4.39    4.89
   0   8  -8    4.83    5.87
  -8   0  -8    7.29    5.94
   0   8   8    7.48    5.43
  -8   8   0    5.67    6.35
   8  -2  -8   27.70   11.68
  -8   2  -8   36.86   11.38
   2   8   8   33.30    8.14
   2  -8  -8   31.92    9.00
   8   8   2   31.01    7.70
  -8   8  -2   22.28    9.57
  -2   8  -8   32.55    8.08
  -8   2  -8   33.86   11.35
  -2   8  -8   27.17    8.62
   4   8   8  152.50   15.45
  -4   8  -8  103.27   15.42
  -8   8  -4  106.30   16.79
  -4   8  -8  102.39   16.79
  -8   4  -8  119.30   20.10
   4  -8  -8  112.67   15.46
   8   8   4  149.12   19.51
  -8   4  -8  108.22   16.18
  -8   8  -4  120.00   19.68
   8  -4  -8  135.18   21.98
  -8   8  -6   29.64   10.34
  -8   6  -8   16.36    6.88
   8  -8  -6   31.60   10.66
  -8   6  -8   24.42   10.19
   8   8   6   28.50    8.52
  -6   8  -8   29.30   11.19
   6  -8  -8   17.64    6.32
   8  -6  -8   29.49   12.62
  -8   8  -6   26.81    8.30
  -8   8  -8  137.04   23.56
   0   1  -9   -1.31    4.60
  -9   0   1    0.95    3.47
  -1   9   0    4.09    6.06
   0   1  -9    3.07    5.31
   0  -1  -9    8.53    3.92
   1   9   0    5.04    6.77
   9   0  -1    0.37    6.29
   0  -1  -9   13.63    6.22
  -9   0  -1   13.29    5.92
   0  -1  -9   16.73    8.36
  -9   0   3  162.79   14.18
   3   9   0  190.41   25.30
   0   3  -9  156.81   12.99
   9   0  -3  165.06   23.62
  -9   0  -3  181.34   21.79
   0   3  -9  151.75   19.58
   0  -3  -9  195.03   23.33
  -3   9   0  161.92   23.33
   0  -5  -9  431.85   34.49
   0   5  -9  391.52   22.29
  -9   0  -5  422.84   33.67
   0   5  -9  419.44   32.05
   5   9   0  456.14   29.33
  -5   9   0  386.76   35.76
   9   0  -5  410.28   38.45
   5   9   0  418.40   37.59
   0   5  -9  372.34   25.63
  -9   0  -5  424.92   35.54
   0   5   9  403.49   22.04
  -9   0  -7  299.09   30.44
  -7   9   0  267.40   30.21
   9   0  -7  298.69   33.43
   7   9   0  305.29   26.11
   0   7  -9  294.09   25.68
   0  -7  -9  288.97   29.11
   0   7  -9  281.42   21.32
  -9   0  -7  284.74   31.72
   0   7   9  296.01   22.55
   0   7  -9  273.96   26.17
  -9  -1  -8  107.42   20.06
  -8   9   1  143.06   22.53
   8   9  -1  138.83   19.88
  -1   8   9  136.70   17.26
  -1  -8  -9  111.56   18.85
   1   8  -9  120.33   19.14
   9   1  -8  153.10   25.61
  -9  -1  -6   29.68   11.69
  -6   9   1   29.15   10.88
  -1  -6  -9   21.43    9.08
   1   6  -9   37.21    9.81
  -1   6   9   41.34    8.48
   1   6  -9   32.85    6.36
  -9  -1  -6   31.34   10.60
   9   1  -6   25.46   11.61
   6   9  -1   38.14   10.71
  -9  -1  -4  507.42   36.54
   1   4  -9  457.55   19.36
   4   9  -1  508.37   41.53
   4   9  -1  534.61   34.37
   9   1  -4  494.50   41.31
  -9   1   4  486.77   22.88
   1   4  -9  517.99   38.01
  -9  -1  -4  474.99   37.14
  -1  -4  -9  478.60   36.49
  -4   9   1  501.72   39.76
   1   2  -9  149.08   18.64
  -1  -2  -9  159.68   21.10
  -9  -1  -2  156.21   19.11
  -1  -2  -9  153.15   16.38
   9   1  -2  163.94   22.22
   2   9  -1  155.62   22.67
  -2   9   1  166.55   23.16
  -9   1   2  123.22   13.68
  -9  -1   0  230.26   21.20
   1   0  -9  283.84   26.79
   0   9   1  231.55   26.09
  -9   1   0  277.50   23.13
   0   9  -1  281.85   29.70
   1   0  -9  279.48   15.34
  -1   0  -9  243.92   25.71
  -1   0  -9  230.88   18.67
   1   0  -9  268.29   22.59
   9   1   0  236.98   25.49
  -1   2  -9  124.81   12.93
  -2   9  -1  106.32   18.08
  -9   1  -2  142.20   18.94
  -1   2  -9  120.05    8.68
  -9  -1   2  122.30   13.60
   2   9   1  132.20   20.34
  -1   2  -9  143.36   18.84
   1  -2  -9  143.16   19.51
   1  -2  -9  146.32   14.11
   9  -1  -2  119.63   19.11
   4   9   1  525.20   40.09
  -9   1  -4  587.53   37.17
   4   9   1  529.31   27.80
  -4   9  -1  505.58   40.85
  -1   4  -9  518.41   34.91
  -1   4  -9  487.82   26.75
   9  -1  -4  558.50   42.86
  -9   1  -4  539.99   37.95
   1  -4  -9  551.03   38.51
  -1   4  -9  483.33   24.66
   9  -1  -6   68.07   17.06
   6   9   1   58.77   15.00
   1   6   9   48.97    7.86
  -6   9  -1   64.09   15.02
   1  -6  -9   69.83   14.95
  -1   6  -9   41.43    9.54
   6   9   1   61.52   10.97
  -9   1  -6   62.79   14.60
  -1   6  -9   42.82    8.54
  -9   1  -6   61.15   13.12
  -1   6  -9   43.39   10.48
   9  -1  -8  106.72   20.48
   1  -8  -9  101.20   17.03
  -1   8  -9   91.58   13.61
  -9   1  -8  107.58   18.88
   8   9   1  102.06   14.57
  -9   1  -8  103.84   19.80
   1   8   9   79.23   12.13
  -8   9  -1  101.35   18.87
  -1   8  -9  107.66   14.93
  -1   8  -9   97.23   16.26
   7   9  -2  341.10   32.00
  -2   7   9  309.98   25.77
  -9  -2  -7  301.81   32.40
  -2  -7  -9  297.05   31.15
   9   2  -7  328.18   35.91
  -7   9   2  293.42   32.43
   2   7  -9  272.43   32.07
  -9   2   5  190.19   13.88
  -2  -5  -9  197.43   24.87
  -5   9   2  166.26   23.51
   5   9  -2  206.71   22.87
  -9  -2  -5  193.39   24.32
   2   5  -9  183.98   25.00
   9   2  -5  163.23   24.92
  -3   9   2   19.16    9.21
   3   9  -2   18.78    8.30
  -9   2   3   19.07    5.57
  -2  -3  -9   14.96    8.18
   9   2  -3   11.91    8.17
   2   3  -9   25.05    9.74
   3   9  -2    8.54    6.58
  -2  -3  -9   12.52    7.24
  -2  -1  -9  234.89   25.58
  -9   2   1  237.63   20.39
  -1   9   2  216.87   26.20
   2   1  -9  246.17   23.73
   1   9  -2  230.96   27.20
   9   2  -1  224.81   26.43
  -2  -1  -9  214.03   20.38
  -1   9  -2  252.36   27.27
   9   2   1  272.69   26.99
   1   9   2  240.64   26.87
   2  -1  -9  264.86   21.49
  -9   2  -1  254.97   23.16
  -2   1  -9  255.96   25.84
  -2   1  -9  233.03   19.58
  -2   3  -9   12.40    5.90
  -2   3  -9    9.82    2.67
   2  -3  -9   10.68    6.47
   2  -3  -9   15.22    6.10
   9   2   3   25.51    9.05
  -2   3  -9   14.44    6.61
   3   9   2   12.83    7.73
  -9  -2   3   10.72    3.88
  -9   2  -3    8.87    6.11
  -3   9  -2   17.48    9.04
   9  -2  -3   16.35    9.15
  -9   2  -5  214.11   25.74
  -2   5  -9  153.90   16.64
   5   9   2  192.77   24.45
  -9   2  -5  208.91   21.78
  -5   9  -2  186.57   24.23
  -2   5  -9  157.63   19.08
   2  -5  -9  195.72   22.74
   9  -2  -5  201.61   26.60
   5   9   2  220.95   16.76
  -2   5  -9  145.52   13.71
  -2   7  -9  245.89   22.11
  -9   2  -7  277.71   30.70
  -2   7  -9  214.63   21.05
  -7   9  -2  205.87   25.86
   2   7   9  233.00   17.31
   9  -2  -7  229.21   28.75
   7   9   2  255.83   20.27
   7   9   2  228.76   27.40
   2  -7  -9  246.81   25.74
  -9   2  -7  264.27   26.25
  -2   7  -9  258.55   23.74
  -9  -3  -8   99.70   20.74
   9   3  -8  110.33   22.80
   3   8  -9  143.15   24.70
  -8   9   3  108.00   20.79
  -3  -8  -9   84.83   17.66
  -9  -3  -8  102.82   21.38
  -3   8   9   86.77   15.55
   8   9  -3   90.18   17.90
   3   6  -9   52.26   15.23
  -3  -6  -9   43.10   12.69
   9   3  -6   32.51   12.66
  -3   6   9   64.58   11.69
  -6   9   3   30.00   11.44
  -9  -3  -6   43.71   12.51
   6   9  -3   67.14   15.73
   3   4  -9   63.86   14.77
  -9   3   4   70.08    9.80
  -4   9   3   76.94   16.16
  -3  -4  -9   75.97   14.46
  -9  -3  -4   73.23   15.63
  -3  -4  -9   65.67   14.99
   4   9  -3   72.92   16.43
   4   9  -3   91.40   17.00
   9   3  -4   79.71   17.19
   2   9  -3   97.17   17.86
  -3  -2  -9  106.67   15.71
  -3  -2  -9  120.48   19.74
  -2  -9  -3  114.52   13.64
  -9   3   2   94.01   12.85
   3   2  -9  105.04   17.47
   9   3  -2  118.35   19.62
  -2   9   3   91.87   17.65
   0   9   3  681.31   43.62
  -9   3   0  527.38   33.35
   9   3   0  736.86   44.68
  -3   0  -9  658.93   42.14
   0   9  -3  488.42   38.79
   0  -9  -3  595.60   25.24
   3   0  -9  539.35   35.21
  -2   9  -3   55.21   14.34
  -9   3  -2   61.76   12.63
  -3   2  -9   47.40    9.96
   9   3   2   76.18   14.22
   3  -2  -9   66.07   11.69
  -9  -3   2   53.74    9.95
  -3   2  -9   48.34   11.75
   2   9   3   76.90   15.26
   3  -4  -9   88.11   15.21
   9  -3  -4   80.48   16.38
  -3   4  -9   83.70   13.03
  -9  -3   4   86.14    9.24
  -4   9  -3   75.93   15.52
   3  -4  -9   95.09   11.70
   4   9   3   82.62   15.53
  -3   4  -9   88.46   14.58
  -9   3  -4   96.13   16.72
   9   3   4  101.00   14.52
  -3   6  -9   38.63    9.14
   9  -3  -6   58.93   15.62
   9   3   6   84.48   13.54
  -3   6  -9   43.65    8.27
   6   9   3   69.56   15.08
   3  -6  -9   72.74   14.06
  -3   6  -9   44.37   10.06
  -9   3  -6   72.17   12.64
  -6   9  -3   48.71   12.77
  -9   3  -6   87.51   16.80
  -3   8  -9   93.55   14.43
  -3   8  -9   93.53   13.16
  -9   3  -8   78.86   15.59
   3  -8  -9   74.72   13.56
   9  -3  -8  100.98   21.28
   8   9   3   84.05   16.31
  -8   9  -3  116.02   18.98
  -3   8  -9   83.13   14.71
  -9   3  -8   85.19   17.76
   9   4  -7  558.14   49.53
  -4  -7  -9  476.59   41.56
  -9  -4  -7  520.49   45.45
  -7   9   4  531.48   43.72
   4   7  -9  657.90   52.55
  -4   7   9  521.74   36.94
  -9  -4  -7  465.86   41.56
   7   9  -4  546.51   44.43
  -5   9   4  289.24   31.07
  -9   4   5  290.28   19.93
  -4  -5  -9  315.19   31.36
   4   5  -9  324.34   34.12
   9   4  -5  271.08   31.55
  -9  -4  -5  324.36   33.65
   5   9  -4  327.55   32.24
  -9  -4  -5  308.95   32.30
  -4  -5  -9  308.94   32.97
  -9  -4  -3  177.70   23.37
  -3  -9  -4  167.61   18.48
  -4  -3  -9  188.89   22.55
   4   3  -9  152.48   22.43
  -4  -3  -9  183.43   24.53
   3   9  -4  138.84   22.52
  -9   4   3  154.06   16.14
   3   9  -4  146.47   20.72
  -3   9   4  164.49   23.12
   9   4  -3  170.46   23.60
   1   9  -4  613.73   45.72
  -1  -9  -4  520.47   28.37
  -1   9   4  547.53   40.73
  -9   4   1  715.77   37.16
  -4  -1  -9  584.03   42.42
   9   4  -1  543.49   39.57
   4   1  -9  721.93   43.60
  -9  -4  -1  564.19   37.23
  -9   4  -1  680.10   40.10
  -4   1  -9  538.10   38.22
  -1   9  -4  616.86   17.79
   9   4   1  632.45   39.65
  -9  -4   1  577.48   32.75
  -4   1  -9  505.34   33.90
   4  -1  -9  682.98   39.05
  -1   9  -4  700.58   45.93
   1   9   4  588.49   39.69
   1  -9  -4  513.93   23.62
  -3   9  -4  195.10   23.72
  -9  -4   3  204.70   17.03
  -4   3  -9  208.87   22.01
  -4   3  -9  206.09   22.95
   9   4   3  253.49   23.16
   3   9   4  217.12   24.27
  -9   4  -3  193.99   22.67
   4  -3  -9  203.09   19.62
   5   9   4  326.23   28.96
   4  -5  -9  320.24   28.96
  -4   5  -9  312.69   26.39
   9  -4  -5  338.91   34.38
   4  -5  -9  340.13   22.73
  -9   4  -5  341.65   32.19
  -5   9  -4  310.82   30.11
   9   4   5  371.31   25.56
  -4   5  -9  295.00   26.69
   7   9   4  448.33   35.96
  -4   7  -9  488.41   31.39
   4  -7  -9  517.94   36.00
  -7   9  -4  530.47   39.26
  -4   7  -9  490.33   36.24
  -9   4  -7  533.09   43.08
   9  -4  -7  578.18   46.62
  -9   4  -7  481.02   31.79
  -5  -8  -9   39.05   12.95
  -8   9   5   68.48   17.38
  -9  -5  -8   48.87   14.44
   9   5  -8   62.58   17.10
   5   8  -9   80.17   20.61
  -5   8   9   50.74   12.46
  -9  -5  -8   51.12   15.66
   8   9  -5   41.17   14.10
  -6  -9  -5   17.65    8.68
  -9  -5  -6   10.50    7.51
  -5  -6  -9   12.92    6.73
  -5  -6  -9   10.71    8.39
   5   6  -9   30.26   14.01
  -9  -5  -6   22.45   11.45
   6   9  -5   34.29   11.91
   9   5  -6   34.47   15.42
  -6   9   5   25.06   10.57
  -4  -9  -5   88.76   15.42
   9   5  -4  118.84   20.52
  -5  -4  -9  111.90   19.38
  -5  -4  -9   83.12   18.28
  -9  -5  -4   96.96   18.02
   4   9  -5  127.90   21.73
  -4   9   5  104.29   18.18
   5   4  -9  103.71   20.07
  -2  -9  -5  111.62   15.33
  -2   9   5   52.22   13.02
  -5  -2  -9  120.31   18.33
   9   5  -2   58.93   13.99
   2   9  -5   74.86   17.05
   5   2  -9   95.27   18.46
  -9  -5  -2  110.90   17.92
  -9   5   2   89.69   15.75
  -5  -2  -9  119.09   20.41
   0   9  -5   63.32   14.48
   9   5   0   30.28   10.51
  -5   0  -9   36.48   10.32
   5   0  -9   71.85   14.80
   0   9   5   37.40   10.81
  -9   5   0   71.71   12.83
  -9   5   0   73.38   14.54
  -9  -5   0   35.37    9.71
   0  -9  -5   30.04    7.30
  -5   0  -9   36.77   12.17
   5  -2  -9   15.78    6.95
  -2   9  -5   27.48    9.86
   2  -9  -5   10.80    4.02
  -9   5  -2   28.43    8.91
   2   9   5   34.04    9.77
  -5   2  -9   16.43    7.93
  -9   5  -2   29.69    8.97
  -5   2  -9   10.29    5.91
   9   5   2   32.82    9.69
  -9  -5   2   16.57    6.35
  -9   5  -4   81.28   15.98
   5  -4  -9   80.90   13.29
  -5   4  -9   83.56   14.83
  -9   5  -4   68.65   11.41
  -5   4  -9   64.54   13.23
   9   5   4   74.47   12.74
  -4   9  -5   73.76   15.19
   9  -5  -4   69.62   16.40
   4   9   5   57.89   12.47
  -9   5  -6   51.91   10.32
  -5   6  -9   44.60   12.00
  -6   9  -5   58.58   13.56
   9  -5  -6   66.35   17.43
  -9   5  -6   52.47   14.33
   5  -6  -9   47.70   11.15
  -5   6  -9   42.26    9.64
   6   9   5   40.83   10.46
  -9   5  -8   60.00   11.67
  -8   9  -5   76.82   15.32
  -9   5  -8   57.36   15.52
  -8   9  -5   73.99   17.30
   8   9   5   36.95   10.84
   9  -5  -8   86.95   17.98
  -5   8  -9   72.47   15.15
   5  -8  -9   67.33   12.86
  -7  -9  -6   20.50    9.30
  -9  -6  -7   27.00   11.62
  -9  -6  -7   18.65   10.04
   6   7  -9    6.81    9.44
  -6  -7  -9   24.31   11.60
   9   6  -7   24.47   12.52
   7   9  -6   14.45    9.25
  -7   9   6   19.70    9.57
  -6  -7  -9   17.89    9.58
   6   5  -9   99.32   21.01
  -5  -9  -6   58.04   13.56
  -5   9   6   92.86   18.13
  -9  -6  -5   61.64   16.09
  -9  -6  -5   53.54   14.95
  -6  -5  -9   63.39   16.14
   9   6  -5   99.74   21.10
  -6  -5  -9   62.25   15.70
   5   9  -6   55.24   15.44
  -6  -3  -9  481.39   39.95
  -9   6   3  489.40   39.67
  -3  -9  -6  441.84   33.91
   9   6  -3  447.23   38.47
  -9  -6  -3  469.78   39.41
   6   3  -9  489.97   42.38
   3   9  -6  533.84   43.55
  -6  -3  -9  444.85   39.36
  -3   9   6  433.40   36.09
   3   9  -6  502.23   42.56
   6   1  -9  400.41   36.23
  -1  -9  -6  452.42   30.40
  -6  -1  -9  452.02   38.16
  -9   6   1  359.00   32.42
  -1   9   6  296.89   30.12
  -9  -6  -1  471.93   35.76
   1   9  -6  454.45   39.37
   9   6  -1  331.76   30.71
  -9   6  -1  439.03   33.99
  -6   1  -9  298.92   29.59
   1   9   6  457.55   34.54
   9   6   1  464.09   32.88
  -1   9  -6  306.68   30.80
  -9   6  -1  443.62   34.52
  -6   1  -9  318.59   31.44
   1  -9  -6  270.06   21.06
   6  -1  -9  447.34   36.09
   9   6   3  435.22   28.68
   3   9   6  405.72   31.10
   6  -3  -9  509.97   36.44
  -6   3  -9  394.97   33.48
  -9   6  -3  478.21   37.79
  -6   3  -9  393.25   33.24
  -9   6  -3  460.16   32.73
   3  -9  -6  385.56   23.15
  -3   9  -6  405.44   33.25
  -6   5  -9  118.80   18.82
  -5   9  -6  120.36   17.94
   9  -6  -5  147.83   22.94
  -9   6  -5   96.44   17.90
  -9   6  -5   84.29   13.16
  -6   5  -9  114.25   16.23
   6  -5  -9  110.27   17.19
   5  -9  -6  130.99   16.64
   5   9   6   86.76   14.02
  -9   6  -7   30.72   11.27
  -6   7  -9   36.38   11.19
   9  -6  -7   30.52   10.16
  -7   9  -6   22.83    8.48
   7  -9  -6   41.74   11.21
   6  -7  -9   31.23    9.23
   7   9   6   40.31   10.23
  -7   9  -6   23.72   10.91
  -7  -8  -9   41.69   14.29
   9   7  -8   33.46   15.90
  -9  -7  -8   48.35   17.43
   8   9  -7   24.21   11.32
   7   8  -9   36.17   14.18
  -9  -7  -8   46.93   14.69
  -8   9   7   22.29   10.71
  -8  -9  -7   35.33   13.85
  -6  -9  -7   14.97    9.03
  -9  -7  -6   15.30    9.43
  -7  -6  -9   24.08   12.39
   9   7  -6   23.13   11.33
  -7  -6  -9   17.29   11.41
  -6   9   7   10.41    6.98
   6   9  -7   26.17   13.89
  -9  -7  -6   16.97    9.59
   7   6  -9   15.78   10.82
  -7  -4  -9   71.27   16.47
  -9   7   4  138.10   21.84
   7   4  -9  124.94   23.30
  -7  -4  -9   74.20   17.40
  -9  -7  -4   74.51   17.68
   4   9  -7   72.71   17.12
  -4  -9  -7   64.85   14.22
  -4   9   7  111.90   18.81
   9   7  -4  122.60   21.92
  -2  -9  -7  237.43   24.84
   2   9  -7  295.51   31.94
   7   2  -9  321.83   35.17
  -2   9   7  364.25   32.21
  -7  -2  -9  245.19   29.26
  -9  -7  -2  258.30   28.74
  -9   7   2  312.03   32.36
   9   7  -2  395.50   35.41
   0   9  -7  609.29   43.42
   7   0  -9  655.32   46.79
   0  -9  -7  590.24   35.39
  -7   0  -9  619.08   44.92
  -9   7   0  647.74   44.65
   9   7   0  663.53   41.16
   0   9   7  652.99   40.54
  -7   0  -9  626.83   45.00
   7  -2  -9  278.86   29.96
   2   9   7  167.55   19.56
   2  -9  -7  295.74   23.84
  -2   9  -7  223.08   25.58
  -9   7  -2  233.77   26.49
  -9   7  -2  229.29   25.46
  -7   2  -9  289.64   29.02
   9   7   2  197.83   20.58
  -7   2  -9  242.63   28.34
   7  -4  -9  118.45   18.35
  -9   7  -4   99.70   15.57
  -7   4  -9  134.38   18.41
  -4   9  -7  152.51   20.30
  -7   4  -9  157.05   22.90
  -9   7  -4   99.67   18.71
   4   9   7   92.21   14.58
   7  -6  -9   53.47   12.40
  -9   7  -6   46.45   13.86
  -7   6  -9   36.95    9.37
   6   9   7   14.50    5.47
   7  -6  -9   44.38   11.74
  -6   9  -7   22.99    7.50
  -7   6  -9   31.73   10.57
  -6   9  -7   20.00    8.62
   9  -7  -6   35.00   12.65
  -9   7  -6   37.69    9.17
   9  -7  -8   51.83   16.19
  -9   7  -8   42.95   13.23
  -8   9  -7   55.60   15.87
  -7   8  -9   38.18   12.29
  -8  -7  -9   34.52   12.34
  -9  -8  -7   20.31   10.96
  -8  -7  -9   40.38   14.90
   7   9  -8   22.75   11.84
  -7  -9  -8   28.07   11.11
   8   7  -9   24.45   17.46
   9   8  -7   27.23   14.50
  -7   9   8   24.76   10.27
  -9  -8  -7   26.57   12.31
  -5   9   8   42.77   12.74
   9   8  -5   45.91   15.43
  -5  -9  -8   23.81    9.86
  -8  -5  -9   32.57   12.38
   8   5  -9   27.05   13.49
   5   9  -8   14.38   10.77
  -8  -5  -9   28.21   12.42
  -9   8   5   31.74   13.05
  -9  -8  -5   39.33   14.18
  -9   8   3   21.81   10.01
   9   8  -3   22.29   11.11
   8   3  -9   12.92   10.97
   3   9  -8   19.28   11.62
  -8  -3  -9   25.68   11.25
  -3  -9  -8   25.22   10.10
  -8  -3  -9   37.40   13.45
  -3   9   8   20.85    8.82
   3   9  -8   18.95    9.21
  -1   9   8   23.90    8.75
  -8  -1  -9   14.62    9.05
   1   9  -8   16.66    8.75
  -9   8   1   24.90   10.08
   9   8  -1   22.02    9.08
  -1  -9  -8   12.06    7.07
   8   1  -9   18.51   11.17
   1  -9  -8   30.91    8.91
  -1   9  -8   16.34    7.23
   9   8   1   23.07    9.45
  -9   8  -1   22.47    9.47
  -1   9  -8   28.03    6.72
  -8   1  -9   19.44    9.19
   1   9   8   23.63    7.69
   8  -1  -9   32.97   12.31
  -8   1  -9   20.19    9.80
   3  -9  -8    6.35    4.62
  -9   8  -3   15.29    7.94
  -3   9  -8   10.38    6.49
   8  -3  -9   13.84   10.12
  -8   3  -9    5.39    6.60
  -8   3  -9    0.13    5.36
   3   9   8   14.74    5.63
  -9   8  -3   12.79    7.94
  -8   5  -9   66.55   16.01
  -9   8  -5   36.31    9.84
  -5   9  -8   56.12   14.50
  -9   8  -5   35.36   12.31
   9   8   5   46.68   10.77
   9  -8  -5   57.89   15.40
  -8   5  -9   72.89   13.32
  -5   9  -8   50.46   11.80
   8  -5  -9   42.42   12.71
   8  -7  -9   15.02    6.44
   9  -8  -7   35.60   13.88
  -7   9  -8   22.55   10.97
  -8   7  -9   27.37   10.49
  -9   8  -7   21.15    9.71
  -9  -8  -9   -4.22    7.31
  -9  -8  -9    2.81    3.65
   8  -9   9   -0.89    2.14
   8   9  -9   -1.87   10.56
  -8  -9  -9  -11.32    7.90
  -9  -9  -8    1.72    2.60
  -9  -9  -8   -0.38    3.18
  -8  -9  -9    3.96    2.89
  -8  -9  -9    5.39    4.02
   9   9  -8   -0.88   10.83
  -8  -9  -9    5.28    3.20
   9   8  -9   -1.42   11.22
   9  -9   8    2.84    2.44
  -9  -9  -8   -2.76    7.44
  -9  -8  -9    0.10    2.89
  -9  -8  -9   -0.83    2.97
  -9  -9  -8    3.17    3.35
   9  -8   9   -4.08    2.76
  -6  -9  -9   43.14   13.44
  -9  -6  -9   47.29   16.41
  -6   9   9   37.59   12.30
  -9   9   6   35.39   13.07
   9   9  -6   38.76   14.86
  -9  -6  -9   49.26   15.34
   6   9  -9   38.84   15.38
   9   6  -9   40.75   15.77
  -4   9   9  108.39   17.95
   9   9  -4  123.40   22.25
   4   9  -9   81.56   18.65
   4   9  -9  100.74   22.62
  -9  -4  -9   76.84   18.90
  -4  -9  -9   97.19   19.08
  -9  -4  -9  105.35   22.35
   9   4  -9  102.24   22.52
  -9   9   4   97.44   19.88
   9   2  -9   69.94   18.51
  -9  -2  -9   71.99   17.49
  -2  -9  -9   56.25   13.37
  -9   9   2   59.55   15.14
  -2   9   9   52.20   12.15
   2   9  -9   37.79   12.19
   9   9  -2   55.31   14.59
   0   9  -9   98.48   14.16
   9   9   0   94.46   16.34
   0   9  -9  110.80   18.53
   0   9  -9   87.35   13.08
  -9   0  -9   82.14   18.10
   0   9   9   81.97   14.09
   9   0  -9  107.71   21.79
  -9   0  -9   87.29   18.16
   0  -9  -9   92.77   15.83
  -9   9   0   91.56   18.59
   2  -9  -9   32.33    9.08
  -9   9  -2   23.69    9.50
  -2   9  -9   23.15    7.09
  -2   9  -9   21.63    8.56
   2   9   9   18.77    6.07
  -9   2  -9   30.16   10.87
   9  -2  -9   23.39   10.53
  -9   2  -9   33.12   12.49
  -9   4  -9  112.58   18.35
   4  -9  -9   98.67   14.56
   9   9   4   63.04   13.81
  -9   4  -9  116.50   21.44
  -9   9  -4   82.29   16.12
   9  -4  -9   96.88   19.97
  -4   9  -9  106.30   17.28
  -9   9  -4   98.01   18.93
  -9   9  -6   49.82   11.60
   9  -9  -6   61.27   15.14
  -6   9  -9   40.68   12.20
   9  -6  -9   44.16   13.99
  -9   9  -6   54.27   14.95
  -9   6  -9   72.19   17.22
  -9  -9   8    7.47    3.63
  -8  -9   9    6.95    3.69
   8  -9  -9   13.37    4.10
  -8  -9   9    7.84    3.44
   9  -8  -9    1.30    6.17
   8  -9  -9    7.39    5.89
  -9  -8   9   10.20    4.05
  -9  -9   8    4.10    2.97
  -8   9  -9    8.23    3.22
  -9  -8   9    9.79    3.70
  -9  -9   8   10.57    3.62
  -9   8  -9    7.18    3.24
  -8   9  -9   11.70    8.41
   9  -9  -8    6.02    5.75
   9  -9  -8    9.90    3.76
  -9   9  -8    7.09    2.52
  -9   8  -9    6.69    6.38
   9  -8  -9    7.59    3.32
  -9  -8   9    3.05    2.94
  -9   9  -8    5.61    7.23
  10   0   0   13.06    7.82
   0  10   0   13.46    8.71
   0   0 -10    8.82    3.96
   0   0 -10   11.19    7.04
 -10   0   0    7.72    5.46
 -10   0  -2  122.13   17.89
  -2  10   0  182.89   25.01
  10   0  -2  165.89   24.76
   0   2 -10  167.44   22.20
   2  10   0  138.29   22.32
   0  -2 -10  156.75   21.95
 -10   0   2  172.10   16.45
   0   4 -10   64.65   14.14
 -10   0  -4   60.40   14.36
 -10   0   4   73.24    9.30
  -4  10   0   70.88   16.77
   0   4 -10   60.06    8.31
   4  10   0   72.73   17.29
   0  -4 -10   75.99   15.98
   0   4 -10   59.08    9.76
  10   0  -4   74.61   17.61
  -6  10   0    7.20    6.96
   0   6 -10    9.54    6.25
   0   6 -10    6.17    3.36
   6  10   0    0.47    5.25
 -10   0  -6   12.03    7.79
   6  10   0    2.26    5.96
   0   6 -10   12.97    8.33
   0  -6 -10   11.32    8.75
  10   0  -6    8.90    8.93
 -10   0  -6    4.06    6.70
   0  -8 -10   46.98   12.56
   8  10   0   44.92   14.53
   0   8 -10   56.60   11.95
  10   0  -8   68.29   18.79
 -10   0  -8   46.64   14.12
   8  10   0   64.27   14.39
   0   8  10   42.88    9.49
 -10   0  -8   51.60   13.49
   0   8 -10   50.16   11.75
  -8  10   0   62.30   15.76
  -1  -9 -10   83.92   16.91
   1   9 -10   86.86   17.02
  -1   9  10   95.32   15.42
  -9  10   1  104.70   20.58
 -10  -1  -9   89.63   19.18
  10   1  -9  111.09   24.24
   9  10  -1   86.65   16.14
   1   9 -10   95.81   15.98
   7  10  -1   13.27    7.89
  -1  -7 -10   14.20    8.62
  -1   7  10   20.09    6.91
 -10  -1  -7   19.94   10.13
  -7  10   1   27.59   11.71
  10   1  -7   26.91   13.14
   1   7 -10   26.77    8.31
 -10  -1  -5  156.92   23.08
  10   1  -5  182.40   27.19
  -5  10   1  177.11   25.63
   5  10  -1  167.15   20.50
  -1  -5 -10  152.21   22.08
 -10  -1  -5  160.33   22.93
   5  10  -1  140.68   23.99
   1   3 -10   35.33   10.37
  -3  10   1   58.44   15.90
 -10  -1  -3   47.45   12.14
   3  10  -1   33.86   12.59
  10   1  -3   62.89   16.47
 -10   1   3   43.01    7.95
  -1  -3 -10   50.82   10.39
  -1  -3 -10   53.81   14.09
  10   1  -1  311.07   31.83
  -1  -1 -10  264.36   21.02
 -10  -1  -1  253.07   24.80
   1   1 -10  310.54   15.19
  -1  10   1  283.61   30.76
  -1  -1 -10  270.43   29.66
   1  10  -1  241.12   28.32
   1   1 -10  347.36   27.75
   1   1 -10  348.33   32.23
 -10   1   1  351.08   25.79
  -1  10  -1  421.35   37.36
   1  10   1  305.52   32.06
   1  -1 -10  264.36   21.37
 -10  -1   1  329.43   25.15
  10  -1  -1  462.90   39.70
   1  -1 -10  335.52   31.65
  10   1   1  339.32   32.81
 -10   1  -1  306.29   26.91
  -1   1 -10  320.54   31.36
 -10   1  -3   42.04   11.43
  -1   3 -10   67.63   10.39
  -1   3 -10   67.82   14.30
  -3  10  -1   51.68   14.32
  10  -1  -3   55.72   15.88
   1  -3 -10   44.18   12.53
   3  10   1   59.55   14.79
   1  -3 -10   44.18    7.68
  -5  10  -1  199.11   27.06
   5  10   1  201.02   26.97
 -10   1  -5  164.58   23.88
   1  -5 -10  170.10   23.09
  -1   5 -10  188.05   17.45
  10  -1  -5  214.15   30.43
  -1   5 -10  199.17   23.23
  -1   5 -10  167.87   15.26
 -10   1  -5  178.78   21.73
   5  10   1  202.07   18.17
  10  -1  -7   14.53    9.26
 -10   1  -7   11.40    7.42
  -7  10  -1   17.59    8.49
   7  10   1    7.73    6.06
 -10   1  -7    6.89    6.65
  -1   7 -10    9.29    5.43
   1  -7 -10    8.74    6.68
  -1   7 -10    5.61    5.24
  -1   7 -10    8.40    4.60
   7  10   1    7.80    6.62
   9  10   1   99.34   20.51
  -1   9 -10  122.02   18.57
  -9  10  -1  127.08   22.24
 -10   1  -9  108.90   19.99
  -1   9 -10  133.38   16.72
   1  -9 -10  106.26   18.50
  -1   9 -10  113.55   15.93
 -10   1  -9  102.44   20.37
  10  -1  -9  151.72   26.16
 -10  -2  -8   85.70   17.93
  -8  10   2   81.25   18.87
   2   8 -10   67.94   15.44
   8  10  -2   73.56   15.94
  -2   8  10   65.43   12.48
  10   2  -8   88.77   20.11
  -2  -8 -10   73.50   15.93
  -2  -6 -10  405.23   37.77
 -10  -2  -6  424.49   38.92
  10   2  -6  342.72   37.78
   6  10  -2  341.10   30.97
   6  10  -2  298.82   35.58
  -6  10   2  285.84   33.29
   2   6 -10  353.53   36.80
  -2  -4 -10  142.46   19.26
  -4  10   2  109.56   20.66
  -2  -4 -10  137.14   21.97
   4  10  -2  137.99   19.19
   2   4 -10  125.56   20.69
 -10   2   4  127.28   13.32
  10   2  -4  114.44   21.19
   4  10  -2  122.44   22.06
 -10   2   2    7.92    5.41
  10   2  -2   25.02    9.93
   2  10  -2    4.76    5.94
  -2  -2 -10   11.60    5.80
  -2  10   2   20.22   10.29
  -2  -2 -10    7.75    6.90
   2   2 -10    6.04    8.45
   2   0 -10   21.64    9.47
 -10   2   0   22.33    7.32
  10   2   0   15.00    8.95
   2   0 -10   24.91    8.43
   0  10  -2    7.14    6.86
  -2   0 -10    5.14    4.42
   0  10   2    8.42    5.51
  -2   0 -10    2.16    4.74
   2  -2 -10   18.87    8.33
  -2   2 -10   25.54    7.01
  -2   2 -10   21.71    8.70
 -10   2  -2   20.16    8.00
  10   2   2   18.48    8.59
   2  10   2   19.14    9.25
   2  -2 -10   23.50    7.01
  10  -2  -2   12.29    9.61
  -2  10  -2    8.29    7.95
  -4  10  -2  102.66   18.84
  10   2   4  112.16   16.93
  -2   4 -10   81.68   12.55
  -2   4 -10   80.74   15.16
 -10   2  -4  103.37   18.03
   4  10   2  107.88   19.08
 -10  -2   4   90.93    9.75
   2  -4 -10  101.63   17.87
  10  -2  -4  102.64   20.96
   2  -6 -10  301.26   30.44
  -6  10  -2  319.56   34.13
 -10   2  -6  316.26   29.03
  -2   6 -10  332.93   26.11
  10  -2  -6  360.52   38.68
   6  10   2  407.28   38.55
 -10   2  -6  300.80   32.31
  -2   6 -10  342.33   29.49
 -10   2  -8   63.35   13.90
   2  -8 -10   46.38   11.77
  -2   8 -10   60.81   11.93
  -2   8 -10   55.82   11.65
  -8  10  -2   56.75   15.61
  10  -2  -8   70.48   18.47
 -10   2  -8   52.83   15.39
   8  10   2   53.83   14.93
  -3  -9 -10   80.47   17.67
  10   3  -9  117.23   24.55
  -3   9  10   95.79   16.23
 -10  -3  -9  102.63   22.42
   9  10  -3   97.15   18.67
  -9  10   3  106.46   21.32
 -10  -3  -9   83.45   19.42
   3   9 -10   78.96   17.71
   7  10  -3    9.90    9.65
  -3  -7 -10   14.56    8.06
  -7  10   3    8.25    9.22
 -10  -3  -7    2.10    6.88
  10   3  -7    0.16    8.63
   3   7 -10   -1.65    8.48
 -10  -3  -7    0.35    5.89
  -3  -5 -10   54.00   14.47
  10   3  -5   64.84   16.84
 -10   3   5   67.87    9.63
   5  10  -3   40.80   14.07
 -10  -3  -5   54.16   14.70
  -5  10   3   52.64   14.54
   5  10  -3   48.67   13.10
   3   5 -10   63.72   17.09
  -3  -5 -10   59.37   14.13
   3   3 -10  300.73   30.47
 -10   3   3  278.60   21.60
  -3  10   3  243.17   29.93
  -3  -3 -10  319.35   33.50
  10   3  -3  270.68   31.65
   3  10  -3  247.54   30.63
  -3  -3 -10  292.99   28.19
  -3  -1 -10  247.83   28.64
  10   3  -1  328.98   32.81
   3   1 -10  325.01   30.19
  -3  -1 -10  260.47   25.50
 -10   3   1  327.05   25.94
  -1  10   3  324.11   33.25
   1  10  -3  357.90   35.73
 -10  -3   1  329.57   25.51
  -1  10  -3  304.45   32.51
  10   3   1  265.70   27.18
 -10   3  -1  342.60   29.30
   3  -1 -10  370.64   27.73
  -3   1 -10  323.55   31.07
   1  10   3  240.04   28.37
  -3   3 -10  383.18   33.01
   3  -3 -10  402.84   25.70
  10  -3  -3  449.18   41.36
  10   3   3  486.59   35.11
   3  10   3  442.95   37.14
  -3   3 -10  326.48   26.35
 -10  -3   3  386.52   23.68
 -10   3  -3  391.90   34.02
  -3  10  -3  427.38   38.05
   3  -3 -10  385.69   33.89
  10   3   5   78.79   13.74
 -10   3  -5   78.16   16.38
  -3   5 -10   69.47   13.60
   3  -5 -10   58.85   13.83
   5  10   3   71.22   15.82
  10  -3  -5  101.07   20.49
  -3   5 -10   74.70   13.38
  -5  10  -3   81.47   16.72
  10   3   7   -0.70    4.91
 -10   3  -7    3.01    5.97
  -7  10  -3    4.05    6.36
 -10   3  -7    6.23    7.39
  -3   7 -10   11.03    6.04
  -3   7 -10   13.08    6.50
   3  -7 -10    5.12    4.57
   7  10   3    4.91    6.97
  10  -3  -7   -3.74   11.24
 -10   3  -9  105.16   17.49
  -9  10  -3   99.08   18.93
  10  -3  -9  131.82   23.53
  -3   9 -10  106.38   17.40
   3  -9 -10  108.82   17.22
 -10   3  -9   98.19   20.97
   9  10   3   82.70   17.17
   4   8 -10    2.25    8.89
  -8  10   4   13.12    9.37
 -10  -4  -8    6.30    9.33
  -4  -8 -10   11.29    8.44
  10   4  -8   12.91   11.65
 -10  -4  -8    3.68    7.16
   8  10  -4    4.99    9.54
 -10  -4  -6   58.50   15.43
   6  10  -4   34.57   12.21
  10   4  -6   60.33   18.20
   4   6 -10   33.55   12.98
  -4  -6 -10   57.37   15.62
  -6  10   4   46.58   15.19
 -10  -4  -6   53.33   15.98
   4  10  -4   21.05    9.73
  -4  -4 -10   16.93    9.80
   4  10  -4   17.72    8.66
 -10   4   4    8.08    4.38
 -10  -4  -4   14.38    7.39
   4   4 -10    9.32    8.75
  -4  10   4    8.86    8.28
  10   4  -4   10.92    9.18
  -4  -4 -10   19.85    9.98
   4   2 -10    8.96    6.82
 -10   4   2    8.90    4.57
  -2  10   4    0.06    5.26
  10   4  -2    7.80    8.45
  -4  -2 -10    2.44    4.80
 -10  -4  -2    9.39    6.14
  -2 -10  -4    6.49    3.91
   2  10  -4   12.32    8.59
  -4  -2 -10   11.42    8.19
  10   4   0   21.46    9.93
   0  10   4   18.77    8.87
  -4   0 -10   19.57    9.48
   4   0 -10   15.65    8.67
 -10   4   0   16.36    7.40
 -10  -4   0   17.60    7.56
   0 -10  -4   21.75    5.48
   0  10  -4   11.42    7.49
  -4   2 -10   12.92    7.35
  10   4   2   24.95    9.28
 -10   4  -2   12.30    7.03
  -2  10  -4   16.26    8.72
   2  10   4   22.13    9.49
 -10  -4   2   10.46    5.23
  -4   2 -10    9.44    7.25
   4  -2 -10   14.84    7.32
  10  -4  -4    6.65    9.23
 -10   4  -4    7.64    6.43
  -4  10  -4   -5.53    6.41
  -4   4 -10    3.57    4.26
   4  -4 -10    8.04    4.29
  -4   4 -10    3.73    5.36
   4  -4 -10    3.94    5.75
   4  10   4   -3.76    6.21
  10   4   4   11.54    8.47
  10   4   6   71.55   12.72
 -10   4  -6   23.40   10.85
  10  -4  -6   40.92   14.21
   6  10   4   57.81   13.75
  -4   6 -10   42.20   10.33
  -6  10  -4   37.12   12.12
   4  -6 -10   22.68    9.42
  -4   6 -10   49.43   11.56
   8  10   4    1.55    5.59
 -10   4  -8    5.16    6.30
  -4   8 -10    7.29    4.45
 -10   4  -8    9.02    4.55
  10  -4  -8   19.68   11.51
  -8  10  -4    8.00    7.19
   4  -8 -10    8.77    6.64
 -10  -5  -9   -3.02    8.59
  -5  -9 -10   11.11    8.83
  10   5  -9   18.06   13.63
   5   9 -10    1.83   10.83
 -10  -5  -9   11.96    9.98
  -9 -10  -5   10.04    3.83
  -9  10   5    8.44    7.36
   9  10  -5   11.41   12.11
 -10  -5  -9   11.08    3.97
  -9 -10  -5   12.45    4.67
   5   7 -10   13.96    9.07
 -10  -5  -7   24.28   12.01
 -10  -5  -7   15.32    9.28
  -5  -7 -10   11.79    8.31
  10   5  -7   19.46   12.50
   7  10  -5   30.70   12.85
  -7  10   5   13.60    9.02
 -10   5   5  189.72   17.65
  -5 -10  -5  166.41   22.32
 -10  -5  -5  208.72   28.64
   5  10  -5  162.67   27.16
  -5  10   5  177.69   26.73
  -5  -5 -10  189.30   27.72
  -5  -5 -10  194.66   26.22
  10   5  -5  191.93   28.49
   5  10  -5  178.99   26.99
   5   5 -10  218.04   30.43
 -10  -5  -3  502.46   40.55
 -10   5   3  510.38   31.84
   5   3 -10  560.25   46.19
  10   5  -3  476.02   41.19
   3  10  -5  492.81   44.20
  -5  -3 -10  530.47   41.14
  -3 -10  -5  464.55   32.14
  -3  10   5  462.34   39.89
  -5  -3 -10  503.61   43.80
  10   5  -1  418.67   36.44
 -10   5   1  422.87   31.51
  -1 -10  -5  389.00   25.84
   5   1 -10  455.37   37.88
   1  10  -5  384.44   37.24
  -5  -1 -10  459.77   40.32
  -1  10   5  373.47   35.37
 -10  -5  -1  475.30   35.61
 -10   5  -1  441.53   35.16
  -5   1 -10  452.51   38.92
   5  -1 -10  444.64   34.38
  10   5   1  456.29   35.16
   1  10   5  460.28   38.07
 -10  -5   1  419.36   29.91
  -1  10  -5  427.34   38.04
  -5   1 -10  415.10   33.97
   3  10   5  543.27   40.25
  10   5   3  630.50   37.90
  -3  10  -5  578.42   44.69
   5  -3 -10  688.32   39.45
  -5   3 -10  578.20   40.18
 -10   5  -3  628.93   44.39
  -5   3 -10  534.17   40.44
   5  -5 -10  243.40   27.24
  -5  10  -5  285.89   30.13
   5  10   5  256.07   26.48
  10  -5  -5  318.03   36.21
  -5   5 -10  300.36   28.85
 -10   5  -5  247.47   29.60
  10   5   5  279.58   23.86
  -5   5 -10  249.24   26.93
   7  10   5   38.98   10.64
   5  -7 -10   48.92   12.26
  -5   7 -10   39.26   10.19
  -5   7 -10   52.61   12.53
  -7  10  -5   36.70   10.97
  10  -5  -7   58.45   16.60
 -10   5  -7   58.59   15.48
   9 -10  -5   13.06    6.17
  -5   9 -10   14.10    3.88
   9 -10  -5    6.39    7.91
 -10   5  -9   13.97    7.84
  10  -5  -9    2.02    4.40
   5  -9 -10    9.77    4.64
 -10  -5   9   16.80    4.31
  -9 -10   5   16.52    4.35
   9 -10  -5   19.37    4.22
 -10   5  -9   13.88    6.33
  10  -5  -9   22.98   12.50
  -9  10  -5   13.65    9.05
  -5  -9  10   14.99    4.08
  -9  10  -5   21.16    9.82
   9  10   5   10.40    6.67
 -10   5  -9   15.66    3.71
  -5   9 -10   16.19    6.54
  -5  -9  10   22.82    4.73
  -8  10   6   25.76   11.55
  -6  -8 -10   26.73   12.71
   6   8 -10   33.87   16.51
 -10  -6  -8   24.25   11.78
 -10  -6  -8   32.66   13.61
   8  10  -6   34.24   14.07
  10   6  -8   24.72   15.54
  -6  -6 -10   43.62   13.76
 -10   6   6   59.91   10.48
   6   6 -10   66.64   20.74
 -10  -6  -6   46.03   14.77
  10   6  -6   67.10   18.47
  -6  -6 -10   46.50   14.20
  -6 -10  -6   38.08   12.55
   6  10  -6   57.60   17.46
  -6  10   6   59.17   15.89
 -10  -6  -4  155.22   24.50
   4  10  -6  141.53   24.92
   6   4 -10  175.71   27.04
  -6  -4 -10  157.85   25.10
  -6  -4 -10  154.81   23.59
  -4 -10  -6  134.58   19.27
  -4  10   6  119.07   21.10
   4  10  -6  149.05   24.14
  10   6  -4  132.51   22.98
 -10   6   2  123.09   17.29
 -10  -6  -2  145.62   21.63
  -2 -10  -6  125.30   17.29
  -6  -2 -10  143.13   23.35
  10   6  -2   79.63   17.78
   2  10  -6  144.39   24.39
  -6  -2 -10  144.47   22.08
  -2  10   6   68.02   15.49
   6   2 -10  120.42   21.01
 -10   6   0   12.25    6.78
   0  10   6   14.69    8.27
 -10  -6   0    9.19    5.83
  -6   0 -10   15.26    9.25
   0 -10  -6    6.68    4.20
   0  10  -6   17.94    9.63
   6   0 -10   13.44    8.25
  10   6   0    6.28    8.10
 -10   6   0   10.82    6.82
  -6   2 -10   58.89   13.21
 -10   6  -2  141.41   21.01
 -10   6  -2  135.62   18.74
  10   6   2  135.31   18.39
  -2  10  -6  102.91   19.24
   6  -2 -10  131.31   19.54
   2  10   6  143.61   20.45
  -6   2 -10   57.51   14.30
 -10   6  -4  109.84   19.75
  -6   4 -10   79.79   15.94
  10  -6  -4  128.39   24.17
  -6   4 -10   77.67   15.15
   6  -4 -10  112.32   17.61
  -4  10  -6  107.69   18.97
   4  10   6   96.77   15.87
 -10   6  -4  107.48   16.01
  10   6   4  111.75   15.65
   6  10   6   22.17    8.94
   6  -6 -10   50.11   12.57
  -6   6 -10   36.69    9.32
  -6  10  -6   50.50   11.76
  -6   6 -10   40.26   11.76
 -10   6  -6   47.35   13.86
  10  -6  -6   65.24   16.71
 -10   6  -8   24.70   11.94
  -6   8 -10   24.86   10.36
   6  -8 -10   22.09    7.26
  -8  10  -6   19.10    9.83
  -8  10  -6   23.38    9.15
   8 -10  -6   37.21   11.58
  10  -6  -8   23.39   10.56
  -9 -10  -7   12.25    3.17
  -9  10   7    4.62    6.76
   9 -10   7   16.62    4.08
 -10  -7  -9   12.98    3.74
   7  -9  10   12.89    3.05
  10   7  -9   17.05    9.97
  -7  -9 -10   10.50    4.24
  -7  -9 -10   15.33    3.85
  -7  -9 -10   13.89    4.09
  -9 -10  -7    8.28    3.46
  -7  -9 -10    7.50    9.02
   9  10  -7  -11.19   12.29
  -9 -10  -7   17.99    5.06
 -10  -7  -9    1.10    5.81
 -10   7   9   16.66    3.66
   7   9 -10    4.19   11.04
 -10  -7  -9   13.47    4.19
  -7  -9 -10   16.07    4.05
 -10  -7  -9  -13.20   11.07
  -7 -10  -7   10.06    5.92
  10   7  -7   12.71   10.29
 -10  -7  -7    3.05    5.85
  -7  10   7    7.35    6.76
   7  10  -7    3.36    8.39
  -7  -7 -10   12.19    9.33
  -7  -7 -10   11.68    8.65
 -10  -7  -7   20.09   10.61
   7   7 -10    0.86    9.53
  -5 -10  -7  167.05   23.76
   5  10  -7  185.16   29.37
  -7  -5 -10  188.55   28.55
  10   7  -5  144.68   25.18
   7   5 -10  213.50   32.57
  -7  -5 -10  182.91   27.82
   5  10  -7  233.06   31.96
 -10  -7  -5  188.18   28.17
  -5  10   7  128.15   22.48
  10   7  -3  315.29   33.95
   7   3 -10  291.91   35.14
  -3 -10  -7  218.68   24.26
   3  10  -7  272.18   33.47
  -7  -3 -10  241.48   31.00
 -10  -7  -3  258.35   30.75
 -10   7   3  279.92   31.45
  -7  -3 -10  230.62   29.48
  -3  10   7  279.37   31.50
  -1  10   7   16.48    7.63
   7   1 -10   21.52   11.87
 -10   7   1   13.93    7.51
  -7  -1 -10   -1.97    7.29
  10   7  -1   17.34    8.58
 -10  -7  -1   10.07    7.82
   1  10  -7   14.51    8.16
  -1 -10  -7    8.69    6.41
   1  10   7   -0.36    4.99
  10   7   1   -7.46    8.65
  -7   1 -10    1.62    5.25
  -1  10  -7   -0.65    5.43
   1 -10  -7    0.48    2.96
 -10   7  -1    3.79    5.86
  -7   1 -10    1.02    5.10
 -10   7  -1    2.53    5.02
   7  -1 -10    4.04    8.62
  10   7   3  245.58   22.34
  -3  10  -7  298.47   30.73
 -10   7  -3  293.57   28.29
   3  10   7  234.08   24.78
  -7   3 -10  304.37   30.25
   7  -3 -10  329.63   31.01
  -7   3 -10  259.38   29.91
 -10   7  -3  297.82   31.85
   7  -5 -10  203.96   23.47
  10   7   5  140.37   17.56
  10  -7  -5  222.76   30.09
 -10   7  -5  189.75   21.23
  -5  10  -7  162.42   22.16
  -7   5 -10  115.98   17.58
   5  10   7  138.16   18.90
  -7   5 -10  122.00   21.18
 -10   7  -5  211.36   28.18
  -7  10  -7    3.08    4.96
  -7   7 -10    2.27    4.88
  -7  10  -7    4.88    5.45
 -10   7  -7   -4.47    6.91
   7  -7 -10    4.33    4.08
  10  -7  -7   10.16    8.12
 -10  -7   9    6.68    3.07
   7  -9 -10    3.90    6.12
   9 -10  -7    5.64    3.48
  -7  -9  10   11.53    4.43
  -7   9 -10    6.24    3.42
   9 -10  -7   -0.20    5.96
  -7   9 -10   -4.97    7.64
  -9  10  -7   10.11    8.78
 -10  -7   9    5.72    3.73
   7  -9 -10    8.18    2.99
  10  -7  -9    3.47    5.31
  10  -7  -9    6.73    3.23
  -7  -9  10   11.52    4.06
 -10   7  -9   12.41    3.96
  -9 -10   7    7.92    3.29
 -10   7  -9   12.02    8.21
  10  -7  -9   -6.45    7.72
   7  -9 -10    2.68    3.69
  -9  10  -7    8.67    3.22
  -9 -10   7    4.08    3.18
  -8  -8 -10   69.25    7.09
  10   8  -8   96.88   23.74
  -8 -10  -8   41.68   12.40
 -10  -8  -8   54.47    7.08
  -8  -8 -10   62.28    6.65
  -8  10   8   61.30   16.66
  -8 -10  -8   59.87    7.23
   8  10  -8   57.39   16.76
  10  -8   8   76.49    6.75
  -8  -8 -10   49.70   15.76
  -8 -10  -8   63.93    7.40
 -10  -8  -8   64.07    7.33
   8 -10   8   60.34    6.70
 -10   8   8   61.29    6.15
   8   8 -10   72.07   21.72
  -8  -8 -10   58.64    6.86
 -10  -8  -8   44.74   16.67
 -10  -8  -8   68.98    7.34
  -8 -10  -8   61.35    6.19
  -6 -10  -8   69.03   15.90
   8   6 -10  106.12   23.69
  10   8  -6   74.73   19.73
  -8  -6 -10   84.45   21.07
 -10  -8  -6   76.74   18.70
   6  10  -8  113.85   24.87
  -8  -6 -10   95.40   21.22
  -6  10   8   59.11   15.02
 -10   8   4   92.76   20.13
   4  10  -8   49.42   14.83
  -8  -4 -10   87.20   19.61
  -4  10   8   77.68   16.40
   4  10  -8   68.47   18.74
   8   4 -10   89.86   20.82
  10   8  -4   77.93   18.70
  -4 -10  -8   62.23   14.44
  -8  -4 -10   65.09   17.92
 -10   8   2   24.56   10.53
   8   2 -10   13.24   10.51
   2  10  -8   17.23    9.88
  10   8  -2   18.09    9.17
  -8  -2 -10   28.39   12.82
  -2 -10  -8   14.69    7.06
  -2  10   8   19.73    8.36
  -8  -2 -10   14.23    8.98
   0  10  -8   38.24   12.28
   8   0 -10   46.37   15.16
   0 -10  -8   34.22    8.68
  -8   0 -10   32.13   11.97
  10   8   0   26.48    8.45
 -10   8   0   51.89   14.68
   0  10   8   33.65    9.43
  -2  10  -8   24.44    9.79
  -8   2 -10   30.61   10.23
   2  10   8   32.76    9.60
 -10   8  -2   25.74   10.43
 -10   8  -2   32.76   11.35
   8  -2 -10   35.47   11.83
  10   8   2   47.37   11.47
  -8   2 -10   25.50   10.70
  -4  10  -8   42.47   12.10
   8  -4 -10   39.30   13.43
 -10   8  -4   30.34    9.23
 -10   8  -4   33.96   12.26
  10   8   4   30.13   10.13
  -4  10  -8   45.55   12.39
  -8   4 -10   44.73   11.86
  -8   4 -10   46.87   13.90
  -8   6 -10   72.30   17.08
  -6  10  -8   63.18   15.54
   8  -6 -10   71.01   14.42
 -10   8  -6   76.87   18.15
  10  -8  -6   85.88   19.36
  10  -8  -8   31.88   11.92
  -8  10  -8   34.84   13.43
 -10   8  -8   51.44    6.42
 -10   8  -8   44.43   14.30
  -8  -8  10   44.03    5.59
   8 -10  -8   56.19    6.73
 -10  -8   8   47.90    6.53
  -8 -10   8   44.68    7.17
  -8   8 -10   50.93    6.41
   8 -10  -8   44.48    5.21
  10  -8  -8   42.28    6.33
  10  -8  -8   17.10    8.84
  -8  10  -8   37.75    5.00
   8 -10  -8   33.61    8.17
   8  -8 -10   26.75    8.53
 -10  -8   8   43.00    6.08
  -8   8 -10   45.32   13.45
  -8  -8  10   44.92    6.83
  -8 -10   8   42.87    5.57
  -8  -8  10   35.84    6.40
   8  -8 -10   57.45    6.25
  -9 -10  -9    9.64    3.73
 -10  -9  -9    8.31    4.22
   9   9 -10   -7.22   12.93
   9  -9  10   10.75    3.39
   9 -10   9   11.17    3.91
  -9  -9 -10   14.36    4.54
  10  -9   9    8.01    3.44
  -9 -10  -9   12.13    4.13
 -10  -9  -9    2.26    3.13
  -9  -9 -10    8.72    3.65
  -9 -10  -9   13.11    4.42
  -9  -9 -10    9.35    4.53
 -10  -9  -9   13.12    4.90
  -9  -9 -10   20.66   11.22
  10   9  -9   11.77   11.33
   9  10  -9    5.45   10.27
  -7 -10  -9    0.06    3.51
  -7 -10  -9   -2.55    3.53
  -9  -7 -10   -1.91    2.83
  -7 -10  -9   -2.04    2.53
 -10  -9  -7   -3.03    3.90
 -10  -9  -7    7.63    3.49
  -7 -10  -9   -0.49    6.37
  -9  -7 -10    5.83    3.35
  -7 -10  -9   -3.92    4.13
  -9  -7 -10    1.66    7.57
   7 -10   9    1.72    2.38
   9   7 -10    0.72   11.78
 -10  -9  -7    1.69    3.47
  10  -9   7    2.29    2.73
   7  10  -9   14.20    9.19
  10   9  -7    8.99   12.58
  -9  -7 -10    0.11    7.62
  10   9  -5   31.68   14.31
   5  10  -9   35.67   11.81
  -9  -5 -10   35.36   14.56
  -5 -10  -9   40.83   12.86
 -10   9   5   45.92   15.27
   5  10  -9   45.58   16.18
 -10  -9  -5   46.07    6.18
  -9  -5 -10   49.32   15.31
   9   5 -10   50.58   15.91
  -5  10   9   32.68   12.29
  -9  -5 -10   47.87    5.91
  -3 -10  -9   24.84    9.32
  -3  10   9   41.89   12.24
   3  10  -9   25.18   11.08
 -10   9   3   30.60   11.51
  -9  -3 -10   27.09   11.66
   9   3 -10   47.97   17.29
  -9  -3 -10   32.30   12.90
  10   9  -3   49.14   16.72
   9   1 -10    7.38    8.47
  -9  -1 -10    8.53    9.10
 -10   9   1   14.59    8.99
   1  10  -9    4.73    6.61
   1  10  -9   12.49    6.34
  10   9  -1   14.70    9.13
  -1 -10  -9   10.28    6.65
  -1  10   9    9.41    7.36
  -1  10  -9   -1.14    4.19
  10   9   1    6.22    6.87
  -9   1 -10    3.77    7.37
   1  10   9    1.81    4.47
  -1  10  -9   -2.00    5.57
   9  -1 -10    1.38    8.88
  -9   1 -10    1.62    5.69
   1 -10  -9    1.95    3.85
 -10   9  -1    2.84    5.79
  -3  10  -9   35.00   10.67
 -10   9  -3   24.87   10.06
 -10   9  -3   37.18   11.52
  -9   3 -10   37.38   11.41
   9  -3 -10   52.94   15.88
  -9   3 -10   47.17   14.49
  -3  10  -9   34.28    9.57
  10   9   3   26.48   10.05
 -10   9  -5   25.42    9.49
   9  -5 -10   31.89   12.27
  -9   5 -10   26.08   10.21
   9  -5 -10   12.80    6.50
  -9   5 -10   31.74    4.91
  10  -9  -5   40.17    5.61
  -9   5 -10   31.71   10.10
 -10   9  -5   31.64   11.97
  10  -9  -5   43.61   14.30
  -5 -10   9   31.59    5.72
  -5  10  -9   26.92   10.65
  10  -9  -5   45.19    8.57
 -10  -9   5   30.51    5.83
  -9  -5  10   46.18    6.52
  10  -9  -7   -2.73    6.17
  -9  -7  10    1.11    2.41
   7 -10  -9    0.15    5.82
   9  -7 -10    1.89    2.88
  -7 -10   9    3.60    3.82
   7 -10  -9   -0.14    4.12
  -9  -7  10    4.07    3.67
 -10   9  -7    7.33    7.33
 -10  -9   7    3.94    3.77
 -10  -9   7    4.59    3.45
  -9   7 -10    2.54    5.40
  -7  10  -9   -2.24    2.41
  -7  10  -9   -3.63    7.14
 -10  -9   7    2.31    3.32
  10  -9  -7    5.00    7.56
   7 -10  -9    5.00    2.88
  -7 -10   9    1.62    2.98
   9  -7 -10    4.21    6.27
  -9   7 -10    6.16    3.17
  10  -9  -7    1.07    2.96
 -10   9  -7    5.03    2.64
  -9 -10   9    6.85    4.04
  -9   9 -10   14.89    4.75
  -9 -10   9    4.18    3.66
   9 -10  -9    3.28    6.88
  -9 -10   9   -6.10    4.02
 -10   9  -9   10.33    3.69
  10  -9  -9    5.52    3.58
  -9  10  -9    3.28    5.39
   9  -9 -10    8.88    4.10
   9  -9 -10   -0.32    6.70
 -10  -9   9    7.61    3.55
  -9  -9  10    5.26    3.67
  10  -9  -9    2.76    6.61
  -9  10  -9    8.69    3.48
   9 -10  -9    9.19    3.77
  -9  -9  10    5.68    4.16
 -10  -9   9    2.13    3.20
 -10   9  -9    1.30    6.41
  -9   9 -10    0.04    5.28
  -9  -9  10    8.43    4.08
 -10 -10 -10    2.12    3.20
 -10 -10 -10    6.67    4.20
 -10 -10 -10    6.23    4.09
  10 -10  10    6.73    4.02
  10  10 -10   -2.20   11.58
 -10  -8 -10   83.07    8.49
  -8 -10 -10   66.50    7.50
  10 -10   8   62.47    7.41
  -8 -10 -10   48.27   15.46
  -8 -10 -10   75.45    8.55
 -10   8  10   58.10    6.22
   8 -10  10   76.96    7.35
  -8 -10 -10   78.71    6.87
 -10  -8 -10   65.89   18.40
  10  10  -8   48.74   17.06
 -10  -8 -10   76.80    8.32
   8  10 -10   64.81   23.42
  -8 -10 -10   76.62    8.62
 -10 -10  -8   67.36    8.38
  10   8 -10   86.15   25.41
  10  -8  10   62.48    6.09
 -10 -10  -8   73.62    8.24
 -10 -10  -8   72.82    7.52
 -10  -8 -10   76.06    8.71
  -6 -10 -10  204.61   11.42
 -10  -6 -10  215.53   32.64
 -10 -10  -6  220.98   12.89
  -6 -10 -10  225.21   13.42
  10 -10   6  162.54   11.46
   6  10 -10  124.83   25.35
   6  10 -10  202.16   34.44
 -10  -6 -10  183.87   29.30
  -6 -10 -10  143.25   24.55
 -10  -6 -10  202.34   12.64
   6 -10  10  193.49   11.33
  10   6 -10  190.22   33.25
  -6 -10 -10  206.76   10.74
 -10 -10  -6  238.79   14.36
 -10 -10  -6  200.86   11.35
  10  10  -6  239.17   33.91
  -6 -10 -10  216.61   12.89
 -10  -6 -10  203.84   11.64
 -10   6  10  169.45   10.13
 -10  -4 -10   37.74    6.28
  -4  10  10   33.95   10.68
  -4 -10 -10   28.13   11.29
  -4 -10 -10   34.65    5.13
 -10 -10  -4   35.91    6.07
   4 -10  10   34.51    4.91
 -10  -4 -10   23.28   11.89
  -4 -10 -10   41.11    5.71
  10  10  -4   30.36   12.07
 -10  -4 -10   38.81    5.55
 -10  10   4   41.77   14.18
  10   4 -10   48.15   16.91
 -10   4  10   53.51    5.94
 -10  -4 -10   43.03   15.75
   4  10 -10   19.19    9.39
  10  10  -2   10.39    7.84
  -2  10  10    6.93    4.36
 -10  -2 -10   11.19    8.67
  -2 -10 -10    8.27    7.15
   2  10 -10   -6.03    6.20
  10   2 -10    6.28   11.12
 -10  10   2   -2.15    8.19
 -10  -2 -10    3.62    7.43
   0  10 -10   10.46    7.48
 -10  10   0   16.31    8.46
  10  10   0   33.24   11.40
  10   0 -10   25.50   14.11
 -10   0 -10    8.28    6.09
   0 -10 -10   17.42    7.29
  10  10   2   -3.19    6.00
  10  -2 -10    1.89    9.07
 -10  -2  10    9.84    3.71
  10 -10  -2    1.12    2.46
  -2  10 -10    8.06    5.75
 -10  10  -2    3.20    6.55
 -10   2 -10    9.26    7.50
 -10   2 -10    4.65    6.87
   4 -10 -10   37.21    5.58
  -4 -10  10   39.69    5.86
 -10  -4  10   36.02    6.10
  -4  10 -10   26.11    9.73
  10 -10  -4   35.61    5.56
 -10   4 -10   36.16   10.85
 -10  10  -4   33.63   12.34
 -10 -10   4   24.38    5.00
  10  10   4   30.40   11.13
  10  -4 -10   15.31    7.05
 -10   4 -10   22.64   10.97
  10  -4 -10   45.28   15.03
  -4 -10  10   44.96    6.53
  10 -10  -4   24.73    8.06
 -10   4 -10   30.77    4.95
   4 -10 -10   26.04    7.04
 -10  10  -4   35.09   10.57
  -4  10 -10   30.57    4.60
 -10   6 -10  164.88   11.08
  -6  10 -10  139.80   23.34
   6 -10 -10  105.79   12.77
  -6 -10  10  143.15   11.36
 -10  10  -6  142.51   25.02
  -6 -10  10  150.49   12.21
   6 -10 -10  129.03    8.65
 -10  -6  10  159.11   12.12
  -6  10 -10  151.15   10.59
 -10   6 -10  153.81   25.89
   6 -10 -10  155.00    9.92
  10  -6 -10  157.37   11.11
 -10  10  -6  133.53    8.65
  10 -10  -6  165.26   11.58
  10 -10  -6  144.29   15.86
 -10  -6  10  140.63    9.24
  10 -10  -6  178.32   26.26
 -10 -10   6  163.00   12.89
  10  -6 -10   73.44   11.18
 -10 -10   6  143.43    9.24
 -10 -10   8   32.16    5.75
 -10  10  -8   36.78    5.57
  -8 -10  10   29.70    6.37
 -10  -8  10   36.79    5.83
 -10 -10   8   28.59    6.15
   8 -10 -10   32.78    5.86
  -8 -10  10   28.45    5.48
   8 -10 -10   29.94    5.10
  10  -8 -10   44.58    6.55
 -10 -10   8   30.45    6.11
  10 -10  -8   47.63    6.86
  -8  10 -10   39.77    5.91
  -8  10 -10   32.58   13.69
 -10   8 -10   33.22   11.99
  10  -8 -10    4.89    8.51
 -10  -8  10   37.60    6.72
  -8 -10  10   30.53    6.14
 -10  10  -8   34.13   12.29
   8 -10 -10    9.55    7.59
 -10   8 -10   29.47    5.38
  10 -10  -8   15.20    7.73
 -10 -10  10    7.30    4.36
  10 -10 -10    2.20    6.11
 -10  10 -10    2.84    5.73
 -10 -10  10   -0.44    3.11
 -10  10 -10    4.65    3.66
  10 -10 -10    4.84    3.69
  11   0  -1   60.77   16.27
   0   1 -11   59.57    8.80
   0   1 -11   51.32   13.75
 -11   0  -1   49.74   11.66
   0  -1 -11   53.52   14.32
  11   0   1   72.17   16.44
   0  -1 -11   52.39    9.13
  -1  11   0   65.45   16.15
 -11   0   1   58.44   11.53
   1  11   0   45.59   13.08
   0  -3 -11   45.09   13.86
 -11   0  -3   43.07   12.20
  11   0  -3   23.91   12.67
   0   3 -11   29.08   10.27
  -3  11   0   15.18    9.58
   3  11   0   38.10   13.01
 -11   0   3   23.50    6.61
   0   5 -11  279.95   29.36
 -11   0  -5  274.93   31.60
   5  11   0  285.50   34.92
  11   0  -5  303.45   36.97
  -5  11   0  275.07   32.77
   0  -5 -11  273.88   30.97
 -11   0  -7   29.24   11.18
   0   7 -11   27.87    9.10
   7  11   0   29.47   11.38
 -11   0  -7   25.29   11.11
   0  -7 -11   40.06   13.28
  11   0  -7   38.47   15.21
   7  11   0   17.72    9.46
  -7  11   0   32.33   11.79
  -9  11   0  161.52   26.70
 -11   0   9  172.37   11.46
  11   0  -9  163.17   28.50
 -11   0  -9  136.30   22.15
   0   9 -11  142.26   19.28
   9  11   0  149.46   25.85
   0  -9 -11  157.67   23.29
  10  11  -1   18.12   11.06
 -10 -11  -1   47.71    6.32
 -11   1  10   51.69    7.06
   1  10 -11   45.70    6.07
 -11  -1 -10   20.05    6.36
 -11  -1 -10   44.11    5.01
 -11  -1 -10   48.24    6.82
  -1 -10 -11   49.23    6.88
 -11  -1 -10   36.11   12.26
  -1 -10 -11   33.86   10.79
  10 -11   1   50.17    5.68
  10  11  -1   22.07   12.26
  11   1 -10   67.08   20.07
   1  10 -11   25.18    8.59
 -10  11   1   40.47   14.52
   1 -10  11   53.68    6.27
 -11  -1 -10   50.23    5.93
 -10 -11  -1   45.22    6.30
  -8  11   1   22.88   11.44
   8  11  -1   38.90   14.38
   1   8 -11   38.39   10.83
  11   1  -8   34.26   15.86
   1   8 -11   25.82    9.43
  -1  -8 -11   39.03   12.35
 -11  -1  -8   36.51   12.63
   8  11  -1   48.11   12.72
 -11  -1  -6    6.50    6.87
  11   1  -6    7.09    8.52
  -1  -6 -11    7.69    7.12
   6  11  -1    7.44    7.28
  -6  11   1   10.56    7.97
   1   6 -11   16.05    7.16
   1   6 -11   14.74    7.96
   6  11  -1    4.53    6.58
   4  11  -1   43.84   13.72
  11   1  -4   48.11   14.02
  -1  -4 -11   67.33   16.21
  -4  11   1   44.02   13.99
 -11   1   4   54.60    8.58
   1   4 -11   66.21   15.32
 -11  -1  -4   60.62   14.96
   1   2 -11   12.24    7.99
  11   1  -2   34.86   13.74
  -1  -2 -11   49.22   13.84
  -2  11   1   18.01   10.03
   2  11  -1   17.07    7.83
 -11  -1  -2   43.41   11.60
   1   2 -11   12.33    7.55
 -11   1   2   10.26    4.80
  -1  -2 -11   44.42    9.88
   1   0 -11   71.03   15.15
  11  -1   0   93.62   18.35
  11   1   0   79.32   17.85
 -11  -1   0   68.02   13.54
   0  11  -1   80.35   18.19
   0  11   1   68.52   16.46
 -11   1   0   78.14   13.99
  -1   0 -11   69.06   11.22
  -1   0 -11   73.23   16.04
   1   0 -11   87.86   14.52
   2  11   1   48.45   14.40
   1  -2 -11   24.87   10.88
  -2  11  -1   12.92    8.40
  11  -1  -2   19.34   10.91
 -11   1  -2   18.89    7.88
  -1   2 -11   27.62   11.01
   4  11   1   74.89   17.59
 -11   1  -4   59.28   14.79
  11   1   4   86.49   17.01
  11  -1  -4   70.80   17.45
  -4  11  -1   62.80   17.17
   1  -4 -11   56.59   14.59
  -1   4 -11   50.87   13.13
  -1   4 -11   46.00    8.23
  11  -1  -6   21.54   14.36
   1  -6 -11   17.12    8.50
  -6  11  -1   18.97    8.89
  -1   6 -11   23.26    9.51
 -11   1  -6   18.92    8.93
   6  11   1   10.89    9.51
  -1   8 -11   13.95    6.71
  -8  11  -1   34.08   12.78
   8  11   1   21.88   10.42
 -11   1  -8   42.53   14.56
   1  -8 -11   39.89   12.48
 -11   1  -8   47.12   13.47
  11  -1  -8   25.29   14.10
  -1 -10  11   41.40    5.85
 -11   1 -10   24.09    4.26
 -11   1 -10   26.07    4.00
  11  -1 -10   54.15   17.22
  10 -11  -1   42.23    5.92
 -10  11  -1   31.66   13.02
  -1  10 -11   43.96    5.45
 -11   1 -10   22.68    9.97
 -11  -1  10   49.03    7.24
   1 -10 -11   22.32    5.54
  11  -1 -10    3.37    5.30
 -10 -11   1   21.78    4.36
  10  11   1   20.15   11.03
 -11   1 -10   10.22    5.09
 -11   1 -10   23.28    5.04
   1 -10 -11   18.61    8.58
   2   9 -11  133.14   20.61
 -11   2   9  140.92   10.28
   2   9 -11  112.56   20.12
 -11  -2  -9  170.11   26.76
   9  11  -2  131.68   21.64
  -9  11   2  158.18   26.85
  -2  -9 -11  149.93   23.24
   2   9 -11  158.43    9.86
 -11  -2  -9  117.41    9.77
  11   2  -9  160.47   28.48
  11   2  -7  240.64   33.52
  -2  -7 -11  262.34   31.66
 -11  -2  -7  272.62   33.52
  -7  11   2  232.29   32.14
   2   7 -11  244.50   27.16
   7  11  -2  254.93   34.02
   7  11  -2  308.84   30.61
  -5  11   2  236.76   31.54
   5  11  -2  287.97   27.81
  -2  -5 -11  282.82   33.31
  11   2  -5  263.27   33.44
   5  11  -2  247.44   32.83
   2   5 -11  271.91   31.98
  -2  -3 -11   36.87   10.50
  -2  -3 -11   33.01   12.44
 -11   2   3   39.30    8.48
  11   2  -3   34.80   12.81
  -3  11   2   35.27   12.17
   2   3 -11   36.13   12.35
   3  11  -2   49.45   14.53
   2   1 -11   35.23   11.82
  11   2  -1   25.65   12.91
   1  11  -2   35.62   12.55
  -2  -1 -11   28.44    8.24
   2   1 -11   38.78   11.50
  -2  -1 -11   28.28   10.51
  -1  11   2   25.32   11.38
 -11   2   1   36.15    9.23
 -11   2  -1   65.08   13.41
  11  -2  -1   50.89   15.31
   2  -1 -11   71.80   11.84
   1  11   2   36.62   12.38
  11   2   1   45.88   13.99
   2  -1 -11   58.97   14.50
  -2   1 -11   36.22   11.68
  -1  11  -2   40.03   12.34
   3  11   2   74.24   17.08
 -11   2  -3   90.22   17.02
  -3  11  -2   66.63   17.78
  -2   3 -11   59.03   10.99
   2  -3 -11   96.76   18.51
  -2   3 -11   69.64   15.41
  11   2   3   86.05   17.31
 -11  -2   3   70.69   10.39
  11  -2  -3   77.25   17.92
  -2   5 -11  231.56   26.88
   5  11   2  211.78   27.51
  -5  11  -2  193.72   28.14
 -11   2  -5  200.29   26.88
  11   2   5  257.23   26.79
   2  -5 -11  226.86   28.46
  11  -2  -5  222.78   30.80
  -2   5 -11  201.15   20.06
   2  -7 -11  276.96   29.91
  11   2   7  319.45   28.10
 -11   2  -7  269.18   33.04
  -2   7 -11  223.08   21.93
  -7  11  -2  271.97   32.63
 -11   2  -7  275.37   28.55
   7  11   2  268.52   32.94
  11  -2  -7  315.17   38.62
  -2   7 -11  240.33   26.09
 -11   2  -9  105.87   22.62
   9 -11  -2   84.04   14.20
 -11   2  -9  102.75    7.73
  -2   9 -11  129.74    9.07
  11  -2  -9  113.83   24.47
  -9  11  -2  100.44   20.26
 -11   2  -9  106.30   18.73
 -11  -2   9  130.44   10.39
   9 -11  -2  122.02    9.40
   9  11   2  115.59   21.89
   2  -9 -11  105.30   18.53
  -3 -10 -11   58.49    6.32
  -3 -10 -11   67.22    7.64
 -11  -3 -10   49.26   15.51
 -11   3  10   70.47    7.70
  10 -11   3   70.22    6.16
  11   3 -10   79.85   22.26
  -3  10  11   59.07   12.98
 -11  -3 -10   52.37   15.62
  10  11  -3   82.05   18.74
   3 -10  11   77.43    7.15
 -10  11   3   74.43   18.73
 -10 -11  -3   50.72    7.09
  -3 -10 -11   47.97   13.17
 -10 -11  -3   63.99    7.48
  -3 -10 -11   56.98    6.43
   3  10 -11   43.34   13.96
 -11  -3 -10   36.50    7.19
 -11  -3 -10   63.73    5.68
 -11  -3 -10   57.91    7.92
 -11  -3 -10   61.70    7.03
   3   8 -11   41.44   13.26
 -11  -3  -8   75.05   19.38
  11   3  -8   70.30   19.19
  -8  11   3   63.89   17.06
 -11  -3  -8   64.14   16.59
   8  11  -3   77.95   17.96
  -3  -8 -11   59.24   16.95
   3   6 -11   55.19   15.52
  11   3  -6   39.23   14.81
  -3  -6 -11   54.93   16.20
   6  11  -3   33.05   12.39
  -6  11   3   31.96   12.53
   6  11  -3   58.56   14.02
   4  11  -3   10.55    8.93
  -4  11   3    0.19    6.66
  11   3  -4   -0.44    9.17
  -3  -4 -11    7.99    7.06
   3   4 -11    4.72    9.26
  -3  -4 -11    0.74    6.50
 -11   3   4    2.95    3.92
   3   2 -11   37.38   12.18
  11   3  -2   40.68   14.48
 -11   3   2   43.14    9.49
  -3  -2 -11   35.26    9.83
  -2  11   3   24.86   11.48
   2  11  -3   44.56   13.57
  -3  -2 -11   37.18   12.84
  11   3   0  295.45   31.53
   0  11  -3  222.09   29.99
  -3   0 -11  286.21   26.32
   3   0 -11  248.76   25.45
  -3   0 -11  258.75   29.94
   0  11   3  249.10   30.36
 -11  -3   0  277.62   26.54
 -11   3   0  235.75   24.25
  11  -3  -2    8.86    7.83
   3  -2 -11   23.77    8.54
   3  -2 -11   20.32    9.16
   2  11   3   23.98   10.81
  11   3   2   34.07   11.92
  -3   2 -11   10.56    6.70
 -11   3  -2   23.98    9.77
  -2  11  -3   18.93   10.16
 -11  -3   2   12.94    5.22
  -4  11  -3   10.68    7.80
   3  -4 -11    2.02    5.00
   4  11   3   -0.22    5.63
  -3   4 -11    4.67    5.22
  11  -3  -4    4.09    7.68
  11   3   4    5.09    7.15
  -3   4 -11    6.70    6.87
 -11   3  -4    5.90    5.94
  -6  11  -3   67.94   16.13
 -11   3  -6   63.82   16.13
  -3   6 -11   50.60   10.70
  -3   6 -11   60.30   13.83
  11  -3  -6   78.88   18.48
   6  11   3   56.31   14.76
   3  -6 -11   71.58   16.21
  11   3   6   79.63   14.63
  -8  11  -3   43.29   12.77
 -11   3  -8   56.51   16.05
  -3   8 -11   52.94   11.79
  11  -3  -8   38.78   13.93
   3  -8 -11   53.49   13.01
   8  11   3   53.09   14.40
  -3   8 -11   66.48   12.86
 -11   3  -8   58.14   13.20
  -3  10 -11   80.96    7.90
 -11   3 -10   69.17   17.54
 -10  11  -3   55.78   14.10
  10  11   3   36.47   12.62
 -11  -3  10   70.34    6.32
 -11   3 -10   64.91   15.08
 -11   3 -10   73.13    7.57
  11  -3 -10   23.35    7.67
  11  -3 -10   66.21   17.99
  -3 -10  11   63.84    8.07
  10 -11  -3   38.16    9.51
   3 -10 -11   83.49    8.43
 -10 -11   3   56.14    6.99
 -11  -3  10   76.19    8.60
   3 -10 -11   62.58    8.70
 -10  11  -3   55.97   14.40
  10 -11  -3   75.35    8.00
  -3 -10  11   64.73    7.67
  -9 -11  -4  138.85    9.22
  -4  -9 -11  101.21   20.15
 -11  -4  -9  112.46   23.55
  -4  -9 -11  140.72    9.09
 -11   4   9  140.43   10.04
  -4  -9 -11  142.70    9.78
 -11  -4  -9  134.40   25.87
 -11  -4  -9  147.17   10.27
  -9  11   4  139.58   25.53
  -9 -11  -4  128.35   10.04
   4   9 -11  104.41   20.66
  11   4  -9  142.44   28.79
   9  11  -4  157.52   27.64
  -9 -11  -4  124.91   10.27
  -4  -9 -11  138.56    8.99
   7  11  -4  343.21   35.74
  11   4  -7  353.00   40.75
  -7  11   4  301.49   36.24
 -11  -4  -7  324.99   37.32
   4   7 -11  352.77   40.06
  -4  -7 -11  292.67   34.86
 -11  -4  -7  328.79   38.61
   7  11  -4  308.12   39.14
 -11  -4  -5   33.29   12.38
   5  11  -4   46.70   16.18
  -5  11   4   36.36   13.04
   5  11  -4   54.95   14.27
   4   5 -11   42.52   14.52
  -4  -5 -11   31.14   11.66
  11   4  -5   24.60   13.08
  -4  -5 -11   28.20   11.10
  -3  11   4  138.08   24.05
 -11  -4  -3  171.67   24.47
  -4  -3 -11  162.75   25.56
   3  11  -4  154.62   26.43
  11   4  -3  158.55   24.94
  -4  -3 -11  145.09   21.39
 -11   4   3  168.06   18.14
   4   3 -11  173.04   25.31
   4   1 -11  364.66   33.78
  -4  -1 -11  339.30   31.80
 -11   4   1  334.15   28.24
 -11  -4  -1  328.25   31.26
  -4  -1 -11  344.96   36.16
  11   4  -1  330.07   34.11
  -1  11   4  322.16   35.48
   1  11  -4  252.54   31.92
  -1  11  -4  343.12   36.27
   1  11   4  341.19   35.96
  -4   1 -11  353.20   34.68
 -11   4  -1  325.53   30.31
  11   4   1  405.81   35.87
 -11  -4   1  355.25   27.84
   4  -1 -11  327.50   29.36
   4  -3 -11  235.96   28.72
   4  -3 -11  232.72   21.91
  -4   3 -11  176.65   24.86
  -3  11  -4  204.94   28.36
  11  -4  -3  225.61   31.19
 -11   4  -3  221.01   26.57
   3  11   4  209.79   26.78
  11   4   3  227.18   25.17
 -11  -4   3  172.75   17.32
  -4   3 -11  197.91   22.20
  11   4   5   64.84   13.13
  11  -4  -5   47.87   13.95
  -4   5 -11   37.32   10.54
   4  -5 -11   64.85   15.32
 -11   4  -5   73.91   16.78
   5  11   4   36.50   11.91
  -5  11  -4   49.35   13.89
  -4   5 -11   42.12   10.53
  -4   7 -11  312.02   29.85
   7  11   4  277.66   30.03
  -4   7 -11  303.81   27.69
 -11   4  -7  312.93   35.67
  -7  11  -4  285.04   31.83
   4  -7 -11  308.62   31.52
  11  -4  -7  319.45   37.42
  -9  11  -4  106.29   20.85
 -11   4  -9  103.04   17.10
 -11  -4   9  102.34    9.60
   4  -9 -11   78.60   11.19
  -4   9 -11  104.49    8.40
 -11  -4   9   92.77    7.30
  -4  -9  11  103.11    8.99
  -4  -9  11  102.89    9.55
  -9 -11   4   95.00    9.23
  -9  11  -4   98.07   18.51
  11  -4  -9  126.84   24.53
   4  -9 -11  106.30    8.27
 -11   4  -9  117.53    9.24
   9 -11  -4  101.13    9.23
   9  11   4   76.65   16.06
 -11   4  -9  107.75   22.31
  -4   9 -11   92.09   15.96
   9 -11  -4  136.54   14.56
 -10 -11  -5   14.07    3.37
  -5 -10 -11   12.08    4.03
   5 -10  11   26.68    4.63
  10 -11   5   19.40    4.44
 -10 -11  -5   16.75    4.93
 -10 -11  -5   11.12    4.10
 -11  -5 -10   10.88    3.67
  -5 -10 -11    5.30    3.08
 -10  11   5   23.79   11.34
   5  10 -11   11.75    8.76
 -11   5  10   25.19    5.20
 -11  -5 -10    9.29    3.02
  -5 -10 -11    5.87    6.00
  10  11  -5    3.52    9.07
 -11  -5 -10    3.52    7.83
 -11  -5 -10   12.36    9.90
  -5 -10 -11   13.83    4.27
  -5 -10 -11   18.23    5.92
  11   5 -10   16.17   12.23
   8 -11   5   39.02    5.59
 -11  -5  -8   18.44   10.26
  -8 -11  -5   27.62    5.11
   8  11  -5   22.85   12.16
  -5  -8 -11   32.73    4.94
 -11   5   8   30.81    4.72
 -11  -5  -8   28.90   12.24
  -8 -11  -5   26.30    5.20
  -8 -11  -5   20.52    4.57
   5   8 -11   39.39   17.48
  11   5  -8   56.40   17.79
 -11  -5  -8   27.24    5.11
  -8  11   5   39.51   13.30
  -5  -8 -11   24.07   10.07
  -6  11   5   63.90   17.08
  11   5  -6   77.27   20.11
 -11  -5  -6   53.71   17.07
   6  11  -5   56.34   17.72
  -5  -6 -11   59.36   17.51
   5   6 -11   80.42   20.11
   6  11  -5   66.48   15.80
   4  11  -5  250.90   34.19
  -5  -4 -11  288.71   34.47
  11   5  -4  262.93   34.26
   5   4 -11  290.07   34.28
  -4  11   5  227.96   30.33
  -5  -4 -11  302.19   32.37
 -11   5   4  271.44   23.73
 -11  -5  -4  297.81   33.68
  -2 -11  -5   47.36    9.78
 -11  -5  -2   63.47   15.22
  -2  11   5   31.96   11.90
 -11   5   2   49.29   11.26
   2  11  -5   42.81   14.56
  -5  -2 -11   51.60   15.09
  -5  -2 -11   38.87   12.24
   5   2 -11   57.91   15.26
  11   5  -2   47.44   13.89
   0  11   5   21.70   10.38
   0  11  -5   11.75    9.11
  -5   0 -11    8.91    8.00
  11   5   0   22.31   10.29
 -11   5   0   15.73    8.22
   5   0 -11   13.60    8.89
 -11  -5   0   18.63    8.68
  -2  11  -5   16.59    9.21
   5  -2 -11   11.96    7.96
   2  11   5   15.86    8.55
 -11   5  -2   13.39    8.14
  -5   2 -11   13.05    8.92
  11   5   2   21.07    8.83
  -5   2 -11    7.74    6.24
 -11  -5   2    8.83    4.26
   4  11   5  225.60   26.61
  -5   4 -11  186.10   22.84
  11  -5  -4  226.66   31.54
  -4  11  -5  217.42   28.11
  -5   4 -11  195.06   24.96
  11   5   4  260.46   24.77
   5  -4 -11  242.72   28.41
 -11   5  -4  233.38   28.76
  -5   6 -11   63.54   13.94
   6  11   5   47.56   12.73
  -6  11  -5   71.05   16.27
 -11   5  -6   68.96   17.12
   5  -6 -11   59.99   14.03
  -5   6 -11   59.12   13.11
  11  -5  -6   79.67   19.76
   8 -11  -5   28.25    5.03
  -5   8 -11   26.55    4.54
  -5   8 -11   25.28    9.47
  11  -5  -8    3.08    5.44
  11  -5  -8   26.64   13.48
 -11  -5   8   23.90    4.77
  -5  -8  11   22.26    4.52
   8  11   5   12.68    7.11
   5  -8 -11    4.46    6.04
  -8  11  -5   18.72    9.26
   8 -11  -5   30.29    8.08
 -11   5  -8   22.31    4.49
  -5  -8  11   22.16    4.63
  -8 -11   5   19.15    4.99
 -11   5  -8   21.47   10.77
   5  -8 -11   25.78    9.54
 -10  11  -5   17.69    8.44
  11  -5 -10   29.93   13.82
   5 -10 -11   13.53    5.57
 -11   5 -10   20.87    4.59
 -11  -5  10   25.06    4.69
  -5  10 -11   23.09    8.93
  -5 -10  11   20.87    4.97
 -10 -11   5   17.92    5.20
 -11  -5  10   28.98    6.28
   5 -10 -11   16.58    5.21
  10 -11  -5   27.26    5.31
  -5  10 -11   26.81    4.66
  -5 -10  11   20.10    5.00
  10 -11  -5   20.78    8.64
 -10  11  -5   22.56    3.67
  11  -5 -10   -1.34    6.76
  10 -11  -5   48.14   15.48
 -10  11  -5   29.87   12.04
 -11   5 -10    9.02    8.95
  10 -11  -5   38.88    4.94
   5 -10 -11   26.48    4.30
   9 -11   6   43.83    6.20
  -6  -9 -11   27.45    5.09
  -6  -9 -11   22.39   10.64
  -9 -11  -6   27.75    5.84
  -6  -9 -11   25.09    4.71
 -11   6   9   52.66    6.79
   6  -9  11   40.15    4.71
  -9  11   6   36.24   13.51
 -11  -6  -9   26.14   12.38
 -11  -6  -9   30.36    5.71
  -9 -11  -6   28.90    5.26
  -6  -9 -11   29.53    5.74
  -9 -11  -6   26.08    4.06
   9  11  -6   53.35   17.60
 -11  -6  -9   28.48   13.64
  11   6  -9   41.63   17.22
   6   9 -11   37.28   17.64
 -11  -6  -9   29.37    5.06
  -6  -9 -11   42.80    6.73
 -11   6   9   50.78    4.88
  -7  11   6  119.46   22.67
  -7 -11  -6  114.59    9.87
  -7 -11  -6  137.99    9.72
  -6  -7 -11  121.63   23.78
   6   7 -11  140.28   26.04
  11   6  -7  144.12   26.47
 -11  -6  -7  115.31   23.27
   7  11  -6  118.59   23.69
  -7 -11  -6  133.88   10.04
   7 -11   6  148.38   10.13
  -5  11   6  105.22   21.34
   6   5 -11  143.09   26.10
   5  11  -6  115.35   23.34
   5  11  -6  129.80   24.45
 -11   6   5  130.29   16.09
  -6  -5 -11  142.84   24.87
 -11  -6  -5  145.64   25.13
  11   6  -5  115.20   23.85
  -6  -5 -11  151.11   24.44
 -11   6   3  302.18   26.75
  -3  11   6  195.28   27.55
  -6  -3 -11  282.96   33.95
   6   3 -11  355.26   38.14
  -3 -11  -6  269.73   26.03
  11   6  -3  240.66   30.87
   3  11  -6  274.05   35.36
 -11  -6  -3  295.79   32.05
  -6  -3 -11  287.24   33.41
  11   6  -1   43.31   13.22
   1  11  -6   60.99   16.57
  -6  -1 -11   62.33   15.24
   6   1 -11   67.09   17.39
  -6  -1 -11   50.22   14.77
 -11  -6  -1   61.10   14.55
  -1 -11  -6   47.11    9.95
  -1  11   6   38.74   12.38
 -11   6   1   50.24   11.77
  -6   1 -11   33.30   12.37
 -11   6  -1   74.10   15.16
  -1  11  -6   47.81   13.67
  11   6   1   57.32   13.57
   1  11   6   48.65   13.29
 -11  -6   1   35.34   10.53
   6  -1 -11   73.06   14.93
   3  11   6  324.59   33.33
  11   6   3  315.97   27.57
  -6   3 -11  191.87   25.53
  -3  11  -6  320.68   34.16
 -11   6  -3  294.64   32.10
  -6   3 -11  210.10   26.39
  11  -6  -3  330.52   37.69
   6  -3 -11  280.00   28.22
   6  -5 -11  142.71   21.79
  -5  11  -6  146.79   22.34
  -6   5 -11  107.50   18.54
  11  -6  -5  171.67   28.27
 -11   6  -5  163.62   25.45
  -6   5 -11  119.14   18.82
   5  11   6  135.56   19.77
  -7 -11   6  104.51    9.71
   7 -11  -6  138.04    9.93
  -6  -7  11  127.04    9.99
   6  -7 -11   64.30    9.17
 -11   6  -7  121.23   22.76
  -7  11  -6   95.45   17.47
   7  11   6   88.38   16.26
   7 -11  -6  154.39   14.24
 -11   6  -7  113.78    8.37
  11  -6  -7  135.44   24.87
   6  -7 -11  110.68   19.01
  -6   7 -11  122.25    8.91
  -6   7 -11  115.43   20.18
   9 -11  -6   41.05    6.05
  -6   9 -11   41.61    6.10
   6  -9 -11   26.04    7.43
  -9  11  -6   51.29   12.58
  11  -6  -9   55.09   16.55
 -11  -6   9   34.57    5.50
  11  -6  -9   14.08    6.22
  -6  -9  11   40.42    6.55
   9 -11  -6   31.29    9.83
  -9  11  -6   51.97   15.62
  -9 -11   6   31.02    6.52
  -9  11  -6   32.94    4.10
 -11  -6   9   35.80    6.32
  -6  -9  11   45.03    6.89
   6  -9 -11   46.71    5.52
  -9 -11   6   36.30    4.57
  -6   9 -11   33.05   11.35
 -11   6  -9   42.97    6.16
   6  -9 -11   44.14    5.95
 -11   6  -9   37.78   14.06
   9 -11  -6   40.72    5.24
  -7 -10 -11   39.16    6.48
   7 -10  11   64.90    6.87
 -10 -11  -7   46.09    7.15
  -7 -10 -11   36.58    6.59
   7  10 -11   76.57   23.37
 -11  -7 -10   33.25   16.02
  10 -11   7   65.12    7.76
  -7 -10 -11   48.94    6.76
  -7 -10 -11   27.65   10.98
 -10 -11  -7   40.52    5.76
 -11   7  10   64.36    7.05
  11   7 -10   70.08   23.19
 -11  -7 -10   43.19   15.55
  10  11  -7   90.02   22.48
 -11  -7 -10   42.98    6.88
 -10 -11  -7   51.94    7.68
 -11  -7 -10   47.61    6.74
  -7 -10 -11   44.15    6.50
 -11  -7  -8   18.23    4.26
  -7  -8 -11   15.83    4.54
  -8 -11  -7   18.81    3.68
  11   7  -8   20.96   12.76
  -8 -11  -7   20.20    5.32
 -11  -7  -8   27.99   13.92
 -11   7   8   31.37    4.63
  -8 -11  -7   25.32    5.59
 -11  -7  -8   34.18    5.71
  -7  -8 -11   18.09    4.64
 -11   7   8   27.51    3.88
  -8  11   7   22.25    9.02
  -7  -8 -11   18.94    4.53
   8  11  -7   21.60   11.55
 -11  -7  -8   16.95    4.73
  -7  -8 -11   20.26   11.14
   7   8 -11   40.61   17.42
   8 -11   7   26.67    5.29
  -7  -8 -11   22.42    4.64
  11   7  -6   41.17   15.65
   7   6 -11   42.90   16.42
  -6 -11  -7   23.96   10.50
  -7  -6 -11   24.90   12.78
   6 -11   7   42.15    5.58
 -11  -7  -6   35.84   13.74
   6  11  -7   30.47   13.54
   6  11  -7   33.74   13.96
  -7  -6 -11   26.77    4.59
  -6  11   7   32.90   12.80
  -6 -11  -7   25.76    5.05
  -7  -6 -11   29.00   12.76
  -6 -11  -7   23.05    4.50
  -7  -4 -11  169.80   27.85
  -4 -11  -7  139.85   20.46
   4  11  -7  103.89   22.83
  -7  -4 -11  167.75   27.31
  11   7  -4  209.71   29.65
  -4  11   7  157.69   24.05
 -11   7   4  115.91   16.62
 -11  -7  -4  159.89   25.44
   7   4 -11  147.76   25.60
   7   2 -11   68.45   18.07
  -7  -2 -11   57.85   16.29
 -11   7   2   64.45   13.76
  -2 -11  -7   42.85   10.32
   2  11  -7   31.94   12.32
 -11  -7  -2   52.87   14.37
  -7  -2 -11   64.48   16.57
  -2  11   7   57.10   14.17
  11   7  -2   68.24   16.33
  -7   0 -11  226.05   29.79
   0  11   7  234.44   28.27
   0  11  -7  279.72   33.41
  11   7   0  254.85   28.35
   7   0 -11  313.72   33.94
 -11   7   0  279.06   29.51
   2  11   7   42.46   11.83
  -7   2 -11   68.91   16.03
   7  -2 -11   62.78   15.85
 -11   7  -2   55.48   14.87
  11   7   2   66.26   13.71
  -2  11  -7   70.51   16.34
  -7   2 -11   68.52   16.08
 -11   7  -4  111.98   20.84
  -7   4 -11  142.54   20.70
  11  -7  -4  117.69   23.08
  -7   4 -11  111.18   19.84
   4  11   7  113.43   17.89
   7  -4 -11  107.64   18.19
  -4  11  -7   88.05   17.74
  -6  11  -7   41.47   12.40
 -11  -7   6   28.80    5.41
  -7  -6  11   27.38    5.42
  -7   6 -11   34.13   11.42
  -7   6 -11   26.92    9.20
  -6  11  -7   28.58   10.74
  -6 -11   7   23.75    5.34
  11  -7  -6   37.64    5.57
   7  -6 -11   12.26    5.44
 -11   7  -6   22.26    4.16
 -11   7  -6   27.78   11.40
  -7   6 -11   31.71    5.07
  11  -7  -6   41.17   16.45
   7  -6 -11   19.72    8.90
   6 -11  -7   36.42    8.52
   7  -8 -11   25.52    4.41
  -7  -8  11   35.90    4.63
  -8 -11   7   25.01    5.71
  11  -7  -8   19.82    7.09
   7  -8 -11   35.22    4.85
  11  -7  -8   44.60   16.20
 -11   7  -8   25.03    4.75
  -7  -8  11   36.22    6.14
   8 -11  -7   23.95    7.85
   8 -11  -7   38.94    5.41
 -11  -7   8   29.30    5.57
  -8  11  -7   37.53    4.73
  -7   8 -11   31.86    5.53
  -7   8 -11   31.18   11.73
  -8 -11   7   30.20    4.86
  -8  11  -7   33.43   11.69
 -11  -7   8   28.61    5.31
  11  -7  -8   37.40    5.78
   8 -11  -7   36.41    5.94
 -11   7  -8   25.98   10.10
  -7  -8  11   33.06    6.29
   7  -8 -11    6.88    6.04
 -10 -11   7   54.84    7.83
 -10  11  -7   59.35    6.85
   7 -10 -11   58.42    6.73
  -7  10 -11   34.37   12.18
   7 -10 -11   55.52    6.93
  -7  10 -11   67.06    7.93
 -10 -11   7   47.08    6.30
   7 -10 -11   25.31    8.00
  -7 -10  11   53.07    7.75
  11  -7 -10   69.99    8.14
  -7 -10  11   53.87    8.16
  10 -11  -7   31.01    8.47
 -11  -7  10   54.62    7.35
  10 -11  -7   75.86    8.74
  11  -7 -10    5.92    7.29
 -10 -11   7   58.67    8.63
 -11  -7  10   54.45    7.95
 -10  11  -7   69.60   18.67
 -11   7 -10   51.11    6.86
 -11   7 -10   67.71   18.27
  -8  -9 -11    3.38    3.38
  -8  -9 -11   10.80    4.60
  -9 -11  -8    1.82    3.54
  -9 -11  -8    3.73    3.77
  11  -8   9    2.15    2.47
 -11  -8  -9   -0.26    3.29
   8  -9  11    7.43    3.05
  -9 -11  -8    3.69    2.77
  -8  -9 -11    3.73    3.17
  -8  -9 -11   -1.86    4.66
 -11  -8  -9   -3.84    3.90
 -11  -8  -9    9.34    4.21
 -11   8   9    5.08    3.14
   8   9 -11    9.51   14.35
  11   8  -9    4.09   10.74
   9  11  -8   -3.65    9.08
  -8  -9 -11   -1.58    8.43
   9 -11   8    9.84    4.08
 -11  -8  -7    2.91    3.93
  -7 -11  -8    3.96    3.61
  11   8  -7    3.15    9.49
   7  11  -8    7.45   10.85
   7 -11   8    0.25    2.67
  -7 -11  -8   10.20    3.57
 -11  -8  -7    7.26    8.34
 -11  -8  -7    4.09    3.19
  -8  -7 -11   11.79    4.08
  -8  -7 -11    4.78    3.68
  -8  -7 -11   -2.78    7.11
  -8  -7 -11   -3.31    3.48
  -7 -11  -8    3.24    3.38
 -11  -8  -7    8.87    3.88
  -7 -11  -8    4.23    3.03
  -8  -7 -11    5.69    8.85
   7  11  -8    5.60    9.64
  -7  11   8    1.55    5.40
   8   7 -11   14.07   12.49
 -11  -8  -5   14.26    9.91
  -8  -5 -11   16.10   13.45
 -11   8   5    5.69    2.73
 -11  -8  -5    5.80    3.29
   8   5 -11    0.79   11.15
   5 -11   8    1.08    2.82
   5  11  -8    2.48   10.19
  -5 -11  -8    8.60    3.93
   5  11  -8   -0.71    7.64
  -8  -5 -11    5.26    3.15
 -11   8   5    7.65    5.76
  -5 -11  -8    6.10    3.18
  -5  11   8    4.47    6.22
  -5 -11  -8    4.83    6.83
  -8  -5 -11   11.16    9.38
  11   8  -5    0.24   11.86
  11   8  -3    7.01    7.43
  -8  -3 -11   25.38   11.17
  -3  11   8   20.61    9.97
   8   3 -11   15.61   11.84
 -11   8   3   16.65    8.05
  -8  -3 -11   32.62   13.56
   3  11  -8   24.11   11.97
  -3 -11  -8   26.45    9.10
  -1  11   8    5.51    6.12
  11   8  -1    9.22    8.07
   1  11  -8   -1.37    5.11
   8   1 -11    4.23   10.72
 -11   8   1   11.29    7.18
  -8  -1 -11   -1.46    5.98
  -1 -11  -8    5.19    5.65
 -11   8   1    4.18    6.20
  -8   1 -11    2.80    6.68
  11   8   1    4.62    6.30
 -11   8  -1    7.12    6.31
  -1  11  -8    6.06    7.11
   8  -1 -11    8.86    8.59
 -11   8  -1    6.80    5.91
   1  11   8    3.47    4.88
 -11   8  -3   29.65    9.86
   3  11   8   21.89    8.21
 -11   8  -3   28.97   11.87
  -8   3 -11   15.87    7.71
  -8   3 -11   16.12   10.30
  -3  11  -8   14.67    7.85
   8  -3 -11   29.59   13.52
  -5  11  -8   -0.02    4.29
 -11   8  -5   -2.53    5.98
  11  -8  -5   10.18    8.68
  11  -8  -5   11.18    5.84
 -11  -8   5    7.50    4.17
  -8   5 -11   -0.16    5.65
   8  -5 -11   -3.95    5.51
   5 -11  -8   -0.75    4.77
  -8   5 -11    1.77    5.09
  -8  -5  11   12.84    4.36
   5 -11  -8    2.86    4.49
  -8   5 -11    5.34    2.42
  -5  11  -8    1.05    4.57
  -5 -11   8    1.93    3.34
  11  -8  -5   10.63    3.73
   8  -5 -11   10.07    6.85
   8  -7 -11    6.05    6.11
  11  -8  -7    4.28    3.22
  -7  11  -8    8.96    7.88
  -8   7 -11    8.39    6.80
   7 -11  -8    2.83    4.43
  -7 -11   8   10.82    4.00
 -11   8  -7    6.94    3.34
  11  -8  -7   -0.48    5.65
  -8  -7  11    7.53    3.82
 -11  -8   7    4.28    3.13
   8  -7 -11    9.64    3.78
 -11   8  -7    6.02    6.85
  11  -8  -7   -3.50    9.00
  -8   7 -11   11.57    3.71
  -8  -7  11    7.25    2.63
  -7 -11   8   10.83    3.69
   7 -11  -8    6.87    3.50
  -8  -7  11    3.70    3.67
  -7  11  -8    4.12    2.48
 -11  -8   7    6.75    3.87
   7 -11  -8   10.68    6.58
 -11   8  -9   11.66    3.90
  11  -8  -9   10.28    4.40
   8  -9 -11   -0.20    8.74
  -9 -11   8    8.67    3.81
   9 -11  -8    2.44    7.00
   8  -9 -11   14.17    4.06
 -11   8  -9   11.75    9.93
  -8   9 -11   16.56    9.63
  11  -8  -9   -1.11    7.62
 -11  -8   9    8.67    4.51
  -8  -9  11    1.76    3.19
   9 -11  -8   12.43    4.90
   8  -9 -11   14.31    3.94
  -9  11  -8    8.33    8.38
  -8   9 -11   11.64    3.90
  -9 -11   8   12.02    4.87
   9 -11  -8   12.45    4.71
  -8  -9  11    9.39    3.23
  -9  11  -8   11.90    4.23
 -11  -8   9    6.58    3.48
  -8  -9  11    3.95    3.52
 -10 -11  -9   23.35    5.94
  -9 -10 -11    3.33    6.72
 -11  -9 -10   31.22    6.14
  -9 -10 -11   23.01    5.56
  10  11  -9   37.77   16.48
 -10 -11  -9   23.15    5.12
   9 -10  11   31.34    5.10
  10 -11   9   27.32    5.35
  11  -9  10   32.20    5.25
  -9 -10 -11   20.31    5.90
 -11  -9 -10   25.11    5.90
  -9 -10 -11   16.89    4.84
  11   9 -10   45.29   20.26
 -11  -9 -10   25.64    6.33
   9  10 -11   31.90   17.75
 -10 -11  -9   14.12    5.53
  -9 -10 -11   24.96    5.43
  -8 -11  -9    5.10    4.26
  11  -9   8    4.49    2.82
  -9  -8 -11    2.63    6.92
  -9  -8 -11    1.49    4.05
  -8 -11  -9    4.96    3.72
  -8 -11  -9   -0.44    4.00
   9   8 -11    7.79   12.29
  -9  -8 -11    6.19    3.81
  -9  -8 -11    7.36    3.80
  11   9  -8    7.04   11.76
 -11  -9  -8    5.17    3.56
   8 -11   9    5.07    3.30
   8  11  -9   10.57   13.58
 -11  -9  -8    1.66    3.78
 -11  -9  -8    8.59    4.57
  -9  -8 -11    1.50    3.15
  -8 -11  -9    5.98    3.36
   6  11  -9   21.53   13.04
  -9  -6 -11   10.25    8.36
  -9  -6 -11   13.54    4.25
  -6  11   9    9.30    8.47
  -6 -11  -9    1.82    5.53
  -9  -6 -11    0.95    7.72
   6  11  -9   14.60    8.99
  -6 -11  -9    6.46    4.03
  -6 -11  -9    5.24    3.58
   6 -11   9   19.36    4.38
  11   9  -6   33.44   14.98
 -11  -9  -6    8.59    3.42
  -6 -11  -9    9.71    3.03
  -9   6  11   19.37    3.55
  -9  -6 -11   10.68    3.54
  -6 -11  -9   10.79    4.44
 -11  -9  -6   14.78    4.48
 -11  -9  -6   10.42    3.63
   9   6 -11   29.74   15.70
  -9  -6 -11   10.19    3.78
  -4 -11  -9   18.32    4.16
  -9  -4 -11   21.25    5.09
   4  11  -9   21.42   11.65
   9   4 -11   39.25   14.56
  11   9  -4   48.49   16.12
   4 -11   9   41.27    5.59
  -4 -11  -9   20.33    8.92
  -4 -11  -9   32.50    6.45
  -4 -11  -9   31.82    5.18
 -11  -9  -4   30.69    5.59
  -9  -4 -11   22.16   11.67
  -9  -4 -11   26.67   11.92
  -4  11   9   36.09   12.71
  -4 -11  -9   35.67    5.76
  -9  -4 -11   25.73    4.64
  11   9  -2   32.88   12.70
  -9  -2 -11   45.02    6.37
  -9  -2 -11   34.46   13.09
 -11   9   2   30.10   11.11
  -2 -11  -9   40.65   11.33
   2  11  -9   23.53   10.50
  -9  -2 -11   47.93   15.41
   9   2 -11   43.90   17.58
  -2  11   9   27.32   10.07
  -9   0 -11  117.82   22.05
   9   0 -11  141.89   26.20
   0  11  -9  108.23   20.21
 -11   9   0  139.75   21.77
   0  11   9  103.67   17.24
 -11   9   0  128.49   22.61
  11   9   0  122.99   20.04
  -2  11  -9   32.84   11.12
  -2 -11   9   43.51    6.22
 -11  -9   2   43.99    6.01
 -11   9  -2   33.34   12.10
   2 -11  -9   42.61    6.66
  11  -9  -2   42.39    5.46
  -9   2 -11   26.08   11.71
  -9   2 -11   37.16   12.09
 -11   9  -2   31.44   11.28
  -2  11  -9   33.84   10.33
  -9  -2  11   44.72    5.98
   9  -2 -11   50.84   14.69
   9  -4 -11   26.07   12.06
  -4  11  -9   30.44    4.38
   4 -11  -9   28.42    5.77
  -9   4 -11   31.53   11.03
  -4 -11   9   22.63    4.88
  -4 -11   9   18.38    4.10
 -11  -9   4   23.41    5.12
  -9   4 -11   23.88    4.42
 -11   9  -4   14.35    7.61
  -9   4 -11   23.17   10.72
  11  -9  -4   36.57    8.80
   9  -4 -11    0.49    5.58
  11   9   4   11.66    7.07
   4 -11  -9   19.35    5.09
 -11   9  -4   27.34    4.09
  -9  -4  11   25.52    5.22
  -4  11  -9   25.93   10.69
  11  -9  -4   46.38   16.05
 -11   9  -4   21.48    8.65
  11  -9  -4   37.01    5.92
  -6  11  -9   24.14    9.80
 -11   9  -6   38.63    5.62
  -6 -11   9   34.99    6.29
   9  -6 -11   19.18    8.38
  -9   6 -11   31.02    5.42
  -9  -6  11   29.23    4.22
 -11  -9   6   28.95    5.87
  -6  11  -9   32.56    5.00
  -9   6 -11   29.59   12.37
   9  -6 -11    8.66    5.84
   9  -6 -11   44.84    5.79
 -11  -9   6   27.91    4.91
   6 -11  -9   38.24    6.66
   6 -11  -9   29.03    8.06
  -6 -11   9   40.92    6.02
  -9  -6  11   37.09    6.40
   6 -11  -9   37.04    5.75
  11  -9  -6   35.83    5.81
  11  -9  -6   19.80    8.95
  11  -9  -6   42.93   15.58
 -11   9  -6   38.55   14.30
 -11  -9   8    9.01    3.60
  -8 -11   9   12.10    4.41
   9  -8 -11   11.76    3.79
 -11   9  -8   19.83    4.55
  -8  11  -9   10.92    4.09
  -9  -8  11    4.19    3.56
   8 -11  -9   20.85    5.43
  -9   8 -11   13.55    4.34
 -11   9  -8   25.95   12.90
   8 -11  -9    9.37    7.61
 -11  -9   8   13.11    4.68
  -9   8 -11   10.71    8.26
  -8  11  -9    7.84    8.91
  -8 -11   9   12.44    4.88
  11  -9  -8   -0.59    6.01
   8 -11  -9   12.96    4.17
  -9  -8  11   10.62    3.33
   9  -8 -11    0.80    6.59
  11  -9  -8   12.96    4.26
  -9 -10  11   29.65    6.37
  10 -11  -9   11.91    7.21
   9 -10 -11   36.41    6.23
 -10  11  -9   28.70   12.84
  11  -9 -10   30.50    6.14
 -11   9 -10   16.07    8.04
   9 -10 -11    3.22    8.55
 -11  -9  10   31.44    6.02
  -9  10 -11   36.18    6.39
 -10 -11   9   31.34    7.26
 -11  -9  10   29.74    6.40
  11  -9 -10    4.94    7.72
  10 -11  -9   36.84    6.80
 -10  11  -9   28.16    5.60
 -10 -11   9   26.48    5.66
 -11   9 -10   34.28    6.69
 -10 -11   9   30.52    6.33
  -9  10 -11   34.70   12.01
  -9 -10  11   22.14    6.42
  -9 -10  11   23.40    5.47
  -9 -11 -10   -0.42    3.84
  10   9 -11   -4.67   10.64
   9  11 -10   -0.05   12.64
 -10  -9 -11    5.15    3.91
 -11 -10  -9    5.84    4.68
  -9 -11 -10    6.51    4.68
  10  -9  11   12.44    3.52
  -9 -11 -10   -4.67    3.94
 -10  -9 -11    2.18    3.97
  11 -10   9   11.23    3.93
 -10  -9 -11    2.72    3.49
 -11 -10  -9    2.86    3.72
   9 -11  10    5.10    3.75
 -11 -10  -9    6.35    3.89
 -10  -9 -11   13.11    9.86
  11  10  -9    6.03   11.92
  -7 -11 -10   -3.66    3.11
  -7 -11 -10    5.27    4.05
 -10  -7 -11    1.92    3.20
   7 -11  10    5.68    3.41
 -10   7  11    2.53    2.62
  -7 -11 -10    0.61    3.45
 -10  -7 -11    3.97    3.68
  -7 -11 -10    0.70    4.24
  10   7 -11    5.79   12.90
  11 -10   7    0.98    2.88
   7  11 -10    6.87   10.45
 -10  -7 -11    0.37    8.52
 -11 -10  -7    8.38    3.99
  -7 -11 -10   -2.48    8.98
 -11 -10  -7    3.39    3.11
 -11 -10  -7    0.20    3.60
  11  10  -7    6.86   13.14
 -10  -7 -11   -4.53    7.74
   7  11 -10   -4.22   10.31
  -5 -11 -10   -5.49    5.15
 -10  -5 -11   -0.67    3.15
 -10  -5 -11    5.80    3.73
  10   5 -11  -13.29   12.84
 -11 -10  -5   -7.31    3.22
 -10  -5 -11   -1.84    8.97
 -10   5  11    1.06    2.94
  -5 -11 -10   -9.04    7.83
  -5  11  10    0.69    6.74
   5 -11  10    3.12    2.64
  -5 -11 -10    2.64    3.80
   5  11 -10    7.60    9.07
 -11 -10  -5   -1.89    3.53
 -10  -5 -11   -7.81    8.30
  -5 -11 -10    1.06    2.91
  11  10  -5    6.13   10.25
 -11 -10  -5    0.55    3.18
  -5 -11 -10    3.09    3.80
 -11 -10  -3   10.99    3.39
   3 -11  10   23.16    5.02
 -11 -10  -3    6.09    2.86
 -10  -3 -11   10.29    8.95
 -10  -3 -11    5.21    4.07
 -11  10   3   16.77   11.35
  10   3 -11   35.32   14.06
  -3 -11 -10    5.81    3.49
  -3 -11 -10   11.57    4.09
   3  11 -10   10.60    7.04
  -3 -11 -10    5.48    5.58
 -10  -3 -11   13.04    3.74
 -10  -3 -11   14.55    9.59
  -3 -11 -10    8.42    4.50
  -3  11  10   21.31    9.18
  11  10  -3   28.10   12.60
 -11 -10  -3   11.54    4.43
 -10  -3 -11    9.54    3.94
 -10   3  11   21.86    4.57
 -10  -1 -11   18.10   10.26
  10   1 -11    2.72    4.81
 -11 -10  -1   17.17    3.99
  11  10  -1   20.32    7.32
  -1  11  10   14.40    7.17
  11 -10   1   28.73    4.92
 -11  10   1   33.08   12.82
   1  11 -10   23.45   10.60
  -1 -11 -10   18.80    4.99
 -11 -10  -1   19.90    4.23
   1 -11  10   28.20    4.76
   1  11 -10   22.06    4.27
  10   1 -11   24.47   11.52
 -10   1  11   27.33    5.20
 -11 -10  -1   16.18    4.22
 -10  -1 -11   17.26    4.92
 -10  -1 -11   24.33    4.83
 -10  -1 -11    5.92    4.41
  -1 -11 -10   10.26    7.50
  -1 -11  10   21.59    4.94
 -10   1 -11   22.00    4.25
  -1  11 -10   25.42   10.19
 -11 -10   1   20.17    4.66
 -11  10  -1   35.03   11.87
   1 -11 -10   26.28    6.34
  10  -1 -11    5.59    4.71
  -1  11 -10   36.94    5.19
 -10   1 -11   16.24    4.72
 -11  10  -1   34.02   12.47
  10  -1 -11   27.49   11.28
 -10   1 -11   22.97    5.10
 -10  -1  11   39.34    6.42
 -10   1 -11   15.80    9.15
 -11 -10   1   22.88    4.34
  11 -10  -1   42.19    5.93
  11 -10  -3    7.40    7.30
 -11 -10   3   19.95    4.80
 -10   3 -11   10.72    8.02
  11 -10  -3   18.75    4.86
  -3  11 -10   18.06    3.83
  10  -3 -11    2.48    5.86
 -10   3 -11    3.54    6.55
 -11  10  -3   18.05    3.30
  -3 -11  10   17.18    4.80
   3 -11 -10   23.26    5.37
  10  -3 -11   17.18    9.92
 -11  10  -3   15.82    8.46
 -10   3 -11   16.59    4.10
 -10  -3  11   11.06    3.87
  -3  11 -10   10.90    6.40
  11  10   3    8.93    6.31
 -11  10  -3   10.74    7.16
   3 -11 -10   16.08    6.67
  -3 -11  10   14.72    4.15
   5 -11 -10    2.61    6.46
 -10   5 -11    2.86    2.98
  -5 -11  10    1.30    2.94
  10  -5 -11    1.42    6.73
 -11 -10   5   -1.11    3.39
 -11  10  -5    4.38    7.22
 -10  -5  11   -1.15    3.27
  -5  11 -10   -1.93    2.68
   5 -11 -10   -0.54    2.57
 -11  10  -5    3.59    3.01
  11 -10  -5    2.05    5.87
  11 -10  -5    2.90    3.18
 -10  -5  11    0.92    2.57
  -5  11 -10    7.26    6.24
  11 -10  -5    1.59   12.17
   5 -11 -10   -0.40    4.71
  -5 -11  10    2.39    3.21
 -10   5 -11  -10.18    8.97
 -10  -7  11   12.38    4.94
 -11  10  -7   10.70    3.74
 -10   7 -11    5.51    3.64
   7 -11 -10   -0.95    5.19
 -11  10  -7    0.81    5.75
  10  -7 -11   -0.25    6.89
 -11 -10   7    8.30    3.65
  -7  11 -10    8.45    3.63
  -7 -11  10    6.69    4.23
  11 -10  -7    3.06    6.82
  10  -7 -11   10.24    4.09
  11 -10  -7   10.12    4.35
 -11 -10   7    6.59    4.20
   7 -11 -10    7.08    5.99
   7 -11 -10    6.96    3.10
  -7 -11  10    0.79    3.25
 -10  -7  11   11.96    3.52
  -7  11 -10   19.69   10.52
 -10   7 -11   13.04    9.47
 -10   9 -11   15.23    5.19
  10  -9 -11   18.05    4.84
   9 -11 -10   15.33    4.90
 -11 -10   9    8.66    4.25
 -11 -10   9   11.09    4.80
  -9 -11  10    6.77    4.54
 -10  -9  11    1.58    3.03
  -9 -11  10   11.08    3.95
  11 -10  -9   13.91    4.95
 -11  10  -9   10.19    8.02
 -11  10  -9   11.91    4.10
 -10   9 -11   15.84   10.16
   9 -11 -10    6.99    6.44
   9 -11 -10   14.02    4.78
  11 -10  -9    1.54    6.74
  10  -9 -11    5.04    7.43
 -10  -9  11    9.01    4.65
  -9  11 -10    7.47    3.83
  -9 -11  10   11.76    4.91
  -9  11 -10    8.53    7.98
 -11 -10 -11   34.77    7.52
 -11 -11 -10   36.47    6.55
 -10 -11 -11   41.01    7.53
 -11 -10 -11   37.50    7.07
 -10 -11 -11   37.72    6.70
  11 -11  10   33.29    6.01
  10 -11  11   43.33    6.56
 -11 -10 -11   28.36    6.34
 -11 -11 -10   45.24    7.70
 -11 -11 -10   25.65    6.13
  11 -10  11   51.15    6.62
 -10 -11 -11   44.40    8.16
 -11  -8 -11   79.25    9.26
  -8 -11 -11   69.66    8.51
 -11  -8 -11   49.48   18.37
  -8 -11 -11   79.42    7.77
   8 -11  11   88.02    9.00
 -11 -11  -8   69.10    7.91
  -8 -11 -11   75.42    9.60
 -11 -11  -8   85.79   10.05
 -11  -8 -11   71.80    8.48
  11  11  -8   76.73   21.34
 -11   8  11   86.91    8.14
 -11 -11  -8   74.51    9.36
   8  11 -11   36.45   13.45
   8  11 -11   68.02   20.09
 -11  -8 -11   67.32    8.69
  -8 -11 -11   59.23   16.23
  11   8 -11   65.33   25.28
  11 -11   8   79.09    8.98
  -8 -11 -11   67.70    8.17
 -11  -6 -11   56.94   17.27
  -6 -11 -11   64.35    7.70
 -11  -6 -11   62.95    8.07
 -11 -11  -6   67.87    8.87
 -11  -6 -11   58.78    7.04
 -11 -11  -6   74.28    8.44
 -11   6  11   84.89    8.72
   6 -11  11   81.84    8.41
  11   6 -11   74.26   22.61
  11  11  -6   79.88   23.92
  -6 -11 -11   63.83    8.26
  -6 -11 -11   42.85   14.51
   6  11 -11   45.49   14.88
  -6 -11 -11   61.09    7.99
  -6 -11 -11   75.78    8.43
 -11 -11  -6   67.25    7.42
 -11  -6 -11   52.53   17.65
  11 -11   6   73.76    8.73
  -4 -11 -11   26.99    5.80
 -11   4  11   59.20    7.57
  11   4 -11   49.03   19.42
   4 -11  11   51.32    6.71
 -11  -4 -11   15.28    5.78
 -11  -4 -11   12.91   11.25
  -4 -11 -11   37.43    6.58
   4  11 -11   46.26   14.97
 -11  -4 -11   42.40   15.20
  11   4 -11   10.70    6.25
 -11  11   4   55.78   17.20
 -11 -11  -4   34.10    5.91
 -11  -4 -11   29.44    5.45
  -4 -11 -11   26.62   10.89
 -11  -4 -11   34.09    4.69
  11  11  -4   55.32   17.18
  -4 -11 -11   29.08    5.09
 -11 -11  -4   23.78    5.47
  -4 -11 -11   34.01    5.85
  -2 -11 -11  120.12    8.85
 -11  -2 -11   84.36   19.65
   2  11 -11   75.40   16.80
 -11 -11  -2   88.25    8.50
 -11  -2 -11  107.88   10.48
  11  11  -2  109.18   21.33
  11   2 -11  124.36   26.67
  -2 -11 -11  117.25    9.87
 -11  -2 -11  108.34    9.26
 -11 -11  -2  107.00   10.04
  11 -11   2  113.58    8.64
 -11  -2 -11   37.02    9.31
 -11   2  11  119.58   10.32
   2  11 -11  114.35    9.34
 -11  -2 -11  101.70   22.64
  -2 -11 -11   91.81    8.66
 -11  -2 -11  112.28    7.49
 -11  11   2  110.78   21.91
  -2 -11 -11  102.50   18.50
   2 -11  11  119.52    9.88
 -11 -11  -2  109.05    9.73
  11   0 -11  102.13   23.63
 -11   0 -11   96.10   19.48
 -11  11   0   74.14   18.09
 -11   0 -11  119.92   10.69
 -11 -11   0  124.90    8.88
 -11 -11   0  106.66    9.24
   0 -11  11   85.24    8.52
   0  11 -11   93.91    8.41
  11  11   0   80.35   19.99
   0 -11 -11  134.28   10.72
 -11 -11   0   99.83    9.55
 -11   0  11   86.41    9.17
 -11   0 -11  116.21    8.66
 -11   0 -11  114.45    8.43
 -11   0 -11   63.14    9.70
  11 -11   0   88.93    8.68
   2 -11 -11   68.57    9.64
   2 -11 -11   87.35    9.39
  11 -11  -2  102.32    9.54
 -11   2 -11   97.70    8.88
 -11  -2  11   98.85   10.05
  -2 -11  11  103.24    9.80
 -11  11  -2   78.53   17.93
  -2  11 -11   95.14    8.44
  11  -2 -11  102.49   21.99
 -11 -11   2   80.76    7.49
 -11   2 -11   91.92    6.67
  11 -11  -2   54.72   14.47
  11  11   2   61.95   16.46
 -11  11  -2   78.19   17.97
 -11   2 -11   88.83   18.82
 -11 -11   2   85.17    7.10
 -11  -2  11   95.66    6.71
 -11 -11   2   73.07    8.87
 -11   2 -11   96.45    9.55
 -11   4 -11   71.02    8.04
   4 -11 -11   57.34   10.04
 -11  11  -4   84.09   19.90
  11  -4 -11   93.30   21.58
  -4 -11  11   84.26    9.17
  11 -11  -4   89.66   22.60
 -11  11  -4   84.23    6.62
   4 -11 -11   83.83    8.84
 -11  -4  11   56.81    6.38
  -4 -11  11   76.93    8.93
 -11 -11   4   50.04    7.51
 -11  -4  11   73.79    8.94
  -4  11 -11   63.55    7.22
   4 -11 -11   74.32    6.59
  11 -11  -4   61.98   11.57
 -11  11  -4   83.15   16.66
  11 -11  -4   75.54    8.61
 -11   4 -11   53.96   16.88
 -11  11  -6   79.65    7.88
 -11 -11   6   82.94    9.50
 -11  -6  11   80.96    8.14
   6 -11 -11   94.79    9.14
 -11  -6  11   93.94   10.68
  11  -6 -11   16.89    7.62
  -6  11 -11   63.31   15.49
  11 -11  -6  105.57   10.60
  11 -11  -6   33.89   11.55
   6 -11 -11   56.00   10.94
 -11   6 -11   95.20    9.61
  -6 -11  11   75.59    9.31
 -11  11  -6   78.75   19.80
 -11 -11   6   77.33    7.06
  -6  11 -11   93.80    8.65
 -11   6 -11   65.20   18.54
  11  -6 -11  111.27    9.99
  -6 -11  11   76.85    9.61
   6 -11 -11   85.46    8.23
 -11 -11   8   69.08    9.43
  -8 -11  11   66.60    9.71
  -8 -11  11   80.76    8.78
   8 -11 -11   42.46    9.89
 -11  11  -8   62.60   18.04
  11  -8 -11   88.87    9.63
  -8 -11  11   69.09    9.04
  -8  11 -11   81.95    8.80
  -8  11 -11   51.81   14.59
  11 -11  -8   87.79   10.09
 -11  11  -8   75.61    8.33
   8 -11 -11   89.64    9.18
 -11  -8  11   72.75    8.32
 -11   8 -11   65.67   16.47
 -11 -11   8   98.01    9.63
 -11  -8  11   66.36    8.90
  11 -11  -8   24.21    9.36
 -11   8 -11   93.33    9.70
  11  -8 -11   14.70    9.19
   8 -11 -11   75.15    7.91
  10 -11 -11   52.79    7.90
  11 -10 -11   41.50    7.42
  11 -11 -10   24.13   10.94
 -11 -11  10   42.23    7.37
 -11 -10  11   43.32    8.17
 -11  10 -11   50.01    7.84
 -10  11 -11   50.56    7.78
 -10 -11  11   34.46    7.15
 -10 -11  11   30.95    6.35
 -11 -10  11   33.42    6.17
  11 -10 -11    9.59    8.21
 -11 -11  10   33.44    6.68
  10 -11 -11   13.17    7.78
  11 -11 -10   57.66    8.41
 -11  11 -10   44.96    7.15
   0   0 -12  449.12   41.09
   0  12   0  418.64   41.98
  12   0   0  494.70   44.50
 -12   0   0  437.85   33.35
 -12   0   2  222.31   21.10
   2  12   0  191.58   29.14
  -2  12   0  227.56   32.94
  12   0  -2  244.18   32.07
   0  -2 -12  193.49   28.11
 -12   0  -2  188.19   24.15
   0   2 -12  233.01   29.25
  12   0   2  212.58   27.59
   4  12   0   21.19   10.41
 -12   0  -4   30.76   11.81
  12   0  -4   26.56   14.14
   0   4 -12   23.91   10.32
   0  -4 -12   28.27   11.73
  -4  12   0   13.13    9.32
 -12   0  -6   29.36   11.90
   0  -6 -12   15.63    8.30
   0   6 -12   27.36    9.87
  12   0  -6   24.24   13.54
   6  12   0   21.79   11.76
  -6  12   0   26.27   12.69
   0  -8 -12  187.57   11.20
   0   8 -12  159.23   22.03
 -12   0  -8  174.23   25.52
   8  12   0  146.03   25.55
   8 -12   0  165.19   10.49
  12   0  -8  208.14   32.08
   0   8 -12  184.44   11.16
  -8  12   0  164.38   27.75
 -12   0   8  181.41   11.82
 -12   0  -8  210.02   10.37
   0  -8 -12  187.67   27.20
 -12   0  10   -1.62    2.53
 -12   0 -10    4.18    6.15
 -12   0 -10    0.57    3.13
 -12   0 -10    1.65    3.12
  10 -12   0    0.91    3.04
  12   0 -10    4.41   11.49
 -12   0 -10   -0.68    2.88
  12   0 -10    0.28    4.80
 -12   0  10   -1.76    3.20
   0  10 -12    0.07    2.86
   0 -10 -12    0.21    4.87
  10  12   0   -1.64    6.40
 -10 -12   0    2.43    3.14
   0 -10  12   -0.11    3.22
   0 -10 -12   -4.65    6.95
 -12   0 -10   -1.01    3.40
 -10  12   0    9.79    9.24
 -10 -12   0    2.20    3.65
   0 -10 -12    1.49    2.59
 -11 -12  -1   11.56    4.21
 -12  -1 -11    9.57    4.14
  -1 -11 -12    5.30    3.13
  -1 -11 -12   15.41    5.92
 -11 -12  -1    9.67    3.94
   1 -11  12    8.99    3.65
  11 -12   1    4.07    3.88
 -12  -1 -11    2.56    4.50
 -12   1  11    3.46    3.71
  11  12  -1    5.23    8.39
 -12  -1 -11   16.22   11.96
 -11 -12  -1   10.78    4.23
 -12  -1 -11   13.55    3.90
  12   1 -11   -4.68    6.91
  12   1 -11    1.99   13.31
 -11  12   1   -4.13    9.15
 -12  -1 -11   22.95   13.44
   1  11 -12    4.53    3.27
 -12   1  11    2.54    2.29
 -12  -1 -11    8.50    4.16
 -12  -1  -9   23.76    5.35
  -9  12   1   16.85   10.34
   9 -12   1   24.07    4.49
  -1  -9 -12   19.83   10.28
 -12  -1  -9   17.29    4.09
   1   9 -12   25.72    5.06
 -12   1   9   26.40    3.97
   1   9 -12   20.38    7.41
 -12   1   9   25.29    5.35
  12   1  -9   16.72   10.39
   9  12  -1   15.28    7.88
 -12  -1  -9   26.01    4.29
  -9 -12  -1   19.37    4.88
 -12  -1  -9   16.00    9.10
  -9 -12  -1   25.18    5.26
   1  -9  12   19.74    3.90
  -1  -9 -12   25.58    6.63
 -12  -1  -9   21.18    4.99
   7  12  -1   81.16   20.44
  -7  12   1   75.75   18.88
   1   7 -12   82.18   16.13
  12   1  -7   81.95   21.14
   7  12  -1   88.06   16.36
  -1  -7 -12   58.04   16.19
  12   1  -5  445.01   46.24
   1   5 -12  395.25   37.76
   5  12  -1  373.29   41.25
  -5  12   1  431.66   43.90
  -1  -5 -12  298.69   35.54
   1   3 -12  239.53   29.86
 -12  -1  -3  271.16   30.12
  12   1  -3  282.93   34.71
 -12   1   3  248.79   21.28
   3  12  -1  231.70   31.32
  -1  -3 -12  278.84   33.55
  -3  12   1  243.96   32.98
 -12   1   1  453.88   32.65
  12  -1   1  648.57   50.67
   1  12  -1  533.60   48.42
  -1  12   1  469.84   44.55
   1   1 -12  559.91   45.77
  12   1  -1  545.65   47.58
  -1  -1 -12  649.61   49.47
  -1  -1 -12  569.36   32.18
  12   1   1  629.92   47.90
  12  -1  -1  605.54   49.80
   1  -1 -12  551.85   45.09
  -1   1 -12  498.50   43.35
 -12   1  -1  439.72   35.24
  -1  12  -1  543.53   46.96
   1  12   1  556.94   47.56
   1  -3 -12  248.24   31.23
 -12   1  -3  239.31   28.25
   3  12   1  245.51   32.26
  12  -1  -3  267.82   34.30
  -3  12  -1  216.01   31.12
  12   1   3  264.94   30.87
  -1   3 -12  230.67   28.45
  12   1   5  368.41   34.09
  -5  12  -1  429.54   42.93
  12  -1  -5  463.11   46.84
  -1   5 -12  420.12   37.48
   5  12   1  321.95   37.39
   1  -5 -12  371.11   38.09
 -12   1  -5  377.10   38.91
  12  -1  -7   60.82   17.78
   1  -7 -12   53.64   14.57
 -12   1  -7   49.96   15.33
  -7  12  -1   61.40   17.47
   7  12   1   56.60   17.04
  -1   7 -12   60.44   14.29
 -12   1  -9   26.29    5.44
   9  12   1   44.07   14.91
   1  -9 -12    5.10    5.62
 -12  -1   9   37.57    5.10
 -12   1  -9   30.49   10.90
  12  -1  -9   11.13    6.29
  -1  -9  12   33.90    5.09
  12  -1  -9   33.53   14.17
 -12   1  -9   27.57    4.90
 -12   1  -9   24.98    5.22
   1  -9 -12   32.09    6.35
  -9 -12   1   21.82    3.85
 -12   1  -9   19.79   11.34
   1  -9 -12   27.34   11.38
  -9 -12   1   22.66    4.54
   9 -12  -1   33.51    5.51
  -9  12  -1   35.71   13.38
 -12   1  -9   29.04    4.50
  -9 -12   1   25.45    4.44
 -12  -1   9   33.13    6.11
  -1   9 -12   28.51    5.11
  11  12   1   11.55    8.38
 -11 -12   1   17.22    4.11
 -12   1 -11   10.05    3.74
 -11  12  -1   11.96    6.90
 -11  12  -1   -7.48    9.85
 -12   1 -11    9.33    8.07
 -12  -1  11    4.12    2.29
   1 -11 -12   23.12    6.45
 -12   1 -11    8.02    5.13
 -12   1 -11   12.47    3.94
  11 -12  -1    5.53    4.09
   1 -11 -12    4.58    4.79
  12  -1 -11   -0.84    6.32
  12  -1 -11    7.86   10.90
  -1  11 -12    6.30    3.24
 -12   1 -11   13.91    4.56
  -1 -11  12    3.41    3.16
 -12  -1  11    6.63    4.33
 -11 -12   1   12.66    4.52
  10  12  -2   13.92   11.06
 -12  -2 -10   20.41    9.71
 -10 -12  -2   21.13    4.73
 -12   2  10   28.97    4.23
  -2 -10 -12   25.32    4.60
  12   2 -10   25.12   13.74
  10 -12   2   23.39    4.67
  -2 -10 -12   29.27    6.77
   2 -10  12   25.00    4.52
   2  10 -12   27.99    5.21
  12   2 -10    5.47    4.55
  -2 -10 -12   17.15    9.80
 -10  12   2   14.42   10.09
 -12  -2 -10   18.81    4.62
 -12  -2 -10   21.19    4.03
 -10 -12  -2   18.45    4.83
 -12  -2 -10   22.31    5.10
  -2 -10 -12   22.96    4.48
 -12   2  10   30.51    5.87
 -12  -2 -10   14.58    9.49
 -12  -2 -10   21.24    3.91
  10  12  -2   19.33   10.80
 -12  -2 -10   21.01    5.23
 -12   2   8   13.23    4.35
  -8  12   2   17.10   11.14
  -8 -12  -2   18.27    4.56
   2   8 -12   16.56    3.86
 -12  -2  -8   15.19    9.45
   8  12  -2    0.75    7.64
  -8 -12  -2   21.08    4.58
  -2  -8 -12   25.49    5.48
 -12  -2  -8   28.18    4.86
   2   8 -12   11.72    8.21
  12   2  -8   27.11   14.72
  -2  -8 -12   13.25    7.21
   8  12  -2    2.14    6.69
   2   6 -12    1.43    6.01
  -6  12   2    7.11    8.04
   6  12  -2    8.82    8.44
  -2  -6 -12    7.67    5.89
  12   2  -6   10.03    8.95
   2   4 -12   45.15   13.76
   2   4 -12   32.27   10.44
  -2  -4 -12   24.08   12.37
   4  12  -2   18.41   10.58
  12   2  -4   15.20    9.43
  -4  12   2   23.32   10.05
  12   2  -2   26.34   12.92
  -2  -2 -12   25.53   11.91
  -2  12   2   34.95   13.80
   2   2 -12   39.25   13.54
   2   2 -12   31.36   11.79
  -2  -2 -12   26.05    8.99
   2  12  -2   30.23   13.05
 -12   2   2   33.16    8.60
 -12   2   0  131.95   19.03
   0  12   2  111.42   21.95
   2   0 -12  135.35   18.66
  12  -2   0  150.36   26.21
   0  12  -2  134.06   24.13
  -2   0 -12  111.07   20.59
   2   0 -12  130.14   21.86
  -2   0 -12  105.64   15.14
  12   2   0  114.72   21.51
 -12   2  -2   25.20   10.25
  -2  12  -2   29.43   12.39
   2  12   2   16.40    9.90
  12  -2  -2   38.16   15.46
  12   2   2   16.00   10.91
  -2   2 -12   37.59   11.97
   2  -2 -12   34.58   13.28
 -12  -2   2   29.26    8.62
  -2   4 -12   26.19    9.98
 -12   2  -4   46.58   13.81
  12   2   4   36.10   13.41
  12  -2  -4   54.41   17.23
   4  12   2   24.81   11.19
  -4  12  -2   44.32   13.92
   2  -4 -12   32.07   10.63
 -12   2  -6   18.29    9.06
  -2   6 -12   17.12    8.53
  12   2   6   24.37    9.02
  12  -2  -6    8.54    8.60
   2  -6 -12   19.27    9.23
  -6  12  -2    6.12    7.07
   6  12   2    9.26    5.54
   2  -8 -12    4.22    5.23
   2  -8 -12    4.42    4.13
 -12   2  -8    4.26    6.59
 -12  -2   8   27.46    4.27
  -2   8 -12   14.18    7.14
 -12   2  -8   11.17    3.66
  -2   8 -12   24.23    4.58
 -12   2  -8   12.45    3.92
   8 -12  -2   21.40    4.65
   8 -12  -2   17.07    7.45
  -8  12  -2   24.49   11.62
  12  -2  -8   20.49   12.82
   8  12   2   14.10    9.45
 -12  -2   8   25.59    4.98
  -2  -8  12   21.65    4.83
 -12   2  -8   10.85    3.93
 -12  -2  10   27.44    5.91
 -10  12  -2   12.78    8.31
  12  -2 -10   32.73   13.71
  -2  10 -12   23.92    4.92
 -10 -12   2    7.29    3.32
  10  12   2   13.16   11.27
 -12  -2  10   19.58    4.21
  -2 -10  12   22.23    5.45
   2 -10 -12    7.55    4.52
  12  -2 -10    2.22    5.04
 -12   2 -10   21.27    3.63
  -2 -10  12   18.54    4.63
 -12   2 -10   17.55    4.30
 -10 -12   2   11.53    3.52
 -12   2 -10   19.60   10.81
 -12   2 -10   33.90   11.90
  10 -12  -2   21.29    4.87
   2 -10 -12   15.74    4.89
 -12   2 -10   14.76    4.53
 -10 -12   2   14.40    3.80
 -12   2 -10    7.36    7.57
  -3 -11 -12   -1.18    3.23
  11  12  -3    4.49    8.79
  11 -12   3    3.34    2.88
 -11 -12  -3   -3.09    2.62
 -11 -12  -3    2.57    3.28
  12   3 -11   11.44   12.70
  -3 -11 -12   -3.40    5.21
 -11  12   3   -8.48    9.65
 -12  -3 -11   -6.00   10.24
 -12  -3 -11    0.02    3.22
  -3 -11 -12    0.42    7.98
 -12  -3 -11    0.34    3.71
 -12  -3 -11   -3.78    2.35
 -12   3  11    1.60    3.54
  11  12  -3   -4.48    7.80
 -12  -3 -11   -2.74    7.03
  12   3 -11   -1.20    6.03
 -11 -12  -3    7.73    3.79
 -12  -3 -11    3.62    3.77
 -12  -3 -11    2.75    2.66
   3 -11  12    8.04    3.61
  -3 -11 -12    1.27    3.55
  -3  -9 -12   31.92    5.06
 -12   3   9    9.59    3.12
 -12  -3  -9   31.22    5.53
  -3  -9 -12   22.36   11.06
 -12  -3  -9   33.16    5.04
 -12  -3  -9   29.36   14.87
   3  -9  12   17.47    3.52
 -12   3   9    9.14    4.07
   9  12  -3   12.32   10.25
  -9 -12  -3   27.14    5.39
 -12  -3  -9   28.84    5.59
  12   3  -9   23.67   18.30
  -9 -12  -3   26.23    5.25
   9 -12   3    8.84    3.14
  -9  12   3    1.50    7.47
 -12  -3  -9   27.72    3.84
  -3  -9 -12   38.93    7.08
 -12  -3  -9   18.41   11.03
   9  12  -3   25.02   11.79
 -12  -3  -9   22.25    4.84
  -3  -9 -12   25.65    4.48
   3   7 -12   -1.37    2.38
  12   3  -7    0.52    9.56
   7  12  -3    0.98    7.69
  -7  12   3   -0.41    7.58
  -3  -7 -12    5.09    7.90
   7 -12   3    2.28    2.76
 -12  -3  -7   -6.84   10.25
   3   7 -12   -3.37    5.92
   7  12  -3   -5.99    8.80
  12   3  -5   72.33   18.76
  -5  12   3   60.59   16.57
 -12  -3  -5   51.13   15.18
   5  12  -3   55.56   17.36
  -3  -5 -12   37.15   14.88
   3   5 -12   68.70   17.64
  12   3  -3   53.22   16.69
   3  12  -3   65.75   18.58
  -3  -3 -12   58.15   13.00
 -12   3   3   76.66   12.52
  -3  -3 -12   60.89   16.99
  -3  12   3   53.37   16.86
   3   3 -12   79.19   18.37
  12   3  -1  105.94   20.88
  -3  -1 -12  102.68   20.50
 -12   3   1  101.74   16.15
 -12  -3  -1  126.69   19.16
   3   1 -12  114.08   21.31
  -1  12   3   76.60   18.55
  -3  -1 -12  116.96   17.24
   1  12  -3   79.46   19.20
   3   1 -12  115.38   18.41
  12  -3  -1  147.45   25.60
  12   3   1  149.70   23.04
   3  -1 -12  116.86   17.25
 -12   3  -1  117.59   19.09
  -3   1 -12  108.06   20.30
   3  -1 -12  105.30   20.85
  -1  12  -3  113.01   21.75
 -12  -3   1  115.98   16.62
   1  12   3  121.69   23.54
  12  -3  -3  182.62   28.62
   3  12   3  106.03   20.69
  -3   3 -12  101.98   19.10
  -3  12  -3  131.54   24.24
  12   3   3  122.19   20.27
 -12   3  -3  109.82   19.56
   3  -3 -12  108.62   20.65
  -5  12  -3   82.26   18.21
   5  12   3   57.25   15.82
   3  -5 -12   83.32   18.53
  12  -3  -5   94.65   22.43
  -3   5 -12   69.17   15.11
  12   3   5   78.44   15.95
  -3   5 -12   61.57   12.13
 -12   3  -5   72.26   16.71
  -3  -7  12   19.07    4.35
  -3   7 -12    3.88    2.56
   7 -12  -3   15.50    7.27
   3  -7 -12   -1.83    5.68
  -3   7 -12    9.02    6.04
  12  -3  -7   25.25   13.68
   7 -12  -3   14.46    4.23
  -7  12  -3   18.31    9.82
 -12   3  -7    5.84    7.88
   7  12   3   15.91    8.78
  -9 -12   3   17.89    4.57
   9 -12  -3   30.72    9.42
 -12   3  -9   12.04    8.51
   3  -9 -12    6.18    5.29
  12  -3  -9    2.81    5.61
 -12  -3   9   27.57    4.98
   9 -12  -3   25.81    5.05
  -9 -12   3   17.42    3.78
   3  -9 -12   16.76    8.06
 -12   3  -9   24.16    5.28
 -12   3  -9   12.12    4.01
  -3   9 -12   30.02    5.33
  -3  -9  12   15.18    4.28
  12  -3  -9   13.07   11.66
  -9  12  -3   11.20    8.29
 -12  -3   9   30.45    6.13
   9  12   3   26.71   12.17
  -3  -9  12   12.50    4.07
   3  -9 -12   12.45    4.35
  12  -3 -11    2.17    6.59
  11 -12  -3    8.36    4.12
   3 -11 -12    5.86    5.28
  11 -12  -3    4.91    7.69
 -12  -3  11    9.76    4.76
 -11  12  -3    8.78    8.08
 -12   3 -11    5.55    3.72
 -12   3 -11   -1.47    5.60
   3 -11 -12    4.41    5.94
  -3  11 -12   11.79    4.49
  11  12   3    4.90    7.33
 -11  12  -3    5.59    7.28
 -12   3 -11    2.70    3.68
 -12   3 -11    5.81    7.52
  12  -3 -11    0.55    9.25
  -3 -11  12    6.18    3.87
 -11 -12   3    2.96    2.56
  -3 -11  12    2.26    3.09
 -12  -3  11    6.34    3.06
  10  12  -4   10.04    9.43
  -4 -10 -12   19.95    4.55
  -4 -10 -12   14.41    4.48
 -10 -12  -4   15.54    3.37
  -4 -10 -12   20.47    4.02
 -10 -12  -4   21.16    5.68
  10 -12   4   10.13    4.13
   4 -10  12    2.97    2.42
 -12  -4 -10   14.79    5.23
 -12  -4 -10   20.84    4.23
 -10 -12  -4   21.42    5.28
 -10  12   4    3.76    7.03
 -12  -4 -10   16.28   11.98
  10 -12   4    8.19    2.83
  10  12  -4   -0.86    9.18
   4  10 -12   14.87    8.92
  -4 -10 -12   11.76    8.72
 -12   4  10    7.01    2.61
  12   4 -10   -2.07   10.62
 -12   4  10   11.29    4.23
 -12  -4 -10   20.45   12.75
 -12  -4 -10   25.86    5.26
  -4 -10 -12   26.55    6.06
   4   8 -12   13.70    9.50
   8  12  -4   19.34   12.19
  -8 -12  -4   20.17    5.06
  -8  12   4    1.59    6.99
  -4  -8 -12   20.30    4.73
   8  12  -4    9.71   11.43
  -4  -8 -12   14.98    3.80
  -4  -8 -12   21.92    5.48
   8 -12   4    8.90    3.48
  -4  -8 -12    8.94    7.29
  -8 -12  -4   11.38    4.32
  12   4  -8   14.54   12.91
 -12   4   8    9.24    3.78
 -12  -4  -8   13.58    4.03
 -12   4   8    6.79    2.61
 -12  -4  -8   23.43   13.57
   6  12  -4    4.74    8.01
   6  12  -4   -4.91    7.14
  -6  12   4   -3.20    7.81
  12   4  -6    8.44   10.06
 -12  -4  -6   -0.45    8.62
  -4  -6 -12    3.18    6.44
   4   6 -12    1.00   10.66
   4  12  -4  108.08   23.75
 -12  -4  -4  140.95   23.54
   4   4 -12  124.99   22.54
  -4  12   4   93.23   21.22
  -4  -4 -12  148.83   25.82
  12   4  -4  102.63   21.71
 -12   4   4  108.68   14.26
  -4  -4 -12  144.13   22.36
  -4  -2 -12    9.31    8.02
  12   4  -2   37.51   14.10
   2  12  -4   20.40   11.53
  -4  -2 -12   11.66    7.87
  -2  12   4   30.31   12.43
   4   2 -12   22.30    8.23
 -12  -4  -2    4.88    5.87
 -12   4   2   22.42    7.58
   0  12  -4    3.34    6.13
   4   0 -12   -1.13    6.53
  12   4   0    8.33    9.66
 -12   4   0   -0.07    4.07
  -4   0 -12    4.22    5.97
   0  12   4    1.73    5.54
  -4   0 -12   -0.75    6.05
 -12  -4   0   10.61    7.25
  12   4   2   31.03   11.22
  12  -4  -2   36.32   13.37
   2  12   4    9.55    8.48
 -12  -4   2   44.55   10.27
   4  -2 -12   25.91   10.64
  -4   2 -12   37.74   12.01
  -2  12  -4   38.38   13.31
 -12   4  -2   22.79    9.25
   4  -2 -12   27.29    8.95
  12  -4  -4  139.12   25.74
  -4   4 -12  138.15   21.77
  12   4   4  222.03   24.72
 -12   4  -4  156.67   24.05
  -4  12  -4  127.33   22.81
   4  12   4  167.77   24.79
   4  -4 -12  151.79   23.58
  -4   4 -12  128.04   18.48
  -4   6 -12    7.21    6.89
 -12   4  -6    8.85    7.64
   4  -6 -12   12.06    7.85
  -6  12  -4    1.57    6.82
   6  12   4    5.29    5.39
  12  -4  -6   13.42    9.79
  -4   6 -12    3.58    4.08
  -8 -12   4    7.12    3.42
  12  -4  -8   -3.94    5.47
 -12  -4   8    4.44    2.73
  12  -4  -8    5.11   11.37
   8 -12  -4    2.62    3.99
 -12   4  -8    7.07    6.18
   4  -8 -12    5.22    4.98
   8 -12  -4    4.87    7.71
  -4   8 -12    7.56    3.35
   4  -8 -12   -1.08    4.59
  -4  -8  12    0.20    3.43
   8 -12  -4    7.36    3.76
 -12   4  -8    0.19    2.98
   4  -8 -12   17.41    9.65
  -8  12  -4    6.83    7.28
   8  12   4   12.09    7.93
 -12  -4   8   10.16    4.41
  -4  -8  12    0.05    2.76
  -4   8 -12    1.62    4.20
 -12   4 -10   -5.99    7.43
  -4  10 -12    3.13    3.30
 -10  12  -4    1.33    4.79
  12  -4 -10   -2.63    6.34
 -10 -12   4    3.39    3.11
 -12   4 -10    6.37    3.60
  10  12   4   -3.30    6.35
  12  -4 -10    0.31    8.85
 -12  -4  10    5.86    3.43
  -4 -10  12    6.67    3.83
   4 -10 -12    0.04    4.79
  10 -12  -4    2.08    3.49
 -10  12  -4   -2.02    5.51
  -4 -10  12    4.31    3.74
   4 -10 -12   -3.58    6.42
  10 -12  -4    1.04    5.73
 -12  -4  10    3.45    3.34
   5  11 -12   15.46    9.37
  -5 -11 -12   22.87    6.37
 -12  -5 -11   11.95    5.22
 -12  -5 -11   27.38   13.35
 -12  -5 -11   17.14    5.12
   5 -11  12   12.80    4.02
 -11 -12  -5   17.81    5.17
  -5 -11 -12   14.32    4.45
  11 -12   5   15.26    4.56
  -5 -11 -12   17.11    5.29
 -12  -5 -11   22.18    5.01
  12   5 -11   20.36   14.32
 -12   5  11   13.40    4.38
  -5 -11 -12   17.29    9.62
 -12  -5 -11   13.91   11.01
  11  12  -5    4.69   10.14
 -11 -12  -5   15.90    3.99
  -5 -11 -12   14.36    4.52
 -12  -5  -9   12.59    3.86
  -9 -12  -5   13.59    5.12
   9  12  -5   14.20    9.95
 -12   5   9   26.67    4.11
  -5  -9 -12   13.23    4.60
  -9 -12  -5    9.38    3.94
   5   9 -12    9.97    5.94
 -12  -5  -9    1.55    8.02
   9  12  -5   26.29   13.90
  -9 -12  -5   13.50    4.43
  -5  -9 -12   11.74    3.84
  -5  -9 -12   17.69   11.76
  12   5  -9   28.84   17.83
 -12  -5  -9   15.39    4.67
  -5  -9 -12   11.99    3.83
   5  -9  12   29.30    4.26
   9 -12   5   24.60    4.95
  -5  -9 -12   16.96    5.39
 -12   5   9   25.91    5.13
  -9  12   5   25.99   12.75
  12   5  -7   81.82   22.40
  -5  -7 -12   88.68   20.45
 -12  -5  -7   85.12   19.86
   7 -12   5  112.73    9.60
  -5  -7 -12  113.20    8.38
  -7 -12  -5  113.85    9.80
  -5  -7 -12  106.13    8.53
  -7  12   5   79.92   19.06
   7  12  -5   87.54   22.42
  -7 -12  -5   90.63    8.88
  -5  -7 -12  121.25    8.77
 -12   5   7  111.20    7.71
 -12   5   7  106.75    8.89
 -12  -5  -7  107.25    8.75
   7  12  -5  103.85   21.34
   5   7 -12  107.15   24.39
   5  12  -5  186.33   31.20
  12   5  -5  181.16   29.92
 -12  -5  -5  210.42   29.97
   5   5 -12  229.30   33.98
  -5  -5 -12  196.00   29.34
  -5  -5 -12  177.72   25.70
  -5  12   5  168.03   27.97
   3  12  -5  440.19   45.61
  -5  -3 -12  487.13   46.30
 -12   5   3  517.82   34.70
   5   3 -12  625.93   49.88
  -3  12   5  471.75   44.13
  12   5  -3  515.85   46.23
  -5  -3 -12  490.34   40.32
 -12  -5  -3  452.48   41.18
 -12  -5  -1  121.90   18.85
  -5  -1 -12  122.40   22.84
 -12   5   1  142.53   19.51
   5   1 -12  156.97   23.96
  12   5  -1  134.68   24.01
  -5  -1 -12  106.36   18.76
  -1  12   5  115.79   22.40
   1  12  -5  114.23   22.68
  -1  12  -5  167.45   26.78
   5  -1 -12  156.95   21.89
   1  12   5  135.67   23.29
 -12  -5   1  160.85   20.19
  -5   1 -12  161.11   26.10
  12   5   1  140.64   21.66
 -12   5  -1  144.53   21.31
  12  -5  -3  601.70   53.72
   3  12   5  431.85   39.35
   5  -3 -12  490.44   42.95
  -5   3 -12  462.64   37.34
  -3  12  -5  646.72   51.47
 -12   5  -3  506.96   42.50
  -5   3 -12  557.57   45.00
  12   5   3  464.27   35.74
  -5   5 -12  184.27   25.06
  12  -5  -5  303.50   38.33
 -12   5  -5  240.21   30.78
   5  12   5  207.07   26.24
   5  -5 -12  222.65   28.33
  -5   5 -12  170.38   22.52
  -5  12  -5  235.33   30.30
 -12   5  -7  130.75   23.63
 -12  -5   7  117.44    9.44
   7 -12  -5  135.09   10.41
   7 -12  -5  136.08    8.61
   5  -7 -12   77.62   10.09
 -12  -5   7  120.29    9.88
  -5   7 -12   98.54   16.69
  12  -5  -7  166.77   28.21
  -5   7 -12  119.44    9.01
 -12   5  -7  127.94    9.45
   5  -7 -12  137.62   21.76
  -5  -7  12  123.96    9.08
  -7 -12   5  123.18   10.57
   7 -12  -5  136.75   14.78
   7  12   5   81.68   16.90
  -7  12  -5  105.11   19.99
  -5  -7  12  119.68   10.37
  -5   9 -12   29.39   10.02
  -9 -12   5   17.74    5.30
 -12   5  -9   16.00    9.73
   9 -12  -5   15.18    7.01
  -5   9 -12   25.76    5.33
  12  -5  -9   -0.22    5.84
   9 -12  -5   26.07    5.27
   5  -9 -12   10.04    5.73
  -5  -9  12   19.75    4.94
  -9  12  -5   15.20    7.28
  -9  12  -5    9.37    6.94
  -9  12  -5   16.15    3.10
  12  -5  -9   35.32   14.96
 -12  -5   9   28.50    5.77
   5  -9 -12   26.91    5.57
  -5  -9  12   17.34    4.99
 -12   5  -9   24.30    5.16
   9 -12  -5   29.49    4.91
 -12  -5   9   22.60    5.19
 -12  -5  11   13.03    4.01
  12  -5 -11   -1.25    7.13
  -5 -11  12   14.80    4.84
  -5 -11  12   13.93    4.78
   5 -11 -12   10.74    7.43
  -5  11 -12   10.99    4.27
 -12   5 -11   13.77    4.77
 -12   5 -11    7.33    7.85
 -11  12  -5   19.20    3.85
   5 -11 -12   20.90    6.03
 -11  12  -5   12.97   10.15
  11 -12  -5    6.62    8.08
  11 -12  -5    1.79    3.72
 -11 -12   5   13.91    5.55
 -12  -5  11   10.54    4.84
   5 -11 -12   13.55    3.82
 -11 -12   5   15.64    5.18
 -12   6  10   25.22    3.86
 -12   6  10   23.07    5.11
  -6 -10 -12   33.69    5.70
 -10 -12  -6   45.47    7.15
  10  12  -6   18.85   11.48
 -12  -6 -10   30.90   15.18
 -10 -12  -6   34.11    4.80
  -6 -10 -12   56.40    7.44
   6 -10  12   37.81    5.44
 -12  -6 -10   40.98    6.68
 -12  -6 -10   42.33    6.59
 -10  12   6   20.89   10.82
 -10 -12  -6   39.82    7.00
   6  10 -12    9.64    6.83
  12   6 -10   38.67   18.80
  10  12  -6   32.02   17.03
  10 -12   6   25.19    5.43
  -6 -10 -12   20.77   10.01
  -6 -10 -12   40.45    6.47
  -6 -10 -12   36.23    6.61
  -6  -8 -12   -2.19    4.61
  -8 -12  -6    3.46    3.80
  -8 -12  -6   -3.85    3.88
 -12  -6  -8   -0.87    3.10
  -8 -12  -6   -1.26    3.68
  -6  -8 -12    5.74    2.71
   6   8 -12    3.86   10.43
   8  12  -6   -4.44   11.18
  -6  -8 -12    3.01    3.56
 -12   6   8    0.17    2.96
   8  12  -6    9.43   11.07
   8 -12   6    4.92    3.41
  -6  -8 -12    1.38    3.41
  -6  -8 -12    4.76    6.64
 -12  -6  -8  -11.91   10.19
  12   6  -8  -19.93   14.30
 -12  -6  -8   -2.42    3.16
  -8  12   6    3.06    6.19
 -12   6   8    1.86    2.42
  -6  -6 -12   43.05    5.60
 -12  -6  -6   30.01   12.57
  -6  -6 -12   42.04    5.71
 -12   6   6   44.26    5.26
   6 -12   6   53.19    6.69
   6  12  -6   14.91   10.56
   6   6 -12   46.33   16.13
  12   6  -6   43.29   17.96
   6  12  -6   30.56   13.77
  -6 -12  -6   42.78    6.76
  -6  12   6   33.26   13.65
 -12   6   6   46.79    6.21
  -6  -6 -12   34.96   14.01
  -6 -12  -6   33.78    5.80
 -12  -6  -6   45.58    6.20
  -6 -12  -6   33.60    5.23
   4  12  -6   70.99   19.26
  12   6  -4   74.84   18.80
  -4  12   6   53.06   15.35
 -12   6   4   99.46   15.07
  -6  -4 -12  103.36   23.06
  -6  -4 -12  100.27   20.28
   6   4 -12  105.68   21.41
 -12  -6  -4  112.82   21.14
   2  12  -6   36.30   13.12
  -2  12   6   40.61   13.59
 -12  -6  -2   37.26   12.37
  -6  -2 -12   40.25   13.86
   6   2 -12   59.69   17.12
 -12   6   2   44.09   10.62
  12   6  -2   54.30   15.42
  -6  -2 -12   50.76   14.44
  -6   0 -12   76.92   19.05
   0  12   6   64.88   15.91
 -12   6   0  116.23   19.29
  12   6   0   74.70   16.69
   6   0 -12  118.89   21.29
 -12  -6   0   51.69   12.76
   0  12  -6   96.77   20.23
  12   6   2   47.74   14.33
  -6   2 -12   53.07   14.81
   2  12   6   37.45   12.26
  -2  12  -6   53.08   14.82
   6  -2 -12   58.27   14.27
 -12   6  -2   48.28   13.26
  -6   4 -12   53.63   14.09
  12  -6  -4   99.58   22.18
   4  12   6   79.48   17.03
  -4  12  -6   82.58   17.65
   6  -4 -12   73.49   17.72
  -6   4 -12   56.52   13.57
 -12   6  -4   88.42   18.93
   6 -12  -6   19.98    6.85
   6 -12  -6   16.40    3.91
 -12  -6   6   17.00    4.62
  -6   6 -12   19.84    4.46
  12  -6  -6   15.47    6.15
 -12  -6   6   10.22    3.60
   6  -6 -12    7.14    5.16
 -12   6  -6   20.82   11.59
  -6   6 -12   14.61    7.17
   6 -12  -6   22.41    5.70
  -6  12  -6   22.67    8.40
  -6   6 -12   21.74    9.27
  -6 -12   6   19.17    4.82
   6  -6 -12   11.80    8.36
 -12   6  -6   21.65    4.39
  -6  -6  12   31.96    5.65
   6  12   6   15.67    7.18
  12  -6  -8   -0.63    5.76
  -8  12  -6   18.37    9.81
  -6  -8  12   12.28    4.81
   8 -12  -6   16.78    4.74
 -12  -6   8   13.62    4.46
  -8  12  -6    1.93    5.39
  -6  -8  12   12.53    4.03
   6  -8 -12   14.18    4.29
  -6   8 -12   11.51    7.08
  -8  12  -6   15.78    3.27
  12  -6  -8   15.37    9.21
 -12  -6   8    8.09    3.77
  -6   8 -12   12.83    4.30
 -12   6  -8   19.35    4.58
 -12   6  -8   25.68   12.54
   8 -12  -6   17.12    6.74
  -8 -12   6   13.75    3.15
   6  -8 -12    4.89    6.26
  -8 -12   6   14.91    4.85
   8 -12  -6   13.19    3.97
   6 -10 -12    8.36    6.47
  10 -12  -6   22.32    5.58
  10 -12  -6   19.25    4.44
  -6  10 -12   22.88    8.63
  12  -6 -10   -1.37    8.50
 -10  12  -6   13.44    3.66
  -6  10 -12   26.46    5.25
  -6 -10  12   21.50    5.44
   6 -10 -12   16.11    3.88
 -12  -6  10   18.13    5.00
 -10 -12   6   18.96    5.60
 -10  12  -6   26.62   14.25
  12  -6 -10   20.46    5.32
   6 -10 -12   15.66    5.57
 -12  -6  10   25.99    5.69
  -6 -10  12   16.06    5.32
 -12   6 -10   21.34    5.18
  10 -12  -6   16.03    7.88
 -12   6 -10   18.99   12.50
  11  12  -7   41.75   15.71
   7  11 -12   27.26   12.81
 -11 -12  -7   40.43    6.91
 -12  -7 -11   39.69    7.38
 -11 -12  -7   42.53    7.62
  -7 -11 -12   46.80    7.31
 -11 -12  -7   38.27    5.94
  -7 -11 -12   41.11    6.41
   7 -11  12   44.26    6.47
  -7 -11 -12   38.37    6.98
  11  12  -7   14.58   10.84
  -7 -11 -12   31.15   11.61
  11 -12   7   44.94    7.17
 -12   7  11   47.82    6.81
 -12  -7 -11   18.76   12.40
 -12  -7 -11   41.94    7.28
  -7 -11 -12   42.30    7.21
 -12  -7 -11   36.84    6.88
   9  12  -7  -10.55   11.71
  -9 -12  -7    4.99    4.22
  -9 -12  -7    1.19    2.56
 -12  -7  -9    0.35    3.32
   9  12  -7   -4.59   10.61
  12   7  -9  -14.91   14.78
  12  -7   9   -4.32    2.85
 -12  -7  -9   -2.00    3.52
 -12  -7  -9   -6.99    9.36
   9 -12   7    3.84    3.32
  -7  -9 -12    5.45    3.84
 -12   7   9   -1.20    3.07
  -7  -9 -12    6.91    6.56
  -7  -9 -12    1.08    3.62
 -12   7   9    0.96    2.54
  -7  -9 -12   -5.59    5.09
  -9  12   7   -3.62    7.59
 -12  -7  -9    0.27    3.79
   7   9 -12   11.47   13.10
  -7  -9 -12   -0.97    3.33
  -9 -12  -7    1.66    3.62
  -7 -12  -7   49.07    7.11
   7   7 -12   76.95   22.44
  -7  -7 -12   57.12    6.77
   7  12  -7   48.56   16.72
  -7  12   7   48.15   14.91
 -12   7   7   65.91    6.37
  -7 -12  -7   56.26    7.97
 -12  -7  -7   49.65   16.69
  -7  -7 -12   66.05    7.00
 -12   7   7   75.83    7.91
  -7 -12  -7   55.82    6.87
 -12  -7  -7   51.15    6.54
 -12  -7  -7   55.96    7.61
   7 -12   7   72.54    8.06
  12   7  -7   49.84   18.05
   7  12  -7   81.07   20.59
  -7  -7 -12   46.06   17.32
  -5 -12  -7   87.76    7.86
   5 -12   7   65.90    7.51
   5  12  -7   53.44   17.21
  12   7  -5   82.96   21.58
 -12  -7  -5   82.94    8.32
  -5 -12  -7   72.49    8.22
  -5 -12  -7   84.20    8.47
  -7  -5 -12   61.36   17.56
  -5  12   7   71.18   18.65
  -7  -5 -12   78.96    7.72
  -7  -5 -12   80.46   19.82
 -12  -7  -5   77.38   18.43
 -12   7   5   72.25    6.77
   7   5 -12   56.06   18.12
  -7  -5 -12   86.98    7.02
  -3  12   7   83.80   18.62
 -12   7   3   54.75   13.06
 -12  -7  -3   77.30   17.36
   3 -12   7   65.03    6.83
   3  12  -7   78.59   20.59
  12   7  -3  110.69   21.66
   7   3 -12   56.84   18.39
 -12   7   3   72.02    6.44
  -7  -3 -12   84.02   19.26
  -7  -3 -12   78.85   18.92
  12   7  -1   17.33    9.14
 -12  -7  -1   14.96    9.11
  -1  12   7   21.94   10.43
  -7  -1 -12    7.61    7.57
   7   1 -12   23.63    9.12
  -7  -1 -12    8.72    7.77
   1  12  -7   26.71   11.73
 -12   7   1   20.27    7.46
 -12   7  -1   58.33   14.84
  -7   1 -12   38.66   13.46
   1  12   7   31.80   10.93
  12   7   1   27.30   11.28
  -1  12  -7   39.28   13.37
   7  -1 -12   56.17   15.48
  -7   3 -12   96.60   18.82
   7  -3 -12   42.24    8.37
 -12   7  -3   89.30   18.29
  -3  12  -7   65.64   16.38
  12  -7  -3   92.30   22.81
  -3 -12   7   84.46    8.28
  -7   3 -12   82.79   17.19
   7  -3 -12   96.85   18.21
   3  12   7   67.83   14.86
  -7   5 -12   74.31   17.13
  -5  12  -7   62.43   16.29
 -12  -7   5   71.44    8.08
   5 -12  -7   89.59   11.28
 -12   7  -5   60.51   16.58
 -12   7  -5   68.53    6.68
  12  -7  -5   85.09   20.69
  -5 -12   7   79.88    8.77
   5  12   7   67.31   14.47
  -7   5 -12   91.20    8.12
  -7   5 -12   80.97   16.07
  -7  -5  12   72.07    8.08
   5 -12  -7  102.53    9.03
  12  -7  -5   46.65    9.16
   5 -12  -7   87.53    8.14
  12  -7  -5   75.10    7.67
   7  -5 -12   66.45   15.38
  12  -7  -7   90.49   20.98
  -7 -12   7   53.00    8.10
  -7   7 -12   48.51   13.75
   7  -7 -12   49.01    5.46
 -12   7  -7   64.92   18.45
  -7  12  -7   46.49   14.79
 -12  -7   7   46.44    6.97
  -7  12  -7   44.77   11.26
  -7   7 -12   55.57    6.86
  -7  -7  12   62.64    8.10
   7 -12  -7   64.79   10.36
  -7  -7  12   61.22    8.17
 -12   7  -7   61.11    7.28
 -12  -7   7   52.86    6.83
  12  -7  -7   22.18    8.36
   7 -12  -7   64.64    7.65
   7  -7 -12   26.20    8.18
  -7 -12   7   50.23    5.89
   7 -12  -7   58.84    7.31
   7  -7 -12   56.39    5.60
  12  -7  -7   64.67    7.65
   7  -7 -12   54.26   13.27
  -7  12  -7   61.72    5.81
  12  -7  -9   -0.56    3.17
  -7   9 -12    0.53    3.10
  12  -7  -9    1.79    9.50
 -12   7  -9  -11.14   11.71
   7  -9 -12    2.56    7.03
   9 -12  -7   -4.34    6.25
 -12  -7   9    0.70    3.30
 -12  -7   9   -3.65    3.73
   7  -9 -12    9.05    5.35
  12  -7  -9    1.05    6.11
  -7  -9  12   -0.77    3.30
  -9  12  -7    9.70    9.57
   9 -12  -7   -0.11    4.19
  -9  12  -7    0.51    2.70
  -9 -12   7    0.33    3.35
   7  -9 -12   -3.80    3.38
 -12   7  -9    1.92    3.15
  -9 -12   7    1.79    3.16
  -7  -9  12   -0.30    3.22
   9 -12  -7   -2.58    3.72
  -7   9 -12   -3.37    5.85
  12  -7 -11   44.54    7.19
   7 -11 -12    8.31    7.06
  -7  11 -12   43.97    6.95
 -12  -7  11   41.63    6.44
 -11 -12   7   19.91    6.27
 -11  12  -7   44.33    6.13
 -11  12  -7   15.36    8.30
  -7 -11  12   37.98    5.98
 -11 -12   7   23.46    4.81
 -12   7 -11   21.65   11.70
  12  -7 -11    5.34    7.34
  -7 -11  12   42.14    7.46
 -12   7 -11   30.48    6.14
  11 -12  -7   21.35   10.26
 -12  -7  11   46.55    8.08
  -7  11 -12   12.39    5.61
   7 -11 -12   28.08    5.67
   7 -11 -12   33.99    6.60
  -7 -11  12   41.69    7.46
  11 -12  -7   46.01    7.58
  10 -12   8   31.26    5.88
 -10 -12  -8   27.77    5.08
  -8 -10 -12   32.03    6.69
  -8 -10 -12   37.84    6.79
   8  10 -12   18.02    9.63
 -10 -12  -8   44.64    7.43
  12   8 -10   47.32   19.64
   8 -10  12   29.64    4.72
  12  -8  10   28.93    4.77
  -8 -10 -12   32.65    6.14
  10  12  -8   15.44   11.27
  10  12  -8   45.10   18.09
 -10 -12  -8   30.89    6.48
 -12  -8 -10   39.36    7.11
 -12  -8 -10   31.32    6.12
  -8 -10 -12   29.84   12.97
 -12  -8 -10   26.50    6.07
  -8 -10 -12   32.86    5.90
   8  10 -12   58.10   21.46
  -8  -8 -12   48.29   16.59
  -8 -12  -8   53.65    7.71
  -8 -12  -8   49.72    6.08
  -8  -8 -12   47.21    7.14
  12  -8   8   41.45    5.71
  -8 -12  -8   55.87    7.78
 -12  -8  -8   52.85    7.03
  -8  -8 -12   50.91    7.10
   8 -12   8   42.02    6.50
   8  12  -8   34.71   15.51
  -8  12   8   25.74   12.38
 -12  -8  -8   58.82    7.84
 -12  -8  -8   55.57    7.37
  12   8  -8   31.39   16.89
 -12  -8  -8   22.79   11.73
   8   8 -12   57.39   19.49
  -8  -8 -12   48.28    6.60
  -8  -8 -12   60.15    7.09
   8  12  -8   28.45   12.33
  12   8  -6   24.56   15.51
  -6 -12  -8   14.39    4.79
  -6 -12  -8    9.41    3.87
   8   6 -12    7.69   11.82
   6  12  -8    3.60    9.30
 -12  -8  -6   23.60   12.82
  -8  -6 -12   13.49    4.42
 -12  -8  -6   15.76    4.86
   6 -12   8    9.06    3.59
  -6 -12  -8   19.64    3.92
  -6  12   8    4.62    6.59
  -6 -12  -8   18.77    5.42
 -12  -8  -6   14.78    4.34
  -6 -12  -8   12.04    4.51
  -8  -6 -12   14.29    9.51
  -8  -6 -12   12.86   10.49
  -8  -6 -12   27.07    5.07
  -4 -12  -8   35.09    5.96
  -4 -12  -8   27.88    5.26
 -12   8   4   36.94    4.96
  -8  -4 -12   29.83    6.02
   8   4 -12   42.49   17.46
  -4 -12  -8   27.79    6.04
  -8  -4 -12   30.87    5.29
 -12  -8  -4   24.00    5.01
  -8  -4 -12   23.00   10.83
  -8  -4 -12   35.22    5.44
  -4 -12  -8   29.40    5.57
   4  12  -8   25.40   13.27
  12   8  -4   22.30   12.99
  -4 -12  -8   20.20    8.18
  -4  12   8   22.25    9.35
 -12   8   4   21.98    7.44
   4 -12   8   35.26    5.53
  -8  -4 -12   31.45   13.88
  -2 -12  -8   38.12    6.08
  12   8  -2   22.68   10.11
   2 -12   8   28.13    5.29
   2  12  -8   21.22   10.29
  -8  -2 -12   33.03    5.05
  -2  12   8   14.29    9.27
 -12   8   2   41.43    5.34
  -8  -2 -12   17.97   10.76
   8   2 -12   45.29   16.11
  -8  -2 -12   42.48    6.12
 -12   8   2   33.03   10.12
 -12  -8  -2   30.34    5.56
  -8  -2 -12   37.69   12.46
   0 -12  -8   77.18    7.39
 -12   8   0   56.09   13.84
   0  12   8   46.63   13.00
  -8   0 -12   52.42   14.95
  12   8   0   71.25   16.55
   0  12  -8   54.84   14.84
   8   0 -12   76.03   17.80
   0 -12   8   63.52    7.38
  -8   0 -12   67.57    7.70
   8  -2 -12   34.66   14.18
 -12   8  -2   46.23   14.21
   2  12   8   30.22   10.15
  12  -8  -2   47.46    5.98
  -8   2 -12   20.13    3.95
 -12  -8   2   19.09    4.89
  -2 -12   8   33.18    5.65
  -2  12  -8   31.50   11.28
   2 -12  -8   26.33    6.03
  -8   2 -12   30.66    5.76
  -8   2 -12   16.69    7.23
  -8  -2  12   35.06    5.64
   8  -2 -12   19.98    7.44
  -8   2 -12   17.87    4.72
   8  -4 -12   33.61   12.10
  -8   4 -12   24.17    4.83
 -12  -8   4   23.60    5.14
  -8   4 -12   28.96   11.09
  -4  12  -8   28.65    4.08
  -4 -12   8   24.39    5.45
  12  -8  -4   25.10   11.90
 -12   8  -4   23.22   10.77
  -8   4 -12   30.06   10.79
   8  -4 -12    5.28    5.82
 -12   8  -4   28.55    4.54
   4 -12  -8   26.29    6.17
  -4  12  -8   27.00   11.25
  12  -8  -4   29.82    5.64
  -8  -4  12   24.40    5.04
   4 -12  -8   21.76    7.68
  -4 -12   8   26.44    5.00
   4 -12  -8   29.64    5.12
  12  -8  -4   11.06    6.33
 -12   8  -6    6.57    7.73
  -6  12  -8   11.96    3.44
  12  -8  -6    0.68    5.91
   6 -12  -8    7.63    3.83
 -12  -8   6    8.51    3.16
  -6 -12   8    9.68    3.62
  -8  -6  12    5.78    3.31
  -8   6 -12   11.59    3.99
  -6 -12   8    7.13    3.94
  12  -8  -6    7.37    9.30
  -6  12  -8    0.47    5.46
 -12   8  -6   10.79    3.65
   6 -12  -8   10.70    6.45
  12  -8  -6    9.03    3.40
   6 -12  -8    7.72    4.73
   8  -6 -12   -0.05    6.03
   8  -6 -12    9.44    3.13
  -8   6 -12    2.42    7.52
   8  -6 -12    5.28    6.17
 -12  -8   6    5.96    3.18
  -8 -12   8   40.24    7.62
 -12   8  -8   45.53   15.59
   8  -8 -12   15.75    7.04
  -8   8 -12   41.65   12.72
  -8  12  -8   57.69    6.51
  12  -8  -8   82.48   18.79
  -8  -8  12   55.04    8.15
  -8  12  -8   43.24   14.89
 -12  -8   8   39.99    6.58
 -12   8  -8   51.41    6.79
  12  -8  -8   20.09    8.77
  12  -8  -8   64.35    8.18
 -12  -8   8   45.49    6.95
   8 -12  -8   34.78    9.05
  -8  -8  12   41.96    6.94
  -8   8 -12   46.28    6.92
   8 -12  -8   50.54    7.21
   8  -8 -12   45.56    6.16
   8 -12  -8   39.27    5.95
  -8 -12   8   46.71    6.43
  -8  10 -12   39.33   13.57
  12  -8 -10    7.04    6.34
  12  -8 -10   52.39    7.58
 -12   8 -10   36.46    6.57
   8 -10 -12   36.63    6.24
 -10 -12   8   34.93    7.57
 -10 -12   8   31.80    7.03
  10 -12  -8    8.97    9.17
   8 -10 -12   12.71    8.19
 -12  -8  10   29.15    5.92
 -12  -8  10   36.04    7.12
 -12   8 -10   31.97   13.61
 -10  12  -8   56.93   16.70
   8 -10 -12   24.84    4.51
  10 -12  -8   33.04    5.46
 -10  12  -8   46.45    6.49
  -8 -10  12   48.37    8.33
  -8 -10  12   33.41    5.73
  -8 -10  12   40.76    7.94
  10 -12  -8   36.95    7.02
 -10 -12   8   30.48    6.06
  -8  10 -12   36.92    6.47
  -9 -11 -12   13.06    5.55
 -12  -9 -11    4.68    4.48
 -12  -9 -11    6.71    4.28
 -12  -9 -11    0.33    3.61
  -9 -11 -12    1.03    3.44
  -9 -11 -12    6.36    4.26
 -11 -12  -9    8.75    4.35
  11 -12   9    1.98    3.41
   9 -11  12    2.89    3.30
  -9 -11 -12    9.09    5.15
 -11 -12  -9    9.23    5.11
 -11 -12  -9    6.12    4.78
  -9  -9 -12    3.42    4.65
   9  12  -9   10.00   14.52
   9  12  -9   -1.64    8.90
  12  -9   9   -0.86    3.13
  -9 -12  -9    3.73    3.23
 -12  -9  -9    0.46    3.77
 -12  -9  -9    2.98    4.41
  -9 -12  -9    3.79    4.24
   9 -12   9    0.32    3.08
  12   9  -9   -1.40   11.25
  -9  -9 -12   -5.35    4.74
  -9  -9 -12  -15.19    8.65
 -12  -9  -9   10.84    4.89
  -9  -9 -12    6.98    3.77
   9   9 -12  -14.30   14.16
  -9  -9 -12    4.89    4.36
  -9 -12  -9    6.45    3.98
 -12  -9  -7    4.94    3.48
  -7 -12  -9    7.19    4.66
  -9  -7 -12   -2.80    4.81
 -12  -9  -7    2.89    3.85
  -7 -12  -9   -1.78    2.81
 -12  -9  -7   -1.25    3.00
  -7 -12  -9   -0.56    4.11
  -9  -7 -12    6.91    8.46
   7 -12   9    2.17    3.28
   7  12  -9    7.56   11.70
  12  -9   7   -1.04    2.86
  -7 -12  -9   -2.00    4.13
  12   9  -7    8.05   12.57
  -7  12   9    3.04    7.88
   7  12  -9   -2.27   11.15
   9   7 -12    3.32   11.83
  -9  -7 -12    4.40    3.13
  -9  -7 -12    0.41    3.57
  -5 -12  -9   36.27    4.83
  -5 -12  -9   33.96    6.20
  -9  -5 -12   35.21    5.21
 -12  -9  -5   38.90    5.65
  -5  12   9   47.51   14.38
 -12  -9  -5   38.41    6.81
  -9  -5 -12   21.50   10.78
   5 -12   9   62.17    7.66
   9   5 -12   57.27   18.29
  -9  -5 -12   34.59    5.85
  -9   5  12   55.80    6.11
  -9  -5 -12   34.66   13.29
   5  12  -9   39.62   15.06
  -5 -12  -9   42.65    6.21
  -5 -12  -9   34.51    6.03
  12   9  -5   65.63   20.54
  -5 -12  -9   27.79   10.07
 -12  -9  -3   15.53    3.38
  -9  -3 -12    5.19    8.47
  -3 -12  -9   13.12    4.48
 -12   9   3    8.57    6.03
 -12  -9  -3   13.00    3.41
  12   9  -3   10.07    9.12
  -9   3  12   10.66    3.05
  -3 -12  -9   18.33    4.33
  -3 -12  -9   22.26    6.10
   3  12  -9    3.95    7.23
  -9  -3 -12   22.01    5.66
  -9  -3 -12   13.48    4.15
   3 -12   9   12.57    4.36
  -3  12   9   10.51    8.08
  -9  -3 -12   24.35    4.65
  -9  -3 -12   18.66   10.39
   9   3 -12   19.23   12.59
 -12  -9  -3   13.14    4.34
  -9  -3 -12    9.86    4.92
  -9  -1 -12   27.00    5.90
  -9  -1 -12   12.07    8.83
   1  12  -9   18.93    9.23
  12  -9   1   28.91    4.30
  12   9  -1   14.48    8.17
  -9  -1 -12   28.84    4.79
  -9   1  12   27.70    5.54
   1  12  -9   24.00    3.81
   9   1 -12   18.34    7.22
 -12   9   1   37.19   12.09
   1 -12   9   27.75    4.91
 -12  -9  -1   18.02    3.95
  -1 -12  -9   26.62    5.78
  -9  -1 -12    9.94    4.85
   9   1 -12   47.03   16.94
 -12  -9  -1   23.93    5.49
  -9  -1 -12   14.30    9.95
  -1  12   9   19.05    8.62
  12  -9  -1   38.19    5.46
  -9   1 -12   23.94    4.50
   9  -1 -12   11.23    7.84
  -9   1 -12   17.39    3.42
  -1  12  -9   30.40   11.84
   1  12   9   33.03   10.38
  -1 -12   9   33.81    6.22
  -1  12  -9   40.57    4.93
   1 -12  -9   26.76    6.50
  -9  -1  12   38.33    6.03
  -9   1 -12   17.56    4.70
  -9   1 -12    8.64    4.98
 -12   9  -1   34.27    4.28
   9  -1 -12   44.39   14.91
  -9   1 -12   16.73    7.83
 -12   9  -1   33.18   11.56
 -12  -9   1   20.34    4.57
 -12  -9   1   20.93    4.97
   3 -12  -9   10.20    6.36
  -9   3 -12    6.21    3.24
  -3  12  -9    1.86    5.04
  -3 -12   9    9.30    3.98
   9  -3 -12   -1.84    4.88
   3 -12  -9   10.98    5.62
  -9   3 -12    4.80    6.16
  12  -9  -3    8.13    3.59
 -12   9  -3   16.75    9.45
  -9  -3  12    8.51    3.92
  12   9   3    0.37    5.27
  12  -9  -3    3.24    5.71
 -12   9  -3    7.71    2.70
   9  -3 -12   -0.11    8.23
  -3  12  -9    8.37    2.99
  -3  12  -9    8.29    7.37
  -9   3 -12   -2.76    7.51
   3 -12  -9    9.95    3.46
 -12  -9   3    0.43    2.35
 -12  -9   3    2.88    3.24
  -3 -12   9    8.48    3.79
   5 -12  -9   58.97    7.98
 -12   9  -5   34.73   12.92
  12  -9  -5   59.41   18.13
   9  -5 -12   10.57    7.96
 -12   9  -5   39.83    5.75
 -12  -9   5   39.29    6.74
  -5  12  -9   34.79   12.06
  12  -9  -5   47.04    6.56
   5 -12  -9   42.98    8.92
  -9  -5  12   45.69    7.17
  -9   5 -12   45.57    6.60
   9  -5 -12   42.98   12.54
  -9   5 -12   38.37   13.39
  12  -9  -5   22.03    8.36
   9  -5 -12   43.41    5.47
  -5  12  -9   46.54    5.66
 -12  -9   5   43.86    5.23
   5 -12  -9   49.53    6.48
  -5 -12   9   38.10    6.26
  -5 -12   9   41.15    7.26
   7 -12  -9    2.72    3.03
  -7  12  -9    1.60    3.30
  -7 -12   9    4.27    3.52
  -7 -12   9   -0.75    3.95
  12  -9  -7    3.70   12.92
 -12  -9   7    2.31    3.69
   7 -12  -9    4.74    6.89
  -7  12  -9    3.70    5.59
 -12  -9   7    3.80    3.03
  -9  -7  12   -0.84    3.87
 -12   9  -7    4.92    8.76
  12  -9  -7    8.10    6.55
   9  -7 -12    3.09    2.69
  -9   7 -12   -1.14    3.18
  12  -9  -7    5.36    3.99
  -9  -7  12   -0.36    2.35
  -9   7 -12   -8.20   10.02
 -12   9  -7    2.33    3.18
   7 -12  -9    4.88    5.03
   9  -7 -12    1.12    7.19
  12  -9  -9   12.16    5.09
  12  -9  -9    3.47    8.30
  -9   9 -12    5.03    8.21
   9 -12  -9    2.33    4.37
  -9  12  -9    4.63    3.30
   9  -9 -12    4.84    3.64
  -9  -9  12    7.88    4.52
  -9  12  -9    7.63   11.02
  -9  -9  12    2.75    3.37
  -9 -12   9    3.94    4.63
   9  -9 -12    5.00    7.43
  -9   9 -12    7.33    4.06
 -12  -9   9    2.01    3.38
 -12   9  -9    1.94    3.21
   9 -12  -9    0.20    3.43
   9 -12  -9    2.02    7.16
 -12  -9   9    6.39    4.28
  -9 -12   9    4.66    3.43
 -12   9  -9    4.21    7.00
   9 -11 -12    0.52    3.24
   9 -11 -12    7.83    4.80
  -9 -11  12    7.07    4.10
   9 -11 -12    3.30    8.05
  12  -9 -11    2.34    7.73
  11 -12  -9    0.49    7.96
  12  -9 -11    5.73    4.29
 -11 -12   9    2.99    3.41
 -11  12  -9    4.90    3.78
 -12   9 -11    4.56    3.85
  -9  11 -12    9.51    4.56
  11 -12  -9   -1.93    3.77
 -12  -9  11    4.56    3.51
 -12  -9  11   -2.01    3.98
  -9 -11  12    7.19    4.44
 -11 -12   9   -0.83    3.73
 -12 -10 -10   23.97    6.29
 -10 -10 -12   20.73    5.68
 -10 -12 -10   20.19    4.59
 -12 -10 -10   16.01    5.62
 -12 -10 -10   22.91    5.48
  10 -12  10   33.01    6.30
  10 -10  12   28.62    4.73
 -10 -12 -10   26.54    6.71
 -10 -12 -10   19.92    6.10
  12 -10  10   35.34    5.82
 -10 -10 -12   24.25    5.76
 -10 -10 -12   26.00    6.51
  -8 -12 -10   50.28    6.96
 -12 -10  -8   43.39    6.91
 -10  -8 -12   52.98    6.30
   8  12 -10   46.10   17.08
   8 -12  10   52.43    7.34
 -12 -10  -8   42.51    6.98
  12 -10   8   56.56    7.64
 -10  -8 -12   45.22    7.54
 -12 -10  -8   36.09    6.94
  -8 -12 -10   43.91    7.48
 -10  -8 -12   41.94    7.45
 -10  -8 -12   27.32   13.60
   8  12 -10   78.34   24.11
  -8 -12 -10   34.82    5.32
  -8 -12 -10   49.23    7.74
 -10  -8 -12   41.82    6.45
  12  10  -8   70.31   21.10
  10   8 -12   72.24   22.78
 -12 -10  -6   39.16    6.16
 -10  -6 -12   48.63    6.01
  -6  12  10   28.81   11.26
  -6 -12 -10   39.38    5.67
   6  12 -10   24.34   12.52
  -6 -12 -10   37.14   12.33
  -6 -12 -10   54.00    6.53
   6 -12  10   38.51    6.31
 -10   6  12   48.04    6.23
 -12 -10  -6   42.68    6.74
  12  10  -6   61.46   19.90
 -10  -6 -12   39.75   15.13
  10   6 -12   38.25   18.49
 -10  -6 -12   46.53    5.66
 -12 -10  -6   41.38    7.17
 -10  -6 -12   41.88    6.93
  -6 -12 -10   50.76    7.66
 -10  -6 -12   43.64   17.87
  -6 -12 -10   46.40    7.06
  -4 -12 -10   18.71    5.46
  -4  12  10    5.07    6.55
  -4 -12 -10   15.91    5.59
 -10  -4 -12   15.88    4.75
  10   4 -12   16.18    9.93
  -4 -12 -10   20.45    4.13
 -12  10   4    6.38    4.93
   4 -12  10    6.38    3.51
  -4 -12 -10   10.68    4.60
 -10  -4 -12   21.87    4.93
 -10  -4 -12   14.03   11.07
   4  12 -10   -6.39   10.24
 -12 -10  -4   16.26    4.55
 -10  -4 -12    6.49    4.77
 -10  -4 -12   23.91   12.40
  -4 -12 -10   12.14    7.09
  12  10  -4   23.03   12.38
 -12 -10  -4   11.71    4.93
 -10   4  12    9.85    3.86
 -10  -2 -12   21.74   10.66
  -2 -12 -10   14.18    4.64
  -2 -12 -10   13.02    4.10
 -12 -10  -2   10.45    4.36
 -10  -2 -12   16.21    4.33
 -10  -2 -12    2.61    7.54
 -12  10   2    7.32    6.65
 -12 -10  -2   10.36    3.79
  10   2 -12   22.85   13.12
 -10  -2 -12    9.33    2.42
  12 -10   2   10.45    3.01
  12  10  -2   18.49    8.33
 -10  -2 -12    5.42    4.52
   2  12 -10    0.97    5.69
  -2  12  10   14.33    7.30
 -10   2  12   14.84    4.65
 -10  -2 -12    7.48    4.41
  10   2 -12    1.75    5.71
   2 -12  10   21.04    5.14
 -10   0 -12    3.64    4.24
 -10   0 -12   13.60    4.74
 -12  10   0   -4.71    6.24
 -12 -10   0    8.94    3.72
   0  12 -10    1.10    5.46
   0 -12 -10   13.01    5.48
   0  12 -10    3.48    2.73
  10   0 -12    5.47   11.93
  10   0 -12   -1.63    5.38
   0 -12  10    5.03    3.63
 -10   0  12    5.60    3.64
 -10   0 -12   14.52    3.84
 -10   0 -12    8.35    7.55
  12 -10   0    2.13    2.59
 -12  10   0    3.54    5.83
 -10   0 -12    9.35    3.34
 -12 -10   0    7.51    3.75
 -12  10  -2   16.33    8.54
  -2  12 -10   11.90    3.29
  -2 -12  10   14.98    5.13
 -10   2 -12   14.77    3.53
 -12  10  -2   14.78    7.03
  12 -10  -2    5.38    6.62
 -10   2 -12   18.61    4.12
 -12 -10   2    4.66    3.94
 -10  -2  12   17.43    4.95
  10  -2 -12   -0.61    5.74
 -10   2 -12   14.03    4.14
   2 -12 -10    6.69    4.36
  12  10   2   19.04    9.91
   2 -12 -10   16.23    5.44
 -10   2 -12   17.76    9.80
   2 -12 -10   11.34    3.00
  12 -10  -2   14.35    4.44
 -12 -10   2   17.20    3.93
 -12  10  -2   11.70    2.83
  10  -2 -12   21.02   11.56
 -12  10  -4    4.16    7.63
   4 -12 -10   -5.09    6.90
  -4  12 -10   14.53    4.28
  10  -4 -12    6.90    6.49
 -12 -10   4    6.19    3.35
  12 -10  -4   -2.79   13.48
  12 -10  -4    5.56    6.01
 -10   4 -12    9.53    3.90
 -12  10  -4   14.15    3.55
  12 -10  -4    9.76    4.47
 -10   4 -12   10.88    6.76
   4 -12 -10   12.84    5.96
 -10   4 -12   -4.99    6.79
 -10  -4  12   15.30    5.11
  -4 -12  10   18.63    5.25
  -4 -12  10   11.46    4.51
   4 -12 -10    7.35    3.27
  -4  12 -10   12.73    8.49
  -6  12 -10   26.41    4.90
   6 -12 -10   34.51    6.10
  12 -10  -6    9.86    6.85
 -10  -6  12   21.09    3.80
 -12 -10   6   22.32    5.49
 -12  10  -6   25.32    9.79
  -6 -12  10   26.90    5.74
  -6  12 -10   15.21    6.75
  12 -10  -6   47.51   16.08
  10  -6 -12   39.45    5.95
 -12  10  -6   32.87    5.57
 -10   6 -12   33.89    6.37
   6 -12 -10   22.20    6.81
 -10   6 -12   25.78   11.99
 -12 -10   6   24.57    4.55
 -10  -6  12   34.25    6.76
  10  -6 -12    5.63    7.36
  -6 -12  10   33.63    6.98
   6 -12 -10   31.92    7.10
  12 -10  -6   32.76    6.35
 -12 -10   8   27.19    5.47
  12 -10  -8   52.51    8.14
 -10   8 -12   41.51    6.95
  -8  12 -10   24.47    9.33
   8 -12 -10   38.16    6.65
  10  -8 -12   10.91    8.37
  -8  12 -10   48.60    6.54
 -12 -10   8   31.92    6.62
  12 -10  -8    6.46    6.66
 -12  10  -8   36.80   12.93
 -10  -8  12   38.94    6.01
   8 -12 -10   43.60    6.87
  -8 -12  10   35.99    7.54
 -10   8 -12   29.78   11.24
   8 -12 -10   24.26    7.83
 -12  10  -8   41.49    6.38
 -10  -8  12   39.45    7.63
  -8 -12  10   39.42    7.08
  10  -8 -12   54.54    7.31
 -10 -12  10   32.79    7.79
  10 -12 -10   16.68   10.81
  10 -10 -12   41.08    6.95
  10 -10 -12    5.15    8.25
 -10  10 -12   53.54    8.24
  12 -10 -10   11.73   10.16
 -12  10 -10   39.11    6.80
  12 -10 -10   47.43    7.97
 -10 -12  10   32.45    6.66
 -10 -10  12   33.68    6.15
 -12 -10  10   41.32    7.22
 -10 -10  12   47.83    8.04
 -10  12 -10   45.00    6.71
  10 -12 -10   54.94    8.35
 -12 -10  10   32.05    6.70
 -10 -12  10   32.46    6.55
 -11 -11 -12   12.24    5.02
 -12 -11 -11   15.02    5.76
  11 -12  11   11.67    3.89
  12 -11  11    4.44    3.18
  11 -11  12    1.17    3.71
 -12 -11 -11    8.31    4.01
 -11 -12 -11    9.93    4.49
 -11 -11 -12   17.45    6.04
 -12 -11 -11    6.63    4.34
 -11 -12 -11   18.22    5.92
 -11 -11 -12   17.05    5.83
 -11 -12 -11   14.43    6.05
 -12 -11  -9   -1.39    4.19
 -11  -9 -12    2.44    4.24
 -11  -9 -12    4.91    4.25
  -9 -12 -11    5.25    4.45
  12 -11   9   -2.02    3.26
 -12 -11  -9   11.10    5.25
  -9 -12 -11    1.56    3.72
  -9 -12 -11    3.84    4.77
   9 -12  11    0.12    2.94
 -11  -9 -12    2.20    3.56
 -12 -11  -9   -4.62    4.68
  -9 -12 -11    1.95    3.43
  -7 -12 -11    9.39    4.71
  -7 -12 -11   12.91    4.32
   7 -12  11   15.95    4.56
 -12 -11  -7    6.02    3.88
 -11   7  12   11.94    3.68
  -7 -12 -11    7.30    4.73
 -11  -7 -12   11.31    5.05
  -7 -12 -11   22.46   11.60
 -12 -11  -7    7.46    4.59
  -7 -12 -11   18.50    6.18
  12 -11   7   17.75    5.13
   7  12 -11   18.70   10.24
  12  11  -7   22.95   16.78
 -11  -7 -12   16.76    5.43
 -11  -7 -12    1.57    8.85
 -11  -7 -12    7.94    3.97
 -12 -11  -7   10.65    4.93
 -11  -5 -12    7.40    8.85
 -11  -5 -12    5.84    4.70
  -5 -12 -11   12.66    5.71
  11   5 -12    8.39   10.30
 -12 -11  -5    3.25    3.02
  -5 -12 -11    4.70    5.55
  -5 -12 -11    2.64    3.41
  12  11  -5    0.68   11.37
   5 -12  11   11.87    4.19
 -11   5  12   12.73    4.24
 -11  -5 -12    2.16    5.02
 -11  -5 -12   13.89    3.91
   5  12 -11    3.12    6.81
  -5 -12 -11   -2.49    8.51
  -5 -12 -11    3.82    3.13
 -12 -11  -5    9.54    4.61
 -11  -5 -12    2.82    8.72
 -12 -11  -5    2.17    3.67
   3 -12  11   23.33    5.04
 -11  -3 -12   13.57    4.37
 -12 -11  -3    9.69    3.82
  12 -11   3   20.76    4.04
 -11  -3 -12    6.94    3.71
  11   3 -12   -4.60    6.89
 -12  11   3   25.88    9.58
  11   3 -12   38.24   17.19
 -11  -3 -12    5.34    7.05
 -11  -3 -12    6.18    4.72
  -3 -12 -11    9.56    4.26
 -11   3  12   21.76    5.25
 -12 -11  -3   10.61    4.59
  12  11  -3   18.53   11.24
 -11  -3 -12   10.37    4.88
   3  12 -11   14.11    6.51
  -3 -12 -11   12.46    5.99
 -11  -3 -12   19.48   12.02
 -11  -1 -12    8.47    5.67
  -1 -12 -11   36.19    6.26
 -11   1  12   30.41    6.24
 -12 -11  -1   23.94    5.15
 -12  11   1   21.74    9.40
  -1 -12 -11   39.71    7.46
 -11  -1 -12   40.18    7.12
   1  12 -11   27.89    5.37
 -11  -1 -12   20.25   11.84
 -11  -1 -12   23.70   10.96
 -11  -1 -12   27.46    4.70
 -12  11   1   17.75    9.49
  12 -11   1   22.92    4.63
  11   1 -12    0.44    6.89
 -12 -11  -1   26.36    5.46
   1 -12  11   22.34    5.64
 -11  -1 -12   31.89    5.31
  11   1 -12   22.21   13.74
 -11   1 -12    3.97    4.94
 -12  11  -1   25.86   10.40
  -1  12 -11   21.42    4.72
 -11   1 -12   28.13    4.88
 -11  -1  12   23.26    5.89
 -11   1 -12   23.31    6.03
  12  11   1   10.63   10.40
  -1 -12  11   22.77    5.54
 -12 -11   1   15.91    4.79
  12 -11  -1   22.16    5.21
 -11   1 -12   17.37    9.90
   1 -12 -11    8.73    4.79
   1 -12 -11   12.92    6.50
 -12 -11   1   17.80    4.53
  11  -1 -12    0.36    5.99
 -12  11  -1   22.00   10.09
  11  -1 -12   23.41   12.17
 -11   1 -12   21.22    4.85
  12  11   3    3.22    5.92
 -12 -11   3   10.26    4.62
 -12  11  -3   22.57   12.48
  12 -11  -3   18.06    7.74
 -11  -3  12   14.44    5.18
  -3 -12  11   15.85    5.37
   3 -12 -11    9.89    7.04
 -11   3 -12   10.37    5.16
 -12  11  -3   11.52    7.21
  -3  12 -11   14.68    4.44
 -12  11  -3   19.28    3.79
 -11   3 -12   12.87    4.20
  11  -3 -12   15.81    8.82
 -12 -11   3    9.40    3.12
 -11   3 -12   11.22    6.37
  12 -11  -3   19.76    5.30
  -3 -12  11    9.45    4.54
   3 -12 -11   14.23    6.28
  11  -3 -12   -0.07    6.49
  12 -11  -5    3.66    9.47
 -11   5 -12    8.49    4.24
  -5 -12  11    9.02    4.26
   5 -12 -11    5.35    6.07
   5 -12 -11   11.66    4.13
 -12  11  -5    1.60    7.23
  11  -5 -12    5.13    3.07
   5 -12 -11    5.98    5.61
 -11   5 -12   13.34    9.46
 -11  -5  12    4.29    2.83
 -12 -11   5    0.41    3.61
 -11  -5  12    8.24    4.51
  -5 -12  11    5.73    3.95
  12 -11  -5    1.16    6.19
  -5  12 -11    6.44    3.53
  11  -5 -12    0.40    4.70
 -12  11  -5   -4.30    3.23
  12 -11  -5    7.01    4.03
  11  -5 -12    2.41    6.48
   7 -12 -11   13.36    4.54
  -7  12 -11   20.55    4.80
 -12  11  -7   25.27   11.88
 -11   7 -12   -0.32    6.74
 -11  -7  12   22.51    4.71
  -7  12 -11    0.76    5.81
  -7 -12  11   10.15    4.88
   7 -12 -11   -1.64    8.41
  12 -11  -7   17.27    5.38
 -11   7 -12   20.43    5.68
 -12  11  -7   15.66    4.14
  11  -7 -12   15.44    4.91
 -11  -7  12   15.74    5.47
 -12 -11   7    5.15    4.15
 -12 -11   7   12.94    4.33
  12 -11  -7    3.77    6.86
  -7 -12  11   10.49    4.80
  11  -7 -12   -3.47    8.23
   7 -12 -11    6.53    5.51
  12 -11  -9   -0.32    3.87
 -11  -9  12    3.45    3.72
 -11   9 -12    8.23    4.30
 -11  -9  12    9.69    5.10
  -9 -12  11    3.76    3.73
 -12 -11   9   -0.36    3.44
  -9 -12  11   -4.28    4.18
   9 -12 -11    2.26    6.56
  11  -9 -12    0.57    7.73
  -9  12 -11   -0.59    3.27
  12 -11  -9    1.77    6.77
 -12  11  -9    0.62    3.35
   9 -12 -11    2.02    4.39
   9 -12 -11    3.12    3.99
 -12 -11   9    3.48    3.38
  -9 -12  11    2.92    4.19
  11  -9 -12    5.58    3.64
 -11 -12  11    9.26    4.53
  11 -11 -12   -6.44   10.60
 -12 -11  11    7.55    4.47
  12 -11 -11   10.75    5.02
 -12 -11  11    7.40    4.51
 -12  11 -11   16.37    5.13
 -11 -11  12   12.56    4.23
 -11  11 -12    5.57    4.24
  11 -12 -11    2.57    9.00
  12 -11 -11    4.38    8.30
  11 -12 -11   14.05    5.21
 -11  12 -11   11.01    4.71
 -11 -12  11    6.41    4.58
 -11 -11  12    6.62    4.35
  11 -11 -12    5.26    4.17
 -12 -12 -12   83.07   10.89
 -12 -12 -12   91.93   10.06
 -12 -12 -12   55.62    8.25
  12 -12  12   63.68    7.20
 -10 -12 -12   29.71    6.20
 -10 -12 -12   30.31    7.19
 -12 -10 -12   32.58    7.68
 -12 -10 -12   27.04    6.17
  12 -12  10   34.66    6.27
  10 -12  12   35.56    6.31
 -12 -10 -12   24.45    5.87
 -12 -12 -10   25.66    5.61
 -12 -12 -10   29.49    7.32
 -12 -12 -10   26.96    6.96
 -10 -12 -12   32.01    6.53
 -12 -12  -8    8.63    5.04
 -12  -8 -12   11.42    5.42
  -8 -12 -12   20.04    6.23
  -8 -12 -12   10.02    4.99
 -12 -12  -8   12.37    5.12
   8 -12  12    9.53    3.74
  12 -12   8   11.20    4.70
 -12 -12  -8    9.77    4.32
 -12  -8 -12   12.08    5.19
  -8 -12 -12   11.78    4.39
 -12  -8 -12   13.95    4.82
  -8 -12 -12   10.62    4.94
  -6 -12 -12   12.44    4.60
 -12 -12  -6   23.22    5.78
 -12 -12  -6   15.49    4.64
 -12   6  12   14.50    4.55
  -6 -12 -12   17.30    5.34
   6 -12  12   21.20    5.02
 -12  -6 -12    4.96    5.63
  -6 -12 -12   19.57    6.04
 -12  -6 -12   13.32    4.84
 -12  -6 -12   18.05    4.79
  12 -12   6   13.85    4.82
 -12 -12  -6   15.32    5.54
  -6 -12 -12    6.96    4.13
 -12 -12  -4   24.11    4.73
 -12  12   4    7.37    6.23
  -4 -12 -12   17.36    5.33
 -12  -4 -12    5.25    9.22
  12  12  -4   16.01    9.98
 -12  -4 -12   23.11    5.46
 -12  -4 -12   12.35    6.23
 -12 -12  -4   20.44    4.67
  -4 -12 -12   19.92    5.70
  12 -12   4    9.15    4.26
  -4 -12 -12   30.32    6.55
  12   4 -12   -0.40    6.09
 -12   4  12   11.10    4.11
  12   4 -12    1.08   10.74
 -12  -4 -12   25.04   11.97
  12  12  -4    5.42   12.28
 -12 -12  -4   20.02    5.78
   4 -12  12    9.33    4.00
   2 -12  12    4.18    3.68
 -12  -2 -12    2.96    3.13
  -2 -12 -12    1.48    5.67
 -12  12   2    1.57    6.20
 -12   2  12    7.93    4.51
 -12 -12  -2    4.60    3.93
 -12 -12  -2   -3.17    3.49
 -12  -2 -12   -2.10    4.92
 -12  12   2   -3.30    6.64
 -12  -2 -12   -2.37    3.03
 -12  -2 -12    1.12    4.65
  12  12  -2    9.57    7.63
  -2 -12 -12   -4.10    3.56
  12   2 -12   -1.58    5.41
 -12  -2 -12  -17.05   11.20
  12 -12   2    0.20    2.91
 -12  -2 -12    6.47   10.38
  12   2 -12   13.42   15.77
 -12   0 -12    4.11    3.86
  12 -12   0   -1.02    3.16
  12  12   0    4.70    7.56
 -12   0 -12    5.76    3.26
 -12 -12   0   -6.47    3.75
  12   0 -12   -2.42   12.30
 -12  12   0    0.66    6.62
   0  12 -12    5.31    3.60
   0 -12  12    5.45    3.70
   0 -12 -12    4.11    5.57
 -12   0  12    7.04    4.26
 -12   0 -12   -3.15    6.72
 -12   0 -12    7.36    4.88
  12   0 -12   -1.65    5.95
   0 -12 -12    2.68    3.33
 -12   0 -12    2.15    3.70
 -12  12   0   -5.87    7.30
 -12 -12   0    5.85    3.77
 -12   0 -12    0.95    8.42
 -12   2 -12    3.61    2.87
 -12   2 -12    6.61    4.32
 -12 -12   2    4.09    4.07
  -2 -12  12    2.90    3.14
 -12 -12   2   11.08    4.17
  12  -2 -12    1.98    7.07
 -12   2 -12    4.53    3.31
  -2  12 -12    2.14    3.09
  12 -12  -2    5.30    4.14
  12  12   2    4.00    8.12
 -12 -12   2   11.35    3.64
  12  -2 -12    1.01   11.04
 -12  12  -2    3.69    7.71
 -12  -2  12    0.85    4.08
 -12   2 -12    7.88    6.74
   2 -12 -12    2.40    5.29
  -2 -12  12    6.90    4.36
 -12  12  -2    1.20    8.01
   2 -12 -12    2.46    5.47
 -12 -12   4   14.73    5.32
  -4  12 -12   26.86    5.52
 -12  12  -4   13.55    3.23
 -12  -4  12   17.38    4.44
   4 -12 -12    6.17    5.43
  -4 -12  12   11.85    5.17
 -12  12  -4   18.73   10.36
 -12   4 -12   19.54    5.85
   4 -12 -12    4.80    5.80
 -12  -4  12   15.27    5.70
  -4 -12  12    7.39    4.40
 -12   4 -12   19.48    5.21
  12  -4 -12   -0.61    6.38
 -12   4 -12   17.76   12.07
  12 -12  -4   28.59    6.48
  12 -12  -4    5.58    6.82
  12  -6 -12   20.33    5.46
 -12 -12   6   17.66    5.86
 -12  -6  12    8.94    4.79
   6 -12 -12    8.14    5.52
  12  -6 -12   -1.24    6.63
   6 -12 -12    4.79    6.31
   6 -12 -12   12.69    4.22
  -6  12 -12   11.72    4.49
 -12   6 -12   20.01    5.53
 -12  12  -6   19.01    4.78
  -6 -12  12    7.21    4.71
 -12  -6  12   15.03    4.36
  12 -12  -6   21.49    5.80
  12 -12  -6    6.01    6.60
  -6 -12  12    9.30    4.63
  -8 -12  12   11.69    5.87
  -8 -12  12    8.30    4.24
   8 -12 -12    7.26    3.74
  -8 -12  12    6.26    4.64
   8 -12 -12    6.97    4.94
 -12  12  -8   15.00    4.37
 -12  -8  12    5.21    3.66
 -12 -12   8    5.75    4.32
  12 -12  -8   17.66    5.51
  12  -8 -12   -3.12    9.54
   8 -12 -12    1.41    6.77
 -12   8 -12   15.14    4.98
  -8  12 -12    8.95    4.43
 -12 -12   8    3.93    3.27
 -12  -8  12    7.27    5.08
  12  -8 -12   10.27    4.30
  12 -12  -8   -1.45    7.53
  10 -12 -12    2.24    7.46
  12 -12 -10    9.11   10.33
 -12  10 -12   31.76    6.60
  12 -12 -10   39.65    7.58
  10 -12 -12   40.58    7.10
 -10 -12  12   37.69    6.53
 -12 -10  12   25.32    5.75
 -12 -12  10   30.40    6.70
 -12  12 -10   49.72    7.45
 -10  12 -12   44.53    7.13
  12 -10 -12   48.55    7.70
  12 -10 -12    7.89    8.06
 -12 -12  10   32.48    6.48
 -12 -10  12   39.37    7.88
 -10 -12  12   44.33    7.86
 -12 -12  12   74.27    8.83
 -12 -12  12   72.05    9.45
 -12  12 -12   95.54   10.00
  12 -12 -12   83.56   10.19
   1  13   0    5.82    7.56
   0  -1 -13   -0.61    6.13
  13   0  -1   -6.03    9.33
 -13   0  -1    8.55    6.58
 -13   0   1    0.41    3.62
   0   1 -13    2.32    6.72
  -1  13   0    1.31    6.30
  13   0   1    5.13   10.27
  13   0  -3    2.69   10.13
  13   0   3   -4.86    7.80
   0  -3 -13    2.08    5.93
   0   3 -13    8.15    7.88
  -3  13   0    4.96    7.29
   3  13   0    1.46    9.92
 -13   0  -3    3.74    4.75
  13   0   5  484.44   43.00
   0  -5 -13  403.89   40.79
 -13   0  -5  418.91   41.26
   0   5 -13  418.16   39.32
  13   0  -5  491.75   49.74
   5  13   0  398.47   43.19
  -5  13   0  394.04   43.85
  -7 -13   0   95.03    8.52
 -13   0   7   77.39    7.21
   0   7 -13   90.71    8.04
  13   0  -7  110.47   23.98
   0  -7 -13   92.61    8.44
  -7  13   0   73.02   18.73
 -13   0   7   82.06    8.33
   0  -7 -13   71.87   18.33
  -7 -13   0   83.41    7.42
   7  13   0   73.17   19.38
   0   7 -13   69.58   15.53
 -13   0  -7  101.84    8.09
   7 -13   0   73.94    7.48
 -13   0  -7  109.73    7.76
 -13   0  -7  107.56    7.65
   7 -13   0   89.40    8.15
   9  13   0   41.16   14.67
 -13   0  -9   41.44    5.76
 -13   0  -9   38.04    6.65
   0  -9  13   42.29    5.55
 -13   0   9   41.51    5.66
 -13   0  -9   42.02    5.65
   0  -9 -13   46.57    6.82
   0  -9 -13   37.45   13.20
   9 -13   0   40.12    6.27
 -13   0  -9   45.91    7.07
  13   0  -9    1.33    5.71
   0   9 -13   35.13    5.77
  -9 -13   0   40.43    6.46
 -13   0   9   45.28    6.92
  13   0  -9   52.89   20.38
  -9  13   0   28.93   11.66
  -9 -13   0   37.41    5.92
   0  11 -13   16.63    4.75
  11 -13   0   16.46    4.64
  13   0 -11   15.84   12.73
 -13   0  11   19.66    4.22
   0 -11 -13   11.55    6.04
   0 -11 -13   14.39    4.28
   0 -11  13   18.88    5.05
 -13   0 -11   14.80    5.08
 -11  13   0    9.47    7.22
 -13   0 -11   17.01    4.47
  11  13   0    0.56    7.73
 -11 -13   0   18.32    5.21
 -13   0  11   16.52    5.22
 -13   0 -11    9.69    5.02
 -13   0 -11   -0.53   10.11
  13   0 -11    0.40    5.60
 -11 -13   0   13.59    4.36
 -13   0 -11    9.58    4.02
  -1 -12 -13    6.98    5.98
  -1 -12 -13    8.67    4.23
  13   1 -12   -3.06    7.02
 -13  -1 -12    8.52    3.78
 -13  -1 -12    6.09    3.85
  12  13  -1    6.56    6.65
 -12 -13  -1    7.08    3.96
 -12  13   1    9.15    5.62
 -13  -1 -12    5.04    5.98
   1 -12  13   11.21    4.57
   1  12 -13   15.18    5.11
 -13   1  12   10.45    4.88
 -12 -13  -1    0.68    3.56
 -12  13   1    5.10    7.42
 -13  -1 -12    8.99    5.20
 -13  -1 -12   14.55   12.76
  13   1 -12   12.80   11.75
  12 -13   1    9.75    4.00
 -13  -1 -12    7.83    5.09
  10 -13   1    5.79    3.35
 -13   1  10    7.71    3.11
  10  13  -1    5.61    7.83
 -13  -1 -10    1.40    2.69
 -13  -1 -10    4.61    3.98
 -13  -1 -10    3.28    3.61
  -1 -10 -13    6.98    6.04
  13   1 -10   -1.58    5.28
  -1 -10 -13   -3.15    6.21
 -13  -1 -10    2.69    2.89
   1  10 -13    9.68    4.01
  -1 -10 -13    4.58    2.78
 -10 -13  -1   10.83    4.84
 -13  -1 -10   -0.80    4.16
  -1 -10 -13   -1.50    3.10
  13   1 -10   -1.12   11.98
   1 -10  13    7.00    3.50
 -13   1  10    6.78    4.26
 -10  13   1    0.46    6.66
 -13  -1 -10   -1.62    6.94
 -10 -13  -1    7.37    3.89
  -8 -13  -1   -0.66    2.88
  -1  -8 -13    3.11    4.45
 -13  -1  -8    5.15    3.38
  -8  13   1   -0.74    6.18
   8  13  -1    8.63    9.13
 -13  -1  -8    3.72    3.21
  -1  -8 -13    0.39    5.71
   1   8 -13   11.94    3.81
   1   8 -13    4.68    5.94
  13   1  -8   13.45   13.23
   8 -13   1   12.38    4.46
 -13   1   8    9.73    4.05
 -13  -1  -8    4.67    2.87
  -8 -13  -1    3.78    3.71
   8 -13   1    8.09    4.04
 -13  -1  -8    1.55    2.75
 -13   1   8    8.55    3.22
  -1  -6 -13   29.75    5.41
   1   6 -13   24.40   10.26
 -13   1   6   18.73    3.89
  -6 -13  -1   36.07    5.28
   1   6 -13   24.41    4.16
   6 -13   1   21.74    4.18
  -1  -6 -13   39.11   14.94
 -13   1   6   21.98    4.84
   6  13  -1   14.74   12.08
  13   1  -6   -0.03    9.86
  -6  13   1    1.92    7.53
  -1  -4 -13   14.95    9.46
   1   4 -13   38.50   13.61
  13   1  -4   28.73   10.16
  -4  13   1   19.63   11.37
   4  13  -1   36.49   14.36
  -2  13   1    3.39    6.62
  13  -1   2    7.74   10.54
 -13   1   2    4.75    3.33
  13   1  -2   14.58    9.51
  -1  -2 -13   12.22    7.63
   2  13  -1    6.60    8.10
   1   2 -13   17.09   10.02
  -1   0 -13   54.51   15.95
   0  13   1   51.15   15.55
  13  -1   0   43.44   15.44
  13   1   0   71.77   18.17
   0  13  -1   36.45   13.95
 -13   1   0   34.32   10.29
   1   0 -13   36.43   13.19
   2  13   1   12.21    8.18
  -1   2 -13   11.82    6.31
  13   1   2   23.68   10.21
 -13   1  -2    7.27    5.88
   1  -2 -13    2.95    5.53
  13  -1  -2   17.98   11.34
  -2  13  -1   26.56   12.48
  13  -1  -4   53.08   18.16
   4  13   1   25.88   12.01
 -13   1  -4   43.45   14.33
  -1   4 -13   46.72   14.42
  -4  13  -1   35.66   14.35
   1  -4 -13   43.29   14.79
  13   1   4   42.18   13.62
  -6  13  -1    8.50    7.64
 -13  -1   6    8.90    2.83
   6  13   1   14.81    9.86
   6 -13  -1    3.90    3.92
 -13   1  -6    5.18    5.91
  13  -1  -6    3.94    9.86
  -1   6 -13   -1.24    6.38
  -1  -6  13   14.42    4.00
   1  -6 -13    4.83    5.97
 -13  -1   6   13.78    3.83
   6 -13  -1    8.66    3.57
  -1   6 -13    5.71    2.67
   8  13   1   -4.63    7.42
   1  -8 -13    1.24    6.54
   1  -8 -13    6.60    4.90
  -1  -8  13    7.81    3.06
   8 -13  -1    5.34    3.30
  13  -1  -8    4.25   10.99
  -1   8 -13    3.67    3.15
 -13   1  -8    2.13    2.81
 -13   1  -8    4.10    3.27
 -13   1  -8    3.05    2.86
  -1   8 -13   -4.40    5.52
  -8 -13   1   -1.45    3.27
   1  -8 -13    8.31    5.55
 -13   1  -8    9.22    8.47
 -13  -1   8    7.58    3.48
  -8  13  -1    2.74    6.40
 -13  -1   8    3.61    3.24
  -8 -13   1    4.56    2.87
  -8 -13   1    2.08    2.36
 -13   1 -10    5.88    3.33
 -13   1 -10   10.73    3.92
 -13  -1  10    9.63    3.33
   1 -10 -13   16.30    6.26
 -10 -13   1   13.37    4.17
 -13   1 -10    6.77    3.91
  13  -1 -10    6.92    9.59
  13  -1 -10   -0.16    5.42
  -1 -10  13   11.24    3.60
   1 -10 -13   -0.35    6.03
  -1  10 -13   10.38    4.13
  10  13   1    2.87    6.87
 -10 -13   1    7.04    3.95
 -10  13  -1   -4.06    7.90
 -13   1 -10    7.85    4.12
  10 -13  -1    4.55    3.11
 -13  -1  10    3.73    3.37
  -1 -10  13    8.19    4.14
 -10 -13   1    8.39    3.50
 -13   1 -12   23.58    5.37
 -12 -13   1   12.42    5.51
 -12  13  -1    6.39    7.69
 -12  13  -1    6.07    6.20
   1 -12 -13    6.89    5.10
   1 -12 -13   28.84    7.82
  13  -1 -12   -1.90    5.32
  -1 -12  13   11.05    4.77
 -13   1 -12   21.30    7.33
  12 -13  -1   10.45    4.23
  -1  12 -13    9.58    4.42
 -13   1 -12   25.17    5.12
 -13  -1  12   10.11    3.21
 -13   1 -12   15.39    5.67
 -12 -13   1   16.92    5.01
  12  13   1  -10.33    8.83
  13  -1 -12   24.47   17.03
 -13  -1  12   15.76    5.33
 -13   1 -12    8.30    6.05
 -12 -13   1   16.83    4.58
  -1 -12  13   17.14    5.55
   1 -12 -13   23.06    5.33
 -13  -2 -11   31.64    6.22
 -13  -2 -11   29.33    4.77
  -2 -11 -13   33.40    5.64
 -11 -13  -2   24.63    5.88
 -11  13   2   39.55   13.89
 -13  -2 -11   10.87    6.25
   2 -11  13   45.21    6.76
  13   2 -11    7.79    6.59
 -13  -2 -11   36.39    7.55
  -2 -11 -13   32.44    7.66
 -11 -13  -2   33.75    7.02
 -13  -2 -11   19.63    8.59
 -13  -2 -11   28.36   14.11
  11 -13   2   38.10    5.99
  11  13  -2   53.21   18.32
 -13  -2 -11   26.16    4.66
 -11 -13  -2   20.83    5.35
 -13   2  11   45.34    5.04
  -2 -11 -13   27.70    5.68
  13   2 -11   54.48   18.73
 -13   2  11   38.75    6.67
  -2  -9 -13  105.14   21.93
   2   9 -13  114.15   18.84
   9 -13   2  162.88   12.20
  -9 -13  -2  132.25   10.98
 -13  -2  -9  138.22   11.47
 -13  -2  -9  132.38    9.27
   2  -9  13  131.38    8.91
  13   2  -9  123.24   28.79
   9 -13   2  142.77   10.64
 -13   2   9  172.92   12.90
   2   9 -13  157.95   11.47
 -13  -2  -9  158.59   10.40
   9  13  -2  109.20   24.45
  -9 -13  -2  158.18   12.28
 -13  -2  -9  143.96   27.46
 -13   2   9  149.85    9.51
  -9  13   2  118.13   24.26
 -13  -2  -9  153.00   10.75
 -13  -2  -9  117.16   10.64
  -2  -9 -13  130.45    8.73
  -2  -9 -13  150.86   11.76
  -7 -13  -2   93.75    9.06
 -13   2   7   78.68    7.16
   7 -13   2   77.61    7.88
   7  13  -2   45.42   15.96
   2   7 -13   77.10   17.57
   2   7 -13   74.13    7.26
 -13  -2  -7  120.27    8.16
 -13  -2  -7   84.64    6.90
 -13  -2  -7  108.00    8.39
  -2  -7 -13  109.54    9.46
  13   2  -7   82.09   21.81
 -13  -2  -7  100.60    8.10
  -7 -13  -2   83.22    8.31
  -2  -7 -13   79.78   19.66
 -13   2   7   66.28    7.88
  -7  13   2   47.05   15.15
   7 -13   2   71.92    7.05
  -2  -5 -13  166.60   28.76
   2   5 -13  106.20   20.52
  -5  13   2  147.92   27.00
  13   2  -5  159.61   28.00
   5  13  -2  140.21   26.91
  -2  -3 -13    0.09    5.74
 -13   2   3   -0.50    3.10
   2   3 -13    7.00    9.08
  13   2  -3   -3.49    9.48
   3  13  -2    6.89    8.31
  -3  13   2   -4.45    7.66
   1  13  -2    1.58    5.98
  13   2  -1   -2.10    8.70
  -2  -1 -13    3.39    7.35
  13  -2   1   10.18   12.53
 -13   2   1    1.75    4.04
   2   1 -13   11.19    9.50
  -1  13   2    5.65    7.76
   1  13   2   13.89    9.34
 -13   2  -1    4.00    6.42
  13  -2  -1   14.22   12.37
  13   2   1    9.38    8.14
   2  -1 -13    9.57    8.32
  -2   1 -13    4.35    5.65
  -1  13  -2    6.33    8.03
 -13  -2   1    6.76    5.02
 -13   2  -3   16.56    8.22
  13   2   3    5.04    7.62
  13  -2  -3   20.94   13.35
   2  -3 -13   25.32   11.53
  -3  13  -2   17.90   11.47
   3  13   2    8.72    7.20
  -2   3 -13    9.29    8.29
  -5  13  -2  103.66   22.12
   5  13   2  137.64   24.62
  13   2   5  197.44   26.34
 -13   2  -5  116.96   21.77
  -2   5 -13  136.87   22.47
   2  -5 -13  135.05   23.89
  13  -2  -5  152.50   27.87
 -13  -2   7   78.25    8.10
   2  -7 -13   30.16    6.56
 -13  -2   7   78.13    7.53
  13  -2  -7   92.83   24.66
 -13   2  -7   71.49    6.88
  -7 -13   2   71.57    7.27
 -13   2  -7   61.21   15.83
  -7  13  -2   62.16   16.32
  -2   7 -13   54.99   12.92
  -2   7 -13   86.32    8.17
   2  -7 -13   64.16    7.40
  -2  -7  13   79.90    8.26
   2  -7 -13   56.50   14.94
 -13   2  -7   70.91    7.25
 -13   2  -7   76.41    6.96
   7  13   2   93.03   21.18
   7 -13  -2   72.82    8.00
   7 -13  -2   75.81    7.52
   2  -9 -13  128.10   20.27
 -13   2  -9  165.29    9.26
   9  13   2  117.25   23.15
  13  -2  -9  165.73   31.54
 -13  -2   9  134.87   11.51
  -9 -13   2  149.18   11.44
  -9 -13   2  170.95   10.89
  -2   9 -13  134.15   10.75
  -9 -13   2  150.07    9.52
 -13   2  -9  163.04   11.54
  -9  13  -2  122.70   23.53
 -13   2  -9  170.09   12.40
  -2  -9  13  152.48   12.16
 -13   2  -9  147.96   28.21
  -2  -9  13  152.35   11.10
   2  -9 -13   96.65   11.51
   9 -13  -2  143.48   11.75
 -13  -2   9  141.88   10.19
   2  -9 -13  162.78   11.84
   2 -11 -13   17.93    6.72
 -11 -13   2   54.79    6.65
 -13   2 -11   53.38    6.30
 -11  13  -2   31.50   13.64
  13  -2 -11   40.21   17.93
 -11 -13   2   50.60    6.59
 -13   2 -11   59.79    7.68
  11 -13  -2   49.13    7.80
  13  -2 -11    0.40    6.46
  -2 -11  13   31.75    6.44
 -13   2 -11   66.04    9.18
 -13  -2  11   47.41    6.13
  -2  11 -13   39.14    6.68
   2 -11 -13   54.70    8.82
 -11  13  -2   28.76    9.89
  11  13   2    3.41    5.60
 -13  -2  11   40.78    7.26
  -2 -11  13   35.06    6.87
  13   3 -12    0.88    5.11
  -3 -12 -13   19.86    6.32
 -12  13   3    1.09    5.01
 -12 -13  -3    1.98    3.13
 -12 -13  -3   12.30    5.02
  12 -13   3   12.80    5.04
  12 -13   3    7.18    3.43
  -3 -12 -13    2.82    3.43
   3 -12  13    5.51    3.41
 -13  -3 -12    4.71    4.77
 -13   3  12    7.18    4.77
 -13  -3 -12    3.63    3.77
 -10 -13  -3    9.94    5.01
  -3 -10 -13   11.46    4.50
 -13   3  10   21.26    5.24
  -3 -10 -13    6.42    3.24
 -13  -3 -10    7.72    3.63
 -10  13   3   17.76   11.90
  -3 -10 -13    6.40    5.13
  13   3 -10   17.93    9.84
  10  13  -3    5.78    8.99
 -13  -3 -10    9.34    4.99
 -13  -3 -10    1.82    2.77
 -13  -3 -10    5.84    3.52
  -3 -10 -13    0.87    5.57
 -13  -3 -10    0.40    6.97
 -10 -13  -3    2.45    3.99
  10 -13   3   25.76    4.91
 -13   3  10   27.30    4.58
  10 -13   3   28.55    6.10
   3 -10  13   21.15    4.38
  -8 -13  -3   12.44    4.47
 -13  -3  -8    6.20    4.14
  -8 -13  -3   16.22    5.30
 -13   3   8   27.09    5.28
 -13  -3  -8    4.07    3.39
 -13  -3  -8    9.54    3.36
   8  13  -3   21.18   12.92
   8  13  -3   10.16    8.86
  -3  -8 -13   11.17    4.76
  13   3  -8   16.20   12.63
  -8  13   3   12.50   11.01
   3   8 -13   16.06    8.62
 -13  -3  -8    1.11    2.88
   8 -13   3   23.00    5.18
 -13  -3  -8   -2.83    7.56
  -3  -8 -13    4.87    8.05
  -3  -8 -13    4.11    3.30
 -13   3   8   26.63    4.74
   8 -13   3   19.94    4.22
   6  13  -3   38.88   15.29
   3   6 -13   38.74    5.58
 -13   3   6   48.70    5.96
  13   3  -6   37.72   15.36
  -6  13   3   35.98   13.96
  -6 -13  -3   27.48    5.23
  -3  -6 -13   26.94   12.27
   3   6 -13   44.34   13.04
  -6 -13  -3   37.95    6.21
 -13   3   6   44.88    6.16
 -13  -3  -6   39.74    5.91
 -13  -3  -6   39.25   15.04
   6 -13   3   45.55    5.98
  -3  -6 -13   40.78    6.47
  -3  -4 -13   84.52   23.02
  -4  13   3   88.77   21.93
 -13  -3  -4   98.98   20.05
  13   3  -4  126.26   24.49
   3   4 -13   91.32   20.16
   4  13  -3   73.66   20.03
   3   4 -13  113.14   20.96
   3   2 -13  159.10   25.70
  13   3  -2  177.62   29.16
  -2  13   3  138.87   26.19
 -13  -3  -2  144.47   22.11
 -13   3   2  153.45   19.38
   3   2 -13  157.52   23.45
  -3  -2 -13  152.89   26.11
   2  13  -3  137.88   26.30
  -3  -2 -13  135.68   19.82
  13   3   0  159.94   25.98
   0  13  -3  122.05   23.45
  13  -3   0  140.42   27.75
   3   0 -13  130.58   23.07
 -13   3   0  128.84   19.44
 -13  -3   0  133.19   19.56
   3   0 -13  127.39   18.96
   0  13   3  124.41   23.43
  -3   0 -13  133.46   23.85
  -3   0 -13  131.61   18.68
  13  -3  -2  200.04   31.52
   3  -2 -13  158.91   25.81
  13   3   2  164.92   25.22
  -2  13  -3  157.90   27.46
 -13   3  -2  136.99   21.76
  -3   2 -13  178.18   26.40
   2  13   3  136.67   24.18
 -13   3  -4   73.75   17.38
  13   3   4  118.34   20.33
  -3   4 -13   91.14   19.14
   4  13   3   75.19   17.81
   3  -4 -13   75.44   18.90
  -4  13  -3   77.99   20.02
  13  -3  -4  101.82   22.99
  -3   6 -13   25.34    9.67
  -6  13  -3   27.88   12.51
   6  13   3   36.82   12.97
  -3   6 -13   30.56    5.13
   6 -13  -3   40.06    9.31
 -13   3  -6   33.12    5.04
   3  -6 -13   17.90    5.74
   6 -13  -3   40.66    6.44
 -13  -3   6   30.48    5.41
   3  -6 -13   37.36   13.28
   3  -6 -13   36.59    5.01
  13  -3  -6   38.83   15.08
  -6 -13   3   37.83    5.62
 -13  -3   6   28.25    5.32
  -3  -6  13   31.73    5.27
 -13   3  -6   32.75   12.63
   6 -13  -3   31.86    5.46
   8 -13  -3   18.98    5.03
 -13  -3   8   20.11    4.72
   3  -8 -13   29.67    6.27
 -13   3  -8   30.96    4.05
   3  -8 -13   36.92   11.87
   8 -13  -3   19.50    7.50
  -8 -13   3   27.95    4.94
 -13   3  -8   22.27   11.75
  -3   8 -13   19.30    4.58
   3  -8 -13   14.22    5.78
   8 -13  -3   21.12    6.07
  -3  -8  13   26.52    4.84
 -13   3  -8   24.82    4.85
  -8  13  -3   29.94   12.57
  13  -3  -8   37.34   17.17
  -8 -13   3   18.62    4.60
 -13  -3   8   23.61    5.50
 -13   3  -8   27.35    5.38
  -3  -8  13   24.72    5.62
  13  -3  -8   -0.15    4.48
   8  13   3    9.89    7.94
  -3 -10  13   16.87    5.08
   3 -10 -13   26.58    7.03
 -13   3 -10   21.96    5.47
  -3  10 -13   31.58    5.99
 -13   3 -10   12.57    8.90
   3 -10 -13   10.03    6.35
  13  -3 -10   -1.70    6.51
 -13  -3  10   28.92    6.34
 -13   3 -10   22.97    5.64
 -10  13  -3   22.43   11.79
 -10 -13   3   24.37    4.86
  13  -3 -10   15.28   10.28
 -13   3 -10   21.59    3.94
 -13  -3  10   31.48    5.68
  10 -13  -3   31.42    6.24
  10  13   3   -0.98    5.74
  -3 -10  13   25.28    6.17
 -10  13  -3   21.40    9.24
 -10 -13   3   14.92    4.97
 -13  -3  12   10.52    4.04
  -3 -12  13   10.35    5.00
 -12 -13   3    4.24    3.78
   3 -12 -13    8.54    6.41
 -13   3 -12    8.20    3.77
   3 -12 -13    4.48    6.54
  13  -3 -12   -2.96    6.01
  -3  12 -13   10.21    4.28
 -12  13  -3   15.18   10.10
  12 -13  -3   11.90    4.75
 -13  -3  12    8.46    4.45
 -12 -13   3    3.99    2.89
 -13   3 -12    7.34    4.68
  -3 -12  13   10.03    4.25
 -11  13   4    9.28   10.32
 -13   4  11    6.82    4.01
   4 -11  13   15.44    4.57
  -4 -11 -13   12.19    4.19
  -4 -11 -13   16.61    4.76
 -11 -13  -4   16.22    5.49
  -4 -11 -13   12.92    5.99
 -13  -4 -11   12.31    3.93
 -13  -4 -11   12.90    4.54
 -13   4  11   10.95    3.25
  11 -13   4   11.49    4.63
  11  13  -4   -0.89   10.23
  13   4 -11   13.39   13.52
 -13  -4 -11    6.96    5.75
 -13  -4 -11   10.52    8.50
  11 -13   4    7.19    3.08
 -11 -13  -4   11.84    3.87
  -4 -11 -13   21.33    9.42
   9 -13   4  100.93    9.87
  -4  -9 -13   99.71    8.93
 -13  -4  -9   90.01    9.22
 -13   4   9  113.28    8.37
   4   9 -13   69.21   16.35
 -13   4   9   96.76    9.78
  13   4  -9  109.62   26.09
   9  13  -4   87.25   22.74
 -13  -4  -9   91.95   22.32
  -9  13   4   80.60   19.97
   9  13  -4  108.38   22.45
 -13  -4  -9   93.54    9.07
  -9 -13  -4   92.21    9.52
 -13  -4  -9   79.80    8.78
  -9 -13  -4   88.81    9.56
   9 -13   4   82.66    7.68
  -4  -9 -13   66.38   19.12
  -4  -9 -13  104.88   10.09
  13   4  -7   56.26   17.08
  -7  13   4   62.64   18.36
  -4  -7 -13   48.14    7.07
  -4  -7 -13   48.60    5.85
  -7 -13  -4   35.85    6.23
   7 -13   4   66.77    7.76
  -4  -7 -13   36.48    5.92
 -13   4   7   66.80    6.54
   7 -13   4   53.41    5.80
   7  13  -4   33.15   14.30
 -13  -4  -7   35.67   14.99
 -13  -4  -7   35.12    4.38
  -7 -13  -4   39.98    6.81
  -4  -7 -13   28.65   13.34
 -13   4   7   71.04    7.84
 -13  -4  -7   43.17    6.22
   5  13  -4   28.43   14.03
  -5 -13  -4   21.76    4.70
   5 -13   4   24.71    4.61
 -13   4   5   29.95    4.91
  -4  -5 -13   30.82    5.97
  -5 -13  -4   31.00    5.79
  -5  13   4   27.90   12.64
 -13   4   5   33.97    4.91
  -4  -5 -13   29.51    5.36
  -4  -5 -13   27.01   12.46
 -13  -4  -5   24.87    4.37
  13   4  -5   41.14   18.38
 -13  -4  -5   27.85   11.59
   4   5 -13   36.67   11.89
  -4  -3 -13   -2.04    7.79
  -4  -3 -13   19.89   11.87
  -3  13   4   10.77   10.45
 -13   4   3    9.52    5.83
   4   3 -13   11.89    9.99
   3  13  -4    2.32    7.01
  13   4  -3   31.98   15.58
 -13  -4  -3   10.36    9.31
  13   4  -1    7.86   10.17
  -4  -1 -13   17.66   10.52
 -13   4   1   10.15    6.63
   1  13  -4    8.74    9.25
   4   1 -13    2.55    6.14
   4   1 -13   12.80    7.92
  -1  13   4   11.56    8.12
 -13  -4  -1    8.70    5.21
  -4  -1 -13   11.33    7.52
 -13   4  -1    4.68    4.69
  -4   1 -13    2.73    6.02
  -4   1 -13    5.50    4.48
   4  -1 -13    8.63    7.95
 -13  -4   1   -0.38    4.42
   1  13   4   -3.10    7.29
  -1  13  -4   10.48    9.46
  13  -4  -1    8.42    8.91
   4  -1 -13    6.26    6.58
  13   4   1   -0.52    7.99
   4  -3 -13   -1.23    6.24
  -4   3 -13    2.60    7.78
 -13   4  -3    1.81    5.48
  13  -4  -3    8.12   10.79
  13   4   3   -2.55    9.87
   3  13   4   -0.11    7.82
  -3  13  -4   12.20    8.54
   4  -5 -13   31.81   12.18
   5 -13  -4   22.98    5.08
  13  -4  -5   23.63   13.76
 -13   4  -5   31.70   11.98
   5  13   4   25.45   10.69
  -5 -13   4   35.50    5.56
   4  -5 -13   21.53    5.47
  -4   5 -13   28.75    4.71
  -5  13  -4   22.14   12.13
 -13   4  -5   33.77    4.99
  -4   5 -13   16.16    8.56
   5 -13  -4   27.77    5.46
 -13  -4   5   22.73    5.17
  13   4   5   26.41   11.19
  -4  -5  13   21.10    4.73
   5 -13  -4   30.33    7.35
   7 -13  -4  111.84   15.20
  -4  -7  13   65.79    7.87
  -4   7 -13   80.75    8.03
  13  -4  -7   73.05   19.02
 -13   4  -7   72.70   18.79
  -7 -13   4   56.17    7.27
   7  13   4   35.18   12.41
   4  -7 -13   35.02    6.53
 -13  -4   7   72.46    8.07
  -7  13  -4   63.94   17.11
 -13   4  -7   75.00    8.09
   7 -13  -4   90.62    8.65
   4  -7 -13   65.31   16.43
  -4   7 -13   79.56   15.36
 -13  -4   7   78.69    8.46
   4  -7 -13   81.31    7.21
  -4  -7  13   68.81    6.79
   7 -13  -4   85.18    8.86
 -13  -4   9  106.52    9.79
 -13   4  -9  111.33   10.33
   4  -9 -13  109.23    9.97
  -9 -13   4  103.81   11.07
  -4  -9  13  103.66   10.08
 -13   4  -9  111.21   23.22
  -9 -13   4  124.10    8.59
   4  -9 -13   65.91   10.86
   9  13   4   61.58   16.01
  -4   9 -13  110.51   10.07
 -13   4  -9  116.29   10.00
   9 -13  -4  127.11   17.30
  -9  13  -4   78.16   17.72
  13  -4  -9  107.84   23.83
 -13  -4   9  116.08   11.07
  -4  -9  13  106.96   11.02
   9 -13  -4  125.15   11.23
  11 -13  -4   12.01    4.86
  11 -13  -4    6.78    6.95
 -13  -4  11   16.98    4.76
 -13   4 -11   15.57    5.79
  -4 -11  13    6.25    3.92
   4 -11 -13    5.25    5.79
  13  -4 -11    1.34    6.38
 -13   4 -11    4.17    7.99
   4 -11 -13   10.98    6.27
  13  -4 -11    0.31    8.61
  -4  11 -13    5.91    4.41
 -13  -4  11    9.73    4.66
 -13   4 -11    9.02    4.36
  -4 -11  13   10.10    4.81
 -11  13  -4  -14.74   10.18
 -11  13  -4   16.96   12.48
 -13  -5 -12   13.75    4.21
  -5 -12 -13   11.55    4.80
  -5 -12 -13    7.72    4.46
  -5 -12 -13   -0.20    5.63
   5 -12  13   10.08    4.16
  12 -13   5   12.96    4.86
 -13  -5 -12    6.56    5.23
 -13   5  12    6.23    3.90
 -13  -5 -12   12.13    5.15
 -12 -13  -5    0.38    3.04
 -12 -13  -5    4.04    3.98
  -5 -10 -13   15.81    6.15
 -13   5  10   18.98    4.35
  -5 -10 -13   12.08    4.47
 -13  -5 -10   10.22    9.59
 -13  -5 -10    3.80    5.06
 -10  13   5    6.65   11.06
   5 -10  13   12.49    3.72
  10  13  -5   22.80   14.67
 -13  -5 -10    7.34    4.15
  -5 -10 -13    1.93    6.99
  10 -13   5   14.10    4.84
  -5 -10 -13   12.04    4.51
 -13   5  10   12.29    4.32
  -5 -10 -13    7.06    3.19
 -13  -5 -10   18.05    4.87
  10  13  -5   10.72   12.06
 -10 -13  -5    9.51    4.83
  13   5 -10   20.24   16.36
   8  13  -5   94.46   23.79
   8  13  -5  119.71   23.59
  -5  -8 -13   63.67   17.37
 -13  -5  -8   70.61   19.06
  -5  -8 -13  102.86    9.41
   8 -13   5  126.26   10.95
  -8 -13  -5  116.50   10.72
  -5  -8 -13  107.32    9.55
 -13   5   8  132.73    9.23
  -8  13   5  107.98   23.26
 -13   5   8  123.37   10.49
 -13  -5  -8  116.50   10.17
  -8 -13  -5  109.69   11.09
  13   5  -8  101.05   25.63
 -13  -5  -8  106.01    9.59
  -5  -8 -13   97.60    8.94
  -6  13   5   49.22   15.36
  -6 -13  -5   55.66    7.48
  -5  -6 -13   43.29    6.08
 -13   5   6   50.63    5.72
  13   5  -6   33.34   14.10
 -13  -5  -6   56.00    7.23
  -5  -6 -13   32.63   13.72
 -13   5   6   54.35    7.22
   6  13  -5   35.55   15.19
  -5  -6 -13   57.34    7.13
   6 -13   5   44.76    6.36
  -6 -13  -5   44.92    6.72
   5   6 -13   55.52   18.22
   6 -13   5   38.11    4.78
 -13  -5  -6   40.51   15.06
  -5  -4 -13  142.64   26.20
  13   5  -4  133.78   26.27
  -4 -13  -5  149.07   11.16
  -5  -4 -13  153.57    9.96
 -13  -5  -4  166.20   24.96
  -4 -13  -5  159.92   11.19
   5   4 -13  159.31   26.80
  -4  13   5  120.65   23.64
 -13   5   4  145.25    9.33
  -5  -4 -13  160.04   10.23
 -13   5   4  141.87   10.32
   4  13  -5  152.66   28.64
  -5  -4 -13  147.82   23.83
 -13  -5  -4  163.08   11.05
   4 -13   5  141.19   10.47
  13   5  -2  106.46   21.00
  -5  -2 -13  116.80   23.28
   2  13  -5  107.54   22.79
 -13   5   2   99.40   17.28
  -5  -2 -13  107.74   19.49
   5   2 -13  107.51   20.66
  -2  13   5   94.07   20.31
 -13  -5  -2  106.63   19.74
 -13   5   0  106.33   18.32
   5   0 -13  122.96   23.31
 -13  -5   0   82.07   15.74
   0  13  -5  107.18   23.24
  -5   0 -13   91.97   17.38
   5   0 -13  129.59   20.96
   0  13   5   76.53   17.42
  -5   0 -13   90.01   20.29
  13   5   0  103.54   19.08
  13  -5  -2   84.45   21.84
 -13   5  -2   98.37   18.68
  -5   2 -13   67.51   17.01
  13   5   2  102.03   18.80
  -2  13  -5   69.25   17.95
   5  -2 -13   96.03   20.57
   2  13   5   89.24   19.92
  13  -5  -4  129.54   25.92
   4  13   5   91.82   19.04
 -13   5  -4  112.43   21.68
  -4 -13   5  103.49    9.20
 -13  -5   4   88.00    8.41
  -5   4 -13   86.42   15.64
   5  -4 -13  115.23   21.66
   5  -4 -13   49.68    8.77
  -5   4 -13   80.62   17.54
   4 -13  -5  101.34    8.86
  -5   4 -13   95.84    8.09
  -5  -4  13   96.88    8.73
  13   5   4  125.15   19.33
  -4  13  -5   84.78   19.38
   4 -13  -5   87.10    8.52
  -6  13  -5   35.24   12.52
  -5  -6  13   32.10    4.93
 -13   5  -6   43.32   14.19
  13  -5  -6    2.71    5.42
   6 -13  -5   44.99    6.69
  -6 -13   5   27.73    5.45
  -5   6 -13   29.94    9.55
  -5   6 -13   43.51   12.57
   6 -13  -5   45.06    9.55
   6 -13  -5   44.46    6.57
   5  -6 -13    7.59    7.17
 -13   5  -6   30.60    5.00
 -13  -5   6   35.99    5.49
   6  13   5   28.92   11.10
  -5  -6  13   26.99    5.86
   5  -6 -13   32.76    4.89
  13  -5  -6   31.50   14.43
  -5   6 -13   31.98    5.13
   5  -6 -13   29.89   11.74
 -13  -5   6   35.53    6.21
   8 -13  -5  127.29   17.09
 -13  -5   8  136.53   11.77
  -5  -8  13  109.23    9.82
  -5   8 -13  125.71   10.32
  -8 -13   5  108.70   10.89
 -13   5  -8  123.80   25.56
 -13   5  -8  125.63   10.10
   5  -8 -13   65.73   10.72
   8 -13  -5  143.38   10.05
  -8  13  -5  121.29   21.64
  -5  -8  13  125.43   11.04
 -13  -5   8  129.77   10.88
   5  -8 -13   98.30   17.39
   8  13   5   78.17   16.52
   8 -13  -5  139.91   11.80
   5  -8 -13  117.82    9.03
  13  -5  -8  158.26   27.79
 -10 -13   5    9.74    4.59
  13  -5 -10   -2.77    6.34
  10 -13  -5   15.72    5.31
 -13   5 -10   19.82   10.84
  -5  10 -13   16.30    5.04
 -10  13  -5   16.39    9.43
   5 -10 -13    0.88    5.86
  -5 -10  13   18.01    5.67
   5 -10 -13   14.78    4.77
 -13  -5  10   12.39    4.93
 -13   5 -10   13.67    4.77
  13  -5 -10   18.34   10.75
 -13  -5  10    9.29    4.17
  -5 -10  13   17.78    5.27
  10 -13  -5   12.74    7.18
 -12 -13   5   10.81    5.49
  -5 -12  13    8.81    5.31
   5 -12 -13    1.79    6.66
  13  -5 -12    2.52    8.19
  12 -13  -5   11.68    5.11
  -5  12 -13   14.84    4.83
  13  -5 -12   12.88    4.35
 -13   5 -12    7.99    4.66
   5 -12 -13    7.43    6.12
  -5 -12  13    9.78    5.12
 -13   5 -12    9.27    5.13
 -13  -5  12    7.70    4.46
  12 -13  -5    5.27    7.91
 -13  -5  12    7.17    3.75
 -12  13  -5   12.09    3.58
  -6 -11 -13   -4.42    4.07
 -13   6  11   -0.50    3.14
  -6 -11 -13    2.87    3.85
   6 -11  13   -0.43    3.31
  -6 -11 -13    2.22    3.64
  11 -13   6    0.59    3.40
 -11 -13  -6   -1.12    3.34
 -13  -6 -11    4.15    4.68
  -6 -11 -13  -10.04    8.37
 -13  -6 -11    0.03    3.67
  -6 -11 -13    1.94    5.17
 -11 -13  -6    3.94    4.79
 -13  -6 -11   -1.57    3.71
  -6  -9 -13    7.87    4.00
  -6  -9 -13   10.08    4.13
  -9 -13  -6   13.10    4.97
   9  13  -6   11.53   12.84
  -6  -9 -13    7.76    5.43
 -13   6   9    2.80    3.50
  -6  -9 -13    3.40    7.14
 -13   6   9    8.85    3.45
 -13  -6  -9    6.77    3.91
   9  13  -6   13.22    9.66
  -9  13   6   -3.37    7.35
 -13  -6  -9    9.46   10.59
   9 -13   6    4.16    3.48
 -13  -6  -9   11.38    4.85
  -6  -9 -13    7.36    2.84
  13   6  -9    4.80   11.64
  -7  13   6  104.73   22.54
  -6  -7 -13  120.67    9.77
  -6  -7 -13   97.07   22.59
  -6  -7 -13  116.76    9.87
  -7 -13  -6  131.27   11.36
   7 -13   6  147.30   11.74
 -13  -6  -7  111.09   10.22
   7  13  -6  133.63   28.25
  13   6  -7  119.90   26.81
 -13   6   7  139.96   11.18
  -6  -7 -13  119.48   10.22
  -7 -13  -6  103.88   10.07
 -13  -6  -7   99.85   22.24
 -13   6   7  156.02   10.38
   6   7 -13  140.29   27.92
 -13  -6  -5   78.88    6.15
  -6  -5 -13   58.85   17.05
 -13  -6  -5   56.97   15.97
 -13  -6  -5   95.75    9.12
   5 -13   6  109.31    9.95
  -5 -13  -6   84.33    7.84
  -6  -5 -13   86.44    8.68
   5  13  -6  117.14   26.29
  -5 -13  -6   86.13    9.07
 -13   6   5  114.11    9.85
  -5 -13  -6   74.95    8.59
  13   6  -5   64.36   19.70
  -6  -5 -13   68.48   19.06
 -13   6   5  109.71    8.60
   6   5 -13  110.61   25.31
  -5  13   6   62.60   17.44
  -6  -5 -13   82.98    8.22
 -13  -6  -3    1.89    6.08
  -3  13   6   12.11    9.04
  -6  -3 -13   12.34    4.85
  -3 -13  -6    7.95    3.61
  13   6  -3   16.12    9.19
 -13   6   3   10.57    5.95
  -6  -3 -13    7.14    7.24
  -6  -3 -13    8.68    8.88
 -13   6   3    6.73    3.38
   3 -13   6    6.18    3.52
  -3 -13  -6   12.54    4.51
   3  13  -6   14.89   10.24
 -13  -6  -3   11.16    3.85
  -6  -3 -13    6.60    3.12
   6   3 -13   -6.03   10.86
  -6  -3 -13   10.81    3.58
 -13   6   1    4.09    2.86
 -13   6   1    7.23    6.44
  -1  13   6    4.26    5.90
  -6  -1 -13   14.80    9.32
   1 -13   6    1.79    2.92
   1  13  -6    0.55    6.13
  13   6  -1    8.01    7.90
 -13  -6  -1    0.57    5.11
  -6  -1 -13    3.49    6.37
   6   1 -13   -2.21    8.62
 -13   6  -1    9.76    3.25
  13   6   1    7.93    8.92
   6  -1 -13   16.65    8.34
  -1  13  -6   14.57   11.13
  -6   1 -13   13.40   10.06
  -1 -13   6    5.75    3.03
   1 -13  -6   11.23    5.59
   1  13   6   -5.75    7.98
 -13   6  -1    8.69    5.06
 -13   6  -3    3.57    2.32
 -13   6  -3    2.97    5.47
  -6   3 -13    6.97    3.62
  -3 -13   6    4.71    2.98
  -3  13  -6    1.69    6.94
  -6   3 -13    8.79    8.88
   6  -3 -13    3.81    6.15
   3 -13  -6   -0.34    5.82
 -13  -6   3    6.25    3.06
  13  -6  -3   -0.30   12.67
   3 -13  -6    5.73    2.76
  13   6   3   11.22    9.59
   6  -3 -13    7.53    6.17
   3  13   6   12.90    8.56
  -6  -3  13   -1.94    3.22
  -5  13  -6  101.02   20.46
  -5 -13   6  137.37   11.56
 -13   6  -5  142.79   24.86
   5 -13  -6  112.07   12.88
  -6   5 -13   87.55    8.43
 -13   6  -5  157.55   10.82
 -13  -6   5   82.70    7.55
   6  -5 -13   68.21   11.65
   6  -5 -13  120.14   21.77
   5  13   6   68.25   16.87
  13  -6  -5  138.76   27.71
   5 -13  -6   97.84    8.95
 -13  -6   5   81.59    8.79
  -6  -5  13  118.91   10.20
  -6   5 -13   87.50   17.61
  -6   5 -13   54.73   13.61
   5 -13  -6  100.37    9.32
  13  -6  -5   70.09   10.70
   6  -7 -13  153.88   23.34
  13  -6  -7  200.50   32.82
 -13  -6   7  148.28   12.14
   7 -13  -6  164.25   11.18
  -7 -13   6  167.68   13.42
   7 -13  -6  166.22   18.33
  -6   7 -13   91.47   16.45
   6  -7 -13   99.09   14.02
  -6   7 -13  150.39   11.17
 -13   6  -7  168.50   11.42
  -7  13  -6  111.59   19.14
 -13  -6   7  142.20   11.44
  -6  -7  13  157.22   12.55
   6  -7 -13  135.50    8.70
  -6  -7  13  140.81   10.97
 -13   6  -7  158.37   27.08
   7 -13  -6  166.99   12.75
   6  -9 -13    9.29    5.13
  -6  -9  13    2.68    3.75
  13  -6  -9   17.11   10.30
  -9  13  -6    2.45    5.53
 -13  -6   9    9.53    4.06
  -9  13  -6    5.78    2.70
 -13   6  -9    5.83    6.13
  13  -6  -9   -3.53    6.72
 -13   6  -9    1.87    3.40
  -6  -9  13    0.67    3.51
   9 -13  -6    5.50    7.21
   9 -13  -6    6.01    3.88
   6  -9 -13    6.29    6.70
  -9 -13   6    3.25    3.85
 -13  -6   9   13.22    5.00
   9 -13  -6    8.28    5.12
  -6   9 -13    8.28    4.77
  11 -13  -6    8.50    4.77
  11 -13  -6    0.62    8.84
 -11  13  -6   12.69    3.77
  -6 -11  13   -0.52    3.50
 -13  -6  11    3.70    3.55
  13  -6 -11   11.65    4.85
 -11 -13   6    1.32    3.72
   6 -11 -13    4.47    7.87
  13  -6 -11    0.07    6.70
 -13   6 -11    3.51    4.07
  -6  11 -13   -1.87    3.41
 -13  -6  11    9.27    5.18
  -6 -11  13    3.54    4.18
   6 -11 -13    2.56    5.39
 -12 -13  -7    5.56    3.45
  -7 -12 -13    5.85    5.51
  -7 -12 -13    4.77    4.66
   7 -12  13    9.26    4.36
 -13  -7 -12    6.67    4.87
 -13  -7 -12    3.37    3.79
 -13  -7 -12    8.47    3.98
 -13   7  12    9.45    4.02
 -13  -7 -12    8.03    5.99
 -12 -13  -7    5.12    4.66
  -7 -12 -13    8.55    4.30
  12 -13   7   11.26    4.52
  -7 -10 -13   24.87    6.21
 -13  -7 -10    7.89   10.26
 -10 -13  -7   16.64    5.56
  -7 -10 -13   15.65    5.07
 -13  -7 -10   14.69    5.18
 -13  -7 -10   15.30    4.96
 -10 -13  -7   13.22    4.05
 -13  -7 -10   14.73    5.18
  -7 -10 -13   14.16    8.62
 -13   7  10   22.96    5.33
  10 -13   7   23.05    5.57
  -7 -10 -13   17.65    5.09
  10  13  -7   25.72   14.13
  -7 -10 -13   13.61    5.19
  -8 -13  -7   47.45    7.66
 -13  -7  -8   52.82    6.87
   8  13  -7   24.18   10.37
 -13  -7  -8   35.50   14.52
 -13  -7  -8   53.88    7.63
  -7  -8 -13   63.82    7.95
   8 -13   7   55.12    7.96
 -13   7   8   64.66    8.13
  -8  13   7   49.85   17.26
   8  13  -7   29.34   14.24
 -13   7   8   48.35    5.93
 -13  -7  -8   52.83    7.46
  13   7  -8   54.79   18.18
  -7  -8 -13   65.40    7.65
   7   8 -13   52.70   20.89
  -7  -8 -13   51.27    7.34
  -7  -8 -13   46.60   16.99
  -6 -13  -7   20.52    5.60
  -7  -6 -13   29.88    6.45
  -7  -6 -13   28.04    5.29
 -13   7   6   30.99    5.00
   6 -13   7   31.72    6.04
 -13  -7  -6   16.89    9.28
   7   6 -13   47.31   19.01
  -6  13   7   48.57   15.91
   6  13  -7   29.00   12.25
  -6 -13  -7   15.03    5.30
  -6 -13  -7   21.87    5.35
  13   7  -6   49.84   18.45
  -7  -6 -13   31.75   13.66
 -13  -7  -6   29.50    5.35
 -13  -7  -6   32.87    5.92
 -13   7   4   89.29    8.02
  -7  -4 -13   80.29    8.08
 -13  -7  -4   77.73    6.15
  -4  13   7   74.11   17.90
   4 -13   7   94.92    9.20
  -4 -13  -7   75.78    7.79
 -13  -7  -4   47.22   15.11
  -7  -4 -13   46.14    7.06
 -13  -7  -4   82.67    8.57
  -7  -4 -13   62.30   17.56
  -4 -13  -7   83.20    8.77
  13   7  -4  110.10   23.36
  -4 -13  -7   73.59    8.16
   7   4 -13   86.40   21.41
  -7  -4 -13   78.21    8.10
   4  13  -7   75.03   20.06
  -7  -4 -13   69.21   18.39
 -13   7   2   80.32    7.48
 -13  -7  -2   68.92   16.26
 -13   7   2   60.46   13.39
   2 -13   7   69.08    8.01
 -13  -7  -2   77.03    7.14
  -2 -13  -7   77.97    8.48
  -2 -13  -7   93.38    7.96
   2  13  -7   63.01   16.08
  -7  -2 -13   38.71    7.00
  -7   2  13   95.50    7.40
  13   7  -2   74.51   17.12
  -2  13   7   53.83   15.09
 -13  -7  -2   87.52    8.47
  -7  -2 -13   71.38   18.80
   7   2 -13   85.93   20.31
  -7  -2 -13   88.89    8.05
  -7  -2 -13   76.31   17.12
  -7  -2 -13   85.69    8.59
 -13   7   0   95.01   18.17
   0  13   7   86.76   18.89
  -7   0  13  109.58    8.52
 -13  -7   0  116.47    9.14
  -7   0 -13  124.61   10.31
   0 -13   7  103.10    9.73
  13   7   0  101.30   19.29
 -13  -7   0  125.37    9.28
 -13   7   0  107.30    8.43
  -7   0 -13  127.67   24.04
  -7   0 -13  122.52    8.04
  -7   0 -13   45.97    7.72
   7   0 -13  116.98   22.08
   0  13  -7   88.30   19.77
  -7   0 -13  119.52   21.74
  13  -7   0  100.82    7.60
   0 -13  -7  137.63   10.51
 -13   7  -2  107.32   20.08
  -2 -13   7  102.69    9.66
   2 -13  -7   73.60    7.28
  -7   2 -13  103.86    9.18
   2 -13  -7   81.85    8.21
  -7   2 -13   84.57    7.53
  -2  13  -7   78.05   18.50
  13   7   2  109.04   18.28
  -7  -2  13   95.42    8.96
  -7   2 -13   73.91   18.23
 -13  -7   2   78.76    6.77
   7  -2 -13   48.15   10.57
   2  13   7   73.61   16.34
 -13  -7   2   68.67    7.91
  13  -7  -2   92.81    8.09
  13  -7  -2  110.08   25.50
  -4  13  -7   72.48   17.99
   7  -4 -13   30.47    7.74
  -4 -13   7   79.47    9.33
  13  -7  -4   88.86   20.15
 -13   7  -4   73.61   18.11
  -7   4 -13   86.79    8.11
   7  -4 -13   75.96   17.99
  13  -7  -4   56.90    8.57
   4 -13  -7  103.07    9.29
 -13  -7   4   75.87    6.52
  -4 -13   7   77.16    7.05
 -13  -7   4   88.56    6.68
  -7   4 -13   73.95   16.83
   4  13   7   41.99   12.78
 -13   7  -4   70.32    7.14
 -13  -7   4   77.56    8.86
   4 -13  -7   91.09    8.85
  13  -7  -4   80.40    8.50
  -7   4 -13   66.32   15.74
   4 -13  -7  119.57   12.93
  -7  -4  13   64.32    8.21
  -6  13  -7   20.68    9.83
   6 -13  -7   45.03    6.60
  13  -7  -6   25.92    5.38
 -13  -7   6   34.58    6.46
   6 -13  -7   43.71    6.95
 -13   7  -6   26.81    4.58
   6 -13  -7   44.55    9.45
  13  -7  -6    8.06    5.84
  -6  13  -7   21.51    3.45
  -7   6 -13   46.05    6.71
 -13   7  -6   19.02   10.15
  -6 -13   7   25.60    6.33
   7  -6 -13   13.84    8.16
   7  -6 -13   24.57   11.22
  13  -7  -6   27.53   12.66
 -13  -7   6   34.00    5.58
  -7   6 -13   26.58    9.72
  -7  -6  13   21.45    5.56
  -6 -13   7   28.55    5.13
 -13   7  -8   39.07    6.32
  -8 -13   7   32.15    6.93
 -13  -7   8   52.82    7.54
   7  -8 -13   20.55    4.51
   8 -13  -7   51.65   10.37
  -7   8 -13   37.93   11.05
  13  -7  -8    7.90    7.03
   8 -13  -7   50.89    7.25
  -7  -8  13   41.76    7.03
  -7   8 -13   56.24    7.75
 -13   7  -8   34.09   11.48
  -8  13  -7   42.03   12.83
  -8  13  -7   47.37    5.47
  13  -7  -8   48.13   15.12
  13  -7  -8   48.90    7.59
   7  -8 -13   14.00    7.63
 -13  -7   8   48.10    7.21
  -8 -13   7   34.89    5.05
  -7  -8  13   42.80    7.33
   8 -13  -7   51.25    7.85
   7 -10 -13    8.64    4.82
   7 -10 -13   14.07    3.97
 -13  -7  10   13.02    4.67
  -7  10 -13   15.98    5.18
  10 -13  -7   21.00    5.99
  10 -13  -7   10.19    8.58
  13  -7 -10    0.88    7.88
 -13   7 -10   15.84    4.87
  13  -7 -10   18.74    5.07
 -10 -13   7   14.92    6.00
  10 -13  -7   20.77    5.41
   7 -10 -13   -0.62    9.08
 -13  -7  10   18.01    5.25
  -7 -10  13   18.53    5.93
  -7 -10  13   18.00    5.58
 -10  13  -7   21.90    4.73
 -13   7 -12   13.42    5.22
  13  -7 -12    9.52    4.66
   7 -12 -13    2.62    5.23
  12 -13  -7    9.44    5.10
  -7  12 -13   12.95    4.75
 -12 -13   7   10.69    5.06
  -7 -12  13   10.98    4.12
   7 -12 -13    7.16    3.56
   7 -12 -13    8.58    7.27
  -7 -12  13    5.33    4.48
  13  -7 -12   -2.74    9.40
 -13  -7  12   10.46    4.97
 -12  13  -7    7.46    3.77
  12 -13  -7    4.91    8.67
  -7 -12  13   13.36    5.56
 -13  -7  12   12.12    4.27
 -11 -13  -8   10.21    4.11
   8 -11  13    3.47    2.74
 -13  -8 -11    3.17    3.90
  -8 -11 -13    2.74    4.63
 -13  -8 -11    6.25    4.90
  -8 -11 -13   -1.58    3.66
 -11 -13  -8    8.72    4.85
  -8 -11 -13    3.42    5.10
 -13  -8 -11   -1.39    3.93
  11 -13   8    4.74    3.45
  -8 -11 -13    7.84    4.11
   9  13  -8    6.22    8.97
  -8  -9 -13   -1.07    3.98
  -8  -9 -13    2.44    3.71
  -9 -13  -8    2.20    2.75
  13  -8   9   -0.71    2.76
   9 -13   8   -0.76    3.55
 -13  -8  -9    3.37    3.68
   9  13  -8   -2.35   12.86
 -13  -8  -9    1.46    3.83
  -8  -9 -13    2.57   10.00
  -9 -13  -8   -0.35    4.35
 -13  -8  -9   -2.53    3.63
  -8  -9 -13   -3.45    3.73
  -9 -13  -8    1.17    3.98
  -8  -9 -13   -3.03    5.22
   7  13  -8   14.16   10.46
   7 -13   8   29.10    5.61
 -13  -8  -7   29.05    5.89
 -13  -8  -7   38.87    6.41
 -13  -8  -7   41.04   15.20
  -7  13   8   16.14    8.58
  -8  -7 -13   37.81   14.76
  -8  -7 -13   41.50    7.20
  -7 -13  -8   34.78    6.89
  -8  -7 -13   36.32    6.41
 -13  -8  -7   33.90    6.37
  -7 -13  -8   17.70    5.11
   8   7 -13   24.40   14.93
  13   8  -7   49.74   18.46
  -8  -7 -13   42.51    6.90
  -8  -5 -13   86.41    8.80
   5 -13   8  122.71   10.80
  -5  13   8   90.60   19.70
  -8  -5 -13   96.56    8.26
  -5 -13  -8   76.12    7.91
  -8  -5 -13   68.12   18.61
 -13   8   5  139.21   10.09
  -5 -13  -8   77.70    8.93
   5  13  -8   63.24   18.79
 -13  -8  -5   95.21    9.63
  13   8  -5   86.80   21.65
  -5 -13  -8   75.91    9.21
 -13  -8  -5   75.78    7.13
   8   5 -13  119.25   25.43
  -8  -5 -13   75.99   20.17
  -3 -13  -8    8.86    5.01
  -8  -3 -13    1.89    4.13
  -3 -13  -8    8.30    3.96
 -13   8   3    6.52    5.60
   8   3 -13   20.47   14.72
  -8  -3 -13    9.32    4.39
  -3 -13  -8    3.61    4.08
   3 -13   8    6.01    3.38
 -13  -8  -3   13.36    4.36
 -13   8   3    6.62    2.92
  -8  -3 -13    2.84    3.28
  -8  -3 -13    8.88    3.99
  -8   3  13   19.70    4.13
  -8  -3 -13    0.83    7.82
  13   8  -3   20.62   16.14
 -13  -8  -3    9.30    3.43
  -3  13   8   18.45   10.28
   3  13  -8   14.66    9.97
  -8  -3 -13   -0.47    6.46
   8   1 -13   32.18   15.48
  -8   1  13   26.89    5.08
  -8  -1 -13   18.54    4.39
  -1 -13  -8   22.12    5.83
  13   8  -1   29.64   13.71
   1  13  -8   17.93    9.87
  -1 -13  -8   20.96    4.15
  -8  -1 -13   22.21    5.33
   1  13  -8   22.85    3.53
  -8  -1 -13   22.62    3.55
  -8  -1 -13   33.26   13.17
 -13  -8  -1   12.85    3.95
 -13   8   1   41.52   12.39
   1 -13   8   29.90    5.56
  -1  13   8   20.93    9.87
  -8  -1 -13    7.85    4.01
  -8  -1 -13   21.89   12.54
 -13  -8  -1   25.61    5.15
  -1 -13  -8   24.28    4.58
  13  -8   1   29.73    4.54
 -13   8  -1   23.71    4.16
  -8   1 -13   12.47    4.44
  -1  13  -8   28.72   12.14
  -1 -13   8   20.61    4.92
   1 -13  -8   16.68    6.41
  -8   1 -13   18.08    3.92
   1 -13  -8   15.26    3.47
  -8   1 -13    9.19    4.57
 -13  -8   1   12.27    3.88
 -13   8  -1   15.05   10.15
   1  13   8   17.74    8.09
   8  -1 -13    2.31    5.91
  13  -8  -1   26.73    5.15
  13   8   1   10.05    7.51
  -1  13  -8   22.20    3.88
   8  -1 -13   20.92    9.61
  -8   1 -13   18.54    9.74
  -8  -1  13   23.77    4.80
 -13  -8   1   23.01    5.05
  -8   1 -13   15.95    3.68
  13  -8  -3    0.24    5.72
 -13   8  -3    8.19    3.45
  13  -8  -3    4.75    9.82
   3 -13  -8   22.39    7.09
  -8   3 -13   10.26    3.50
   3 -13  -8    5.44    6.01
   8  -3 -13   11.55    9.38
 -13   8  -3    6.37    6.93
  -3  13  -8    7.58    2.26
  -3 -13   8    1.94    2.97
  -3  13  -8    5.07    6.15
   8  -3 -13    1.06    6.28
  -8   3 -13    3.80    5.64
   3 -13  -8   11.83    3.78
 -13  -8   3    8.19    3.41
  13  -8  -3    4.93    3.51
  -8  -3  13    6.60    3.66
 -13  -8   3    7.24    4.01
  -3 -13   8    3.85    3.07
  -8  -5  13  107.11   10.67
  13  -8  -5  139.83   28.55
 -13  -8   5   95.59   10.09
  -8   5 -13   83.05   16.39
 -13   8  -5  102.33    8.89
 -13   8  -5  103.57   21.83
  -8   5 -13   89.38   18.78
  -5 -13   8  117.46   11.55
   5 -13  -8  113.53   13.91
  -5  13  -8  102.14    7.56
  -8   5 -13  122.82   10.41
   8  -5 -13   98.92   19.98
 -13  -8   5   97.06    8.17
  -5 -13   8   94.37    9.04
   5 -13  -8  129.01   10.87
  13  -8  -5  142.36   11.53
  -5  13  -8  101.42   20.65
   5 -13  -8  109.18    9.78
  -7  13  -8   23.74    4.24
 -13   8  -7   31.17   12.07
  -7  13  -8   19.02    8.88
   7 -13  -8   27.97    6.40
  -8   7 -13   20.46    8.33
   8  -7 -13    1.77    8.08
 -13  -8   7   25.66    5.83
  -7 -13   8   22.99    5.77
   7 -13  -8   25.49    5.72
  13  -8  -7   40.58   16.66
  -8   7 -13   24.54    5.55
  13  -8  -7   30.10    6.30
   8  -7 -13   24.90    4.33
 -13   8  -7   23.35    5.04
  13  -8  -7   -0.52    6.80
 -13  -8   7   22.49    5.21
  -8  -7  13   21.42    5.82
  -7 -13   8   25.42    5.10
   7 -13  -8   15.35    6.81
  -8   9 -13  -20.14    9.85
 -13  -8   9    2.43    3.69
   8  -9 -13   -0.01    4.27
  -9 -13   8   -1.57    4.06
  -9  13  -8    2.83    7.36
   8  -9 -13    4.12    7.73
 -13   8  -9    0.79    7.07
  -9  13  -8   -3.00    3.31
 -13   8  -9    0.18    3.27
 -13  -8   9    2.52    3.75
   9 -13  -8    0.70    3.69
  -9 -13   8   -3.46    3.40
  -8  -9  13   -4.79    4.57
   8  -9 -13    3.82    2.78
   9 -13  -8    0.45    5.05
  -8   9 -13   -0.90    3.67
  13  -8  -9    4.60    7.30
  13  -8  -9    4.19    4.32
   9 -13  -8   -2.53    7.22
  -8 -11  13    8.99    4.01
  13  -8 -11    7.98    3.83
  11 -13  -8    4.86    5.04
  13  -8 -11    4.42    6.56
   8 -11 -13   -0.45    7.55
 -13  -8  11    2.00    3.26
  11 -13  -8    1.30    6.73
  -8 -11  13    4.44    4.10
  -8  11 -13    9.61    4.77
 -11  13  -8    5.91    3.71
 -13  -8  11    4.72    4.08
 -13   8 -11    8.36    4.62
 -11 -13   8    9.42    4.94
   8 -11 -13   12.01    5.09
 -11 -13   8    8.53    3.57
   8 -11 -13    8.86    3.75
  -8 -11  13    2.53    3.82
 -13  -9 -12    3.29    4.40
 -13  -9 -12   -4.97    4.35
 -12 -13  -9    1.62    3.22
  -9 -12 -13    0.90    4.70
  -9 -12 -13    1.72    3.52
   9 -12  13    4.08    3.22
  12 -13   9    2.68    3.46
  -9 -12 -13   -2.52    4.42
 -13  -9 -12    3.46    3.95
 -12 -13  -9    0.42    4.19
  -9 -12 -13    1.13    3.61
  -9 -10 -13    3.30    4.70
 -13  -9 -10    5.20    4.33
 -10 -13  -9    5.70    3.71
  -9 -10 -13    1.65    4.63
 -10 -13  -9   -4.69    4.60
 -13  -9 -10    3.01    4.27
 -13  -9 -10   -3.60    4.29
  -9 -10 -13   -1.79    3.35
 -10 -13  -9   -0.85    4.34
  13  -9  10    0.74    2.78
  -9 -10 -13   -0.27    3.98
  10 -13   9    1.88    3.72
 -13  -9  -8   16.77    5.32
  -9  -8 -13   13.66    5.35
  -8 -13  -9   14.89    4.19
  -9  -8 -13   12.88    4.89
   8 -13   9   13.91    4.78
  13  -9   8   17.16    4.37
  -9  -8 -13   15.79    5.54
  -8 -13  -9   18.88    6.18
  -8 -13  -9   19.07    6.53
  -8 -13  -9    5.48    5.38
   8  13  -9   11.72    9.81
  13   9  -8    7.24   11.34
  -9  -8 -13    6.78    8.20
 -13  -9  -8   14.71    5.48
 -13  -9  -8   13.21    5.21
  -9  -8 -13   17.82    5.00
 -13  -9  -6   21.27    5.20
  -6 -13  -9   20.76    3.97
  -9  -6 -13   24.80    5.79
  -9  -6 -13   20.03    5.29
  -9  -6 -13   16.44   11.24
 -13  -9  -6   18.38    4.64
   6 -13   9   13.60    4.27
  -6 -13  -9   21.58    5.77
   6  13  -9   20.01   14.24
  -6  13   9    6.60    6.56
  13   9  -6    4.11   10.91
 -13  -9  -6   16.18    5.20
   9   6 -13    4.76   11.56
  -9  -6 -13   10.97    9.39
  -6 -13  -9    6.90    5.42
 -13  -9  -4   50.58    5.91
 -13  -9  -4   40.83    5.27
   4 -13   9   68.88    8.12
  -4  13   9   55.65   15.17
  -9  -4 -13   50.18    7.20
  -4 -13  -9   47.00    7.25
  -9  -4 -13   52.80    6.62
   4  13  -9   51.72   17.29
  -4 -13  -9   53.19    7.77
  -9   4  13   67.14    7.07
  -9  -4 -13   37.97   14.24
  -4 -13  -9   40.50    6.92
  -9  -4 -13   36.21   15.03
  -9  -4 -13   30.73    6.67
   9   4 -13   82.91   22.75
 -13  -9  -4   47.45    6.99
  13   9  -4   69.57   21.61
  -2 -13  -9   21.34    5.60
  13  -9   2   16.48    3.96
  -2 -13  -9   16.79    5.15
  -2  13   9   24.10   10.55
 -13  -9  -2   19.17    4.75
  13   9  -2   22.17   10.96
  -9  -2 -13   15.17    4.68
  -9  -2 -13   19.41    4.42
   2 -13   9   18.96    4.89
  -9  -2 -13   14.30    8.46
 -13   9   2    9.93    6.28
  -2 -13  -9   22.63    4.80
  -9  -2 -13   13.28    4.87
  -9   2  13   10.06    3.93
   9   2 -13   24.73   11.85
 -13  -9  -2   20.49    4.87
  -9  -2 -13   27.05   13.27
   2  13  -9    8.37    8.76
   0 -13  -9    4.84    5.21
 -13   9   0    1.16    6.24
   9   0 -13   -0.88    6.58
   0  13  -9   -9.22   10.85
  13  -9   0    6.94    3.69
  -9   0 -13    0.76    2.83
   9   0 -13   16.88   12.94
  -9   0 -13    2.63    3.35
 -13  -9   0    4.85    3.25
  -9   0 -13    1.44    2.74
   0  13  -9    2.98    2.48
 -13   9   0    0.59    2.21
  -9   0 -13    4.12    3.72
   0 -13   9    1.39    3.59
  -9   0 -13    3.14    8.22
   0  13   9   -2.99    4.90
  -9   0  13    2.24    3.32
 -13  -9   0    6.25    3.72
  -9   0 -13    6.82    7.61
   0 -13  -9    6.50    3.01
  -2  13  -9   35.92   12.52
  13  -9  -2    9.97    7.73
   9  -2 -13    2.07    6.97
 -13  -9   2   49.91    7.25
   2 -13  -9   23.73    6.40
  -9   2 -13   52.72    5.47
  -2  13  -9   21.88    8.22
  -9   2 -13   50.01    6.45
  -2 -13   9   33.39    6.68
   2 -13  -9   46.48    6.02
  -9   2 -13   52.18    7.50
   9  -2 -13   41.85   13.34
   2 -13  -9   48.36    8.21
  -9   2 -13   51.64   15.32
  -9  -2  13   38.51    6.25
 -13  -9   2   46.33    6.00
  13  -9  -2   45.18    6.44
 -13   9  -2   42.34    5.37
 -13   9  -2   26.60   10.80
  -2  13  -9   31.96    4.68
 -13   9  -4   55.55   15.77
   4 -13  -9   64.63    9.56
  -9  -4  13   90.76    9.86
   4 -13  -9   49.85    9.86
   4 -13  -9   66.33    8.05
  -4  13  -9   64.57   15.67
  -4 -13   9   77.77    9.55
   9  -4 -13    8.32    7.33
  -4  13  -9   77.46    7.23
  -9   4 -13   64.51    7.70
 -13   9  -4   64.88    7.07
   9  -4 -13   62.66   16.94
  -4 -13   9   61.67    7.68
  13  -9  -4   94.95   23.31
  -9   4 -13   57.04   15.84
 -13  -9   4   56.26    5.99
  -9   4 -13   46.99   13.38
 -13  -9   4   55.02    8.19
  13  -9  -4   67.07   11.47
  13  -9  -4   81.73    9.12
 -13   9  -6    6.75    3.64
   6 -13  -9    2.44    3.83
  -6  13  -9    0.64    5.52
  13  -9  -6    4.45    3.93
   9  -6 -13    6.24    3.25
  -6 -13   9    5.33    3.43
 -13  -9   6   -0.78    2.95
 -13  -9   6    0.45    3.51
   6 -13  -9    5.09    5.96
  -9   6 -13   -6.55    9.17
   9  -6 -13   -3.73    8.49
  13  -9  -6   -2.70    7.68
  -9  -6  13    9.57    5.04
   6 -13  -9    3.57    5.73
  -6  13  -9    1.06    2.72
  -9   6 -13    0.72    3.69
   9  -6 -13    9.74    6.41
 -13   9  -6    7.32    7.43
  13  -9  -6   -2.36    9.24
  -6 -13   9    2.07    3.61
  13  -9  -8    0.39    7.22
   9  -8 -13    9.02    3.83
   9  -8 -13    2.00    7.25
 -13  -9   8   14.09    5.31
  -8  13  -9    0.06    8.53
   8 -13  -9    8.70    8.21
  -8 -13   9    8.82    4.90
  -9   8 -13    4.63    5.70
  -9   8 -13   15.25    4.90
   8 -13  -9    8.49    4.81
  -8  13  -9   17.87    4.54
 -13   9  -8    8.55    4.15
  13  -9  -8   13.55    5.12
 -13  -9   8   11.27    4.80
  -8 -13   9    8.22    3.86
 -13   9  -8    9.75    9.64
   8 -13  -9   10.20    4.45
  -9  -8  13   10.61    5.48
  13  -9 -10   -0.28    3.62
   9 -10 -13    0.80    3.16
  10 -13  -9   -1.86    4.83
 -10 -13   9    6.52    4.05
 -10 -13   9    2.92    4.20
   9 -10 -13   -2.78    8.78
  10 -13  -9    0.45    3.68
  -9 -10  13    0.47    3.97
 -13  -9  10   -0.31    3.79
 -10  13  -9    1.27    2.85
 -13   9 -10    0.54    3.61
  -9 -10  13   -2.05    2.83
  10 -13  -9   -3.14    7.16
 -13  -9  10    0.44    3.53
 -10 -13   9   -3.26    3.89
  -9  10 -13    2.10    4.05
  13  -9 -10   -2.59    6.41
   9 -12 -13    2.39    3.46
 -12  13  -9   -4.16    3.66
  13  -9 -12    0.15    3.87
 -13  -9  12   -1.54    3.28
   9 -12 -13   -3.27    8.53
  -9 -12  13   -3.67    3.56
  12 -13  -9    5.13    8.56
  13  -9 -12    0.21    7.97
  -9  12 -13   -1.38    3.49
 -13  -9  12   -3.17    4.18
 -12 -13   9    2.91    3.25
 -13   9 -12    4.87    4.06
  -9 -12  13   -2.24    3.88
   9 -12 -13    0.35    4.41
  12 -13  -9   -0.61    3.89
 -12 -13   9    1.10    3.83
 -10 -11 -13   10.38    5.33
 -10 -11 -13    7.78    4.43
 -11 -13 -10    7.19    4.10
 -13 -10 -11    8.73    4.95
  11 -13  10    9.47    4.18
 -13 -10 -11    8.73    5.19
  13 -10  11    4.07    3.18
 -10 -11 -13   15.87    5.45
 -11 -13 -10    1.93    4.44
 -13 -10 -11   13.31    5.01
 -10 -11 -13    4.85    3.87
 -11 -13 -10    7.86    5.11
  -9 -13 -10   11.15    4.59
  -9 -13 -10   20.17    6.30
 -10  -9 -13   11.53    5.08
   9 -13  10   15.63    5.18
 -10  -9 -13   11.45    4.32
  13 -10   9   12.34    4.05
 -10  -9 -13   23.34    5.56
 -13 -10  -9   10.76    5.06
 -13 -10  -9   14.78    5.44
 -13 -10  -9   11.99    4.70
 -10  -9 -13   16.18    5.94
  -9 -13 -10   22.83    6.26
 -13 -10  -7    0.62    3.81
  -7 -13 -10   16.18    6.00
 -13 -10  -7   12.34    4.91
 -10  -7 -13    0.96    4.15
   7 -13  10    7.20    4.19
 -10  -7 -13    0.24    3.62
  -7 -13 -10    6.53    3.54
  -7 -13 -10    5.02    4.40
  13 -10   7   12.10    4.57
   7  13 -10   15.41   11.05
 -10  -7 -13   10.19    5.19
  -7 -13 -10   15.57    6.57
 -10  -7 -13    3.28    7.13
 -10  -7 -13    7.52    3.73
 -13 -10  -7    5.14    4.63
 -10  -5 -13   40.03   14.17
 -10  -5 -13   28.90    5.05
  10   5 -13   25.74   14.31
 -13 -10  -5   34.78    6.11
  -5 -13 -10   39.16    7.32
  -5 -13 -10   28.77    6.13
   5 -13  10   26.96    5.54
  13  10  -5   20.60   11.78
  -5 -13 -10   29.65    4.76
  -5  13  10   21.73    9.16
 -10  -5 -13   12.81    5.96
 -10   5  13   23.76    4.92
   5  13 -10   21.62   11.51
 -10  -5 -13   24.84   13.00
 -13 -10  -5   36.70    6.95
 -10  -5 -13   34.36    6.66
 -13 -10  -3   36.15    5.81
 -13 -10  -3   24.72    4.90
 -10  -3 -13   27.38   13.18
 -13  10   3   14.88    7.65
  -3 -13 -10   28.29    6.65
 -10  -3 -13   29.95    6.70
 -10  -3 -13   26.40    5.51
   3 -13  10   23.43    5.36
  13  10  -3   19.37   11.19
  10   3 -13    5.41    5.30
  -3  13  10    7.79    5.50
   3  13 -10   12.42    8.70
  -3 -13 -10   25.31    5.94
 -10  -3 -13   13.68    5.98
  13 -10   3   17.70    4.08
 -10   3  13   29.82    5.87
 -10  -3 -13   26.95   13.86
  10   3 -13   27.89   16.99
 -10  -3 -13   20.23    5.32
 -13 -10  -3   33.01    6.44
  -1 -13 -10    3.58    5.43
  13 -10   1   -1.53    3.01
 -10  -1 -13    5.14    3.19
 -10  -1 -13   -5.85    6.47
  10   1 -13    1.35    5.41
 -13 -10  -1    2.60    2.83
 -10  -1 -13   -2.79    9.48
   1  13 -10   -2.90    3.11
  -1 -13 -10   -2.30    3.07
 -10  -1 -13    5.59    2.79
 -10  -1 -13    4.27    4.58
 -13  10   1   -0.88    7.70
  10   1 -13    4.97   10.19
 -10   1  13   -1.36    3.14
   1 -13  10    7.64    4.33
  -1 -13 -10    0.08    3.68
   1  13 -10    5.49    6.27
 -13 -10  -1   -2.33    3.89
 -10  -1 -13    0.91    3.93
 -10   1 -13   -3.31    3.34
 -13 -10   1   -1.13    3.55
 -10   1 -13    3.56    3.39
 -10  -1  13    3.04    3.98
 -13 -10   1    3.45    3.55
  -1  13 -10    1.37    2.56
   1 -13 -10    3.61    5.24
  10  -1 -13   -1.73    6.73
  -1 -13  10   -6.25    3.44
 -10   1 -13   -5.64    4.53
  13 -10  -1   -0.56    3.02
 -10   1 -13   -0.38    3.67
 -13  10  -1   -7.30    2.88
  10  -1 -13   -8.35   11.33
 -10   1 -13   -0.56    6.44
 -13  10  -1    0.81    5.54
   1 -13 -10   -1.91    3.00
  -3 -13  10   19.90    5.61
  13 -10  -3   20.41    5.39
   3 -13 -10   13.04    6.58
  10  -3 -13   -4.00    8.44
 -13 -10   3   27.13    6.09
  13 -10  -3    3.39    6.97
 -10  -3  13   15.63    5.28
   3 -13 -10   33.57    7.30
 -13  10  -3   16.04    9.08
  -3 -13  10   23.11    5.56
  -3  13 -10   13.86    3.63
 -10   3 -13   30.61    5.78
 -13  10  -3   21.16    4.05
   3 -13 -10   28.23    5.25
 -10   3 -13   26.59    9.27
 -13 -10   3   32.31    4.98
 -10   3 -13   27.23    5.96
  13 -10  -3   23.71   14.07
   5 -13 -10   16.19    4.77
 -13 -10   5   13.64    4.71
 -13  10  -5   18.13    9.97
   5 -13 -10    7.56    8.05
  13 -10  -5   27.62    6.18
  -5 -13  10   22.99    5.89
  13 -10  -5    9.36    6.99
  13 -10  -5   28.43   10.39
 -10   5 -13   19.49    8.56
 -10  -5  13   24.27    5.99
  -5  13 -10   16.48    7.57
  -5  13 -10   30.46    5.77
 -10   5 -13   24.10    5.61
 -13  10  -5   18.57    4.58
  10  -5 -13   13.26    7.01
   5 -13 -10   22.10    6.48
  10  -5 -13   22.73    4.79
  -5 -13  10   16.91    4.75
  10  -5 -13    3.56    7.24
   7 -13 -10   10.55    4.37
 -10  -7  13    4.66    4.68
  -7  13 -10    6.12    3.62
 -13 -10   7    2.55    3.02
   7 -13 -10    7.89    7.79
 -13 -10   7    2.98    4.07
  -7  13 -10    4.78    6.58
  13 -10  -7   -0.95    6.56
 -10   7 -13    2.17    6.93
  10  -7 -13    2.10    7.53
   7 -13 -10    1.07    6.47
 -10   7 -13    9.41    4.79
 -13  10  -7    8.94    3.83
  10  -7 -13    8.88    4.23
  -7 -13  10    3.62    3.58
  -7 -13  10    7.65    4.29
  13 -10  -7   10.65    4.59
 -10   9 -13   22.72    5.98
 -13 -10   9   13.12    5.28
  -9 -13  10   12.47    5.55
  13 -10  -9    1.06    7.25
   9 -13 -10   25.92    6.15
  10  -9 -13    6.36    7.65
 -10  -9  13   14.49    4.07
  13 -10  -9   32.37    7.21
  -9  13 -10   21.08    4.90
 -13  10  -9   19.22    5.40
   9 -13 -10   15.00    5.34
   9 -13 -10   12.52    9.58
 -13 -10   9   18.83    5.64
 -10  -9  13    9.57    5.13
  -9 -13  10   10.68    4.29
  10  -9 -13   18.64    4.97
  -9 -13  10   13.88    5.11
  13 -10 -11   10.80    5.00
 -10 -11  13    6.11    3.77
  10 -11 -13   -0.64    7.99
  10 -11 -13    7.31    4.09
 -13 -10  11    4.79    4.10
 -11 -13  10    8.53    4.56
 -11 -13  10    7.48    4.01
  13 -10 -11    2.24    7.48
 -13  10 -11    6.70    3.95
 -10  11 -13    6.96    4.26
 -10 -11  13    7.53    4.43
 -11  13 -10    4.13    3.55
  11 -13 -10    5.19    8.41
 -13 -10  11   14.14    5.64
  11 -13 -10   10.92    4.78
 -11 -12 -13    5.97    5.62
 -13 -11 -12   -0.66    4.53
 -13 -11 -12    0.21    3.63
 -11 -12 -13    2.35    3.88
  11 -12  13    1.90    2.54
  12 -13  11   11.02    4.26
 -12 -13 -11    2.81    3.45
 -13 -11 -12    6.74    4.49
 -11 -12 -13   -0.50    3.83
 -12 -13 -11   -0.87    4.25
 -13 -11 -10    4.62    3.51
 -11 -10 -13    5.56    4.91
 -13 -11 -10    5.60    5.12
 -11 -10 -13    7.48    4.53
 -10 -13 -11    3.17    4.77
  10 -13  11   11.48    4.07
 -10 -13 -11    2.31    4.26
  13 -11  10    8.62    4.01
 -13 -11 -10   13.10    5.93
 -11 -10 -13    9.59    4.14
 -10 -13 -11    8.90    3.99
 -11  -8 -13   15.69    5.63
  -8 -13 -11   19.18    4.91
   8 -13  11   21.12    5.60
  -8 -13 -11   15.88    5.71
  -8 -13 -11   12.36    5.21
 -13 -11  -8    8.66    4.24
  -8 -13 -11   17.05    5.89
  13 -11   8   18.48    5.25
 -11  -8 -13   13.74    4.23
 -11  -8 -13   20.16    6.48
 -13 -11  -8   13.25    5.49
 -13 -11  -8   14.51    5.40
 -13 -11  -6   33.37    6.46
  13 -11   6   33.43    6.52
  -6 -13 -11   37.62    5.83
  -6 -13 -11   42.93    7.33
   6 -13  11   32.00    6.50
 -11  -6 -13    7.53    7.36
 -11   6  13   31.12    5.23
  -6 -13 -11   36.93    7.00
 -13 -11  -6   29.25    5.54
  -6 -13 -11   31.13    6.60
 -13 -11  -6   33.71    6.91
 -11  -6 -13   42.12    6.46
 -11  -6 -13   30.45    6.49
  -4 -13 -11   41.05    7.30
 -11   4  13   29.00    5.69
  -4 -13 -11   26.49    6.22
 -11  -4 -13   15.63    4.59
  11   4 -13    1.56    5.63
 -13 -11  -4   24.20    4.57
 -11  -4 -13   37.59    6.59
 -11  -4 -13   17.87    6.67
  11   4 -13   44.36   17.57
 -11  -4 -13   43.44   15.36
  13  11  -4   38.36   14.50
   4 -13  11   32.63    6.50
   4  13 -11   16.28    8.42
 -11  -4 -13   32.62   13.37
 -13 -11  -4   30.47    6.46
  13 -11   2   17.06    4.64
  11   2 -13   13.10   13.65
 -13  11   2   26.45    9.90
 -13 -11  -2    9.39    3.96
 -11  -2 -13   15.73    5.00
 -11   2  13   16.17    4.94
  11   2 -13    3.10    6.03
  -2 -13 -11   18.99    6.77
  -2 -13 -11   14.35    4.83
 -11  -2 -13    6.37    4.29
   2 -13  11   23.11    5.77
 -11  -2 -13    4.02    6.38
 -13 -11  -2   11.55    4.78
 -11  -2 -13    8.48    3.27
 -11  -2 -13   12.43   11.07
 -11  -2 -13    6.54    4.58
 -11  -2 -13   12.36    4.62
   0  13 -11   12.29    4.02
 -11   0 -13    5.68    6.18
 -11   0 -13   15.63    4.34
  11   0 -13    0.68    8.22
   0 -13 -11   15.66    6.16
  13  11   0    0.92    6.18
 -11   0 -13   14.60    4.19
 -13 -11   0   11.98    4.70
  11   0 -13    3.59   10.79
 -11   0 -13    6.54    4.43
 -11   0  13   13.56    4.44
 -11   0 -13   16.20    5.59
 -13 -11   0   11.95    4.64
 -13  11   0   15.60    9.32
 -11   0 -13   10.45    9.97
   0 -13  11   17.70    4.84
  13 -11   0   13.04    4.62
 -11   2 -13   51.03    5.99
 -13 -11   2   35.06    6.91
  13  11   2   25.08    9.81
   2 -13 -11   13.18    5.27
  11  -2 -13   -3.83    7.60
  -2 -13  11   47.22    7.69
 -11   2 -13   42.35    8.07
 -11   2 -13   46.67    6.92
 -13  11  -2   53.06    5.67
  -2  13 -11   46.57    6.31
 -13 -11   2   37.65    5.99
 -11   2 -13   33.65   12.62
  11  -2 -13   35.84    9.94
 -11  -2  13   44.22    7.61
 -13  11  -2   42.06   14.02
   2 -13 -11   41.52    8.71
  -2 -13  11   45.35    7.61
  13 -11  -2   58.14    7.79
  11  -4 -13   68.90   16.14
  11  -4 -13    3.23    7.28
 -13 -11   4   57.21    8.64
  13 -11  -4    9.17    6.09
   4 -13 -11   49.17    9.36
  -4 -13  11   49.96    8.61
 -13  11  -4   42.86   15.68
  13 -11  -4   70.81   20.57
 -11   4 -13   61.42    9.06
   4 -13 -11   23.69    6.92
  -4  13 -11   64.96    7.68
 -11   4 -13   53.39    7.74
 -13  11  -4   57.05    6.18
  -4 -13  11   56.77    8.16
 -11  -4  13   54.00    8.57
   4 -13 -11   58.98    6.97
  13 -11  -4   71.75    9.33
  -6  13 -11   52.31    7.14
  -6 -13  11   38.67    7.62
   6 -13 -11   23.54    7.27
   6 -13 -11    9.01    6.64
 -13 -11   6   26.37    6.50
  11  -6 -13    1.50    6.54
  13 -11  -6   46.22    8.08
 -13  11  -6   47.32    6.86
 -11   6 -13   40.51    7.49
   6 -13 -11   28.49    5.91
  13 -11  -6   13.22    9.48
 -11  -6  13   49.10    8.62
  -6 -13  11   42.24    7.39
  11  -6 -13   51.57    7.12
   8 -13 -11   13.92    4.74
  11  -8 -13   14.06   10.98
 -11  -8  13   26.91    4.83
 -13 -11   8   12.71    4.83
  13 -11  -8    5.61    9.74
  13 -11  -8   24.52    6.42
   8 -13 -11   12.95    8.26
 -13  11  -8   16.56    4.85
  -8 -13  11   12.21    5.19
  -8  13 -11   16.36    4.77
 -11   8 -13   19.41    5.57
  11  -8 -13   13.35    4.54
  -8 -13  11   12.03    5.84
 -13 -11   8   23.09    5.48
 -11  -8  13   13.92    5.88
  -8 -13  11   13.21    4.33
   8 -13 -11   17.11    5.54
  10 -13 -11    4.21    4.45
  10 -13 -11    6.68    4.38
 -10 -13  11   -0.25    3.45
 -10 -13  11    5.43    4.05
  13 -11 -10    8.82    5.16
 -13 -11  10    3.22    3.93
  10 -13 -11   -0.80    8.68
  13 -11 -10    4.68    7.64
  11 -10 -13    8.32    9.46
 -11  10 -13    7.55    4.59
 -10  13 -11   10.02    3.92
 -13  11 -10   10.64    5.00
 -11 -10  13    5.03    3.70
  11 -10 -13    7.99    4.03
 -13 -11  10    8.85    4.46
 -11 -10  13    5.24    4.61
  12 -13 -11   -2.70    8.38
  12 -13 -11    8.39    4.59
  13 -11 -12    1.18    3.59
  11 -12 -13    0.98    3.19
 -11 -12  13   -0.80    2.88
 -11 -12  13    0.45    4.11
 -12  13 -11    0.67    3.40
 -13 -11  12   -1.69    3.02
 -11  12 -13    3.27    3.90
 -13  11 -12    1.99    3.65
  11 -12 -13   -1.85    7.33
 -13 -11  12    2.78    4.17
 -12 -13  11    3.58    3.96
  13 -11 -12   -1.55    6.93
 -12 -13  11    6.36    4.10
 -11 -13 -12    4.22    3.35
 -12 -11 -13    3.27    3.68
  11 -13  12    2.32    3.14
 -13 -12 -11    1.20    3.60
  13 -12  11   -0.02    2.87
 -11 -13 -12   -2.69    5.09
 -13 -12 -11    5.30    4.59
 -12 -11 -13    2.47    4.59
 -11 -13 -12   -1.27    3.93
 -12 -11 -13    3.89    3.75
 -13 -12 -11    2.73    3.82
 -13 -12  -9    6.41    4.26
  -9 -13 -12    6.31    4.81
  13 -12   9    5.98    4.02
 -13 -12  -9   -0.75    4.07
 -12  -9 -13   -6.50    4.23
   9 -13  12    1.68    3.52
 -12  -9 -13    3.80    4.21
  -9 -13 -12   -7.83    5.30
 -12  -9 -13    1.12    4.20
 -13 -12  -9   -1.78    4.38
  -9 -13 -12   -3.08    4.34
  -9 -13 -12    3.50    3.64
 -13 -12  -7    9.07    3.58
  -7 -13 -12   11.83    5.40
 -12   7  13    5.47    3.53
 -12  -7 -13    9.02    5.12
   7 -13  12    1.55    3.28
 -13 -12  -7   12.48    5.07
 -12  -7 -13    5.07    5.67
 -12  -7 -13    9.95    5.31
  13 -12   7    9.17    4.54
 -12  -7 -13   -0.02    3.83
 -13 -12  -7    6.83    4.55
  -7 -13 -12    4.98    5.65
  -7 -13 -12    8.46    4.32
 -13 -12  -5   16.54    4.56
  13 -12   5   16.89    5.42
 -12  -5 -13   23.00    6.23
  12   5 -13    4.24    5.53
   5 -13  12   18.82    5.34
 -12   5  13   26.97    5.99
  -5 -13 -12   17.54    5.36
 -12  -5 -13    6.71    5.79
 -13 -12  -5   22.70    6.01
  -5 -13 -12   17.84    6.24
  13 -12   3   14.29    4.09
   3 -13  12   11.82    4.40
  12   3 -13    3.31    5.21
 -13 -12  -3   20.37    4.90
 -13 -12  -3   23.52    4.55
  -3 -13 -12   22.76    5.91
 -12  -3 -13   22.08    5.98
  -3 -13 -12   17.02    6.21
 -13  12   3    0.75    4.52
 -12   3  13   11.77    4.59
 -12  -3 -13    3.64    6.17
 -13 -12  -3   18.03    5.23
  12   1 -13    1.16    5.69
 -12  -1 -13    5.04    3.61
 -13 -12  -1    4.10    4.22
  -1 -13 -12    9.32    5.70
 -12  -1 -13    0.21    4.30
 -12  -1 -13    1.76    4.61
  -1 -13 -12    6.98    4.28
 -12  -1 -13    6.86    3.74
  13  12  -1  -13.58   12.78
   1 -13  12   12.89    4.74
  13 -12   1    4.94    3.54
 -13  12   1   11.56    7.21
  12   1 -13  -11.14   14.38
 -12   1  13   13.00    5.06
 -12  -1 -13   -8.68    9.54
 -12  -1 -13    4.75    4.95
 -13 -12  -1    0.78    3.16
 -12  -1 -13    3.95    8.33
 -12  -1  13    5.30    4.14
  -1  13 -12    2.38    3.38
  13 -12  -1    7.88    3.93
 -12   1 -13    9.79    4.07
 -12   1 -13   11.23    5.00
 -13  12  -1    4.79    8.44
 -13 -12   1    4.49    3.67
  -1 -13  12    3.94    3.92
 -12   1 -13   11.41    4.16
  12  -1 -13   -1.14    6.56
   1 -13 -12    4.20    6.01
  12  -1 -13   22.62   12.37
 -12   1 -13    2.26    6.48
 -13 -12   1    8.05    4.34
  -1 -13  12   10.00    4.99
  13  12   1    1.32    7.68
  13 -12  -3   17.16    5.32
  -3  13 -12   16.75    4.92
   3 -13 -12   13.26    6.83
 -12   3 -13   19.07    6.11
 -13 -12   3   10.57    5.21
   3 -13 -12    3.19    5.54
  -3 -13  12   15.33    5.71
  12  -3 -13    1.05    6.89
 -12   3 -13   14.92    4.67
 -13  12  -3   13.80    3.00
 -12  -3  13   22.07    6.20
 -13 -12   3   15.11    4.08
  -3 -13  12   23.58    6.42
   5 -13 -12   18.64    6.89
  -5  13 -12   21.31    5.12
  13 -12  -5   12.37   10.08
   5 -13 -12   20.79    4.79
 -13 -12   5   29.82    7.16
  -5 -13  12   18.74    6.05
   5 -13 -12   16.05    7.01
 -12   5 -13   23.62    6.13
 -13  12  -5   18.04    4.17
 -12   5 -13   28.69    6.82
  13 -12  -5   21.18    6.22
  12  -5 -13   24.85    5.28
  12  -5 -13    1.93    6.81
 -12  -5  13   14.29    5.68
  -5 -13  12   20.90    6.11
  12  -7 -13   13.68    4.60
  12  -7 -13   -1.05    7.73
  13 -12  -7    7.70    4.62
 -12  -7  13    7.74    3.10
   7 -13 -12    9.04    4.46
 -13 -12   7    2.87    4.05
  -7 -13  12   16.31    4.83
   7 -13 -12    6.98    7.31
  -7  13 -12    7.72    3.88
 -12   7 -13    9.66    4.48
  -7 -13  12    8.77    5.57
 -12  -7  13    9.86    5.05
  -7 -13  12   10.85    4.96
 -13  12  -7    8.81    3.82
   7 -13 -12   14.36    6.53
  13 -12  -7    4.10    8.24
  13 -12  -9   -1.01    7.80
  13 -12  -9    1.10    3.79
   9 -13 -12   -6.20    7.92
  -9 -13  12    0.98    3.19
  -9 -13  12    3.80    4.67
   9 -13 -12   -1.32    3.70
  12  -9 -13    4.87    3.56
 -12   9 -13   -0.81    3.81
 -12  -9  13    1.57    3.08
  -9  13 -12    0.78    3.39
 -13  12  -9    1.27    3.26
  12  -9 -13    5.06    7.46
 -13 -12   9    2.02    3.44
 -12  -9  13   -2.24    4.25
 -13 -12   9    2.54    3.92
  -9 -13  12    0.70    3.49
   9 -13 -12    3.28    5.16
  11 -13 -12   -4.48    3.58
 -12 -11  13   -5.37    3.72
 -11 -13  12    2.71    3.55
 -11  13 -12   -3.21    3.87
  12 -11 -13   -3.56    7.60
  12 -11 -13   -0.82    3.26
  13 -12 -11    3.19    3.96
 -12  11 -13    3.50    3.80
 -13  12 -11   -2.96    3.43
  11 -13 -12    4.37    7.59
  13 -12 -11   -1.02    7.07
 -13 -12  11   -2.05    3.40
 -12 -11  13   -9.75    4.71
 -11 -13  12    4.27    3.59
 -13 -12  11   -4.67    3.83
 -13 -12 -13   -1.30    4.45
 -12 -13 -13   -0.26    3.24
 -13 -12 -13   -0.65    3.67
 -13 -13 -12    1.04    3.02
 -12 -13 -13    3.01    3.96
  12 -13  13    7.47    3.31
  13 -13  12    4.41    2.92
 -13 -12 -13    2.18    3.60
 -13 -13 -12    4.74    3.92
 -10 -13 -13    5.21    3.67
 -13 -13 -10    3.73    3.29
 -13 -10 -13   -1.91    4.59
 -13 -10 -13   -1.24    3.83
 -10 -13 -13   -1.08    4.33
  13 -13  10    3.27    3.65
 -13 -10 -13   -2.39    4.42
  10 -13  13    4.51    2.87
 -13 -10 -13   -4.29    4.31
 -13 -13 -10    0.94    3.82
 -10 -13 -13   -2.16    3.80
  -8 -13 -13    1.19    4.43
 -13  -8 -13   -1.11    3.98
 -13  -8 -13    1.61    4.64
 -13 -13  -8    1.44    3.75
   8 -13  13    4.56    3.41
  13 -13   8   -2.69    3.62
  -8 -13 -13    5.70    5.52
 -13 -13  -8   -3.10    4.44
 -13  -8 -13    1.65    3.66
 -13  -8 -13    0.68    4.26
  -8 -13 -13    3.77    4.13
  -6 -13 -13   15.98    6.66
 -13  -6 -13   -3.46    4.40
  -6 -13 -13   12.27    5.18
   6 -13  13    4.53    3.71
 -13  -6 -13    1.55    5.08
 -13   6  13    2.29    3.21
  13 -13   6   10.03    5.04
 -13  -6 -13    3.81    5.22
 -13  -6 -13    3.64    3.65
 -13 -13  -6    7.61    4.70
 -13 -13  -6    6.85    3.69
  -4 -13 -13    1.10    5.58
  13   4 -13    3.41    6.74
 -13   4  13   -1.66    3.77
 -13 -13  -4   -3.02    3.38
   4 -13  13   -2.30    3.30
 -13  -4 -13   -0.23    4.43
  13 -13   4    2.31    4.03
 -13 -13  -4   -4.01    3.77
  -4 -13 -13    1.30    3.79
 -13 -13  -4    6.08    4.63
 -13  -4 -13    5.77    4.42
 -13  -2 -13    1.51    3.12
  13 -13   2   -2.78    3.19
  -2 -13 -13   -1.42    5.89
  -2 -13 -13    0.07    3.96
  13   2 -13   -1.27    5.69
   2 -13  13   -1.59    3.13
 -13 -13  -2   -3.94    3.68
 -13  -2 -13    3.75    4.38
 -13   2  13    0.86    3.75
 -13  -2 -13    2.32    4.64
 -13 -13  -2    0.25    3.86
 -13  -2 -13    1.66    3.83
   0 -13 -13   21.46    5.70
  13   0 -13    1.00    6.53
 -13 -13   0   10.40    4.39
   0 -13 -13   25.11    7.22
  13 -13   0   29.16    6.40
 -13   0 -13   20.83    6.69
 -13   0 -13   31.05    5.65
   0  13 -13   29.55    5.82
 -13   0 -13   29.93    5.86
 -13   0  13   29.31    6.67
 -13 -13   0   24.73    5.80
   0 -13  13   27.74    5.99
 -13   2 -13    7.87    5.30
   2 -13 -13    9.06    4.39
  13 -13  -2   13.08    5.04
  13  -2 -13    0.15    8.11
  -2  13 -13    5.41    3.74
 -13   2 -13    8.07    4.16
 -13 -13   2    3.71    3.89
  -2 -13  13    9.53    4.61
 -13   2 -13    5.06    3.84
   2 -13 -13    2.32    6.24
 -13  -2  13    9.67    4.95
 -13 -13   2    4.47    3.57
  -2 -13  13   10.61    4.95
   2 -13 -13    0.24    6.24
  -4  13 -13    3.20    3.68
  13  -4 -13    1.35    3.08
 -13 -13   4    4.49    4.61
  -4 -13  13    3.81    4.20
  13  -4 -13   -7.59    9.24
 -13   4 -13   -2.67    4.76
   4 -13 -13   -3.96    7.40
 -13   4 -13    8.59    4.48
   4 -13 -13    5.39    7.17
  13 -13  -4    2.80    3.81
 -13  -4  13    6.37    4.61
  -4 -13  13    3.70    4.95
 -13  13  -4    1.84    2.91
 -13  -4  13    7.46    2.88
  13 -13  -6    7.15    4.35
  -6 -13  13    3.47    4.15
  -6 -13  13    6.54    3.45
  13  -6 -13    7.57    3.67
  -6  13 -13   10.19    4.41
   6 -13 -13    8.81    5.99
 -13  -6  13    4.90    3.22
  13  -6 -13   -0.10    8.13
   6 -13 -13    1.68    7.64
   6 -13 -13    5.61    3.65
 -13   6 -13   12.84    6.16
 -13 -13   6    3.31    4.13
 -13   6 -13    3.00    3.78
 -13  13  -6   11.08    4.11
 -13  -6  13    8.44    5.05
  -6 -13  13    1.81    4.15
  13 -13  -6    2.73    8.95
  13 -13  -8    1.45    3.74
 -13   8 -13    0.25    4.42
   8 -13 -13    0.74    6.42
  -8 -13  13    8.22    5.23
  -8  13 -13   -2.85    3.98
  13 -13  -8    2.14    7.58
  -8 -13  13    2.26    3.14
  13  -8 -13    3.15    8.65
 -13  -8  13    8.98    4.16
 -13  -8  13    1.67    4.57
 -13  13  -8   -2.77    3.78
 -13   8 -13    2.45    4.08
 -13 -13   8    4.85    4.39
   8 -13 -13    7.78    4.10
  13  -8 -13   -4.48    3.73
  -8 -13  13    1.93    4.25
   8 -13 -13   -6.19    5.77
 -13 -13  10   -2.61    3.89
  13 -13 -10    1.68    3.70
  10 -13 -13   -5.05    3.81
  13 -13 -10    3.50    6.57
  10 -13 -13    1.86    7.52
 -13 -10  13    3.43    3.45
 -10 -13  13    1.71    3.23
  13 -10 -13   -3.23    8.43
 -13  13 -10   -0.66    3.01
 -13  10 -13    3.10    3.93
  13 -10 -13   -5.78    3.58
 -10  13 -13    7.38    4.07
 -13 -13  10   -1.61    3.08
 -13 -10  13    0.90    3.71
 -10 -13  13   -2.62    3.83
  13 -13 -12    0.23    3.06
  12 -13 -13   -1.74    3.20
  12 -13 -13    0.10    7.46
 -12 -13  13    1.81    2.95
 -13 -12  13   -1.95    3.21
  13 -13 -12    1.58    7.17
  13 -12 -13   -2.32    7.00
  13 -12 -13   -1.84    3.37
 -13 -13  12    5.71    3.90
 -12  13 -13    2.66    3.31
 -13  13 -12    4.14    3.69
 -13  12 -13   -6.48    3.61
 -13 -13  12   -2.28    2.89
 -13 -12  13   -1.47    3.97
 -12 -13  13    0.64    3.10
   0  14   0   11.29    9.50
  14   0   0   13.79   10.18
   0   0 -14    7.25    9.19
  14   0  -2   58.33   18.63
   2  14   0   40.14   14.88
  14   0   2   44.01   13.49
 -14   0  -2   37.98   11.91
   0  -2 -14   47.07   15.16
   0   2 -14   42.42   14.30
  -2  14   0   50.70   15.96
 -14   0   4    7.18    3.60
   4  14   0    9.32    9.19
   4 -14   0   12.55    3.84
  14   0   4   14.98   12.48
   0   4 -14   13.63    4.05
  14   0  -4    6.17   11.18
   4 -14   0    7.34    3.06
   0   4 -14   19.40    9.43
 -14   0   4    9.96    3.93
  -4  14   0    9.91    6.43
   0  -4 -14   15.98    4.91
   0  -4 -14   13.38    9.67
   6 -14   0   39.85    5.92
   6 -14   0   43.80    6.68
  -6  14   0   34.15   14.95
 -14   0   6   42.85    6.00
   0  -6 -14   50.59    7.02
   0  -6 -14   15.28    5.51
  14   0  -6   26.46   11.34
 -14   0  -6   53.34    5.70
   0   6 -14   46.91    6.35
   0   6 -14   38.15   13.17
  -6 -14   0   44.99    5.70
 -14   0  -6   57.36    5.91
   0  -6 -14   44.20   15.18
 -14   0   6   39.52    6.45
  14   0   6   53.28   16.91
   0  -6  14   37.61    6.08
   6  14   0   41.36   16.11
   8  14   0    7.48    9.73
  -8 -14   0   -1.83    3.61
   0  -8 -14    4.81    4.64
 -14   0   8   -1.59    3.10
 -14   0  -8    4.37    3.43
  14   0  -8    6.87   16.06
   0   8 -14   -3.59    3.54
   0   8 -14   -5.87    7.27
   8 -14   0   -0.16    2.70
   8 -14   0    4.97    4.16
 -14   0  -8    1.33    3.51
  -8 -14   0    2.40    3.99
   0  -8 -14   -0.87    6.16
 -14   0   8   -2.19    3.09
   0  -8 -14    3.47    5.00
 -14   0  -8   -0.50    3.17
  -8  14   0   -3.95    9.02
   0 -10 -14   23.76    6.74
  14   0 -10   20.40   15.06
  10  14   0   30.52   13.67
 -14   0  10   38.59    5.87
 -10 -14   0   25.14    6.00
 -10  14   0   26.43   13.06
   0 -10  14   24.64    5.17
   0  10 -14   33.69    6.22
 -14   0  10   37.19    7.02
 -14   0 -10   30.25    5.53
 -14   0 -10   28.08    6.33
 -14   0 -10   30.99    5.54
 -14   0 -10   27.45    5.76
   0 -10 -14   15.64    6.26
  10 -14   0   26.13    5.79
  10 -14   0   34.01    6.24
 -10 -14   0   28.48    5.71
  14   0 -12    2.52    6.95
   0 -12 -14    2.61    3.68
 -14   0  12    3.59    4.27
 -14   0  12   -1.88    2.52
 -14   0 -12    3.69    3.59
  12 -14   0    0.30    3.76
 -12 -14   0   -0.13    3.59
   0 -12  14    2.00    3.48
   0 -12 -14    3.90    6.17
 -14   0 -12    7.56    4.92
   0  12 -14    2.88    3.33
 -14   0 -12  -11.67    7.96
 -14   0 -12    3.60    3.60
 -12 -14   0    2.86    3.37
   0 -12  14    5.20    4.72
 -14  -1 -13    4.95    3.78
 -13 -14  -1    3.92    3.83
  -1 -13 -14   10.84    6.83
  14   1 -13    0.15    5.79
   1 -13  14    3.75    4.23
  13 -14   1    6.18    4.40
 -14  -1 -13    3.67    4.62
 -14   1  13    3.01    4.11
 -14  -1 -13    7.29    3.41
  13 -14   1    6.06    4.06
  -1 -13 -14    1.31    3.53
 -13 -14  -1    5.33    4.17
 -14  -1 -13    5.86    5.19
  11 -14   1    4.58    3.67
  -1 -11 -14   13.49    6.62
 -14  -1 -11    8.07    4.41
  11 -14   1    9.85    5.09
 -14   1  11    5.89    4.40
  11  14  -1   -8.48   12.99
 -11 -14  -1    5.38    4.13
   1  11 -14    2.42    3.37
   1 -11  14   -1.55    3.08
 -14  -1 -11    7.14    4.60
 -14  -1 -11    8.98    3.83
 -11 -14  -1    6.57    4.22
 -14  -1 -11    0.08    4.42
 -14   1  11    1.59    2.84
 -11 -14  -1    5.46    3.64
 -14  -1 -11   12.42   10.74
  -9 -14  -1   14.39    5.31
   1  -9  14    3.83    2.43
   1   9 -14   11.97    4.31
  -9  14   1    4.98    6.46
 -14   1   9   11.42    3.53
 -14  -1  -9    8.40    3.89
 -14  -1  -9   17.59    4.82
  14   1  -9   14.67   10.79
  -1  -9 -14    4.00    7.07
   9 -14   1   12.67    4.47
 -14  -1  -9   11.40    4.64
 -14  -1  -9    7.45    3.56
   9  14  -1    8.69    8.69
 -14  -1  -9   15.90    4.42
 -14   1   9    1.07    3.57
  -1  -9 -14   12.15    5.67
  -9 -14  -1   16.01    4.87
   9 -14   1    6.66    3.80
  -1  -7 -14   73.95    8.95
 -14   1   7  102.84    9.67
   1   7 -14   90.66    8.67
   7 -14   1  106.02    9.72
 -14  -1  -7   72.50    7.52
  -7 -14  -1   75.31    8.18
 -14  -1  -7   76.63    7.64
   1   7 -14   80.90   17.65
   7 -14   1   90.32    8.90
  -7 -14  -1   76.40    8.67
  -1  -7 -14   56.97   17.40
 -14  -1  -7   90.49    8.48
  -7  14   1   97.19   22.72
   7  14  -1   54.09   18.93
 -14   1   7   96.04    8.42
  14   1  -7  106.12   25.68
 -14  -1  -7   74.84    7.81
  14   1  -5  117.17   24.34
  -5  14   1   91.21   21.42
  14  -1   5  108.84   23.08
   5 -14   1  162.08   10.90
   1   5 -14  126.58    9.64
   1   5 -14  114.46   21.37
 -14  -1  -5   91.09    6.62
  -1  -5 -14   86.00    8.64
  -1  -5 -14   68.96   18.61
 -14  -1  -5   98.85    8.70
  -5 -14  -1   72.17    7.81
 -14   1   5  142.53   10.89
   5 -14   1  125.84   10.18
   5  14  -1   74.93   20.30
 -14   1   5  133.72    9.85
 -14   1   3  115.32    8.65
  14  -1   3  120.75   24.49
  -1  -3 -14   90.74   22.24
   3 -14   1   95.83    8.87
  14   1  -3  111.80   23.42
 -14   1   3  106.50    8.60
 -14  -1  -3  108.93    8.79
   3  14  -1   83.81   21.24
  -3  14   1   85.65   20.51
   1   3 -14   99.22   21.70
  -1  -1 -14   40.90   15.14
  14  -1   1   44.98   14.48
   1  14  -1   27.99   11.85
 -14   1   1   35.96   10.26
  14   1  -1   45.19   16.10
   1   1 -14   37.78   13.41
  -1  14   1   35.42   14.22
  14  -1  -1   26.45   13.39
  14   1   1   45.59   15.80
   1  14   1   31.25   12.72
   1  -1 -14   45.20   14.15
  -1  14  -1   17.95    8.98
  -1   1 -14   20.16   10.48
 -14   1  -1   39.28   12.69
  -3  14  -1  111.49   23.79
 -14  -1   3  114.37    8.80
 -14   1  -3  103.38   19.98
  14   1   3  121.93   22.66
   1  -3 -14  110.67   22.78
  14  -1  -3  139.40   27.81
  -1   3 -14   96.14   20.81
   3  14   1   98.86   22.20
   3 -14  -1  115.30    9.56
   3 -14  -1  102.25    8.63
   5 -14  -1  145.01   10.37
  -5  14  -1  140.93   26.13
   5  14   1   93.39   21.95
  14  -1  -5  166.72   30.22
   1  -5 -14   67.15    9.19
   5 -14  -1  139.86    9.39
  -1  -5  14  164.89   11.11
  14   1   5  108.29   21.26
   1  -5 -14   95.35   21.30
 -14   1  -5   96.24   20.35
 -14   1  -5  114.15    7.20
  -1   5 -14  110.52    8.98
 -14  -1   5  130.46   10.27
 -14  -1   5  121.65    9.58
   5 -14  -1  120.31   10.19
  -1   5 -14  116.54   21.41
   1  -5 -14  111.67    9.02
 -14   1  -7   83.12   19.99
   1  -7 -14   78.86    8.19
   7 -14  -1  130.78   10.44
  -7 -14   1   65.37    6.71
  -7 -14   1   62.83    6.81
  -1   7 -14  111.85    9.81
  -7  14  -1   81.01   19.72
  -7 -14   1   85.26    8.90
 -14   1  -7   83.26    7.70
  14  -1  -7  123.56   27.04
 -14   1  -7   93.29    8.21
  -1   7 -14   98.26   19.24
   1  -7 -14   65.22   17.55
 -14  -1   7  122.90   10.60
  -1  -7  14   93.42    9.54
   1  -7 -14   40.27    7.54
 -14   1  -7   78.54    8.02
  14   1   7   99.72   17.79
   7 -14  -1  116.71   10.43
   7  14   1   57.90   17.70
 -14  -1   7  110.46    9.33
 -14  -1   9    7.30    4.51
   1  -9 -14    4.30    4.99
   1  -9 -14    0.79    5.35
  -1   9 -14   10.91    4.27
  -9  14  -1    7.48    8.50
 -14   1  -9    3.84    3.25
   9 -14  -1   10.36    4.08
  -9 -14   1    7.30    3.40
 -14   1  -9    3.45    3.85
 -14   1  -9    1.86    3.53
 -14  -1   9    6.09    3.65
  14  -1  -9   15.92   13.02
   9 -14  -1   10.32    4.05
  -1  -9  14    8.52    3.10
 -14   1  -9    8.99    3.78
  -9 -14   1    9.32    4.29
  -1  -9  14    8.71    4.43
   1  -9 -14   -1.94    7.59
   9  14   1   13.85    9.65
  -9 -14   1    4.94    3.52
   1 -11 -14    1.43    5.92
 -11 -14   1    1.54    3.44
 -14   1 -11   -0.93    3.71
 -14   1 -11   -1.76    3.47
  14  -1 -11    5.70    7.12
  -1 -11  14    2.70    3.23
  -1  11 -14    3.75    3.82
 -14   1 -11    1.19    2.95
 -14   1 -11    3.44    4.74
 -14  -1  11   -0.77    4.02
  11  14   1   -2.72    6.28
 -11  14  -1    6.95    8.00
 -11 -14   1    1.87    3.51
  11 -14  -1    1.84    3.42
 -14  -1  11    4.41    3.27
  -1 -11  14    4.02    4.46
   1 -11 -14   10.61    6.45
 -14   1 -13    2.75    2.90
 -14   1 -13    4.09    3.54
  -1 -13  14   -0.37    3.58
  13 -14  -1    2.16    3.69
  -1  13 -14    8.33    4.59
 -14   1 -13   -3.42    4.73
   1 -13 -14    5.99    6.10
 -14  -1  13    2.73    3.80
  14  -1 -13   -0.32    5.93
 -13 -14   1    7.52    4.35
 -13 -14   1    4.63    3.89
   1 -13 -14    3.58    3.89
  -1 -13  14    5.35    4.74
 -14   2  12    4.83    2.57
 -12 -14  -2   -3.25    3.59
   2 -12  14    7.63    3.50
  -2 -12 -14    4.67    3.58
 -14  -2 -12   -1.69    2.98
  12 -14   2    2.43    4.06
 -14  -2 -12   -3.28    5.05
  -2 -12 -14    2.75    5.92
  12 -14   2    0.80    3.51
 -14   2  12    2.75    3.63
 -12 -14  -2    2.08    4.13
 -14  -2 -12   -1.07    3.80
  -2 -10 -14   27.80    5.16
 -14  -2 -10   30.98    5.71
 -14   2  10   29.79    5.00
 -10  14   2   27.60   13.36
  10  14  -2   26.07   12.05
 -14  -2 -10   26.77    4.94
   2 -10  14   27.01    4.74
 -14  -2 -10   26.67    6.46
 -10 -14  -2   26.09    5.96
 -14  -2 -10   28.11    6.91
  14   2 -10   50.39   19.06
  -2 -10 -14   36.17    7.64
  10 -14   2   22.49    5.76
  10 -14   2   24.02    5.12
  -2 -10 -14    8.88    5.89
 -14  -2 -10   30.29    5.14
 -14   2  10   27.02    6.27
 -10 -14  -2   25.87    5.98
 -14  -2 -10   46.27   16.83
   8 -14   2   20.40    4.97
 -14  -2  -8   13.91    5.21
 -14   2   8   23.88    4.37
  -2  -8 -14   18.65    4.19
 -14  -2  -8    7.73    4.07
  -8 -14  -2   13.87    4.78
   2   8 -14   17.66    4.76
 -14   2   8   22.00    5.93
   2   8 -14   18.19    9.40
   8 -14   2   16.86    4.92
  14   2  -8   29.74   15.27
  -2  -8 -14   -1.57    8.50
   8  14  -2   10.53    9.35
 -14  -2  -8   15.85    3.97
 -14  -2  -8   17.89    4.45
  -8  14   2   16.65   10.24
  -8 -14  -2   17.98    5.11
 -14  -2  -8   25.88   13.39
  -2  -8 -14    4.54    5.37
  -2  -6 -14   13.47    3.35
 -14   2   6   13.21    4.13
 -14  -2  -6   11.58    4.16
  -6 -14  -2   16.61    4.97
 -14   2   6   12.64    3.60
   6 -14   2   14.84    4.21
 -14  -2  -6   12.16    3.57
   2   6 -14   15.62    4.36
  14   2  -6   11.53    9.59
   2   6 -14    8.46    6.95
  -6  14   2    8.69    8.23
  -2  -6 -14   10.80   10.34
  -6 -14  -2   19.07    5.69
 -14  -2  -6   19.31    4.69
   6  14  -2   15.93   11.41
   6 -14   2   13.01    4.03
  -2  -6 -14   13.96    4.70
  -2  -4 -14    5.78   10.24
  -4  14   2   -0.63    6.60
   4  14  -2    1.14    8.96
  -2  -4 -14   -0.25    4.15
 -14  -2  -4    0.80    3.07
   2   4 -14   -1.23    2.76
  14   2  -4    2.33   13.76
   2   4 -14    3.76    7.37
   4 -14   2   -0.17    2.56
   4 -14   2    4.82    3.35
 -14   2   4    0.76    2.91
 -14   2   4    4.12    3.05
  -4 -14  -2   -1.29    3.14
 -14   2   2   17.83    6.84
  14  -2   2   36.73   16.24
   2  14  -2   14.56   10.39
 -14   2   2   22.20    4.25
  14   2  -2   36.10   14.60
   2   2 -14   17.33    9.42
  -2  -2 -14   21.44   12.87
 -14  -2  -2   22.51    4.63
  -2  14   2   25.30   12.55
  -2 -14  -2   10.91    3.56
  14  -2   0    4.22    8.78
   0  14   2   -3.60    8.01
   2   0 -14    5.99    6.58
  14   2   0   -1.28    8.52
  -2   0 -14   -3.08    6.84
   0  14  -2   -1.80    6.96
 -14   2   0   -4.64    6.23
 -14  -2   0    9.60    7.08
 -14   2  -2   27.29   10.37
  14   2   2   40.86   14.22
   2 -14  -2   43.68    6.29
   2  14   2   30.51   12.31
  -2  14  -2   39.29   14.00
   2  -2 -14   40.28   14.59
  14  -2  -2   38.78   14.91
  -2   2 -14   47.65   15.29
   2 -14  -2   46.55    5.99
 -14  -2   2   47.53    6.07
   2  -4 -14   -0.73    4.00
   4 -14  -2    0.23    2.75
 -14  -2   4    1.13    2.66
   4  14   2   -0.27    6.73
 -14   2  -4   -1.56    5.32
  14   2   4   12.11   11.43
  -4 -14   2   -0.39    2.34
  14  -2  -4    2.93   10.48
  -2   4 -14    4.07    3.09
   2  -4 -14    2.57    4.16
   2  -4 -14   -0.27    5.98
  -2   4 -14    0.63    7.38
   4 -14  -2    3.88    4.61
 -14  -2   4   -1.62    3.55
  -2  -4  14   -3.68    3.16
  -4  14  -2    7.25    8.11
   2  -6 -14   10.78    7.31
 -14   2  -6   22.47   11.26
  -2   6 -14   15.66    8.88
   2  -6 -14   30.66    6.17
 -14   2  -6   20.58    4.11
  14  -2  -6   26.15   14.08
 -14  -2   6   14.34    4.26
  14   2   6   16.24    9.09
  -6 -14   2   11.54    3.50
   6 -14  -2   14.13    4.74
 -14   2  -6   25.08    4.30
 -14   2  -6   25.49    5.27
   6 -14  -2   18.88    5.05
  -6  14  -2   13.16    9.66
 -14  -2   6   16.46    4.38
   6 -14  -2   15.17    3.75
  -2  -6  14   22.13    4.93
   2  -6 -14   15.33   10.49
  -6 -14   2   18.16    3.58
   6  14   2   19.68   10.37
  -2   6 -14   13.62    4.16
  14  -2  -8   21.63   13.06
   8 -14  -2   23.71    5.06
 -14   2  -8   15.16    4.18
 -14   2  -8   17.49    4.95
  -2  -8  14   20.98    3.98
  14  -2  -8   -3.39    5.25
 -14   2  -8  -22.19    6.05
  -8  14  -2   14.70    9.89
  -2   8 -14   20.19    4.92
   2  -8 -14    8.63    4.78
   8 -14  -2   20.53    4.71
  -8 -14   2   26.70    5.66
  -8 -14   2   15.87    4.49
   2  -8 -14   16.61    9.80
 -14  -2   8   26.70    5.98
 -14   2  -8   18.19   11.07
  -2  -8  14   18.10    4.98
 -14  -2   8   21.72    5.02
   8  14   2    4.12    5.93
  -8 -14   2   17.63    4.08
   2  -8 -14   -0.36    5.57
 -14   2 -10   30.49    5.18
  10 -14  -2   33.13    6.52
 -10 -14   2   21.84    5.39
   2 -10 -14   22.80    6.37
 -14   2 -10   32.65    6.10
 -14  -2  10   37.02    5.99
 -10 -14   2   21.15    5.12
  -2 -10  14   27.27    5.57
  14  -2 -10   -0.88    5.90
 -10  14  -2   31.96   12.01
 -14   2 -10   28.25    6.77
  14  -2 -10   22.79   11.67
   2 -10 -14    5.60    6.36
  -2  10 -14   33.47    6.45
 -14  -2  10   38.20    7.67
  10  14   2    7.62    6.41
  -2 -10  14   28.30    6.25
 -10 -14   2   23.11    4.50
 -14   2 -12   -3.54    3.97
  14  -2 -12   -0.32    7.19
   2 -12 -14   -0.41    5.82
 -14  -2  12    0.33    3.38
  12 -14  -2    0.51    3.62
 -12 -14   2    0.12    3.59
   2 -12 -14   -5.14    3.90
  -2  12 -14    3.45    3.75
   2 -12 -14   -1.01    6.85
  -2 -12  14    1.28    3.75
 -14   2 -12   -1.78    4.95
 -12 -14   2    0.24    3.55
 -14   2 -12   -1.46    3.10
 -14  -2  12   -2.99    4.09
 -12 -14   2    5.09    3.04
  -2 -12  14    6.87    4.82
 -13 -14  -3    4.00    3.51
 -14  -3 -13    3.10    4.30
  13 -14   3    4.45    3.94
   3 -13  14    3.03    3.13
  -3 -13 -14   -1.68    6.13
  13 -14   3    2.73    3.25
 -14  -3 -13    0.59    4.73
  -3 -13 -14    4.50    4.48
 -14   3  13    0.56    4.00
 -13 -14  -3    0.64    4.16
  -3 -11 -14   -1.12    3.58
  -3 -11 -14    0.35    6.14
  -3 -11 -14    2.54    3.95
   3 -11  14    1.56    3.18
 -14   3  11    5.65    2.73
 -14  -3 -11   -1.48    3.67
 -14  -3 -11   -0.85    4.45
  11 -14   3    8.94    4.63
 -14  -3 -11    1.63    3.14
 -14  -3 -11   -0.05    3.69
  11 -14   3    2.18    3.13
 -14   3  11    2.52    3.50
 -11 -14  -3    1.59    3.86
 -11 -14  -3    1.04    2.94
 -14  -3  -9    3.94    3.66
  14   3  -9   -0.93   15.19
  -3  -9 -14    1.58    5.17
  -3  -9 -14   -0.98    3.11
 -14  -3  -9   -0.95    3.22
 -14  -3  -9    2.53    2.86
   3   9 -14    9.78    8.65
   9 -14   3   10.87    4.45
  -9 -14  -3    0.30    3.85
   9  14  -3   13.86   12.16
  -9  14   3   11.94    9.62
 -14   3   9   15.96    5.23
  -3  -9 -14   -1.10    7.61
   9 -14   3    4.98    3.35
 -14   3   9   10.32    3.56
 -14  -3  -9   -0.77    4.29
 -14  -3  -9   -0.63    7.76
  -9 -14  -3    2.00    3.45
 -14   3   7   13.13    3.97
 -14  -3  -7    8.19    3.08
  -7 -14  -3    6.43    3.77
 -14  -3  -7   10.69    4.76
  -3  -7 -14   14.41    5.56
  -7 -14  -3    9.95    4.70
   7 -14   3   10.97    4.08
   3   7 -14   16.41    9.00
  -7  14   3    5.28    6.61
  14   3  -7   20.59   17.94
 -14  -3  -7   14.14    4.77
  -3  -7 -14    2.40    7.45
   7  14  -3    3.44    6.94
 -14   3   7   13.04    5.00
  -3  -7 -14   16.88    4.04
   7 -14   3    4.85    3.34
 -14  -3  -7    9.86    9.09
 -14  -3  -5  129.39   24.10
  -3  -5 -14  128.31   25.57
 -14   3   5  130.09    9.73
   5 -14   3  137.16   10.75
  -3  -5 -14  129.53   10.06
   3   5 -14  114.91   22.45
  -5  14   3  125.62   25.31
 -14   3   5  153.37   11.48
 -14  -3  -5  150.10   10.76
  -5 -14  -3  112.67   10.17
  -5 -14  -3  131.31   10.71
   5  14  -3  108.66   23.89
 -14  -3  -5  134.08    8.38
   5 -14   3  122.89    9.83
  14   3  -5  121.28   25.51
  14   3  -3  160.29   27.74
 -14   3   3  153.44   10.11
   3 -14   3  148.45   10.48
  -3 -14  -3  105.09    9.13
   3   3 -14  129.93   24.34
  -3  14   3  119.54   24.96
  -3  -3 -14   98.71   22.26
   3  14  -3  140.05   27.35
 -14   3   3  158.31   11.11
 -14  -3  -3  143.79   10.29
 -14  -3  -3  118.06   21.15
  -3 -14  -3  107.48    9.29
   3 -14   3  143.08   10.17
  -3  -3 -14  114.63    9.19
 -14  -3  -1   48.07    6.08
 -14  -3  -1   31.90   10.47
 -14   3   1   46.88    5.25
  14  -3   1   55.44   18.31
   1 -14   3   51.19    6.14
  14   3  -1   46.30   16.97
   3   1 -14   53.51   15.60
 -14   3   1   35.60   10.68
  -3  -1 -14   37.11   13.47
   1  14  -3   32.57   14.37
  -1  14   3   43.85   15.35
   3   1 -14   46.45   13.97
  -1 -14  -3   34.33    5.84
 -14  -3   1   10.12    3.11
   1 -14  -3   14.60    5.59
  -3   1 -14    4.60    7.48
   1  14   3    9.25   10.39
  14   3   1   10.68    8.57
   3  -1 -14   14.80    9.73
  -1  14  -3   11.73    8.85
 -14   3  -1   15.88    9.32
  14  -3  -1   12.32   12.45
 -14  -3   1    2.31    4.55
   1 -14  -3   12.05    3.76
  -3   3 -14  201.79   29.76
 -14   3  -3  230.53   29.67
  -3  14  -3  196.96   31.36
  -3  -3  14  206.31   11.32
  -3 -14   3  207.41   12.46
   3  -3 -14  184.78   16.17
   3  -3 -14  224.36   32.57
   3  14   3  165.54   27.16
  -3   3 -14  163.33   10.03
   3 -14  -3  222.62   12.71
  14  -3  -3  260.76   37.07
 -14  -3   3  214.15   12.92
  14   3   3  184.87   27.62
   3 -14  -3  228.43   13.48
 -14   3  -5  164.60   27.26
  14   3   5  164.30   23.57
 -14   3  -5  156.65    8.14
  14  -3  -5  183.58   31.84
  -3   5 -14  170.03   11.29
   5  14   3  113.42   23.17
  -5 -14   3  152.58   11.32
   5 -14  -3  154.16    8.95
   3  -5 -14   75.14   10.46
  -5  14  -3  128.85   24.40
   3  -5 -14  141.71    9.47
   5 -14  -3  147.14   10.41
 -14  -3   5  148.71   10.79
  -3  -5  14  153.14   11.42
  -3   5 -14  145.82   24.29
 -14  -3   5  132.88   10.80
   5 -14  -3  171.94   12.34
   3  -5 -14  153.53   26.72
  14  -3  -7    1.10    4.89
  -3  -7  14    5.84    2.94
   3  -7 -14    3.46    4.52
 -14  -3   7   10.37    3.76
 -14   3  -7   -2.18    9.35
 -14   3  -7    9.55    4.29
 -14   3  -7    8.13    3.27
   3  -7 -14    0.19    5.63
  -3   7 -14   10.03    3.49
   7 -14  -3   12.42    5.73
  -7 -14   3    3.45    3.10
   7 -14  -3    7.14    3.09
   7 -14  -3   11.55    4.50
  -7  14  -3    5.66    6.90
   3  -7 -14    8.12    8.86
  -3   7 -14    2.18    6.92
  14  -3  -7   -3.02    9.75
 -14  -3   7    7.66    4.04
   7  14   3   12.75    9.89
  -3  -7  14   11.47    4.77
   9  14   3   -2.75    6.02
  -9 -14   3    0.27    3.14
   3  -9 -14   -2.23    5.41
 -14   3  -9   -0.84    2.41
  14  -3  -9    4.80    5.81
   3  -9 -14    7.27    6.68
 -14   3  -9   -8.29    6.48
 -14  -3   9   10.89    3.96
  -3  -9  14    7.43    3.90
  -3   9 -14    7.30    4.33
  14  -3  -9    5.29    9.71
 -14   3  -9    7.93    3.95
   9 -14  -3    3.36    3.30
  -9  14  -3    9.00    7.49
  -9 -14   3    2.98    3.80
 -14  -3   9    7.03    4.60
  -3  -9  14   11.92    5.29
 -14   3  -9    2.05    3.44
   3 -11 -14   -1.61    5.42
 -14   3 -11    4.34    3.16
 -14  -3  11    6.95    3.50
   3 -11 -14   -1.03    6.54
  -3 -11  14    1.76    3.36
 -14   3 -11    2.71    3.69
  -3  11 -14   -2.46    4.04
 -11 -14   3    0.65    3.50
 -14   3 -11    7.38    4.34
  11 -14  -3    0.22    3.44
  14  -3 -11   -2.49    6.53
 -14  -3  11    3.03    4.64
  -3 -11  14    4.53    4.38
   3 -13 -14    3.40    3.98
 -14  -3  13   -1.83    3.04
  -3 -13  14    5.31    4.18
 -14   3 -13    9.22    5.87
   3 -13 -14    1.23    6.16
  14  -3 -13    1.58    6.74
 -13 -14   3    3.46    4.59
   3 -13 -14    3.79    6.50
  13 -14  -3   -0.18    3.86
 -14  -3  13    3.08    4.48
  -3  13 -14    1.21    3.56
 -13 -14   3    3.43    2.94
  -3 -13  14    0.62    4.15
 -14   3 -13    0.82    3.48
 -14   4  12    3.35    3.84
 -14  -4 -12    4.25    3.78
  -4 -12 -14    4.09    6.17
  12 -14   4    6.55    4.55
 -14  -4 -12    1.41    3.75
  -4 -12 -14    2.43    3.49
 -12 -14  -4    3.56    2.90
 -14  -4 -12    7.35    5.71
   4 -12  14    3.59    3.54
  12 -14   4    9.05    3.67
 -12 -14  -4    8.20    4.94
  14   4 -10   -4.15   13.47
 -14  -4 -10   24.81    5.68
 -10 -14  -4   19.26    5.89
 -14  -4 -10   24.19    5.71
 -10 -14  -4   16.63    4.29
  -4 -10 -14   22.43   10.61
 -14  -4 -10   17.20   10.58
  10 -14   4    9.88    3.67
  10  14  -4    6.72   11.30
 -14   4  10   10.45    3.33
  -4 -10 -14   18.77    6.43
 -14   4  10   13.84    5.11
  -4 -10 -14   15.80    4.91
 -10  14   4   -0.48    9.93
 -10 -14  -4   13.76    5.16
 -14  -4 -10   14.28    4.85
  10 -14   4   10.36    4.58
  -8 -14  -4   29.66    6.43
   8  14  -4   22.18   12.57
  -4  -8 -14   34.04    6.73
   8 -14   4   17.49    4.63
   8 -14   4   21.98    5.33
  -4  -8 -14   35.01    6.34
  -8  14   4   26.98   12.27
   4   8 -14   11.51    6.69
 -14   4   8   23.53    4.69
 -14  -4  -8   30.84    4.76
  -8 -14  -4   34.17    6.95
  14   4  -8   26.39   17.42
 -14  -4  -8   25.17    5.75
 -14   4   8   18.05    4.87
  -4  -8 -14   10.77    6.54
 -14  -4  -8   39.08    6.50
 -14  -4  -8   43.02   15.21
   4   6 -14   17.64    9.97
  -6 -14  -4   14.36    4.46
   6 -14   4    9.58    3.95
  14   4  -6   22.91   13.29
  -4  -6 -14    4.22    9.35
  -4  -6 -14   16.24    5.32
 -14   4   6   13.83    3.71
  -6 -14  -4   13.32    4.94
 -14   4   6   14.54    4.64
   6  14  -4   14.23   11.82
 -14  -4  -6   10.01    3.93
  -6  14   4   16.68    8.58
 -14  -4  -6    5.45    7.04
   6 -14   4    4.38    2.57
   4   4 -14   12.53    9.46
  -4  -4 -14   13.59   10.06
  -4  -4 -14    6.90    3.86
 -14   4   4   10.57    3.87
  -4  14   4    8.74    7.00
  -4  -4 -14   11.15    5.13
  14   4  -4   14.97   12.02
  -4 -14  -4    4.14    3.59
  -4 -14  -4   -2.67    8.09
 -14   4   4    7.79    3.87
  -4 -14  -4   13.45    4.74
 -14  -4  -4   10.60    4.46
   4  14  -4   12.45   11.36
   4 -14   4    3.27    3.02
 -14  -4  -4    1.64    9.72
   4 -14   4    3.02    2.65
   4   4 -14   17.67   10.92
  -4  -2 -14   19.30   12.02
  -2 -14  -4    3.84    8.58
   2  14  -4   23.59   14.68
   4   2 -14   19.60   11.27
  -2  14   4   19.82   10.93
 -14   4   2   25.76    8.54
 -14  -4  -2   19.57    4.56
  -4  -2 -14   15.49    6.53
   2 -14   4   33.22    5.70
 -14   4   2   31.60    4.97
  14   4  -2   46.00   15.06
  -2 -14  -4   15.14    3.89
   2 -14   4   25.15    4.64
   4   2 -14   32.29   13.77
 -14  -4  -2   16.00    8.94
   4   0 -14   -1.96    7.30
 -14   4   0   10.33    2.79
 -14  -4   0    1.59    2.72
  14  -4   0    5.26   11.65
 -14   4   0   10.92    5.52
   0  14  -4   11.43    9.07
  14   4   0    7.51    8.87
   0 -14   4    7.66    3.04
  -4   0 -14    5.97    6.09
   0 -14  -4    0.65    7.19
 -14  -4   0   11.08    3.73
   0  14   4   16.78   11.45
   0 -14  -4    1.97    2.64
 -14  -4   0   -1.32    6.64
   2 -14  -4   49.49    7.67
  -4   2 -14   50.52    5.45
 -14  -4   2   50.00    6.27
 -14   4  -2   34.03   11.73
  -2 -14   4   40.87    6.28
   2  14   4   23.02   11.68
  -2  14  -4   33.71   14.42
  14   4   2   30.34   11.56
  14  -4  -2   49.09   20.42
   4  -2 -14   36.66   14.32
  -4   2 -14   37.77   14.60
 -14  -4   2   58.45    6.35
 -14   4  -2   39.22    4.77
  -4  -2  14   30.75    4.76
   2 -14  -4   47.27    6.59
   4 -14  -4   14.21    6.19
  -4   4 -14   12.73    4.04
   4  -4 -14   13.70    4.71
   4 -14  -4   16.13    5.57
  -4  14  -4    1.00    7.18
  14  -4  -4    6.25    8.88
   4  -4 -14    1.57    4.49
   4 -14  -4   14.22    4.43
  14   4   4    9.73    9.58
   4  14   4    3.08    6.20
   4  -4 -14   16.77   10.32
  -4   4 -14   13.49    8.35
  -4 -14   4    3.68    2.86
 -14   4  -4   10.44    3.04
 -14  -4   4    6.76    3.11
 -14  -4   4   14.34    4.45
  -4  -4  14    9.34    3.35
 -14   4  -4    4.51    7.57
   6 -14  -4   16.21    4.61
   4  -6 -14    9.72    4.25
  -6  14  -4    3.84    7.00
   4  -6 -14    3.06    6.57
   6 -14  -4   24.47    8.14
   6  14   4    9.94    7.83
   6 -14  -4   19.60    5.66
  14  -4  -6    7.18    4.88
  -4   6 -14   17.42    4.15
  -6 -14   4    8.86    3.75
 -14   4  -6   10.47    3.62
  -4   6 -14   21.86   10.85
   4  -6 -14    5.24    6.12
 -14  -4   6   19.68    5.06
 -14   4  -6   14.39    4.07
 -14  -4   6   18.69    4.71
  14  -4  -6   -2.37   11.28
  -4  -6  14   15.81    3.96
   6 -14  -4   22.73    4.22
 -14   4  -6    3.72    5.62
   8  14   4   12.49    7.47
   8 -14  -4   19.64    5.41
   8 -14  -4   22.92    4.75
  14  -4  -8   22.01   12.76
 -14  -4   8   25.84    5.43
 -14   4  -8   22.10    5.10
  14  -4  -8    7.68    6.06
 -14   4  -8   14.07   10.23
   8 -14  -4   27.67    6.25
   4  -8 -14    1.08    8.35
  -8 -14   4   28.74    5.41
  -4   8 -14   20.83    4.93
   4  -8 -14    7.56    7.58
  -4  -8  14   12.91    4.02
 -14   4  -8   20.93    5.04
  -8  14  -4    8.14    6.06
   4  -8 -14   13.44    4.72
   8 -14  -4   16.07    7.43
  -4  -8  14   29.30    6.46
 -14  -4   8   15.63    4.93
  -8 -14   4   19.74    5.04
  10 -14  -4   13.27    4.80
   4 -10 -14   10.56    5.90
 -14   4 -10    4.15    7.28
 -14  -4  10   11.59    4.18
 -10 -14   4    5.28    4.08
  14  -4 -10   -3.19    5.69
   4 -10 -14    4.15    7.15
 -14  -4  10    9.91    4.81
 -14   4 -10    8.65    4.63
  -4  10 -14   14.85    5.02
  14  -4 -10    1.31    9.43
 -14   4 -10   16.52    5.08
 -10  14  -4   14.46    6.96
 -10 -14   4    6.60    3.47
 -10  14  -4   10.46    8.43
  -4 -10  14   12.42    5.19
  -4 -10  14   15.01    5.06
  12 -14  -4   10.12    5.15
   4 -12 -14    0.06    6.39
  -4 -12  14    4.28    4.06
  14  -4 -12   -1.53    7.78
 -14   4 -12    5.68    4.25
  -4  12 -14    4.27    4.19
 -14   4 -12    4.98    4.33
   4 -12 -14    0.44    6.06
 -14  -4  12   11.06    5.72
  -4 -12  14    9.09    4.95
 -14  -4  12    8.70    3.90
 -12 -14   4   10.25    5.19
  -5 -13 -14    0.96    3.72
 -14   5  13    3.63    4.02
 -14  -5 -13   -1.06    3.72
 -14  -5 -13   -2.64    5.09
  -5 -13 -14   -2.95    6.12
 -13 -14  -5   -1.03    3.16
   5 -13  14   -5.12    3.61
  13 -14   5    1.14    4.00
 -14  -5 -13   -3.21    3.35
 -13 -14  -5   -0.55    4.16
 -14  -5 -11   -1.94    3.54
 -14   5  11   -0.42    2.67
 -14  -5 -11    1.30    3.73
  -5 -11 -14   -1.00    3.90
  -5 -11 -14   -0.15    3.43
  11 -14   5    2.84    3.57
 -14  -5 -11    0.39    4.32
  -5 -11 -14   -2.38    5.53
 -14   5  11    4.63    3.87
 -11 -14  -5   -0.58    4.20
   5 -11  14   -2.28    3.02
 -14  -5  -9    0.87    3.56
 -14  -5  -9   -5.52   11.06
  -9  14   5    3.11    8.25
  -9 -14  -5   -3.58    4.75
   9 -14   5    3.31    3.67
   9  14  -5   -2.38    8.58
 -14   5   9   -2.94    2.89
  -5  -9 -14   -0.66    5.45
  14   5  -9   -9.96   12.54
 -14   5   9   -2.62    3.62
   5   9 -14   -2.08    6.08
  -5  -9 -14   -4.73    4.41
 -14  -5  -9   -2.40    4.33
 -14  -5  -9    1.23    4.26
  -5  -9 -14   -4.20    6.86
  -9 -14  -5    7.94    4.55
 -14   5   7    1.92    3.34
  -5  -7 -14    6.02    4.91
  -5  -7 -14   -1.65    3.22
   7 -14   5    4.89    3.21
  -7  14   5   -7.65   10.49
  -7 -14  -5    2.29    3.49
 -14  -5  -7   -4.95    3.29
  -7 -14  -5    6.76    4.46
  14   5  -7   -1.19    9.41
   7  14  -5   -0.02    8.32
 -14   5   7    1.46    3.28
  -5  -7 -14   -4.68    7.32
  -5  -7 -14    0.66    3.14
 -14  -5  -7    1.17    3.36
 -14  -5  -7   -6.58    7.99
   7 -14   5    2.09    2.56
  -5  -5 -14   58.67    8.04
 -14  -5  -5   66.19    5.80
  -5 -14  -5   44.69    8.89
   5   5 -14   58.47   18.30
  -5  -5 -14   55.52    7.20
  -5 -14  -5   56.36    7.63
   5  14  -5   28.57   12.71
 -14  -5  -5   63.08    7.74
  -5  -5 -14   37.86   13.66
  14   5  -5   47.75   16.46
  -5  -5 -14   56.34    5.98
 -14  -5  -5   51.96   15.41
 -14   5   5   57.50    7.48
   5 -14   5   47.74    6.76
  -5  14   5   33.77   13.42
 -14   5   5   52.25    6.28
  -5 -14  -5   51.19    7.33
   5 -14   5   41.37    5.40
  -3 -14  -5   97.79   10.75
  -5  -3 -14   84.61   17.52
 -14  -5  -3   97.76   19.00
  -5  -3 -14  113.53    9.17
 -14   5   3  144.49   10.23
  14   5  -3  139.25   27.13
   3 -14   5  157.18   11.69
  -3  14   5   96.77   21.36
   3  14  -5  122.03   25.01
 -14  -5  -3  104.42    7.86
  -5  -3 -14  110.64    9.33
   3 -14   5  120.44    9.04
  -3 -14  -5  119.02   10.44
  -3 -14  -5  126.42   10.39
  -5  -3 -14   99.73   22.83
 -14  -5  -3  127.08   10.32
  -5  -3 -14  117.14    9.64
  -3 -14  -5   97.96    8.62
   5   3 -14  142.90   23.79
  -5  -1 -14   44.87   12.70
  -1  14   5   40.45   15.57
 -14  -5  -1   35.57   11.27
  -1 -14  -5   37.90    8.19
   1  14  -5   39.77   14.94
  -5  -1 -14   39.24    5.13
   1 -14   5   63.94    7.72
 -14   5   1   49.87   12.66
 -14   5   1   60.14    6.49
   5   1 -14   55.08   16.50
  14   5  -1   45.48   15.37
  -5  -1 -14   32.47   13.55
  -1 -14  -5   39.89    5.98
 -14  -5  -1   40.18    6.01
  -5  -1 -14   41.43    5.47
   5   1 -14   72.19   19.15
 -14  -5  -1   32.80    5.17
 -14   5  -1   32.39   10.00
 -14  -5   1   45.70    6.51
 -14   5  -1   41.41    5.43
  -5   1 -14   41.98    5.05
  14  -5  -1   65.62   19.71
  -1  14  -5   50.42   15.72
  -1 -14   5   38.56    5.98
  14   5   1   35.24   12.76
   1 -14  -5   46.09    6.31
   5  -1 -14   39.07   14.84
   1 -14  -5   47.07    8.62
  -5   1 -14   36.05   13.03
  -5  -1  14   65.31    6.92
 -14  -5   1   47.60    6.25
   1  14   5   25.24   12.99
  -5   1 -14   42.02   11.72
  -5   1 -14   50.53    6.30
  -5  -3  14  152.16   10.95
 -14   5  -3  160.33    9.88
 -14   5  -3  153.30   24.84
   3  14   5  124.32   23.54
  -3 -14   5  139.46   11.16
  -5   3 -14  136.37   24.01
  -5   3 -14  163.77   10.62
  14  -5  -3  201.15   33.97
  14   5   3  135.99   21.98
 -14  -5   3  151.88   11.89
   5  -3 -14   79.52   11.64
 -14  -5   3  175.63   10.25
 -14  -5   3  141.61    8.88
   5  -3 -14  139.82   24.85
   3 -14  -5  224.23   18.17
   3 -14  -5  159.27   12.07
   3 -14  -5  162.15   10.94
  -3  14  -5  145.31   26.51
  14  -5  -5   52.88   18.09
  -5  14  -5   41.19   15.01
  -5   5 -14   34.29    5.97
   5 -14  -5   46.43    7.09
   5 -14  -5   43.10    6.58
   5  -5 -14   30.09    4.97
   5 -14  -5   47.77   10.42
  14  -5  -5    9.91    4.53
 -14   5  -5   39.51   16.02
  -5 -14   5   47.06    7.13
   5  -5 -14   15.31    7.72
   5  14   5   32.25   11.88
   5  -5 -14   44.02   14.79
 -14   5  -5   45.64    6.25
  -5   5 -14   36.00   12.15
  -5  -5  14   39.74    6.41
 -14  -5   5   35.76    5.54
 -14  -5   5   34.06    5.76
  -7  14  -5    4.50    8.24
  14  -5  -7    0.80    6.03
 -14   5  -7    1.34    6.50
  -7 -14   5   -1.27    3.29
  -5   7 -14   10.79    4.51
   7  14   5    0.70    6.06
   5  -7 -14    1.69    5.00
   7 -14  -5   -1.67    7.09
  14  -5  -7  -11.04   14.91
 -14  -5   7   -0.04    3.29
   7 -14  -5   -2.97    2.92
   5  -7 -14    3.12    5.69
   7 -14  -5    0.70    4.64
   5  -7 -14   -0.23    8.36
 -14  -5   7    4.79    3.20
  -5  -7  14    2.89    3.53
  -5  -7  14    3.98    3.73
   7 -14  -5   -0.48    3.59
 -14   5  -7    0.40    3.49
  14  -5  -9    0.21    6.11
 -14  -5   9   -3.83    3.45
  -9 -14   5    1.86    3.16
  -9  14  -5   -1.05    8.05
  -9  14  -5   -4.14    6.45
  -5  -9  14    3.56    4.02
  -9 -14   5   -1.05    3.44
  -5   9 -14    3.09    3.79
 -14   5  -9    1.09    3.28
   5  -9 -14   -1.43    5.25
   9 -14  -5    1.24    7.24
   9 -14  -5   -0.45    3.72
 -14   5  -9    0.91    6.75
 -14  -5   9    1.20    3.79
 -14   5  -9   -6.44    4.62
  -5  -9  14   -1.15    3.83
   5  -9 -14    0.63    6.15
  14  -5  -9   14.91    9.17
   9 -14  -5    3.26    4.73
   5 -11 -14    5.47    5.49
  11 -14  -5    4.21    4.27
 -14   5 -11   -4.83    4.39
 -11 -14   5   -0.06    3.63
  -5 -11  14    5.64    4.19
   5 -11 -14    1.82    6.78
  -5  11 -14    9.24    4.58
 -14  -5  11   -5.13    3.53
 -14   5 -11    5.27    4.06
 -14  -5  11    5.22    4.81
  -5 -11  14    4.92    4.67
  14  -5 -11    1.29    6.31
 -13 -14   5   -2.47    4.39
 -14   5 -13   -2.58    4.39
 -14  -5  13    1.75    2.87
  -5 -13  14    9.13    5.27
   5 -13 -14   -2.41    6.00
  14  -5 -13    1.19    7.76
  13 -14  -5    1.85    3.86
  -5  13 -14    5.22    4.25
 -14   5 -13    2.07    3.68
  14  -5 -13    6.06    4.42
  -5 -13  14   -0.82    4.12
   5 -13 -14   10.08    6.65
 -14  -5  13   -1.39    4.16
  -6 -12 -14    6.55    4.38
 -14  -6 -12    7.74    5.06
 -14  -6 -12    3.84    4.65
 -12 -14  -6    6.25    3.47
  12 -14   6   10.01    4.70
   6 -12  14   10.15    3.91
 -14  -6 -12    4.12    5.78
 -14   6  12    6.29    4.33
  -6 -12 -14    4.50    5.57
 -12 -14  -6    6.24    4.85
 -14  -6 -12    1.56    3.38
  -6 -12 -14    6.65    4.02
  -6 -10 -14   19.76    6.78
 -14  -6 -10   12.35    5.01
 -14   6  10   13.68    3.70
 -14  -6 -10   20.17    5.69
  10 -14   6   16.42    5.37
 -14   6  10   16.52    5.24
 -14  -6 -10    5.39    5.70
 -14  -6 -10   15.98    5.36
  -6 -10 -14   11.63    4.99
 -10 -14  -6    9.37    5.18
  -6 -10 -14    8.50    3.58
   8  14  -6   35.30   13.60
  -8 -14  -6   44.46    7.54
 -14  -6  -8   52.99    7.28
 -14  -6  -8   57.58    7.90
  -6  -8 -14   49.93    7.39
  -6  -8 -14   52.50    8.03
  -8  14   6   34.36   13.35
 -14  -6  -8   55.11   18.73
  -6  -8 -14   57.99    7.81
   8 -14   6   48.22    7.38
  -8 -14  -6   54.94    8.87
 -14   6   8   49.87    7.43
  14   6  -8   28.39   13.22
 -14  -6  -8   63.92    8.28
  -6  -8 -14   38.25   14.96
 -14   6   8   52.23    6.46
  -6  -6 -14   83.30    8.48
  -6  14   6   44.70   14.82
 -14  -6  -6   73.33    7.11
 -14   6   6   52.20    6.67
   6 -14   6   57.78    7.69
  -6 -14  -6   58.28    9.38
  -6  -6 -14   74.65    8.36
  -6 -14  -6   81.49    9.57
 -14  -6  -6   58.67   17.91
  14   6  -6   65.22   19.27
 -14   6   6   58.42    7.93
 -14  -6  -6   85.39    9.18
  -6 -14  -6   66.32    8.69
   6  14  -6   35.21   15.18
  -6  -6 -14   51.72   16.92
   6   6 -14   65.09   19.94
  -6  -4 -14   11.26    5.02
  -4 -14  -6   14.70    8.05
 -14  -6  -4    9.13    2.61
  -6  -4 -14    6.26    3.37
  -4 -14  -6   18.06    5.14
  14   6  -4   24.21   13.36
 -14   6   4   11.83    3.60
  -6  -4 -14    9.22    6.62
 -14  -6  -4    5.32    6.60
   4 -14   6   14.53    4.12
  -4 -14  -6    9.44    4.90
  -6  -4 -14    2.16    3.45
  -6  -4 -14   -4.14    9.85
  -4  14   6   19.07   10.10
 -14  -6  -4    7.53    3.79
   4  14  -6   21.69   12.72
   6   4 -14   21.16   14.66
   4 -14   6   10.48    3.30
  -6  -2 -14   19.73    5.03
  -2  14   6   18.64   11.49
  14   6  -2   31.62   14.21
 -14   6   2   29.83    5.01
  14  -6   2   11.87    2.76
  -6  -2 -14   22.11    4.63
 -14  -6  -2   16.25    3.87
 -14   6   2   23.49    8.86
  -2 -14  -6   19.77    4.87
   2 -14   6   24.76    5.29
   2  14  -6   10.37    8.74
  -6  -2 -14   16.65    9.42
  -6  -2 -14    6.40    3.53
  -2 -14  -6   10.00    7.62
  -6  -2 -14   21.74   12.07
  -6   2  14   15.32    3.67
 -14  -6  -2    9.76    6.82
 -14  -6  -2   24.31    5.15
   6   2 -14   31.75   12.23
  -2 -14  -6   15.97    4.21
 -14   6   0    9.94    5.99
  -6   0 -14   21.16    4.15
  -6   0  14   19.99    4.25
  14  -6   0   14.07    3.45
   0  14   6   21.68   10.53
   0  14  -6    7.77    8.77
 -14  -6   0   24.34    4.92
 -14   6   0   20.94    4.59
 -14  -6   0   15.07    8.40
  -6   0 -14   15.97   10.53
  -6   0 -14   21.98    5.05
   0 -14   6   20.56    5.11
  -6   0 -14   19.94    3.78
   6   0 -14   16.02   11.46
  14   6   0   33.35   11.90
   0 -14  -6   29.97    7.80
   0 -14  -6   21.61    4.70
 -14  -6   0   20.11    4.94
   6   0 -14    8.68    7.21
  -6   0 -14    9.18    4.44
  -6   0 -14   13.82    7.59
   0 -14  -6   16.13    3.87
  -6   2 -14   24.96    4.83
   2 -14  -6   27.89    8.05
 -14   6  -2   18.63    4.02
 -14  -6   2   23.82    4.89
   2 -14  -6   23.36    5.09
 -14   6  -2   27.44   10.92
   6  -2 -14    6.52    6.78
  -2 -14   6   19.77    5.03
  -6   2 -14   23.95    5.36
  14  -6  -2   31.95   15.06
   6  -2 -14    9.89    8.79
  14   6   2   22.55   11.30
  -2  14  -6   24.80   12.03
  -6   2 -14   29.02   12.44
 -14  -6   2   22.13    5.00
  -6  -2  14   28.99    5.40
   2  14   6   19.89    9.37
   2 -14  -6   20.35    6.38
  14  -6  -4   12.10    5.12
  -4 -14   6   23.23    5.17
   4 -14  -6   26.20    7.55
 -14   6  -4   25.30   12.02
  14  -6  -4   34.56   15.18
  -6  -4  14   25.40    5.32
   6  -4 -14   11.35    6.49
 -14  -6   4   27.81    5.56
  -6   4 -14   27.81    5.30
   4 -14  -6   19.09    6.41
   6  -4 -14   24.60   11.70
 -14   6  -4   29.29    5.14
   4 -14  -6   32.76    5.97
  -6   4 -14   17.40    9.36
   4  14   6   11.82    8.93
 -14  -6   4   27.69    4.28
 -14  -6   4   31.35    5.00
  -4  14  -6   16.81   10.34
  -4 -14   6   28.85    4.39
  14  -6  -6   61.73   17.78
   6  -6 -14   32.13    5.02
  -6 -14   6   38.29    7.08
 -14  -6   6   37.82    6.96
  -6  14  -6   39.12   12.88
  14  -6  -6   12.02    7.40
 -14   6  -6   41.48   13.92
   6 -14  -6   37.83    6.61
   6  -6 -14    3.39    7.89
  -6   6 -14   45.76    6.62
   6  14   6   50.18   12.55
   6  -6 -14   39.77   13.03
 -14   6  -6   46.89    6.58
   6 -14  -6   45.89   10.14
 -14  -6   6   39.77    6.71
  -6  -6  14   49.76    7.44
   6 -14  -6   47.55    7.58
  -6  -8  14   32.40    6.25
 -14  -6   8   26.22    6.16
  -8  14  -6   41.54   14.70
  -6   8 -14   24.31    5.57
 -14   6  -8   24.54   11.91
   8 -14  -6   26.53    9.31
  14  -6  -8    0.81    5.32
  -8 -14   6   18.18    5.33
 -14   6  -8   42.23    6.86
   8 -14  -6   33.41    6.60
 -14  -6   8   24.17    5.87
  14  -6  -8   47.69   16.79
  -8 -14   6   31.51    5.04
   6  -8 -14   26.35    5.32
   6  -8 -14   -0.67    7.25
  -6  -8  14   25.88    5.73
  -8  14  -6   18.05   10.46
   8 -14  -6   27.47    6.26
  10 -14  -6    3.72    4.05
  14  -6 -10   -0.78    6.37
 -14  -6  10    1.17    3.67
  10 -14  -6    7.99    8.87
 -14   6 -10   15.58    5.56
  -6  10 -14    8.44    4.78
 -14   6 -10   10.40    5.00
   6 -10 -14    1.95    7.62
   6 -10 -14    7.40    4.95
 -14  -6  10   -3.65    4.50
  14  -6 -10    8.97    4.39
  -6 -10  14   13.35    5.64
  -6 -10  14    6.98    3.78
 -10 -14   6   10.62    4.71
   6 -12 -14   10.10    6.45
  12 -14  -6   11.73    5.07
 -14  -6  12   13.67    4.25
 -12 -14   6    8.71    4.40
  -6 -12  14    9.57    4.80
   6 -12 -14   -1.87    6.41
 -14   6 -12   15.66    5.88
 -14  -6  12   10.40    5.13
  14  -6 -12   -3.27    7.15
  -6  12 -14   12.53    4.79
 -14   6 -12   11.65    5.02
  14  -6 -12   14.79    4.87
  -6 -12  14   11.10    5.63
 -12  14  -6    9.36    3.30
 -14  -7 -13    4.88    4.41
 -14  -7 -13    3.49    4.35
   7 -13  14    1.37    3.67
  13 -14   7    1.96    3.65
  -7 -13 -14    1.65    5.28
 -14  -7 -13    2.31    4.70
 -14  -7 -13   -7.64    3.91
 -13 -14  -7    3.02    4.16
 -13 -14  -7    2.57    3.17
  -7 -13 -14    1.23    3.33
  -7 -11 -14   10.99    5.28
 -14  -7 -11   14.90    5.66
  11 -14   7   18.64    5.78
 -14  -7 -11   10.78    6.12
 -11 -14  -7    8.96    3.85
 -14  -7 -11   18.89    5.63
  -7 -11 -14   16.90    5.84
 -11 -14  -7   28.24    6.99
  -7 -11 -14   15.38    4.48
 -14  -7 -11   13.18    5.36
 -14  -7  -9    6.67    4.75
  -7  -9 -14    4.57    5.49
 -14  -7  -9   -1.29    4.12
  -7  -9 -14    2.23    4.32
   9 -14   7   10.76    4.49
  -7  -9 -14    3.43    3.81
 -14  -7  -9    6.08    4.32
  -9 -14  -7   -0.85    3.87
   7 -14   7    5.99    3.77
  -7 -14  -7    0.21    3.93
  -7  14   7    5.33    6.23
  -7  -7 -14   -0.15    4.94
 -14  -7  -7    4.04    3.72
  -7  -7 -14   -0.85    4.19
  -7  -7 -14    0.75    3.64
 -14   7   7    0.14    3.32
  -7 -14  -7  -27.80    8.93
  -7 -14  -7    2.74    4.50
   7  14  -7    0.14    9.20
  14   7  -7    6.27   12.84
 -14  -7  -7   -2.39    3.64
  -7  -7 -14    2.51   10.43
 -14  -7  -7   -6.51   12.37
   7   7 -14    2.35   10.38
  -7  -5 -14    1.90    3.22
  -7  -5 -14  -10.76   11.30
  -5 -14  -7    2.05    3.95
  -5 -14  -7   -1.51    4.00
 -14   7   5    2.65    2.98
  -5 -14  -7    8.59    7.01
  -5  14   7    3.13    7.80
  -7  -5 -14   13.16    9.56
   5 -14   7    5.54    3.75
 -14  -7  -5   -0.54    3.48
  14   7  -5    3.91    8.99
  -7  -5 -14   -0.17    3.75
   5  14  -7   -5.08   10.01
 -14  -7  -5    0.69    7.52
 -14  -7  -5    2.20    3.50
   7   5 -14   11.99   10.80
  -7  -5 -14    3.34    4.76
  -7  -3 -14   35.07    6.24
 -14  -7  -3   11.58    7.84
  -7  -3 -14   23.74    4.97
  -3 -14  -7   27.53    6.02
 -14  -7  -3   15.54    3.55
  -3 -14  -7   19.84    6.55
  -7  -3 -14   24.37    5.60
  -7  -3 -14   29.99   12.33
   3 -14   7   19.72    5.07
  14   7  -3   13.79   12.05
  -3 -14  -7   31.99    6.12
  -7  -3 -14   12.78    5.18
  -7  -3 -14   22.42   10.95
  -7   3  14   12.96    3.20
 -14   7   3   17.93    4.50
  -3  14   7   11.26    9.16
 -14  -7  -3   24.27    5.64
   7   3 -14   22.71   13.16
  -3 -14  -7   20.57    4.61
   3  14  -7   13.25   11.04
 -14   7   1   55.62    6.56
  -7  -1 -14   36.72    5.40
   1 -14   7   54.15    7.57
  -1  14   7   34.40   13.30
  -7  -1 -14   50.01    7.20
   1  14  -7   54.77   17.90
  14   7  -1   35.88   13.96
  -7  -1 -14   42.79    4.67
 -14   7   1   72.02   15.89
  -7  -1 -14   26.52    6.05
 -14  -7  -1   38.04    6.07
  -7   1  14   68.66    7.26
  -1 -14  -7   56.74    9.20
 -14  -7  -1   48.60    7.03
  -7  -1 -14   39.47   15.36
  -1 -14  -7   54.20    6.68
   7   1 -14   65.63   18.27
  14  -7   1   68.44    6.55
  -1 -14  -7   40.23    5.89
  -7  -1 -14   34.81   12.38
  -1 -14   7   93.85    9.78
  14  -7  -1  105.71   24.03
 -14   7  -1   97.98    8.51
   1  14   7   44.70   13.80
 -14  -7   1   54.63    7.30
  -7   1 -14   50.51    5.69
   1 -14  -7   48.86    8.23
   7  -1 -14   31.70    8.78
  -7   1 -14   50.41    5.86
 -14   7  -1   87.54   17.85
   7  -1 -14  104.56   21.90
   1 -14  -7   68.25   10.23
  -1  14  -7   63.49   17.55
   1 -14  -7   67.07    6.81
  -7  -1  14   83.13    8.33
  -7   1 -14   51.07   15.70
 -14  -7   1   48.83    6.37
  14   7   1   67.47   16.53
   1 -14  -7   49.92    6.83
  14  -7  -1   82.71    8.15
  -7   1 -14   44.51   14.25
  -7   1 -14   58.92    7.56
 -14  -7   3   22.52    5.15
  14  -7  -3    2.90    5.16
  14  -7  -3   34.42    5.56
   3 -14  -7   14.79    6.79
   7  -3 -14    2.15    7.75
  -3 -14   7   21.82    5.24
  -7   3 -14   20.79    4.99
  14  -7  -3   42.52   17.10
  -7   3 -14   27.67    5.34
   7  -3 -14   30.81   13.20
 -14   7  -3   31.13    5.24
   3 -14  -7   19.14    5.36
   3 -14  -7   17.45    6.03
 -14   7  -3   32.27   13.33
  -7   3 -14    4.21    6.94
  -3  14  -7   28.66   11.00
 -14  -7   3   16.41    4.00
  -7  -3  14   34.35    6.29
  -3 -14   7   20.06    4.32
   3  14   7   34.04   11.54
  -5  14  -7    8.10    8.50
   5 -14  -7    7.51    6.00
  14  -7  -5    3.88    2.96
   5 -14  -7    4.99    4.02
  14  -7  -5   -2.27    5.97
   5 -14  -7    4.23    5.25
 -14   7  -5    4.75    5.79
  -7   5 -14   -6.64    7.42
  -5 -14   7    0.89    3.18
  14  -7  -5    3.43   11.37
   7  -5 -14    2.07    6.78
  -7   5 -14    0.65    3.31
   7  -5 -14    4.74    6.13
 -14   7  -5    2.87    3.21
 -14  -7   5   -0.19    3.22
  -7   5 -14    6.99    5.21
 -14  -7   5   -0.26    2.79
  -7  -5  14    0.98    3.52
  -5 -14   7    1.65    2.76
   7 -14  -7    3.80    3.75
 -14  -7   7    7.83    4.70
 -14   7  -7    9.28    9.50
  -7  14  -7    4.88    7.75
   7  -7 -14   -2.80    5.13
  -7   7 -14    7.43    3.38
   7 -14  -7    4.38    6.77
  14  -7  -7    4.93    6.03
 -14   7  -7    3.48    3.75
  -7 -14   7   10.15    5.35
   7  -7 -14   -2.54    7.43
   7 -14  -7    5.43    4.88
 -14  -7   7    6.59    4.03
  -7  -7  14    5.62    4.48
  -7 -14   7    9.02    3.45
  14  -7  -7   11.60    4.41
  14  -7  -7   -7.94   12.51
   7  -9 -14    2.27    5.12
  14  -7  -9    0.73    6.91
   9 -14  -7   -1.46    4.50
  -7  -9  14    6.74    4.45
   9 -14  -7    0.17    7.06
  -9 -14   7    1.84    4.12
   7  -9 -14   -1.59    7.95
 -14  -7   9    2.92    3.72
  14  -7  -9    6.61    4.12
  -7   9 -14    4.05    4.00
  -9  14  -7    5.53    3.15
 -14   7  -9   -0.64    3.43
   9 -14  -7    2.54    5.16
 -14  -7   9    3.21    3.66
  -7  -9  14    9.74    5.03
  11 -14  -7    9.43    7.82
  14  -7 -11   17.50    5.80
 -11 -14   7   20.71    6.22
   7 -11 -14   -3.18    9.22
  -7  11 -14   32.20    6.78
  11 -14  -7   23.13    6.47
  14  -7 -11   -2.51    8.09
 -11  14  -7   16.41    4.07
 -14   7 -11   23.84    6.04
 -14   7 -11   16.01    5.44
 -14  -7  11   24.38    5.49
   7 -11 -14   22.66    6.23
 -14  -7  11   17.56    5.89
  -7 -11  14   14.42    5.66
  -7 -11  14   10.08    4.47
  13 -14  -7    1.45    4.14
  14  -7 -13   -0.35    3.23
  -7 -13  14   -3.01    4.36
   7 -13 -14   -2.37    6.81
 -13 -14   7   -3.58    4.26
  14  -7 -13   -0.58    8.77
 -14  -7  13   -2.51    3.30
 -14   7 -13    0.41    4.73
 -14   7 -13    3.17    4.50
 -13  14  -7    5.79    3.31
 -14  -7  13    1.90    4.41
  -7 -13  14   -1.81    3.91
  -7  13 -14    3.81    3.58
   7 -13 -14    4.01    5.61
  -8 -12 -14    3.25    5.40
  -8 -12 -14   -1.18    4.61
 -14  -8 -12   -0.11    4.22
 -14  -8 -12    6.39    4.90
   8 -12  14   -2.68    2.79
  12 -14   8   -2.06    3.92
 -12 -14  -8   -1.38    2.86
 -14  -8 -12    3.09    4.81
 -14  -8 -12   -1.38    3.85
 -12 -14  -8   12.47    5.59
  -8 -12 -14   -1.19    3.44
  -8 -10 -14    8.61    5.30
  -8 -10 -14    4.87    4.76
 -14  -8 -10    0.33    4.12
 -10 -14  -8    2.53    2.92
 -14  -8 -10    7.23    4.42
  -8 -10 -14    2.25    3.66
  10 -14   8   -1.58    3.86
 -14  -8 -10   -0.54    3.77
  -8 -10 -14   -1.85    3.38
 -10 -14  -8    4.45    4.27
  -8  -8 -14   19.45    5.79
  -8 -14  -8   11.24    5.13
 -14  -8  -8   21.35    5.49
 -14  -8  -8   10.42    4.58
  -8  -8 -14   14.43    5.30
  -8  -8 -14   15.75    5.92
   8 -14   8    3.78    4.11
  14  -8   8    7.73    3.86
 -14  -8  -8   13.09    5.00
  -8  -6 -14   53.01    7.77
  -8  -6 -14   58.34    7.25
 -14  -8  -6   51.52    7.13
 -14  -8  -6   56.67    8.36
  -6  14   8   28.79   12.95
   6 -14   8   42.30    6.90
  -6 -14  -8   55.17    8.81
  -8  -6 -14   15.73    7.15
  -6 -14  -8   52.64    8.42
  -6 -14  -8   54.57    8.39
  14   8  -6   45.54   16.95
   6  14  -8   23.93   11.40
  -8  -6 -14   37.21   14.73
   8   6 -14   42.11   17.64
  -4 -14  -8   22.34    6.30
  -8  -4 -14   14.45    7.57
  -4  14   8   37.44   13.68
 -14  -8  -4   24.30    4.46
  -8  -4 -14   32.86    6.68
  -4 -14  -8   20.35    5.47
 -14   8   4   31.39    5.62
   4 -14   8   33.73    6.57
  -8   4  14   33.59    4.81
  -4 -14  -8   29.41    7.20
  -8  -4 -14   13.08    5.96
  14   8  -4   24.59   14.73
  -8  -4 -14   16.49   11.21
  -8  -4 -14   28.11    5.62
 -14  -8  -4   29.95    5.98
   8   4 -14   34.13   14.32
   4  14  -8   14.10    8.61
 -14  -8  -4   24.02    4.55
  -2 -14  -8   42.06    6.76
  14   8  -2   37.71   15.09
   8   2 -14   74.50   19.67
  -8  -2 -14   42.26    6.32
 -14  -8  -2   32.48    5.80
  -2 -14  -8   50.77    8.52
 -14   8   2   47.84   12.40
  -8  -2 -14   42.24    7.31
  -8  -2 -14   18.13    6.26
  -8  -2 -14   25.00   11.14
  -8   2  14   52.09    6.60
  -2 -14  -8   43.31    7.18
 -14  -8  -2   43.13    6.79
   2 -14   8   50.49    7.33
  -2  14   8    4.48    6.10
  14  -8   2   57.51    6.11
  -2 -14  -8   39.44    5.71
  -8  -2 -14   34.82   12.29
   2  14  -8   51.38   17.20
 -14   8   0   22.57    9.55
  -8   0 -14   20.58    4.58
  14  -8   0   28.65    5.16
   0 -14  -8   18.72    7.26
   0  14   8    9.36    5.73
   0  14  -8   16.93   11.30
   8   0 -14   12.85    7.43
   0 -14   8   22.04    5.53
  -8   0 -14   18.35    5.65
  -8   0 -14    9.28    7.81
  14   8   0   11.94   10.41
  -8   0 -14    7.96    4.84
   0 -14  -8   19.58    4.50
  -8   0 -14   17.83    4.06
  -8   0 -14   17.19   10.14
  -8   0  14   31.14    5.82
 -14  -8   0   15.33    4.50
   8   0 -14   36.67   13.57
 -14  -8   0   19.44    5.13
   0 -14  -8   12.03    3.91
   2 -14  -8   18.53    7.13
  -8   2 -14   25.17    4.34
   8  -2 -14   54.11   16.73
 -14  -8   2   18.80    5.31
  14  -8  -2   63.01   19.52
   2  14   8   35.63   11.54
 -14   8  -2   54.63   15.03
   2 -14  -8   19.31    5.50
   2 -14  -8   21.25    4.75
   8  -2 -14    2.78    6.29
  -2 -14   8   42.61    7.03
  -8   2 -14   24.96    5.73
 -14   8  -2   50.11    6.29
  -8  -2  14   51.51    7.57
  -2  14  -8   40.02   12.06
  -8   2 -14   22.25   11.35
 -14  -8   2   29.54    5.57
  -8   2 -14   26.28    5.51
  14  -8  -2   52.37    7.12
   4 -14  -8   38.33    9.14
   4 -14  -8   42.40    6.90
 -14  -8   4   33.11    6.60
  14  -8  -4   39.50    6.46
  -8   4 -14   18.39    9.60
 -14   8  -4   45.56   14.70
   4 -14  -8   31.59    7.75
  14  -8  -4    4.86    5.40
  14  -8  -4   55.64   17.29
  -4 -14   8   46.88    7.65
   8  -4 -14    8.33    7.23
 -14   8  -4   40.26    5.74
  -8   4 -14   37.67    6.37
  -4  14  -8   34.95    4.46
   8  -4 -14   31.63   11.74
  -8  -4  14   33.02    6.27
 -14  -8   4   35.79    5.31
  -4 -14   8   30.02    5.26
  -4  14  -8   22.84   10.49
  -6  14  -8   19.85   10.25
  -8   6 -14   41.31    6.79
   6 -14  -8   43.92   10.55
 -14  -8   6   33.81    7.00
  -6 -14   8   27.80    6.86
  -8   6 -14   18.00    9.43
  -6  14  -8   33.44    5.04
   8  -6 -14    5.84    6.90
 -14   8  -6   33.23   13.72
   6 -14  -8   38.79    7.68
 -14   8  -6   23.39    4.73
   8  -6 -14   38.12   12.25
   6 -14  -8   44.39    6.95
 -14  -8   6   42.94    5.93
  -8  -6  14   24.80    5.84
  14  -8  -6   33.16    6.59
  14  -8  -6   47.19   17.32
  -6 -14   8   22.96    5.21
  14  -8  -6    8.73    7.16
   8 -14  -8    4.47    4.07
 -14  -8   8    1.82    3.82
  14  -8  -8    0.23    7.01
  -8 -14   8    2.86    3.62
   8  -8 -14   -0.93    7.51
  14  -8  -8    2.03    4.21
  -8  14  -8    2.12    2.80
  -8   8 -14    1.73    3.73
   8 -14  -8   -2.35    8.62
 -14   8  -8    1.08    3.70
 -14  -8   8   -0.46    3.52
   8 -14  -8   -3.71    5.30
  -8  -8  14    3.09    4.45
  -8 -14   8   -0.67    3.28
 -14  -8  10    5.04    3.88
  10 -14  -8    3.86    5.19
  14  -8 -10    1.88    3.75
  10 -14  -8    1.92    7.54
 -10 -14   8    3.48    4.22
   8 -10 -14    4.60    6.30
  -8  10 -14   -5.24    4.41
 -10  14  -8    1.48    3.33
 -14   8 -10    5.04    4.07
  10 -14  -8   -2.69    4.13
  14  -8 -10   -3.28    7.07
 -10 -14   8    3.51    3.63
   8 -10 -14   -1.31    4.45
  -8 -10  14   -1.06    3.84
 -14  -8  10    1.90    3.80
 -10 -14   8    4.87    5.02
  -8  12 -14    0.50    3.72
 -14  -8  12    0.95    3.19
 -12 -14   8   -0.93    3.54
   8 -12 -14   -1.25    6.55
   8 -12 -14    4.60    5.40
  14  -8 -12   -1.99    8.25
 -14   8 -12    3.73    4.09
 -12  14  -8    4.15    3.02
  14  -8 -12    4.00    4.18
 -14   8 -12    1.92    3.94
  12 -14  -8    1.29    3.77
   8 -12 -14    5.15    3.51
 -14  -8  12   -3.90    3.86
  -8 -12  14    1.32    3.90
  12 -14  -8    5.93    8.75
 -13 -14  -9    1.58    3.14
   9 -13  14    2.62    2.92
 -14  -9 -13   -1.78    3.73
  13 -14   9    0.95    3.38
  -9 -13 -14   -1.45    5.20
 -14  -9 -13   -1.53    4.85
 -14  -9 -13    3.97    3.67
 -13 -14  -9    0.06    4.16
  -9 -13 -14   -6.82    4.62
 -14  -9 -13   -1.14    4.07
  -9 -11 -14   -0.70    3.65
  -9 -11 -14    0.05    4.70
 -11 -14  -9    5.04    3.60
 -14  -9 -11    6.68    4.50
  11 -14   9    5.24    3.93
 -14  -9 -11   -0.37    4.13
  -9 -11 -14    4.84    5.09
 -14  -9 -11    4.46    4.01
  -9 -11 -14    2.11    3.44
 -11 -14  -9    0.25    4.05
  -9 -14  -9    3.67    3.60
 -14  -9  -9    1.21    4.04
  -9  -9 -14   10.58    5.35
  -9  -9 -14    2.29    5.09
  -9  -9 -14    2.49    4.38
   9 -14   9   10.24    4.86
 -14  -9  -9    5.07    4.10
 -14  -9  -9    2.70    3.94
  -9  -9 -14   -1.23    3.04
  -9 -14  -9    7.13    4.50
  14  -9   9   -1.94    2.96
 -14  -9  -7    1.04    3.86
  -9  -7 -14    5.44    4.37
  -9  -7 -14    3.38    5.27
   7 -14   9    6.96    4.34
  14  -9   7   -0.58    3.10
  -9  -7 -14   -0.86    3.81
 -14  -9  -7    5.56    4.20
 -14  -9  -7    1.71    3.85
  -7 -14  -9  -15.65    8.11
  -9  -7 -14    4.64    4.16
  -7 -14  -9    6.91    4.58
  -9  -5 -14   22.15    5.66
  -5 -14  -9   21.74    5.43
 -14  -9  -5   20.63    4.95
  -9  -5 -14    8.43    5.06
   5 -14   9   15.91    4.91
  -5 -14  -9   18.86    6.36
  -5  14   9   23.21   10.35
  -9   5  14   20.90    4.41
  14   9  -5   36.87   13.37
  -9  -5 -14   22.80    6.02
   5  14  -9   10.75    7.28
 -14  -9  -5   15.77    5.31
   9   5 -14   36.81   16.08
  -9  -5 -14   13.91   10.48
  -9  -5 -14   16.65   12.18
  -3 -14  -9    0.76    3.87
 -14  -9  -3   -2.84    2.88
   3  14  -9  -14.77   11.36
  -9  -3 -14   -0.61    3.71
  -9  -3 -14    7.00    6.86
  -3  14   9  -12.95    9.98
  -9  -3 -14    1.59    4.84
  -3 -14  -9    1.54    4.15
  -3 -14  -9    6.69    6.40
  -9  -3 -14   -4.72    3.39
  -9  -3 -14    0.52    3.67
  14   9  -3    6.76    9.05
   3 -14   9   -2.30    3.74
  -9   3  14    4.50    3.41
  -9  -3 -14   -6.45    8.40
 -14  -9  -3    3.03    4.12
   9   3 -14   -1.69   11.62
  -1 -14  -9   13.72    6.75
 -14  -9  -1   15.38    4.53
  -9  -1 -14   13.08    3.67
  -1 -14  -9   14.30    5.00
  -1  14   9   -2.93    5.84
  -9  -1 -14   17.62    4.58
  -9  -1 -14   12.67   10.65
  -9  -1 -14   15.84    5.15
   1  14  -9   -9.94   10.69
  14  -9   1    8.99    3.73
  -1 -14  -9   16.50    4.16
   9   1 -14    1.41    5.81
 -14   9   1   10.97    7.25
 -14   9   1    3.31    2.51
  -9  -1 -14    6.67    5.13
   1 -14   9    3.60    3.23
  14   9  -1    7.82   10.49
  -9  -1 -14   16.02   10.72
  -9   1  14    5.27    4.31
   9   1 -14   16.68   10.93
 -14  -9  -1   11.49    4.32
  -1 -14  -9   15.83    3.85
   1 -14  -9    0.93    7.16
 -14   9  -1    1.52    6.84
  -9   1 -14    3.34    2.61
  14  -9  -1    8.07    4.13
 -14  -9   1    4.15    3.50
   9  -1 -14   -0.23    6.65
  -1 -14   9    2.12    3.24
  -9   1 -14    3.74    4.30
  -1  14  -9    4.00    2.99
  -1  14  -9    7.87    5.91
 -14   9  -1   -0.76    3.06
  -9  -1  14    7.11    3.94
  -9   1 -14   -2.18    9.27
 -14  -9   1   10.81    4.24
  -9   1 -14   -0.88    6.34
   1 -14  -9    0.32    2.83
  -9   1 -14    3.87    2.84
 -14  -9   3    8.87    4.53
   9  -3 -14    0.93    6.59
   9  -3 -14    1.53    6.89
  -3  14  -9   10.25    6.54
  14  -9  -3    0.68   12.54
  14  -9  -3   -0.72    7.35
  -3  14  -9   -4.05    2.88
   3 -14  -9    2.48    5.63
  -3 -14   9    2.73    3.88
  -9   3 -14    1.08    3.52
 -14   9  -3    4.14    3.32
  14  -9  -3    0.17    3.67
   3 -14  -9    4.14    7.17
 -14   9  -3   -9.98    8.64
  -9   3 -14    2.75    6.32
 -14  -9   3    0.83    2.89
  -9  -3  14    0.96    3.52
  -3 -14   9   -3.04    3.69
  -9   3 -14   -0.29    3.62
   3 -14  -9   -1.35    3.58
 -14  -9   5   20.38    4.70
  14  -9  -5   13.32    6.62
 -14   9  -5   21.39   12.05
  14  -9  -5   19.19   10.92
  -5 -14   9   16.11    5.60
   9  -5 -14    4.60    8.13
 -14  -9   5   21.89    5.89
   5 -14  -9   19.48    7.34
  -5  14  -9   14.91    7.61
  -5  14  -9   23.63    4.90
   9  -5 -14   23.51    9.10
 -14   9  -5   27.75    5.10
   5 -14  -9   23.03    5.63
  -9   5 -14   26.87    5.79
  -9  -5  14   17.97    5.63
  14  -9  -5   27.40    6.13
  -5 -14   9   22.04    5.08
   5 -14  -9   22.76    7.35
   7 -14  -9    1.81    5.14
  14  -9  -7    3.17    3.73
   7 -14  -9    4.26    4.10
 -14  -9   7   -3.44    4.00
  -7  14  -9   -0.60    3.52
   7 -14  -9    4.31    7.74
  14  -9  -7    0.23    7.09
  -7 -14   9    2.53    3.68
   9  -7 -14    3.93    8.72
  -9   7 -14    4.97    4.09
 -14   9  -7   -2.00    3.18
 -14  -9   7    0.58    3.59
  -7 -14   9    4.94    3.99
  -9  -7  14    3.10    3.64
   9  -9 -14   10.00    3.47
  -9   9 -14   -1.60    3.85
   9  -9 -14    1.22    7.03
  -9 -14   9    5.90    4.99
   9 -14  -9    2.77    8.39
  14  -9  -9    3.00    6.31
 -14  -9   9   13.45    4.97
   9 -14  -9    4.82    5.62
   9 -14  -9    1.95    3.79
 -14  -9   9    3.99    3.65
  -9  14  -9   -2.53    2.95
  14  -9  -9    8.74    4.57
 -14   9  -9    3.94    3.98
  -9  -9  14    1.55    3.81
  -9 -14   9   -0.54    3.34
   9 -11 -14   -2.83    3.16
  11 -14  -9    2.77    4.07
 -11 -14   9    4.09    4.03
  14  -9 -11    1.33    7.34
 -11 -14   9   -0.24    2.93
   9 -11 -14    0.17    8.88
  -9  11 -14    1.24    3.81
 -11  14  -9    1.57    3.39
 -14   9 -11    0.00    3.76
 -14  -9  11   -0.28    3.59
  11 -14  -9   -2.68    8.66
 -14  -9  11    4.67    4.24
  14  -9 -11   -6.22    4.30
  -9 -11  14    4.14    4.38
   9 -13 -14   11.67   10.00
   9 -13 -14    5.54    4.23
   9 -13 -14   -4.47    3.34
  13 -14  -9    2.79    3.88
 -14  -9  13    0.69    2.82
  -9 -13  14    2.27    3.11
 -13 -14   9    1.29    3.60
  13 -14  -9    6.27    7.74
  14  -9 -13   -4.62    9.28
 -13  14  -9   -4.55    3.88
 -14   9 -13   -1.29    4.19
  -9  13 -14   -0.56    3.36
 -14  -9  13   -1.06    3.92
  -9 -13  14    1.07    3.83
 -14   9 -13   -2.49    3.75
  14  -9 -13    6.28    4.58
 -10 -12 -14   11.32    5.05
 -14 -10 -12   16.50    6.02
 -10 -12 -14   15.13    5.84
 -10 -12 -14   15.95    5.47
 -12 -14 -10   12.66    4.09
  12 -14  10   14.41    4.97
 -14 -10 -12   11.57    6.09
 -14 -10 -12   14.30    5.12
 -10 -12 -14   10.72    4.94
 -12 -14 -10   16.31    5.91
 -14 -10 -12   11.49    5.00
 -14 -10 -10    9.43    5.03
 -10 -10 -14   15.29    5.53
 -10 -10 -14   13.46    5.42
 -10 -10 -14   10.09    5.00
 -10 -14 -10    8.07    3.72
 -14 -10 -10    9.20    4.72
  10 -14  10    9.53    4.58
  14 -10  10   13.66    4.43
 -14 -10 -10    5.78    4.97
 -10 -10 -14   12.77    4.78
 -10 -14 -10   10.11    5.71
 -10  -8 -14   -6.96    5.87
 -14 -10  -8   -0.05    3.53
  -8 -14 -10   -0.34    2.67
 -10  -8 -14   -2.06    4.02
   8 -14  10   -4.11    4.28
 -14 -10  -8   -3.14    4.26
  14 -10   8    0.91    3.81
 -10  -8 -14    3.50    4.59
 -10  -8 -14    0.27    4.15
 -14 -10  -8    2.70    4.18
  -8 -14 -10   -8.98    7.51
  -8 -14 -10    2.06    4.11
  -6 -14 -10    5.46    4.62
 -14 -10  -6   -0.99    4.02
 -10  -6 -14   -0.84    3.92
 -10  -6 -14  -10.48    5.02
 -14 -10  -6    1.01    3.40
  -6 -14 -10    1.50    6.01
   6 -14  10    4.26    3.89
 -10  -6 -14    3.99    4.11
 -10   6  14    8.11    2.95
 -14 -10  -6   -2.35    4.20
  -4 -14 -10   18.65    6.84
 -14 -10  -4    6.05    3.36
 -10  -4 -14   10.85    4.91
 -10  -4 -14    8.59    4.58
 -14 -10  -4    3.77    2.73
  14  10  -4   28.20   10.23
  -4 -14 -10    1.45    4.12
   4 -14  10   11.24    4.85
 -10  -4 -14    1.04    8.03
  -4  14  10    8.58    6.87
 -10  -4 -14    2.76    4.12
 -10   4  14    8.83    3.36
 -10  -4 -14   12.84   10.39
 -14 -10  -4   11.46    5.01
  10   4 -14   14.52   15.50
   4  14 -10    7.01   11.00
   2 -14  10   29.27    6.45
   2  14 -10    9.24    6.25
  -2 -14 -10   33.02    6.93
 -10  -2 -14   37.89    6.35
 -14  10   2   21.59    9.97
 -10  -2 -14   30.63    6.12
 -14 -10  -2   34.10    6.19
  14 -10   2   25.00    4.89
  -2 -14 -10   41.64    8.02
 -10   2  14   21.81    5.34
 -10  -2 -14   33.88    7.22
  -2 -14 -10   46.04    6.66
 -10  -2 -14   12.25    6.64
  10   2 -14    4.60    6.66
 -10  -2 -14   14.09   11.79
  10   2 -14   16.18   13.29
 -14 -10  -2   31.45    6.29
 -10  -2 -14   37.82   14.99
  14 -10   0    5.22    3.58
 -10   0 -14    1.45    3.30
 -14 -10   0    0.23    3.67
   0 -14 -10    2.12    6.39
  10   0 -14    0.64    6.60
   0  14 -10   -3.81    8.06
 -10   0 -14   -5.01    4.53
   0  14 -10   -0.76    2.76
 -10   0 -14   -6.60    3.65
 -14  10   0    0.20    2.45
 -10   0 -14   -1.42    3.93
 -10   0 -14   -1.93    7.49
 -10   0  14    1.54    3.37
  10   0 -14   -6.83   10.48
 -14 -10   0   -3.32    3.58
   0 -14  10   -1.25    3.27
 -10   0 -14    0.07    8.78
 -14  10   0   -9.34    7.29
   2 -14 -10   20.58    7.54
  -2  14 -10   16.79    4.16
   2 -14 -10    5.71    5.54
  14 -10  -2   -6.80   11.11
 -14  10  -2   17.89   10.09
  10  -2 -14   -0.16    5.73
  14 -10  -2   21.32    5.45
 -10   2 -14   23.17    4.38
  -2 -14  10   21.07    5.92
 -10   2 -14   23.42    6.31
 -14  10  -2   14.29    3.70
 -10   2 -14   19.05    5.08
 -14 -10   2   17.79    5.22
 -10   2 -14   13.60   10.16
 -10  -2  14   17.72    5.77
 -14 -10   2   14.44    4.24
  -2 -14  10   18.51    5.45
   2 -14 -10   24.61    5.22
   4 -14 -10    6.51    3.50
   4 -14 -10    3.74    7.77
  14 -10  -4    3.90    3.96
  10  -4 -14   -1.00    7.04
 -14  10  -4    1.95    6.53
  14 -10  -4    1.25    5.83
   4 -14 -10   10.21    7.29
 -14 -10   4   -0.22    3.92
  14 -10  -4    6.29   11.52
  10  -4 -14    5.31    3.35
 -10   4 -14    7.26    4.78
  -4  14 -10    6.43    3.31
 -10   4 -14    7.18    4.22
  10  -4 -14   10.44    7.68
 -14  10  -4   13.29    4.05
  -4 -14  10   14.80    5.20
 -10  -4  14   15.18    5.44
 -14 -10   4   -3.10    3.64
  -4 -14  10    7.26    3.91
   6 -14 -10   12.48    7.50
  10  -6 -14    6.26    3.78
   6 -14 -10   -1.95    3.41
  14 -10  -6   -0.40    3.83
 -14 -10   6    2.10    3.49
  10  -6 -14    4.56    8.80
  -6 -14  10    8.77    4.46
  14 -10  -6    1.36    6.48
  -6  14 -10   -2.27    2.96
 -10   6 -14    0.92    3.60
   6 -14 -10    4.01    5.77
 -14 -10   6   -2.87    2.86
  -6 -14  10    2.66    3.75
 -14  10  -6    5.59    3.90
 -10  -6  14   -1.45    4.21
   8 -14 -10    8.95    8.24
  14 -10  -8   13.13    5.31
  10  -8 -14   -3.03    9.57
  10  -8 -14   10.50    3.92
  14 -10  -8    1.38    7.50
 -10   8 -14   16.10    5.48
 -14  10  -8    8.74    4.29
   8 -14 -10   10.89    4.60
 -14 -10   8    8.55    4.12
 -10  -8  14    6.04    4.66
  -8 -14  10   13.85    4.56
  -8 -14  10    6.75    5.24
 -14 -10   8   10.58    4.98
   8 -14 -10    6.29    5.04
  -8  14 -10   11.93    4.11
  10 -10 -14   11.28    4.61
  10 -14 -10    5.74    7.02
  14 -10 -10   20.20    5.81
 -14 -10  10    8.53    4.60
  14 -10 -10    1.82    6.68
  10 -10 -14    5.97    8.60
  10 -14 -10    7.68    4.58
  10 -14 -10    7.77    4.56
 -10  14 -10   15.16    4.49
 -10  10 -14   13.05    5.34
 -14  10 -10   11.15    4.21
 -14 -10  10    8.16    3.98
 -10 -10  14   15.95    6.15
 -10 -14  10   17.80    4.81
 -10 -14  10    7.17    4.60
 -12  14 -10   13.46    3.88
  14 -10 -12   17.34    5.36
 -14 -10  12    1.23    3.03
 -10 -12  14   14.51    5.33
 -12 -14  10   10.16    4.89
  12 -14 -10   -2.10    9.91
  14 -10 -12    0.85    7.30
  10 -12 -14   -0.29    6.94
 -10 -12  14    8.66    3.35
 -10  12 -14   12.62    4.88
 -14  10 -12   15.48    5.10
  10 -12 -14    7.58    3.63
 -14 -10  12    3.32    4.46
  12 -14 -10   12.79    5.34
 -12 -14  10    7.74    3.61
 -13 -14 -11    0.71    2.68
 -14 -11 -13   -0.53    3.54
  13 -14  11    1.63    3.12
 -14 -11 -13   -0.19    3.90
 -14 -11 -13   -5.02    3.47
 -13 -14 -11    5.61    4.43
 -11 -13 -14   -9.13    4.22
 -14 -11 -13   -1.38    4.14
 -11 -11 -14   11.06    4.91
 -14 -11 -11    4.01    3.94
 -11 -11 -14   13.32    5.81
 -11 -14 -11    4.68    3.52
  11 -14  11    2.89    3.54
 -14 -11 -11    5.69    4.49
  14 -11  11    8.98    3.42
 -14 -11 -11    5.55    3.98
 -11 -11 -14    7.61    4.14
 -11 -14 -11   10.23    5.05
 -11  -9 -14    1.33    4.83
 -14 -11  -9    9.80    4.93
 -14 -11  -9   10.42    4.97
   9 -14  11    7.71    3.88
  14 -11   9   10.93    4.06
 -11  -9 -14   15.04    5.54
 -11  -9 -14   14.48    5.71
 -11  -9 -14   12.02    5.30
 -11  -9 -14   14.84    4.57
 -14 -11  -9   14.05    5.65
  -9 -14 -11    7.69    3.20
  -9 -14 -11    8.06    4.98
  -7 -14 -11   -2.56    6.06
 -14 -11  -7   -2.16    3.45
 -14 -11  -7    0.64    3.88
 -11  -7 -14    5.61    4.80
 -11  -7 -14   -1.31    5.00
 -11  -7 -14    6.45    4.88
   7 -14  11   -2.82    3.64
  14 -11   7   -1.05    3.34
  -7 -14 -11   -4.15    4.75
 -11  -7 -14   -2.83    5.46
 -14 -11  -7    1.61    4.66
  -5 -14 -11   25.56    6.25
 -11   5  14   34.34    6.11
  -5 -14 -11   40.47    7.52
 -14 -11  -5   23.39    5.51
 -11  -5 -14   19.40    6.08
  11   5 -14   -1.23    6.25
   5 -14  11   26.47    5.97
 -11  -5 -14   11.25    6.49
 -11  -5 -14   21.47    5.14
 -14 -11  -5   22.68    6.66
  14 -11   3   18.90    4.12
  -3 -14 -11    4.56    4.13
 -11  -3 -14    4.81    4.79
 -11  -3 -14   10.44    4.75
 -14 -11  -3    4.71    3.33
  11   3 -14   -2.57    6.83
   3 -14  11   12.84    5.08
 -11  -3 -14    8.07    5.33
 -11   3  14   13.03    4.32
  -3 -14 -11   12.75    6.20
 -14 -11  -3    2.43    4.14
  14 -11   1    3.98    4.16
  -1 -14 -11    0.33    4.19
 -14 -11  -1    5.76    3.84
 -14  11   1   -5.22    5.63
 -11  -1 -14    3.14    3.69
  11   1 -14   -2.30    7.31
 -11  -1 -14   13.15    5.39
 -11  -1 -14    3.28    3.93
 -11  -1 -14   -2.29    4.38
 -11  -1 -14    7.52    3.46
 -11   1  14    0.80    3.71
 -11  -1 -14   -4.49    7.25
 -14 -11  -1   -0.50    3.87
   1 -14  11   -0.28    3.71
  -1 -14 -11    8.87    7.79
 -11  -1 -14   16.23   10.52
   1 -14 -11   10.12    7.96
 -14  11  -1    8.55    7.69
 -11   1 -14    4.64    2.99
  14 -11  -1   -1.91    3.62
 -14 -11   1    4.35    4.04
  11  -1 -14   -4.14    7.70
  -1 -14  11    5.06    4.09
 -11   1 -14   -0.83    3.99
  14  11   1   13.22   10.21
  -1  14 -11    1.93    2.86
 -11   1 -14    4.86    3.35
 -14  11  -1   -3.07    3.13
 -11  -1  14    2.66    4.34
 -11   1 -14   -4.48    6.40
 -14 -11   1    0.87    3.39
 -11   1 -14  -12.23    9.87
 -14 -11   3    4.53    3.85
   3 -14 -11    6.73    6.63
   3 -14 -11   14.57    4.32
   3 -14 -11    1.52    8.21
  14 -11  -3   12.22    4.86
 -11   3 -14   13.72    5.68
  -3  14 -11   14.74    4.29
 -11   3 -14    6.54    4.03
 -14  11  -3   10.17    3.73
  11  -3 -14   -0.83    7.25
  -3 -14  11   11.72    5.33
 -14 -11   3   11.68    4.58
 -11  -3  14    9.28    4.81
  -3 -14  11   10.84    4.65
   5 -14 -11   21.08    7.69
  14 -11  -5   31.81    6.75
  11  -5 -14   37.30    6.04
   5 -14 -11   20.97    5.10
 -14 -11   5   27.79    6.92
  14 -11  -5    1.96    6.40
   5 -14 -11    7.32    6.82
  11  -5 -14    4.89    6.67
  -5 -14  11   30.60    7.11
  -5  14 -11   30.97    5.35
 -11   5 -14   22.01    5.94
 -14  11  -5   26.79    5.08
 -11  -5  14   23.67    6.47
  -5 -14  11   30.06    6.52
 -11   5 -14   35.02    7.78
  14 -11  -7    3.45    4.62
 -14 -11   7    0.64    4.01
  14 -11  -7   -1.35    6.81
 -11   7 -14   -2.33    3.89
  11  -7 -14    5.31    9.26
   7 -14 -11   -1.15    6.57
  -7 -14  11   -2.16    4.14
 -14  11  -7   -4.69    3.46
  11  -7 -14   -4.43    3.29
   7 -14 -11    2.51    4.00
  -7 -14  11   -5.14    4.40
  -7  14 -11    5.17    3.82
 -14 -11   7    1.56    2.99
   7 -14 -11    7.57    6.09
 -11  -7  14    5.28    5.06
   9 -14 -11   10.31    6.04
  14 -11  -9    5.41    4.59
  -9 -14  11    9.51    5.27
 -11   9 -14   12.57    5.29
 -14 -11   9   10.03    5.31
  -9 -14  11    6.73    4.22
  11  -9 -14   -2.81    9.19
  -9 -14  11    5.76    3.74
  -9  14 -11    8.83    3.82
  11  -9 -14   15.26    4.57
   9 -14 -11    5.67    6.81
  14 -11  -9   -0.57    7.57
 -14 -11   9    3.22    3.11
 -11  -9  14    6.92    5.09
   9 -14 -11    5.67    3.92
 -14  11  -9    3.32    3.56
  11 -11 -14   -0.37    3.22
 -11 -11  14    0.40    2.60
  14 -11 -11    3.83    4.03
  11 -14 -11   -0.16    3.52
 -14 -11  11    5.35    3.79
 -11 -14  11    8.47    3.98
  14 -11 -11    3.19    7.46
  11 -11 -14    0.85    7.76
 -11  14 -11    3.08    3.80
 -11 -14  11    1.13    3.46
 -14  11 -11    5.52    4.70
  11 -14 -11    1.06    6.37
 -14 -11  11    3.89    4.11
 -11 -11  14    3.16    3.94
 -11  11 -14    7.96    4.77
 -13 -14  11    2.12    3.59
 -14 -11  13    2.85    3.06
  13 -14 -11   -0.07    6.76
  14 -11 -13    1.42    5.99
  11 -13 -14   -5.38    7.56
  13 -14 -11   -3.38    3.91
 -13  14 -11    0.86    3.06
 -11  13 -14   -2.01    3.19
 -14  11 -13    3.22    3.75
 -14  11 -13   -1.40    4.36
  11 -13 -14    2.96    3.77
 -14 -11  13   -6.77    4.06
 -13 -14  11    1.01    2.69
 -11 -13  14    2.85    3.77
  14 -11 -13    0.59    3.35
 -11 -13  14    1.16    2.71
 -12 -14 -12   12.39    4.18
 -14 -12 -12   23.75    5.47
 -14 -12 -12   17.13    5.91
 -12 -12 -14   19.55    6.23
  12 -14  12   17.68    4.30
 -12 -12 -14   14.48    4.85
 -12 -12 -14   10.77    5.67
 -14 -12 -12    4.80    3.72
 -12 -12 -14   11.58    4.62
 -12 -14 -12   14.33    4.87
 -14 -12 -10    5.66    4.67
  10 -14  12   15.23    4.62
 -12 -10 -14   15.31    5.89
 -10 -14 -12    7.07    3.61
 -12 -10 -14    8.30    5.13
 -14 -12 -10   15.62    5.06
  14 -12  10   12.74    4.45
 -12 -10 -14    5.76    5.09
 -12 -10 -14   10.63    3.57
 -14 -12 -10   12.61    5.66
 -10 -14 -12   11.34    5.20
 -12  -8 -14    2.85    4.10
  -8 -14 -12   -9.75    6.75
  14 -12   8    1.06    3.37
 -14 -12  -8    3.08    3.38
   8 -14  12   -0.73    3.43
 -12  -8 -14    5.99    5.44
 -12  -8 -14   -0.70    4.74
 -12  -8 -14    6.84    3.76
 -14 -12  -8    4.82    4.35
  -8 -14 -12   -0.17    4.11
  -6 -14 -12    7.44    6.44
 -12  -6 -14    8.77    5.28
  -6 -14 -12   -1.79    4.19
 -12  -6 -14   -1.70    4.31
   6 -14  12    3.45    3.43
 -14 -12  -6    0.27    3.49
  14 -12   6    0.91    3.48
  12   6 -14   -0.08    5.58
 -12   6  14    1.34    3.20
 -14 -12  -6    7.54    5.08
 -12  -6 -14    8.03    5.46
   4 -14  12    9.59    4.36
 -12  -4 -14    3.02    4.89
 -12  -4 -14    6.45    4.42
 -12  -4 -14    8.30    4.57
 -14 -12  -4    3.21    3.16
 -14 -12  -4   15.47    4.60
  -4 -14 -12    8.98    4.66
  12   4 -14   -0.64    6.58
  14 -12   4   12.03    5.05
 -12   4  14    7.80    3.96
  -4 -14 -12   14.68    6.63
 -14 -12  -4   16.60    5.93
 -14 -12  -2    1.16    3.11
  -2 -14 -12   -2.55    3.96
  14 -12   2    3.72    3.28
 -12  -2 -14    0.33    4.56
 -12  -2 -14   -3.73    3.85
  12   2 -14   -4.59    6.13
   2 -14  12    2.95    4.06
 -12  -2 -14    0.76    4.34
 -12  -2 -14    2.28    2.58
 -12   2  14    2.55    3.65
 -12  -2 -14   -2.21    4.41
 -14 -12  -2   -0.88    3.65
  -2 -14 -12    7.24    6.02
   0 -14 -12   -2.00    4.19
 -12   0 -14   -1.24    3.33
 -12   0  14    3.33    4.05
  12   0 -14    0.30    6.71
 -12   0 -14   11.47    5.71
   0 -14  12   -1.60    3.92
  14 -12   0    0.07    3.92
 -12   0 -14    3.75    3.77
   0 -14 -12    3.84    7.00
 -14 -12   0    3.62    3.87
 -14 -12   0    0.08    3.49
   2 -14 -12    0.16    7.35
  14 -12  -2    3.63    4.36
 -12   2 -14    2.05    3.25
   2 -14 -12    6.96    6.50
  -2 -14  12    1.92    4.39
 -12   2 -14    0.42    4.12
  12  -2 -14   -4.22    7.77
 -12   2 -14    2.78    3.52
 -12  -2  14   -1.13    3.92
 -14 -12   2    5.21    3.78
 -14 -12   2    0.62    4.07
  -2 -14  12    3.59    4.03
  -2  14 -12    9.28    4.03
 -14 -12   4    4.99    4.51
   4 -14 -12    5.08    6.99
  -4 -14  12   -2.88    4.25
  12  -4 -14   -1.09    7.58
  -4  14 -12   11.34    4.16
  12  -4 -14    3.39    3.36
 -12   4 -14    6.96    4.29
  14 -12  -4    8.26    4.85
 -14  12  -4    6.89    3.60
   4 -14 -12    4.28    7.94
   4 -14 -12    2.63    3.25
 -12  -4  14   10.03    5.11
 -12   4 -14    9.13    5.40
  -4 -14  12    9.41    4.57
   6 -14 -12    0.85    6.38
 -14 -12   6   -4.28    4.70
 -12   6 -14    4.34    4.39
   6 -14 -12    6.45    7.49
  14 -12  -6    6.72    5.08
  12  -6 -14    0.14    7.52
 -12   6 -14   -4.08    4.82
  12  -6 -14    5.42    3.70
  -6 -14  12   -2.03    4.48
 -14  12  -6    7.55    4.23
   6 -14 -12   -3.56    3.28
  14 -12  -6    3.02    6.90
 -12  -6  14    3.67    4.91
  -6 -14  12    3.05    4.49
  -6  14 -12    3.59    3.77
   8 -14 -12   -1.32    3.11
 -14  12  -8    4.59    3.94
  -8 -14  12   -6.25    3.68
  12  -8 -14    5.33    3.30
 -14 -12   8   -1.68    4.34
  -8 -14  12   -1.02    4.09
   8 -14 -12   -0.04    7.43
  12  -8 -14   -5.19    8.80
  14 -12  -8    0.22    3.82
 -12   8 -14    0.11    4.41
 -12   8 -14    6.05    4.65
  14 -12  -8    4.81    9.02
 -14 -12   8    2.19    2.99
 -12  -8  14    1.92    4.16
  -8 -14  12   -2.41    3.79
  -8  14 -12   -0.46    3.65
   8 -14 -12    1.38    5.48
 -10 -14  12   14.84    4.58
  12 -10 -14   13.91    4.52
  14 -12 -10   16.94    5.77
 -14 -12  10    9.80    4.75
 -10 -14  12    6.21    3.95
 -14  12 -10   14.80    4.76
  14 -12 -10   -1.94    8.10
 -12 -10  14   19.77    6.02
  12 -10 -14   -0.39    7.19
 -12 -10  14   12.71    3.97
 -10  14 -12   17.49    4.72
 -12  10 -14   13.71    4.99
 -14 -12  10   10.23    4.35
  10 -14 -12   11.94    4.50
  10 -14 -12    2.19    6.58
  10 -14 -12   11.16    4.44
  12 -12 -14   17.77    4.47
 -12 -14  12   15.46    4.60
 -14 -12  12   14.86    4.80
 -12 -12  14   19.77    4.19
  14 -12 -12    0.95    7.11
  12 -12 -14   -0.60    7.27
 -12  14 -12   13.34    4.04
 -12  12 -14   19.06    5.07
 -14  12 -12   17.12    4.70
 -14 -12  12    4.75    3.40
  14 -12 -12   10.54    4.34
 -12 -14  12   18.02    4.95
 -12 -12  14   16.81    5.18
  12 -14 -12   -6.37    9.35
  12 -14 -12   22.00    5.50
 -14 -13 -13   -4.76    3.43
 -13 -14 -13    3.52    4.40
 -13 -13 -14   -0.08    3.79
 -14 -13 -13    1.88    3.70
 -14 -13 -13    2.00    3.20
 -13 -13 -14    6.20    3.23
 -13 -14 -13    0.30    3.24
 -13 -11 -14    1.64    4.37
 -14 -13 -11   -1.11    3.30
 -13 -11 -14   -2.89    3.70
  14 -13  11   -2.92    2.72
  11 -14  13   -1.05    2.47
 -13 -11 -14    1.12    4.12
 -13 -11 -14   -0.09    3.02
 -14 -13 -11    2.99    3.88
 -11 -14 -13    5.06    4.35
 -13  -9 -14    1.35    4.37
 -14 -13  -9    7.36    4.03
 -13  -9 -14    2.33    4.15
  14 -13   9   -1.01    3.19
  -9 -14 -13    2.31    6.45
   9 -14  13    1.93    3.10
 -13  -9 -14    2.38    4.67
 -13  -9 -14   -2.39    3.06
 -14 -13  -9   -2.14    4.38
  -9 -14 -13    4.63    4.36
  -7 -14 -13   -4.77    6.64
 -13  -7 -14   -3.41    4.75
   7 -14  13   -4.61    3.97
 -13  -7 -14    0.01    4.60
  14 -13   7   -0.42    3.43
 -13  -7 -14    3.47    4.46
 -13  -7 -14   -5.61    3.80
 -14 -13  -7   -1.64    4.43
 -14 -13  -7   -2.89    3.58
  -7 -14 -13   -3.64    4.19
  -5 -14 -13    5.80    4.25
 -13  -5 -14   -3.94    4.12
 -14 -13  -5    3.27    3.40
  13   5 -14   -7.33    5.71
  14 -13   5    4.67    4.62
 -13  -5 -14    2.73    4.52
 -13   5  14   -1.40    4.11
   5 -14  13    0.18    3.70
 -14 -13  -5    3.88    4.10
  -5 -14 -13   -3.67    6.14
 -13  -3 -14    0.08    3.65
 -14 -13  -3    5.70    3.12
 -14 -13  -3   -0.60    3.11
  14 -13   3    7.70    3.60
  13   3 -14   -0.01    6.23
  -3 -14 -13    6.18    4.25
   3 -14  13   13.57    5.09
  -3 -14 -13    4.10    6.03
  14 -13   3   15.27    5.34
 -13  -3 -14    8.67    5.49
 -13   3  14   17.18    5.74
 -14 -13  -3   -2.61    3.90
  -1 -14 -13   11.08    7.61
  14 -13   1   10.89    4.50
 -13  -1 -14    6.47    3.88
  -1 -14 -13    7.06    4.21
   1 -14  13    6.95    4.37
  13   1 -14    0.01    5.95
 -14 -13  -1    6.54    4.32
 -13  -1 -14    3.99    5.04
 -13  -1 -14    1.11    5.34
 -13  -1 -14   10.37    3.99
 -13   1  14   11.33    4.83
 -13  -1 -14    8.05    4.22
 -14 -13  -1    0.34    3.93
  14 -13  -1   11.71    4.83
   1 -14 -13    8.27    7.58
 -14 -13   1    3.61    4.01
 -13   1 -14    3.29    4.86
 -13   1 -14    4.48    3.38
  -1  14 -13    9.85    4.21
 -13   1 -14    2.70    3.51
  13  -1 -14   -0.75    6.62
  -1 -14  13    6.28    4.46
 -13  -1  14    1.59    3.89
 -14 -13   1   10.98    4.77
  -1 -14  13    9.14    4.75
   1 -14 -13    4.06    4.29
   3 -14 -13   10.10    7.64
  14 -13  -3   12.61    5.40
 -14 -13   3   12.09    5.05
   3 -14 -13    7.20    6.40
  -3 -14  13    5.46    4.67
  13  -3 -14    0.30    7.74
 -13   3 -14    3.29    4.39
 -13   3 -14    3.93    3.88
 -13  -3  14   18.79    5.95
 -14 -13   3    9.11    3.91
  -3  14 -13   10.17    4.44
  -3 -14  13    4.75    4.35
   5 -14 -13   -8.75    8.19
  14 -13  -5   -2.46    4.03
  13  -5 -14    3.60    3.56
  -5  14 -13   -0.06    3.27
   5 -14 -13   -0.20    7.62
  -5 -14  13   -4.60    4.69
 -14 -13   5    2.02    3.98
 -13  -5  14    8.26    5.37
 -14  13  -5    0.26    3.14
  13  -5 -14    0.27    8.65
 -13   5 -14   -1.11    4.28
  -5 -14  13    2.93    4.03
 -13   5 -14    1.49    3.67
   7 -14 -13   -0.10    5.66
  13  -7 -14    5.37    3.06
 -14 -13   7   -2.92    4.26
  -7 -14  13    2.17    2.96
   7 -14 -13    3.45    7.49
  13  -7 -14    5.37    8.55
   7 -14 -13    0.57    3.39
 -13   7 -14    6.73    5.37
  -7  14 -13    2.38    3.51
 -13   7 -14    7.46    4.57
 -14  13  -7   -2.03    3.22
  14 -13  -7    1.61    3.79
  -7 -14  13   -1.18    4.10
 -13  -7  14    1.63    4.00
  -7 -14  13    8.12    4.96
 -13  -9  14    1.17    2.54
   9 -14 -13    2.63    3.17
  14 -13  -9    8.33    9.44
  13  -9 -14    2.03    3.18
  14 -13  -9    6.83    4.45
 -14 -13   9    0.47    4.17
  -9 -14  13   -4.03    3.17
   9 -14 -13   -0.95    7.40
  13  -9 -14    4.91    7.34
  -9  14 -13    7.07    3.87
 -13   9 -14    3.08    4.20
 -14 -13   9    1.69    3.13
  -9 -14  13    3.76    3.92
   9 -14 -13    2.13    4.37
 -13  -9  14   10.38    5.47
 -13   9 -14    8.09    5.33
 -14  13  -9    2.06    3.06
 -13 -11  14    2.19    2.52
  13 -11 -14   -1.78    2.74
  13 -11 -14    2.38    7.69
 -14 -13  11    2.34    3.37
 -11 -14  13    4.77    3.29
  11 -14 -13    0.16    7.15
 -13  11 -14    0.15    3.84
  14 -13 -11    0.63    6.54
 -13  11 -14   -1.96    3.53
 -14  13 -11   -3.43    3.41
  14 -13 -11   -0.83    3.78
 -11  14 -13    7.17    3.91
 -14 -13  11    1.09    3.15
 -13 -11  14   -0.31    3.74
 -11 -14  13   -1.70    3.55
  11 -14 -13    2.16    3.47
 -13 -13  14    4.63    2.75
  13 -14 -13   -1.69    3.07
 -14 -13  13   -4.04    2.64
  13 -14 -13    0.28    5.50
  13 -13 -14    1.58    7.79
  14 -13 -13    6.24    3.66
 -13  14 -13   -3.21    3.19
 -13  13 -14   -4.41    3.71
 -13  13 -14   -1.66    2.99
 -14  13 -13    3.42    3.15
 -14  13 -13    0.62    3.57
 -14 -13  13    0.23    2.84
 -13 -14  13    2.89    2.97
 -13 -13  14    0.31    2.79
 -13 -14  13    2.02    2.70
  14 -13 -13    2.08    5.95
  13 -13 -14    0.58    3.21
 -14 -14 -14    2.60    2.88
 -14 -14 -14   -0.50    2.92
 -14 -12 -14    4.26    3.37
  14 -14  12    1.52    2.30
 -14 -14 -12    2.22    2.92
 -14 -12 -14    1.47    4.18
 -12 -14 -14    2.15    3.95
 -14 -12 -14    4.22    3.14
 -14 -14 -12    8.01    4.23
 -12 -14 -14    7.00    3.72
 -14 -14 -10    0.39    2.71
 -14 -10 -14    4.65    4.34
 -14 -10 -14    4.26    3.84
  10 -14  14    0.05    3.35
  14 -14  10    4.99    3.53
 -14 -10 -14    0.21    3.93
 -14 -10 -14    6.94    3.51
 -14 -14 -10    1.71    4.08
 -10 -14 -14    2.74    3.49
  -8 -14 -14   15.25    6.54
 -14  -8 -14    0.41    4.09
 -14 -14  -8   -4.83    3.31
 -14  -8 -14    6.65    4.91
   8 -14  14    1.11    2.86
  14 -14   8    4.39    4.03
 -14  -8 -14    0.87    4.36
 -14  -8 -14   -2.81    3.13
 -14 -14  -8   -0.34    3.97
  -8 -14 -14    6.64    3.99
 -14  -6 -14   -0.17    3.77
 -14 -14  -6   -3.33    3.14
 -14  -6 -14    7.64    4.98
  14 -14   6   -0.55    3.60
  -6 -14 -14    7.77    6.38
 -14  -6 -14   -6.37    5.37
 -14   6  14   -4.16    3.85
 -14 -14  -6   -1.78    4.17
   6 -14  14    0.87    2.89
  -6 -14 -14   -5.34    4.27
  -4 -14 -14   -0.57    6.36
 -14   4  14    6.55    4.50
 -14  -4 -14    4.01    3.80
 -14 -14  -4   -1.92    2.81
   4 -14  14    3.42    3.72
  -4 -14 -14    0.60    3.91
  14 -14   4    4.42    4.20
 -14  -4 -14    5.13    4.83
 -14 -14  -4   -0.22    4.03
  -2 -14 -14    8.87    7.57
 -14 -14  -2    0.41    3.42
  14   2 -14    2.70    6.86
   2 -14  14   11.46    4.49
  -2 -14 -14   10.01    4.44
 -14  -2 -14    5.80    3.86
 -14  -2 -14   13.78    3.90
  14 -14   2    6.16    4.65
  14 -14   2    3.74    3.39
 -14  -2 -14    8.11    6.53
 -14   2  14    8.51    4.57
 -14 -14  -2   20.52    5.67
  14 -14   0    0.87    3.27
   0 -14 -14    4.34    3.91
 -14   0 -14    5.03    4.14
 -14 -14   0    6.14    4.08
   0 -14 -14   11.19    7.74
  14   0 -14   -2.83    6.96
   0 -14  14    8.62    4.46
 -14   0 -14    0.65    4.41
 -14   0 -14   -2.26    3.54
 -14   0  14    7.45    4.83
 -14 -14   0    5.87    4.01
   0 -14  14    0.03    4.12
  14 -14  -2    8.57    4.47
   2 -14 -14   14.58    5.12
 -14   2 -14    7.92    3.84
 -14   2 -14   13.81    4.80
 -14 -14   2    8.30    4.75
   2 -14 -14   -3.13    5.76
  14  -2 -14    9.35    7.39
 -14   2 -14    7.01    4.91
  -2  14 -14    6.50    3.70
 -14  -2  14    4.29    4.69
 -14 -14   2   10.53    4.35
  -2 -14  14    7.77    4.57
  -2 -14  14    9.16    4.84
   2 -14 -14    4.56    7.80
  14  -4 -14    9.26    4.04
 -14 -14   4    4.96    3.96
   4 -14 -14   11.68    8.47
  14 -14  -4    1.42    3.70
   4 -14 -14   -1.78    6.32
 -14   4 -14    6.85    4.44
  14  -4 -14   -4.60    7.28
 -14   4 -14    3.31    5.11
  -4  14 -14   10.75    4.42
 -14  -4  14    3.35    4.01
  -4 -14  14    5.26    4.48
   4 -14 -14    0.12    4.05
  -4 -14  14    3.46    3.91
   6 -14 -14   -2.69    7.03
  14 -14  -6    7.98    4.94
 -14   6 -14    9.87    5.73
  -6  14 -14    2.28    3.69
 -14  14  -6    5.80    2.96
 -14   6 -14    2.46    4.15
  14  -6 -14    3.20    3.23
   6 -14 -14    2.81    5.79
 -14  -6  14    5.50    4.71
  14  -6 -14   -4.92    7.12
 -14 -14   6   -1.84    4.54
  -6 -14  14    2.98    4.04
[truncated: 1,629,572 more chars]
